# Supplementary material for: Analyzing bioactive effects of the minor hop compound xanthohumol C on human breast cancer cells using quantitative proteomics
Source: PLoS One. 2019 Mar 15;14(3):e0213469. doi: 10.1371/journal.pone.0213469 (PMC6420031; doi:10.1371/journal.pone.0213469)
Supplement: S1 File — (XLSX) [file pone.0213469.s007.xlsx]

## Sheet: Tabelle1
Sequence	N-term cleavage window	C-term cleavage window	Amino acid before	First amino acid	Second amino acid	Second last amino acid	Last amino acid	Amino acid after	A Count	R Count	N Count	D Count	C Count	Q Count	E Count	G Count	H Count	I Count	L Count	K Count	M Count	F Count	P Count	S Count	T Count	W Count	Y Count	V Count	U Count	O Count	Length	Missed cleavages	Mass	Proteins	Leading razor protein	Start position	End position	Gene names	Protein names	Unique (Groups)	Unique (Proteins)	Charges	PEP	Score	Identification type mcf-7-XNC-K-1	Identification type mcf-7-XNC-K-2	Identification type mcf-7-XNC-K-3	Identification type mcf-7-XNC-K-4	Identification type mcf-7-XNC-T-1
AAAAAAAAAAAAAAAGAGAGAK	QSRFQVDLVSENAGRAAAAAAAAAAAAAAA	AAAAAAAAGAGAGAKQTPADGEASGESEPA	R	A	A	A	K	Q	18	0	0	0	0	0	0	3	0	0	0	1	0	0	0	0	0	0	0	0	0	0	22	0	1595.84	P55011	P55011	93	114	SLC12A2	Solute carrier family 12 member 2	yes	yes	2	1.6466e-39	237.49	By MS/MS	By MS/MS	By MS/MS	By MS/MS	By MS/MS
AAAAAAAAAVSR	TTSSRVLRGGRDRGRAAAAAAAAAVSRRRK	RGRAAAAAAAAAVSRRRKAEYPRRRRSSPS	R	A	A	S	R	R	9	1	0	0	0	0	0	0	0	0	0	0	0	0	0	1	0	0	0	1	0	0	12	0	999.546	Q96JP5	Q96JP5	59	70	ZFP91	E3 ubiquitin-protein ligase ZFP91	yes	yes	2	0.0008046	86.898
AAAAAAALQAK	TILRQARNHKLRVDKAAAAAAALQAKSDEK	RVDKAAAAAAALQAKSDEKAAVAGKKPVVG	K	A	A	A	K	S	8	0	0	0	0	1	0	0	0	0	1	1	0	0	0	0	0	0	0	0	0	0	11	0	955.545	P36578	P36578	354	364	RPL4	60S ribosomal protein L4	yes	yes	2	4.3186e-06	145.34	By MS/MS	By matching	By MS/MS	By MS/MS	By MS/MS
AAAAALSQQQSLQERLR	SASSSASPGRSQSPRAAAAALSQQQSLQER	AAALSQQQSLQERLRLREERKQQEELMKAF	R	A	A	L	R	L	5	2	0	0	0	4	1	0	0	0	3	0	0	0	0	2	0	0	0	0	0	0	17	1	1839.99	Q8WUQ7	Q8WUQ7	129	145	CACTIN	Cactin	yes	yes	3	0.018108	53.403	By MS/MS	By MS/MS	By matching	By matching	By matching
AAAAAVGNAVPCGARPCGVRPDGQPK	______________________________	CGARPCGVRPDGQPKPGPQPRALLAAGPAL	M	A	A	P	K	P	7	2	1	1	2	1	0	4	0	0	0	1	0	0	4	0	0	0	0	3	0	0	26	2	2546.26	Q9HD20	Q9HD20	2	27	ATP13A1	Manganese-transporting ATPase 13A1	yes	yes	3	6.4177e-05	78.272
AAAAAWEEPSSGNGTAR	______________________________	AAAWEEPSSGNGTARAGPRKRGGPAGRKRE	K	A	A	A	R	A	6	1	1	0	0	0	2	2	0	0	0	0	0	0	1	2	1	1	0	0	0	0	17	0	1644.75	Q9P258	Q9P258	6	22	RCC2	Protein RCC2	yes	yes	2	2.4697e-06	165.58	By MS/MS	By MS/MS	By MS/MS	By MS/MS	By MS/MS
AAAAKPNNLSLVVHGPGDLR	______________________________	PNNLSLVVHGPGDLRLENYPIPEPGPNEVL	M	A	A	L	R	L	4	1	2	1	0	0	0	2	1	0	3	1	0	0	2	1	0	0	0	2	0	0	20	1	1999.1	Q00796	Q00796	2	21	SORD	Sorbitol dehydrogenase	yes	yes	3	9.4138e-15	160.77	By MS/MS	By MS/MS	By MS/MS	By MS/MS	By MS/MS
AAAANSGSSLPLFDCPTWAGKPPPGLHLDVVK	______________________________	WAGKPPPGLHLDVVKGDKLIEKLIIDEKKY	M	A	A	V	K	G	5	0	1	2	1	0	0	3	1	0	4	2	0	1	5	3	1	1	0	2	0	0	32	1	3272.67	Q12972	Q12972	2	33	PPP1R8	Nuclear inhibitor of protein phosphatase 1;Activator of RNA decay	yes	yes	3	5.9093e-23	161.11		By MS/MS		By MS/MS	By MS/MS
AAAANSGSSLPLFDCPTWAGKPPPGLHLDVVKGDK	______________________________	KPPPGLHLDVVKGDKLIEKLIIDEKKYYLF	M	A	A	D	K	L	5	0	1	3	1	0	0	4	1	0	4	3	0	1	5	3	1	1	0	2	0	0	35	2	3572.81	Q12972	Q12972	2	36	PPP1R8	Nuclear inhibitor of protein phosphatase 1;Activator of RNA decay	yes	yes	4	0.00087705	53.728	By MS/MS	By matching		By matching
AAAAPFQTSQASASAPR	GRPPIATFSANPEAKAAAAPFQTSQASASA	AAPFQTSQASASAPRHQPASASSTAASPAH	K	A	A	P	R	H	7	1	0	0	0	2	0	0	0	0	0	0	0	1	2	3	1	0	0	0	0	0	17	0	1630.81	Q96L91	Q96L91	1519	1535	EP400	E1A-binding protein p400	yes	yes	2;3	0.00013046	96.734				By MS/MS
AAAAPGASPSPGGDAAWSEAGPGPRPLAR	DANKASARASREGGRAAAAPGASPSPGGDA	AAWSEAGPGPRPLARSASPPKAKNLNGGLR	R	A	A	A	R	S	9	2	0	1	0	0	1	5	0	0	1	0	0	0	6	3	0	1	0	0	0	0	29	1	2641.3	P52701	P52701	34	62	MSH6	DNA mismatch repair protein Msh6	yes	yes	3	4.5679e-07	98.019	By MS/MS	By MS/MS	By MS/MS	By MS/MS	By MS/MS
AAAAPVAADDDERR	______________________________	MAAAAPVAADDDERRRRPGAALEDSRSQEG	M	A	A	R	R	R	6	2	0	3	0	0	1	0	0	0	0	0	0	0	1	0	0	0	0	1	0	0	14	1	1426.68	Q9H5N1	Q9H5N1	2	15	RABEP2	Rab GTPase-binding effector protein 2	yes	yes	2	0.019074	51.276
AAAAVEPDVVVK	LSARLRALRQRQLDRAAAAVEPDVVVKRQE	LDRAAAAVEPDVVVKRQEALAAARLKMQEE	R	A	A	V	K	R	4	0	0	1	0	0	1	0	0	0	0	1	0	0	1	0	0	0	0	4	0	0	12	0	1167.65	Q9BQE4	Q9BQE4	66	77	VIMP	Selenoprotein S	yes	yes	2	0.0010132	81.338			By matching		By matching
AAAAVGAGHGAGGPGAASSSGGAR	______________________________	GAGGPGAASSSGGAREGARVAALCLLWYAL	M	A	A	A	R	E	9	1	0	0	0	0	0	8	1	0	0	0	0	0	1	3	0	0	0	1	0	0	24	0	1863.89	Q96K37	Q96K37	2	25	SLC35E1	Solute carrier family 35 member E1	yes	yes	2;3	9.5668e-23	234.67	By MS/MS	By MS/MS	By MS/MS	By matching	By MS/MS
AAAAVSSAK	______________________________	______________________________	M	A	A	A	K	R	5	0	0	0	0	0	0	0	0	0	0	1	0	0	0	2	0	0	0	1	0	0	9	0	774.424	P49914	P49914	2	10	MTHFS	5-formyltetrahydrofolate cyclo-ligase	yes	yes	1	0.011392	64.42	By MS/MS	By matching	By matching		By matching
AAAAVVAAAAR	TAGTVAAMAATPSARAAAAVVAAAARTGSE	PSARAAAAVVAAAARTGSEARVSKAALATK	R	A	A	A	R	T	8	1	0	0	0	0	0	0	0	0	0	0	0	0	0	0	0	0	0	2	0	0	11	0	940.545	Q8WWH5	Q8WWH5	39	49	TRUB1	Probable tRNA pseudouridine synthase 1	yes	yes	2	0.066369	48.283	By MS/MS	By matching	By MS/MS	By matching
AAADGGGPGGASVGTEEDGGGVGHR	______________________________	ASVGTEEDGGGVGHRTVYLFDRREKESELG	M	A	A	H	R	T	4	1	0	2	0	0	2	10	1	0	0	0	0	0	1	1	1	0	0	2	0	0	25	0	2136.94	A6NHR9	A6NHR9	2	26	SMCHD1	Structural maintenance of chromosomes flexible hinge domain-containing protein 1	yes	yes	2	5.4758e-46	268.21		By MS/MS	By MS/MS	By MS/MS
AAADTLQGPMQAAYR	SKLLKSKNLTDAIARAAADTLQGPMQAAYR	AAADTLQGPMQAAYREAFQSVVLPAFEKSC	R	A	A	Y	R	E	5	1	0	1	0	2	0	1	0	0	1	0	1	0	1	0	1	0	1	0	0	0	15	0	1562.75	Q6P2E9	Q6P2E9	1101	1115	EDC4	Enhancer of mRNA-decapping protein 4	yes	yes	2	6.1305e-05	111.86				By MS/MS	By MS/MS
AAAEDVNVTFEDQQK	______________________________	AAAEDVNVTFEDQQKINKFARNTSRITELK	K	A	A	Q	K	I	3	0	1	2	0	2	2	0	0	0	0	1	0	1	0	0	1	0	0	2	0	0	15	0	1663.77	Q9NQP4	Q9NQP4	8	22	PFDN4	Prefoldin subunit 4	yes	yes	2	2.6246e-39	326.24	By MS/MS	By MS/MS	By MS/MS
AAAEEEPKPK	______________________________	______________________________	M	A	A	P	K	K	3	0	0	0	0	0	3	0	0	0	0	2	0	0	2	0	0	0	0	0	0	0	10	1	1068.55	P55263	P55263	2	11	ADK	Adenosine kinase	yes	yes	2	2.097e-05	144.09	By MS/MS	By MS/MS	By MS/MS	By MS/MS	By MS/MS
AAAEEGHIIPR	ITAACKLRFDRIFFRAAAEEGHIIPRSLDL	IFFRAAAEEGHIIPRSLDLLGLEKLDCGRF	R	A	A	P	R	S	3	1	0	0	0	0	2	1	1	2	0	0	0	0	1	0	0	0	0	0	0	0	11	0	1162.61	O95551	O95551	322	332	TDP2	Tyrosyl-DNA phosphodiesterase 2	yes	yes	3	0.00054956	72.652	By matching		By matching
AAAEELLAR	LGSQAPSWYHRDLSRAAAEELLARAGRDGS	HRDLSRAAAEELLARAGRDGSFLVRDSESV	R	A	A	A	R	A	4	1	0	0	0	0	2	0	0	0	2	0	0	0	0	0	0	0	0	0	0	0	9	0	942.513	O15357	O15357	29	37	INPPL1	Phosphatidylinositol 3,4,5-trisphosphate 5-phosphatase 2	yes	yes	2	0.030262	54.712			By matching	By MS/MS
AAAEVAGQFVIK	KELIERIPELNKVARAAAEVAGQFVIKLTH	VARAAAEVAGQFVIKLTHDVELNLDYERYN	R	A	A	I	K	L	4	0	0	0	0	1	1	1	0	1	0	1	0	1	0	0	0	0	0	2	0	0	12	0	1202.67	P02786	P02786	589	600	TFRC	Transferrin receptor protein 1;Transferrin receptor protein 1, serum form	yes	yes	2	0.00076958	85.533	By MS/MS	By MS/MS	By MS/MS	By matching	By MS/MS
AAAEVNQDYGLDPK	RMPTPVIKAFGILKRAAAEVNQDYGLDPKI	RAAAEVNQDYGLDPKIANAIMKAADEVAEG	R	A	A	P	K	I	3	0	1	2	0	1	1	1	0	0	1	1	0	0	1	0	0	0	1	1	0	0	14	0	1489.7	P07954	P07954	102	115	FH	Fumarate hydratase, mitochondrial	yes	yes	2	1.3026e-22	237.08	By MS/MS	By MS/MS	By MS/MS	By MS/MS	By MS/MS
AAAFEQLQK	PTEKNVDLSTFYQNRAAAFEQLQKWKEVAQ	TFYQNRAAAFEQLQKWKEVAQDCTKAVELN	R	A	A	Q	K	W	3	0	0	0	0	2	1	0	0	0	1	1	0	1	0	0	0	0	0	0	0	0	9	0	1004.53	O94826	O94826	160	168	TOMM70A	Mitochondrial import receptor subunit TOM70	yes	yes	2	7.3855e-07	157.58	By MS/MS	By MS/MS	By MS/MS	By MS/MS	By MS/MS
AAAGAAATHLEVAR	______________________________	MAAAGAAATHLEVARGKRAALFFAAVAIVL	M	A	A	A	R	G	7	1	0	0	0	0	1	1	1	0	1	0	0	0	0	0	1	0	0	1	0	0	14	0	1307.69	Q96S52	Q96S52	2	15	PIGS	GPI transamidase component PIG-S	yes	yes	2	0.00062021	77.674
AAAGDLGGDHLAFSCDVAK	GYRLAVIARNLEGAKAAAGDLGGDHLAFSC	DLGGDHLAFSCDVAKEHDVQNTFEELEKHL	K	A	A	A	K	E	5	0	0	3	1	0	0	3	1	0	2	1	0	1	0	1	0	0	0	1	0	0	19	0	1873.86	Q8N4T8	Q8N4T8	41	59	CBR4	Carbonyl reductase family member 4	yes	yes	2;3	1.0693e-09	113.54	By matching	By MS/MS	By MS/MS	By MS/MS	By MS/MS
AAAGEFADDPCSSVK	VAAVEDVRKQGDLMKAAAGEFADDPCSSVK	AAAGEFADDPCSSVKRGNMVRAARALLSAV	K	A	A	V	K	R	4	0	0	2	1	0	1	1	0	0	0	1	0	1	1	2	0	0	0	1	0	0	15	0	1523.66	P35221	P35221	106	120	CTNNA1	Catenin alpha-1	yes	yes	2	2.5012e-22	210.95	By MS/MS	By MS/MS	By MS/MS	By MS/MS	By MS/MS
AAAGEFADDPCSSVKR	VAAVEDVRKQGDLMKAAAGEFADDPCSSVK	AAGEFADDPCSSVKRGNMVRAARALLSAVT	K	A	A	K	R	G	4	1	0	2	1	0	1	1	0	0	0	1	0	1	1	2	0	0	0	1	0	0	16	1	1679.76	P35221	P35221	106	121	CTNNA1	Catenin alpha-1	yes	yes	3	0.036793	44.567	By matching	By matching	By matching	By MS/MS	By matching
AAAGGGGGGAAAAGR	______________________________	AAAGGGGGGAAAAGRAYSFKVVLLGEGCVG	M	A	A	G	R	A	7	1	0	0	0	0	0	7	0	0	0	0	0	0	0	0	0	0	0	0	0	0	15	0	1070.52	Q9UL25	Q9UL25	2	16	RAB21	Ras-related protein Rab-21	yes	yes	2	6.7145e-17	196.88	By MS/MS	By MS/MS	By MS/MS	By MS/MS	By matching
AAAGGLAMLTSMRPTLCSR	LLVLYSGEDDELLQRAAAGGLAMLTSMRPT	GLAMLTSMRPTLCSRIPQVTTHWLEILQAL	R	A	A	S	R	I	4	2	0	0	1	0	0	2	0	0	3	0	2	0	1	2	2	0	0	0	0	0	19	1	1962.98	Q9H3U1	Q9H3U1	837	855	UNC45A	Protein unc-45 homolog A	yes	yes	3	3.262e-15	132.25	By MS/MS	By MS/MS	By MS/MS	By MS/MS	By MS/MS
AAAGLGGGDSGDGTAR	RATGNLSASCGSALRAAAGLGGGDSGDGTA	AAGLGGGDSGDGTARAASKCQMMEERANLM	R	A	A	A	R	A	4	1	0	2	0	0	0	6	0	0	1	0	0	0	0	1	1	0	0	0	0	0	16	0	1331.61	Q96T51	Q96T51	87	102	RUFY1	RUN and FYVE domain-containing protein 1	yes	yes	2	1.3778e-07	136.53	By MS/MS	By matching	By matching	By matching	By MS/MS
AAAGLLPGGK	PPPPAAAQPPPGAPRAAAGLLPGGKAREFN	PGAPRAAAGLLPGGKAREFNRNQRKDSEGY	R	A	A	G	K	A	3	0	0	0	0	0	0	3	0	0	2	1	0	0	1	0	0	0	0	0	0	0	10	0	853.502	Q5VSL9	Q5VSL9	38	47	STRIP1	Striatin-interacting protein 1	yes	yes	2	0.08411	45.7	By matching		By matching	By matching
AAAGQESEGPAVGPPQPLGK	GEAAAAAAAERGEMKAAAGQESEGPAVGPP	ESEGPAVGPPQPLGKELQDGAESNGGGGGG	K	A	A	G	K	E	4	0	0	0	0	2	2	4	0	0	1	1	0	0	4	1	0	0	0	1	0	0	20	0	1859.94	O14497	O14497	52	71	ARID1A	AT-rich interactive domain-containing protein 1A	yes	yes	2	2.053e-36	211.83	By MS/MS	By MS/MS		By matching	By MS/MS
AAAGVVSGK	______________________________	______________________________	M	A	A	G	K	I	3	0	0	0	0	0	0	2	0	0	0	1	0	0	0	1	0	0	0	2	0	0	9	0	758.429	Q8TC07	Q8TC07	2	10	TBC1D15	TBC1 domain family member 15	yes	yes	1	0.083867	41.227		By matching			By MS/MS
AAAGYPDPYSR	LVGRELSEQLGQAERAAAGYPDPYSRASLS	QAERAAAGYPDPYSRASLSLWQAMEKGLVP	R	A	A	S	R	A	3	1	0	1	0	0	0	1	0	0	0	0	0	0	2	1	0	0	2	0	0	0	11	0	1166.54	P58107	P58107	1323	1333	EPPK1	Epiplakin	yes	yes	2	0.011574	58.916		By MS/MS	By MS/MS	By matching
AAAHCAHVFTTVSQITAIEAQHLLK	EAGERQIYHRYCMERAAAHCAHVFTTVSQI	TVSQITAIEAQHLLKRKPDIVTPNGLNVKK	R	A	A	L	K	R	6	0	0	0	1	2	1	0	3	2	2	1	0	1	0	1	3	0	0	2	0	0	25	0	2716.41	P13807	P13807	247	271	GYS1	Glycogen [starch] synthase, muscle	yes	yes	4	1.0518e-11	133.41	By MS/MS		By MS/MS
AAAIGIDLGTTYSCVGVFQHGK	______________________________	LGTTYSCVGVFQHGKVEIIANDQGNRTTPS	K	A	A	G	K	V	3	0	0	1	1	1	0	4	1	2	1	1	0	1	0	1	2	0	1	2	0	0	22	0	2264.13	P0DMV9;P0DMV8	P0DMV9	4	25	HSPA1B;HSPA1A	Heat shock 70 kDa protein 1B;Heat shock 70 kDa protein 1A	yes	no	2;3	9.3835e-127	467.18	By MS/MS	By MS/MS	By MS/MS	By MS/MS	By MS/MS
AAALATVNAWAEQTGMK	IPIITVLGDSKNNVRAAALATVNAWAEQTG	ALATVNAWAEQTGMKEWLEGEDLSEELKKE	R	A	A	M	K	E	6	0	1	0	0	1	1	1	0	0	1	1	1	0	0	0	2	1	0	1	0	0	17	0	1731.86	Q14008	Q14008	959	975	CKAP5	Cytoskeleton-associated protein 5	yes	yes	2	0.0043505	73.881				By MS/MS
AAALATVNAWAEQTGMKEWLEGEDLSEELKK	IPIITVLGDSKNNVRAAALATVNAWAEQTG	KEWLEGEDLSEELKKENPFLRQELLGWLAE	R	A	A	K	K	E	6	0	1	1	0	1	6	2	0	0	4	3	1	0	0	1	2	2	0	1	0	0	31	2	3417.68	Q14008	Q14008	959	989	CKAP5	Cytoskeleton-associated protein 5	yes	yes	4	0.046819	38.844	By matching	By matching	By MS/MS
AAALCNACELSGK	KTPLPPGEDVIASERAAALCNACELSGKSL	ERAAALCNACELSGKSLFVLPHTDHLVGYI	R	A	A	G	K	S	4	0	1	0	2	0	1	1	0	0	2	1	0	0	0	1	0	0	0	0	0	0	13	0	1363.62	Q7Z392	Q7Z392	158	170	TRAPPC11	Trafficking protein particle complex subunit 11	yes	yes	2	9.4719e-06	126.67	By matching	By MS/MS	By MS/MS		By MS/MS
AAALEAMKDYTK	CIQLEPTFIKGYTRKAAALEAMKDYTKAMD	TRKAAALEAMKDYTKAMDVYQKALDLDSSC	K	A	A	T	K	A	4	0	0	1	0	0	1	0	0	0	1	2	1	0	0	0	1	0	1	0	0	0	12	1	1310.65	P31948	P31948	435	446	STIP1	Stress-induced-phosphoprotein 1	yes	yes	3	0.0027565	58.32	By MS/MS	By MS/MS	By matching	By matching	By matching
AAALEFLNR	TVDLKPDWGKGYSRKAAALEFLNRFEEAKR	KGYSRKAAALEFLNRFEEAKRTYEEGLKHE	K	A	A	N	R	F	3	1	1	0	0	0	1	0	0	0	2	0	0	1	0	0	0	0	0	0	0	0	9	0	1003.55	P31948	P31948	79	87	STIP1	Stress-induced-phosphoprotein 1	yes	yes	2	0.00021755	148.04	By MS/MS	By MS/MS	By MS/MS	By MS/MS	By MS/MS
AAALEQFK	AAKSMGAIVRGFDTRAAALEQFKSLGAEPL	VRGFDTRAAALEQFKSLGAEPLEVDLKESG	R	A	A	F	K	S	3	0	0	0	0	1	1	0	0	0	1	1	0	1	0	0	0	0	0	0	0	0	8	0	876.471	Q13423	Q13423	260	267	NNT	NAD(P) transhydrogenase, mitochondrial	yes	yes	2	0.00081086	116.54		By matching	By matching	By MS/MS	By MS/MS
AAALVLQTIWGYK	VLINKSGNRSEKEVRAAALVLQTIWGYKEL	VRAAALVLQTIWGYKELRKPLEKEGWKKSD	R	A	A	Y	K	E	3	0	0	0	0	1	0	1	0	1	2	1	0	0	0	0	1	1	1	1	0	0	13	0	1432.81	O60716	O60716	821	833	CTNND1	Catenin delta-1	yes	yes	2	9.5142e-13	176.83	By matching	By MS/MS	By MS/MS	By MS/MS	By MS/MS
AAAMDVDTPSGTNSGAGKK	______________________________	DVDTPSGTNSGAGKKRFEVKKWNAVALWAW	M	A	A	K	K	R	4	0	1	2	0	0	0	3	0	0	0	2	1	0	1	2	2	0	0	1	0	0	19	1	1776.83	P62877	P62877	2	20	RBX1	E3 ubiquitin-protein ligase RBX1;E3 ubiquitin-protein ligase RBX1, N-terminally processed	yes	yes	2	3.0219e-26	217.12	By MS/MS	By MS/MS	By MS/MS	By MS/MS	By MS/MS
AAAPAPEEEMDECEQALAAEPK	EEKQKPQAERKEEKKAAAPAPEEEMDECEQ	EEMDECEQALAAEPKAKDPFAHLPKSTFVL	K	A	A	P	K	A	7	0	0	1	1	1	6	0	0	0	1	1	1	0	3	0	0	0	0	0	0	0	22	0	2356.02	P26641	P26641	254	275	EEF1G	Elongation factor 1-gamma	yes	yes	2	2.6222e-38	264		By MS/MS		By MS/MS
AAAPAPVSEAVCR	KEKPSKPTEKTEESKAAAPAPVSEAVCRTS	SKAAAPAPVSEAVCRTSMCSIQSAPPEPAT	K	A	A	C	R	T	5	1	0	0	1	0	1	0	0	0	0	0	0	0	2	1	0	0	0	2	0	0	13	0	1297.64	P20810	P20810	397	409	CAST	Calpastatin	yes	yes	2	0.00014136	115.78	By matching	By matching	By matching	By MS/MS	By matching
AAAPGVEDEPLLR	TARRIFQEPTEPKTKAAAPGVEDEPLLREN	TKAAAPGVEDEPLLRENPRRFVIFPIEYHD	K	A	A	L	R	E	3	1	0	1	0	0	2	1	0	0	2	0	0	0	2	0	0	0	0	1	0	0	13	0	1336.7	P31350	P31350	62	74	RRM2	Ribonucleoside-diphosphate reductase subunit M2	yes	yes	2	0.0013308	97.472	By matching	By matching	By matching		By MS/MS
AAAPRPPVSAASGRPQDDTDSSR	ENLAGKPALQIPSSRAAAPRPPVSAASGRP	SAASGRPQDDTDSSRASLPELPRMQRPSLP	R	A	A	S	R	A	5	3	0	3	0	1	0	1	0	0	0	0	0	0	4	4	1	0	0	1	0	0	23	2	2308.12	Q8TF74	Q8TF74	120	142	WIPF2	WAS/WASL-interacting protein family member 2	yes	yes	4	0.00098547	40.428			By MS/MS	By matching	By matching
AAAQCYIDLIIK	AGTLVTLSSAPTAIKAAAQCYIDLIIKESD	AIKAAAQCYIDLIIKESDNNVKLIVLDRLI	K	A	A	I	K	E	3	0	0	1	1	1	0	0	0	3	1	1	0	0	0	0	0	0	1	0	0	0	12	0	1377.73	P53618	P53618	280	291	COPB1	Coatomer subunit beta	yes	yes	2	1.9386e-08	177.57	By MS/MS	By MS/MS	By MS/MS	By MS/MS	By MS/MS
AAAQEADGAR	______________________________	______________________________	M	A	A	A	R	S	5	1	0	1	0	1	1	1	0	0	0	0	0	0	0	0	0	0	0	0	0	0	10	0	958.447	O96005	O96005	2	11	CLPTM1	Cleft lip and palate transmembrane protein 1	yes	yes	2	0.006551	68.371	By matching		By matching	By MS/MS
AAAQLLQSQAQQSGAQQTK	KKELEEEVNNFQKKKAAAQLLQSQAQQSGA	LLQSQAQQSGAQQTKKDKDKKNASFT____	K	A	A	T	K	K	5	0	0	0	0	7	0	1	0	0	2	1	0	0	0	2	1	0	0	0	0	0	19	0	1956	Q9NVA2	Q9NVA2	400	418	2011-09-01	Septin-11	yes	yes	2	2.0894e-149	421.33	By MS/MS	By MS/MS	By MS/MS	By MS/MS	By MS/MS
AAAQVLNTLWQYR	ITKGRGDRSSLKVVKAAAQVLNTLWQYRDL	VKAAAQVLNTLWQYRDLRSIYKKDGWNQNH	K	A	A	Y	R	D	3	1	1	0	0	2	0	0	0	0	2	0	0	0	0	0	1	1	1	1	0	0	13	0	1532.81	Q99569	Q99569	983	995	PKP4	Plakophilin-4	yes	yes	2	0.00017196	101.38	By matching	By matching	By matching	By matching	By matching
AAARPSLGR	______________________________	______________________________	M	A	A	G	R	V	3	2	0	0	0	0	0	1	0	0	1	0	0	0	1	1	0	0	0	0	0	0	9	1	897.514	Q96AB3	Q96AB3	2	10	ISOC2	Isochorismatase domain-containing protein 2, mitochondrial	yes	yes	2	0.0037117	68.625			By matching	By MS/MS	By matching
AAASLAWVLR	PEIKSLDQYDFSRAKAAASLAWVLRAAFGG	FSRAKAAASLAWVLRAAFGGAEHVPPELWE	K	A	A	L	R	A	4	1	0	0	0	0	0	0	0	0	2	0	0	0	0	1	0	1	0	1	0	0	10	0	1056.61	Q9P1Y5	Q9P1Y5	34	43	CAMSAP3	Calmodulin-regulated spectrin-associated protein 3	yes	yes	2	0.030888	53.775	By MS/MS	By matching
AAASLSQPEEEQK	FWRIPAKLSPTQLRRAAASLSQPEEEQKLQ	RRAAASLSQPEEEQKLQPELQPKVPGEQGS	R	A	A	Q	K	L	3	0	0	0	0	2	3	0	0	0	1	1	0	0	1	2	0	0	0	0	0	0	13	0	1386.66	Q9UNS1	Q9UNS1	1094	1106	TIMELESS	Protein timeless homolog	yes	yes	2	4.289e-05	113.46				By matching	By matching
AAASTDYYK	ICENNRYGMGTSVERAAASTDYYKRGDFIP	GTSVERAAASTDYYKRGDFIPGLRVDGMDI	R	A	A	Y	K	R	3	0	0	1	0	0	0	0	0	0	0	1	0	0	0	1	1	0	2	0	0	0	9	0	988.45	P08559	P08559	236	244	PDHA1	Pyruvate dehydrogenase E1 component subunit alpha, somatic form, mitochondrial	yes	yes	2	0.049745	51.736				By MS/MS
AAATDHRQELIECVANSDEQLGEMFLEEK	FGQIVRYGEIPAELRAAATDHRQELIECVA	ANSDEQLGEMFLEEKIPSISDLKLAIRRAT	R	A	A	E	K	I	4	1	1	2	1	2	6	1	1	1	3	1	1	1	0	1	1	0	0	1	0	0	29	1	3332.53	Q96RP9	Q96RP9	244	272	GFM1	Elongation factor G, mitochondrial	yes	yes	4	0.00072225	60.541		By MS/MS			By MS/MS
AAATGLPEGPAVPVPSR	LSDKSENGEAYQRKKAAATGLPEGPAVPVP	ATGLPEGPAVPVPSRGNLAQPGGSSWRRIA	K	A	A	S	R	G	4	1	0	0	0	0	1	2	0	0	1	0	0	0	4	1	1	0	0	2	0	0	17	0	1588.86	Q8N1S5	Q8N1S5	164	180	SLC39A11	Zinc transporter ZIP11	yes	yes	2	5.4583e-05	130.56	By MS/MS	By MS/MS	By MS/MS	By matching	By MS/MS
AAATIDSLASR	EKIIKQAKHIFLRSRAAATIDSLASRIEDP	LRSRAAATIDSLASRIEDPQIQAHWSNIND	R	A	A	S	R	I	4	1	0	1	0	0	0	0	0	1	1	0	0	0	0	2	1	0	0	0	0	0	11	0	1074.57	Q9NVC6	Q9NVC6	444	454	MED17	Mediator of RNA polymerase II transcription subunit 17	yes	yes	2	0.001456	80.688		By matching	By matching	By MS/MS
AAATMATPLPGR	SPPSPGRRREQRRPRAAATMATPLPGRAGG	RPRAAATMATPLPGRAGGPATPLSPTRLSR	R	A	A	G	R	A	4	1	0	0	0	0	0	1	0	0	1	0	1	0	2	0	2	0	0	0	0	0	12	0	1155.61	Q03252	Q03252	17	28	LMNB2	Lamin-B2	yes	yes	2	0.0002531	135.43
AAATPESQEPQAK	EIGACSDEGTAQEGKAAATPESQEPQAKGA	GKAAATPESQEPQAKGAEASAASEEEAGPQ	K	A	A	A	K	G	4	0	0	0	0	2	2	0	0	0	0	1	0	0	2	1	1	0	0	0	0	0	13	0	1326.64	P49006	P49006	145	157	MARCKSL1	MARCKS-related protein	yes	yes	2	9.5651e-14	182.71	By MS/MS	By MS/MS	By MS/MS	By MS/MS	By MS/MS
AAATQPDAKDTPDEPWAFPAR	QINLSNIRAGNLARRAAATQPDAKDTPDEP	DAKDTPDEPWAFPAREFLRKKLIGKEVCFT	R	A	A	A	R	E	6	1	0	3	0	1	1	0	0	0	0	1	0	1	4	0	2	1	0	0	0	0	21	1	2254.07	Q7KZF4	Q7KZF4	63	83	SND1	Staphylococcal nuclease domain-containing protein 1	yes	yes	3	0.0019017	56.684			By matching		By matching
AAAVAAAGAGEPQSPDELLPK	______________________________	AGAGEPQSPDELLPKGDAEKPEEELEEDDD	M	A	A	P	K	G	7	0	0	1	0	1	2	2	0	0	2	1	0	0	3	1	0	0	0	1	0	0	21	0	1962.01	Q9NS69	Q9NS69	2	22	TOMM22	Mitochondrial import receptor subunit TOM22 homolog	yes	yes	2	2.0613e-21	178.67
AAAVLPVLDLAQR	KRIEAIVKNYPEGHKAAAVLPVLDLAQRQN	HKAAAVLPVLDLAQRQNGWLPISAMNKVAE	K	A	A	Q	R	Q	4	1	0	1	0	1	0	0	0	0	3	0	0	0	1	0	0	0	0	2	0	0	13	0	1335.79	P19404	P19404	76	88	NDUFV2	NADH dehydrogenase [ubiquinone] flavoprotein 2, mitochondrial	yes	yes	2	0.0025422	73.499		By matching	By matching	By matching	By MS/MS
AAAVPVEFQEHHLSEVQNMASEEKLEQVLSSMK	GVGPELMHAVKEVFKAAAVPVEFQEHHLSE	MASEEKLEQVLSSMKENKVAIIGKIHTPME	K	A	A	M	K	E	4	0	1	0	0	3	6	0	2	0	3	2	2	1	1	4	0	0	0	4	0	0	33	1	3694.8	O43837	O43837	73	105	IDH3B	Isocitrate dehydrogenase [NAD] subunit beta, mitochondrial	yes	yes	4;5	3.2387e-16	138.8	By MS/MS	By MS/MS	By matching	By MS/MS	By MS/MS
AAAVQADDVEVLK	GPADAMELADHLVKRAAAVQADDVEVLKVG	KRAAAVQADDVEVLKVGRTQLIDAVLNLCT	R	A	A	L	K	V	4	0	0	2	0	1	1	0	0	0	1	1	0	0	0	0	0	0	0	3	0	0	13	0	1327.7	Q8N201	Q8N201	683	695	INTS1	Integrator complex subunit 1	yes	yes	2	0.0012015	76.843			By matching		By MS/MS
AAAVVGINSETIMKPASISEEELLNLINK	GENPASHSYVLNKTRAAAVVGINSETIMKP	PASISEEELLNLINKLNNDDNVDGLLVQLP	R	A	A	N	K	L	4	0	3	0	0	0	4	1	0	4	3	2	1	0	1	3	1	0	0	2	0	0	29	1	3053.63	P13995	P13995	91	119	MTHFD2	Bifunctional methylenetetrahydrofolate dehydrogenase/cyclohydrolase, mitochondrial;NAD-dependent methylenetetrahydrofolate dehydrogenase;Methenyltetrahydrofolate cyclohydrolase	yes	yes	3	1.4228e-16	152.99	By MS/MS	By MS/MS	By MS/MS	By matching	By MS/MS
AAAYLDPNLNHTPNSSTK	______________________________	YLDPNLNHTPNSSTKTHLGTGMERSPGAME	M	A	A	T	K	T	3	0	3	1	0	0	0	0	1	0	2	1	0	0	2	2	2	0	1	0	0	0	18	0	1912.93	Q05397	Q05397	2	19	PTK2	Focal adhesion kinase 1	yes	yes	3	0.085508	18.76
AAAYNLVQHGITNLCVIGGDGSLTGANIFR	GSARCKAFTTREGRRAAAYNLVQHGITNLC	VIGGDGSLTGANIFRSEWGSLLEELVAEGK	R	A	A	F	R	S	4	1	3	1	1	1	0	5	1	3	3	0	0	1	0	1	2	0	1	2	0	0	30	0	3101.57	P17858	P17858	100	129	PFKL	ATP-dependent 6-phosphofructokinase, liver type	yes	yes	3	2.7334e-58	245.2	By MS/MS	By MS/MS	By MS/MS	By MS/MS	By MS/MS
AAAYSAQVQPVDGATR	AQMEAEWREALRALRAAAYSAQVQPVDGAT	AAYSAQVQPVDGATRKKSQRVCRPRSIWRA	R	A	A	T	R	K	5	1	0	1	0	2	0	1	0	0	0	0	0	0	1	1	1	0	1	2	0	0	16	0	1603.8	Q9H7E9	Q9H7E9	183	198	C8orf33	UPF0488 protein C8orf33	yes	yes	2	2.6055e-16	189.51		By MS/MS		By MS/MS
AACFAIQK	IPAYSKRGDIVFVDRAACFAIQKGLQASRS	DIVFVDRAACFAIQKGLQASRSDIKLFKHN	R	A	A	Q	K	G	3	0	0	0	1	1	0	0	0	1	0	1	0	1	0	0	0	0	0	0	0	0	8	0	907.459	O15269	O15269	190	197	SPTLC1	Serine palmitoyltransferase 1	yes	yes	2	0.00025639	137.44	By MS/MS	By MS/MS	By MS/MS	By MS/MS	By MS/MS
AACGAVLLTELLER	AAAAAAAAGAFAGRRAACGAVLLTELLERA	RAACGAVLLTELLERAAFYGITSNLVLFLN	R	A	A	E	R	A	3	1	0	0	1	0	2	1	0	0	4	0	0	0	0	0	1	0	0	1	0	0	14	0	1514.81	Q8N697	Q8N697	35	48	SLC15A4	Solute carrier family 15 member 4	yes	yes	2	0.00072153	103.91	By matching	By matching	By matching
AACLDILILR	GFTTLTIADQITLLKAACLDILILRICTRY	ITLLKAACLDILILRICTRYTPEQDTMTFS	K	A	A	L	R	I	2	1	0	1	1	0	0	0	0	2	3	0	0	0	0	0	0	0	0	0	0	0	10	0	1156.66	P10276;P10826	P10276	263	272	RARA;RARB	Retinoic acid receptor alpha;Retinoic acid receptor beta	yes	no	2	0.014936	60.436
AACLLDGVPVALKK	IEKKIGRGQFSEVYRAACLLDGVPVALKKV	RAACLLDGVPVALKKVQIFDLMDAKARADC	R	A	A	K	K	V	3	0	0	1	1	0	0	1	0	0	3	2	0	0	1	0	0	0	0	2	0	0	14	1	1453.83	Q8TDX7	Q8TDX7	51	64	NEK7	Serine/threonine-protein kinase Nek7	yes	yes	3	0.085196	32.478	By matching	By matching	By MS/MS	By matching	By matching
AACLPLPGYR	GNGYISFNELNDLFKAACLPLPGYRVREIT	NDLFKAACLPLPGYRVREITENLMATGDLD	K	A	A	Y	R	V	2	1	0	0	1	0	0	1	0	0	2	0	0	0	2	0	0	0	1	0	0	0	10	0	1116.58	P13796	P13796	40	49	LCP1	Plastin-2	yes	yes	2	0.047401	52.268
AACNLLQR	SARCQAFRTREGRLKAACNLLQRGITNLCV	TREGRLKAACNLLQRGITNLCVIGGDGSLT	K	A	A	Q	R	G	2	1	1	0	1	1	0	0	0	0	2	0	0	0	0	0	0	0	0	0	0	0	8	0	944.486	Q01813	Q01813	110	117	PFKP	ATP-dependent 6-phosphofructokinase, platelet type	yes	yes	2	0.0027936	86.512	By matching	By matching
AACQCVEPIK	WLHPTLKQDILEEIKAACQCVEPIKSAVCI	LEEIKAACQCVEPIKSAVCIADPLPTPSQE	K	A	A	I	K	S	2	0	0	0	2	1	1	0	0	1	0	1	0	0	1	0	0	0	0	1	0	0	10	0	1174.55	Q99575	Q99575	345	354	POP1	Ribonucleases P/MRP protein subunit POP1	yes	yes	2	1.891e-05	162.88	By MS/MS	By MS/MS	By MS/MS	By matching	By MS/MS
AADAEAEVASLNR	ALKDAQEKLELAEKKAADAEAEVASLNRRI	KKAADAEAEVASLNRRIQLVEEELDRAQER	K	A	A	N	R	R	5	1	1	1	0	0	2	0	0	0	1	0	0	0	0	1	0	0	0	1	0	0	13	0	1315.64	P06753	P06753	79	91	TPM3	Tropomyosin alpha-3 chain	yes	yes	2	4.104e-14	244.28	By MS/MS	By MS/MS	By MS/MS	By matching	By MS/MS
AADAEAEVASLNRR	ALKDAQEKLELAEKKAADAEAEVASLNRRI	KAADAEAEVASLNRRIQLVEEELDRAQERL	K	A	A	R	R	I	5	2	1	1	0	0	2	0	0	0	1	0	0	0	0	1	0	0	0	1	0	0	14	1	1471.74	P06753	P06753	79	92	TPM3	Tropomyosin alpha-3 chain	yes	yes	2;3	1.9165e-10	162.38	By MS/MS	By MS/MS	By MS/MS	By MS/MS	By MS/MS
AADALEEQQR	SLKVTKGSLEEEKRRAADALEEQQRCISEL	EEKRRAADALEEQQRCISELKAETRSLVEQ	R	A	A	Q	R	C	3	1	0	1	0	2	2	0	0	0	1	0	0	0	0	0	0	0	0	0	0	0	10	0	1129.54	Q14980	Q14980	725	734	NUMA1	Nuclear mitotic apparatus protein 1	yes	yes	2	3.998e-10	186.76				By MS/MS	By MS/MS
AADAVEDLR	AGYKAIYHDLEQSIRAADAVEDLRWFRANH	LEQSIRAADAVEDLRWFRANHGPGMAMNWP	R	A	A	L	R	W	3	1	0	2	0	0	1	0	0	0	1	0	0	0	0	0	0	0	0	1	0	0	9	0	958.472	Q9UNF0	Q9UNF0	276	284	PACSIN2	Protein kinase C and casein kinase substrate in neurons protein 2	yes	yes	2	0.013959	66.692	By matching	By matching	By matching	By MS/MS	By matching
AADCDLQITNAQTK	LCDLKKQIMGREKLKAADCDLQITNAQTKE	KAADCDLQITNAQTKEEYTDDNALIPKNSS	K	A	A	T	K	E	3	0	1	2	1	2	0	0	0	1	1	1	0	0	0	0	2	0	0	0	0	0	14	0	1547.72	Q7Z6E9	Q7Z6E9	41	54	RBBP6	E3 ubiquitin-protein ligase RBBP6	yes	yes	2	4.775e-11	205.12	By MS/MS	By matching		By MS/MS	By MS/MS
AADCEVEQWDSDEPIPAK	VTRRIPAEGRVALARAADCEVEQWDSDEPI	CEVEQWDSDEPIPAKELERGVAGAHGLLCL	R	A	A	A	K	E	3	0	0	3	1	1	3	0	0	1	0	1	0	0	2	1	0	1	0	1	0	0	18	0	2058.88	Q9UBQ7	Q9UBQ7	26	43	GRHPR	Glyoxylate reductase/hydroxypyruvate reductase	yes	yes	2	2.1348e-18	239.61		By MS/MS
AADCISEPVNR	FAHYRRKQMNLAYVKAADCISEPVNREPPS	AYVKAADCISEPVNREPPSREAQLLTLQNT	K	A	A	N	R	E	2	1	1	1	1	0	1	0	0	1	0	0	0	0	1	1	0	0	0	1	0	0	11	0	1230.57	P43304	P43304	42	52	GPD2	Glycerol-3-phosphate dehydrogenase, mitochondrial	yes	yes	2	8.1361e-07	173.75	By MS/MS	By MS/MS	By MS/MS	By matching	By MS/MS
AADCISEPVNREPPSR	FAHYRRKQMNLAYVKAADCISEPVNREPPS	ADCISEPVNREPPSREAQLLTLQNTSEFDI	K	A	A	S	R	E	2	2	1	1	1	0	2	0	0	1	0	0	0	0	3	2	0	0	0	1	0	0	16	1	1796.85	P43304	P43304	42	57	GPD2	Glycerol-3-phosphate dehydrogenase, mitochondrial	yes	yes	3	0.0042759	59.68	By matching	By MS/MS	By matching	By MS/MS
AADEEAFEDNSEEYIR	TSICEKVIVPNMEFRAADEEAFEDNSEEYI	ADEEAFEDNSEEYIRRDLEGSDIDTRRRAA	R	A	A	I	R	R	3	1	1	2	0	0	5	0	0	1	0	0	0	1	0	1	0	0	1	0	0	0	16	0	1886.78	P55060	P55060	356	371	CSE1L	Exportin-2	yes	yes	2	5.6144e-66	301.16	By MS/MS	By MS/MS	By MS/MS	By MS/MS	By MS/MS
AADEEAFEDNSEEYIRR	TSICEKVIVPNMEFRAADEEAFEDNSEEYI	DEEAFEDNSEEYIRRDLEGSDIDTRRRAAC	R	A	A	R	R	D	3	2	1	2	0	0	5	0	0	1	0	0	0	1	0	1	0	0	1	0	0	0	17	1	2042.88	P55060	P55060	356	372	CSE1L	Exportin-2	yes	yes	3	7.5762e-12	128.64	By MS/MS	By MS/MS	By MS/MS	By MS/MS	By MS/MS
AADEPAYLTVGTDVSAK	______________________________	DEPAYLTVGTDVSAKYRGAFCEAKIKTVKR	K	A	A	A	K	Y	4	0	0	2	0	0	1	1	0	0	1	1	0	0	1	1	2	0	1	2	0	0	17	0	1706.84	P29374	P29374	3	19	ARID4A	AT-rich interactive domain-containing protein 4A	yes	yes	2	0.051558	57.434
AADFIDQALAQK	ANDTQEFNLSAYFERAADFIDQALAQKNGR	FERAADFIDQALAQKNGRVLVHCREGYSRS	R	A	A	Q	K	N	4	0	0	2	0	2	0	0	0	1	1	1	0	1	0	0	0	0	0	0	0	0	12	0	1289.66	P51452	P51452	105	116	DUSP3	Dual specificity protein phosphatase 3	yes	yes	2	0.034357	49.466
AADFQLHTHVNDGTEFGGSIYQK	AKSKLSQNNFALGYKAADFQLHTHVNDGTE	HVNDGTEFGGSIYQKVNEKIETSINLAWTA	K	A	A	Q	K	V	2	0	1	2	0	2	1	3	2	1	1	1	0	2	0	1	2	0	1	1	0	0	23	0	2534.18	Q9Y277	Q9Y277	175	197	VDAC3	Voltage-dependent anion-selective channel protein 3	yes	yes	3;4	4.114e-41	236.64	By matching	By MS/MS	By matching	By matching	By MS/MS
AADGGERPLAASPPGTVK	VGRSAGGEPGPEAGRAADGGERPLAASPPG	GGERPLAASPPGTVKAEEHQRQNINKFERR	R	A	A	V	K	A	4	1	0	1	0	0	1	3	0	0	1	1	0	0	3	1	1	0	0	1	0	0	18	1	1692.88	O95785	O95785	1506	1523	WIZ	Protein Wiz	yes	yes	3	3.9871e-07	99.409	By MS/MS	By MS/MS	By MS/MS	By MS/MS	By MS/MS
AADHLKPFLDDSTLR	TAALNCVGKGMDKKKAADHLKPFLDDSTLR	AADHLKPFLDDSTLRFVDKLFEAVEEGRSS	K	A	A	L	R	F	2	1	0	3	0	0	0	0	1	0	3	1	0	1	1	1	1	0	0	0	0	0	15	1	1697.87	O43395	O43395	47	61	PRPF3	U4/U6 small nuclear ribonucleoprotein Prp3	yes	yes	3	1.1204e-07	145.33	By matching	By MS/MS	By MS/MS	By MS/MS	By matching
AADIDQEVK	PYIKDLFTCTIKRLKAADIDQEVKERAISC	TIKRLKAADIDQEVKERAISCMGQIICNLG	K	A	A	V	K	E	2	0	0	2	0	1	1	0	0	1	0	1	0	0	0	0	0	0	0	1	0	0	9	0	987.487	Q86VP6	Q86VP6	578	586	CAND1	Cullin-associated NEDD8-dissociated protein 1	yes	yes	2	0.00025301	110.41	By MS/MS	By matching	By MS/MS	By MS/MS	By MS/MS
AADIEQQAVFAVFDENK	LICKSRSLDRRGIQRAADIEQQAVFAVFDE	DIEQQAVFAVFDENKSWYIEDNIYKFCENP	R	A	A	N	K	S	4	0	1	2	0	2	2	0	0	1	0	1	0	2	0	0	0	0	0	2	0	0	17	0	1893.91	CON__Q28107;P12259	CON__Q28107	538	554	F5	Coagulation factor V;Coagulation factor V heavy chain;Coagulation factor V light chain	yes	no	2	1.5285e-05	105.19		By MS/MS
AADIGVAMGQTGTDVCK	VAMTGDGVNDAVALKAADIGVAMGQTGTDV	DIGVAMGQTGTDVCKEAADMILVDDDFQTI	K	A	A	C	K	E	3	0	0	2	1	1	0	3	0	1	0	1	1	0	0	0	2	0	0	2	0	0	17	0	1692.78	P98194	P98194	654	670	ATP2C1	Calcium-transporting ATPase type 2C member 1	yes	yes	2	2.0282e-13	176.87	By MS/MS		By MS/MS
AADISLDNLVEGK	QYGLGPYEAVTPLTKAADISLDNLVEGKRK	TKAADISLDNLVEGKRKRRSNVSSPATPTA	K	A	A	G	K	R	2	0	1	2	0	0	1	1	0	1	2	1	0	0	0	1	0	0	0	1	0	0	13	0	1343.69	Q12888	Q12888	1614	1626	TP53BP1	Tumor suppressor p53-binding protein 1	yes	yes	2	0.099882	34.386				By matching	By matching
AADKLIQNLDANHDGR	QKELNHMLSDTGNRKAADKLIQNLDANHDG	ADKLIQNLDANHDGRISFDEYWTLIGGITG	K	A	A	G	R	I	3	1	2	3	0	1	0	1	1	1	2	1	0	0	0	0	0	0	0	0	0	0	16	1	1749.88	Q96FQ6	Q96FQ6	58	73	S100A16	Protein S100-A16	yes	yes	2;3;4	4.5659e-31	221.47	By MS/MS	By MS/MS	By MS/MS	By MS/MS	By MS/MS
AADKPADQGAEKHEGTGQSSGITDQEK	______________________________	HEGTGQSSGITDQEKELSTNAFQAFTSGNY	M	A	A	E	K	E	4	0	0	3	0	3	3	4	1	1	0	3	0	0	1	2	2	0	0	0	0	0	27	2	2754.27	Q9H9A5	Q9H9A5	2	28	CNOT10	CCR4-NOT transcription complex subunit 10	yes	yes	4	9.1524e-26	187.72	By MS/MS	By MS/MS	By MS/MS	By MS/MS	By MS/MS
AADLLVNPLDPR	VSASSTGDLPKAKTRAADLLVNPLDPRNAD	KTRAADLLVNPLDPRNADKIRVKIADLGNA	R	A	A	P	R	N	2	1	1	2	0	0	0	0	0	0	3	0	0	0	2	0	0	0	0	1	0	0	12	0	1292.71	P78362	P78362	508	519	SRPK2	SRSF protein kinase 2;SRSF protein kinase 2 N-terminal;SRSF protein kinase 2 C-terminal	yes	yes	2	0.00077772	87.363	By MS/MS	By matching	By MS/MS	By MS/MS	By MS/MS
AADLLYAMCDR	INALKTERDVSVRQRAADLLYAMCDRSNAK	VRQRAADLLYAMCDRSNAKQIVSEMLRYLE	R	A	A	D	R	S	3	1	0	2	1	0	0	0	0	0	2	0	1	0	0	0	0	0	1	0	0	0	11	0	1297.58	O95782	O95782	389	399	AP2A1	AP-2 complex subunit alpha-1	yes	yes	2	0.0010978	85.355	By matching	By MS/MS	By MS/MS	By matching	By MS/MS
AADLNGDLTATR	HTFKKMLPRDERRFKAADLNGDLTATREEF	RFKAADLNGDLTATREEFTAFLHPEEFEHM	K	A	A	T	R	E	3	1	1	2	0	0	0	1	0	0	2	0	0	0	0	0	2	0	0	0	0	0	12	0	1216.6	Q15293	Q15293	177	188	RCN1	Reticulocalbin-1	yes	yes	2	1.301e-08	160.91					By MS/MS
AADLQLEMTQKPHK	WLLCGPRRYASSSFKAADLQLEMTQKPHKK	KAADLQLEMTQKPHKKPGPGEPLVFGKTFT	K	A	A	H	K	K	2	0	0	1	0	2	1	0	1	0	2	2	1	0	1	0	1	0	0	0	0	0	14	1	1608.83	O15382	O15382	34	47	BCAT2	Branched-chain-amino-acid aminotransferase, mitochondrial	yes	yes	3	0.008729	58.626	By MS/MS	By MS/MS	By matching		By matching
AADMGNPVGQSGLGMAYLYGR	IVPQSNETALHYFKKAADMGNPVGQSGLGM	PVGQSGLGMAYLYGRGVQVNYDLALKYFQK	K	A	A	G	R	G	3	1	1	1	0	1	0	5	0	0	2	0	2	0	1	1	0	0	2	1	0	0	21	0	2126.99	Q9UBV2	Q9UBV2	441	461	SEL1L	Protein sel-1 homolog 1	yes	yes	2	4.5446e-97	328.87
AADMLSGPR	WDLKPIADRAQIFLKAADMLSGPRRAEILA	AQIFLKAADMLSGPRRAEILAKTMVGQGKT	K	A	A	P	R	R	2	1	0	1	0	0	0	1	0	0	1	0	1	0	1	1	0	0	0	0	0	0	9	0	916.444	P30038	P30038	131	139	ALDH4A1	Delta-1-pyrroline-5-carboxylate dehydrogenase, mitochondrial	yes	yes	2	0.00020955	133.33	By MS/MS	By MS/MS	By MS/MS	By matching	By MS/MS
AADPAPEVR	ALSSDSILSPAPDARAADPAPEVRKVNRIP	PAPDARAADPAPEVRKVNRIPPDAYQPYLS	R	A	A	V	R	K	3	1	0	1	0	0	1	0	0	0	0	0	0	0	2	0	0	0	0	1	0	0	9	0	924.466	Q8IVT2	Q8IVT2	407	415	MISP	Mitotic interactor and substrate of PLK1	yes	yes	2	0.001982	76.221	By MS/MS	By matching	By MS/MS	By MS/MS	By MS/MS
AADPPAENSSAPEAEQGGAE	RRPENPKPQDGKETKAADPPAENSSAPEAE	AENSSAPEAEQGGAE_______________	K	A	A	A	E	-	6	0	1	1	0	1	4	2	0	0	0	0	0	0	3	2	0	0	0	0	0	0	20	0	1896.8	P67809	P67809	305	324	YBX1	Nuclease-sensitive element-binding protein 1	yes	yes	2	4.1254e-46	249.6	By MS/MS	By MS/MS	By MS/MS	By MS/MS	By MS/MS
AADQFDIYSSQQSK	CGPGKPSCLNEDAMRAADQFDIYSSQQSKY	RAADQFDIYSSQQSKYSHTVNHKPMVCQRQ	R	A	A	S	K	Y	2	0	0	2	0	3	0	0	0	1	0	1	0	1	0	3	0	0	1	0	0	0	14	0	1586.72	Q7Z6I8	Q7Z6I8	28	41	C5orf24	UPF0461 protein C5orf24	yes	yes	2	8.3232e-08	200.27	By matching		By MS/MS	By matching
AADQTTAEQGMR	TQALEAQIVALERTRAADQTTAEQGMRQLE	RTRAADQTTAEQGMRQLEQENAALKECRNE	R	A	A	M	R	Q	3	1	0	1	0	2	1	1	0	0	0	0	1	0	0	0	2	0	0	0	0	0	12	0	1277.57	Q92805	Q92805	427	438	GOLGA1	Golgin subfamily A member 1	yes	yes	2	4.1767e-10	190.88	By MS/MS	By MS/MS	By MS/MS	By MS/MS	By MS/MS
AADRLPNLSSPSAEGPPGPPSGPAPR	VTSEEFDKFLEERAKAADRLPNLSSPSAEG	SAEGPPGPPSGPAPRKKTQEKDDDMLFAL_	K	A	A	P	R	K	4	2	1	1	0	0	1	3	0	0	2	0	0	0	8	4	0	0	0	0	0	0	26	1	2494.26	O60784	O60784	453	478	TOM1	Target of Myb protein 1	yes	yes	3	0.00031058	65.558
AADSICDGDLVDSQIR	AAGGDMKKHLMLLSRAADSICDGDLVDSQI	ADSICDGDLVDSQIRSKQNWSLLPAQAIYA	R	A	A	I	R	S	2	1	0	4	1	1	0	1	0	2	1	0	0	0	0	2	0	0	0	1	0	0	16	0	1733.79	P35251	P35251	911	926	RFC1	Replication factor C subunit 1	yes	yes	2	5.2521e-11	158.01					By MS/MS
AADSLQQNLQR	PASTIARPNMALGKKAADSLQQNLQRDYDR	LGKKAADSLQQNLQRDYDRAMSWKYSRGAG	K	A	A	Q	R	D	2	1	1	1	0	3	0	0	0	0	2	0	0	0	0	1	0	0	0	0	0	0	11	0	1242.63	Q1ED39	Q1ED39	408	418	KNOP1	Lysine-rich nucleolar protein 1	yes	yes	2	6.7821e-15	167.12	By MS/MS	By MS/MS	By matching		By matching
AADTQVSETLKR	______________________________	______________________________	M	A	A	K	R	F	2	1	0	1	0	1	1	0	0	0	1	1	0	0	0	1	2	0	0	1	0	0	12	1	1317.69	Q92616	Q92616	2	13	GCN1L1	Translational activator GCN1	yes	yes	2;3	6.5808e-09	192.1	By MS/MS	By MS/MS	By MS/MS	By MS/MS	By MS/MS
AADVSVTHRPPLSPK	______________________________	AADVSVTHRPPLSPKSGAEVEAGDAAERRA	M	A	A	P	K	S	2	1	0	1	0	0	0	0	1	0	1	1	0	0	3	2	1	0	0	2	0	0	15	1	1573.86	Q8IY67	Q8IY67	2	16	RAVER1	Ribonucleoprotein PTB-binding 1	yes	yes	2;3	0.0012301	77.468	By MS/MS		By matching
AAEAAAAPAESAAPAAGEEPSKEEGEPK	EQAAPGPAAGGEAPKAAEAAAAPAESAAPA	PAAGEEPSKEEGEPKKTEAPAAPAAQETKS	K	A	A	P	K	K	11	0	0	0	0	0	7	2	0	0	0	2	0	0	4	2	0	0	0	0	0	0	28	1	2635.22	P80723	P80723	122	149	BASP1	Brain acid soluble protein 1	yes	yes	3	1.161e-22	166.29	By MS/MS	By MS/MS	By MS/MS	By MS/MS	By MS/MS
AAEAAINILK	TCTGEGTSKKLAKHRAAEAAINILKANASI	LAKHRAAEAAINILKANASICFAVPDPLMP	R	A	A	L	K	A	4	0	1	0	0	0	1	0	0	2	1	1	0	0	0	0	0	0	0	0	0	0	10	0	1012.59	O75569	O75569	91	100	PRKRA	Interferon-inducible double-stranded RNA-dependent protein kinase activator A	yes	yes	2	5.5623e-05	111.95	By MS/MS	By matching	By MS/MS	By MS/MS	By MS/MS
AAEADGPLKR	______________________________	______________________________	M	A	A	K	R	L	3	1	0	1	0	0	1	1	0	0	1	1	0	0	1	0	0	0	0	0	0	0	10	1	1026.55	O75352	O75352	2	11	MPDU1	Mannose-P-dolichol utilization defect 1 protein	yes	yes	2	1.0847e-05	167.23	By MS/MS	By matching	By matching	By MS/MS	By matching
AAEAHVDAHYYEQNEQPTGTCAACITGDNR	GCIGIDKFGEILKRKAAEAHVDAHYYEQNE	QPTGTCAACITGDNRSLIANLAAANCYKKE	K	A	A	N	R	S	6	1	2	2	2	2	3	2	2	1	0	0	0	0	1	0	3	0	2	1	0	0	30	0	3348.42	P55263	P55263	120	149	ADK	Adenosine kinase	yes	yes	4	6.5946e-16	139.52				By MS/MS	By matching
AAEALHGEADSSGVLAAVDATVNK	PWCGHCKKMKPEFEKAAEALHGEADSSGVL	DSSGVLAAVDATVNKALAERFHISEFPTLK	K	A	A	N	K	A	7	0	1	2	0	0	2	2	1	0	2	1	0	0	0	2	1	0	0	3	0	0	24	0	2295.13	Q14554	Q14554	318	341	PDIA5	Protein disulfide-isomerase A5	yes	yes	3	2.9027e-10	99.999	By MS/MS		By MS/MS	By matching	By MS/MS
AAECNIVVTQPR	QVPQFILDDFIQNDRAAECNIVVTQPRRIS	NDRAAECNIVVTQPRRISAVSVAERVAFER	R	A	A	P	R	R	2	1	1	0	1	1	1	0	0	1	0	0	0	0	1	0	1	0	0	2	0	0	12	0	1356.68	Q08211	Q08211	435	446	DHX9	ATP-dependent RNA helicase A	yes	yes	2	6.3241e-10	187.42	By MS/MS	By MS/MS	By MS/MS	By matching	By MS/MS
AAEDAVYELQSK	ERLRQEVREAAQKRRAAEDAVYELQSKRLL	KRRAAEDAVYELQSKRLLLERRKPEEKVVV	R	A	A	S	K	R	3	0	0	1	0	1	2	0	0	0	1	1	0	0	0	1	0	0	1	1	0	0	12	0	1322.64	Q92817	Q92817	1346	1357	EVPL	Envoplakin	yes	yes	2	0.0083322	65.278			By MS/MS	By MS/MS	By matching
AAEDDEDDDVDTK	DGDEDEEAESATGKRAAEDDEDDDVDTKKQ	KRAAEDDEDDDVDTKKQKTDEDD_______	R	A	A	T	K	K	2	0	0	6	0	0	2	0	0	0	0	1	0	0	0	0	1	0	0	1	0	0	13	0	1436.54	P06454	P06454	91	103	PTMA	Prothymosin alpha;Prothymosin alpha, N-terminally processed;Thymosin alpha-1	yes	yes	2	1.8172e-20	226.93	By MS/MS	By MS/MS	By MS/MS	By MS/MS	By MS/MS
AAEDLFVNIR	SCLSLFRDEVFHIHKAAEDLFVNIRGYNKR	FHIHKAAEDLFVNIRGYNKRINDIRECKEA	K	A	A	I	R	G	2	1	1	1	0	0	1	0	0	1	1	0	0	1	0	0	0	0	0	1	0	0	10	0	1146.6	Q9Y2A7	Q9Y2A7	306	315	NCKAP1	Nck-associated protein 1	yes	yes	2	0.0038099	74.301	By matching	By matching	By matching	By MS/MS	By MS/MS
AAEDPVAAAPRPLPAGGR	GRPVFPTAEQFRRMRAAEDPVAAAPRPLPA	DPVAAAPRPLPAGGRLTLRPALRLPSLLLV	R	A	A	G	R	L	6	2	0	1	0	0	1	2	0	0	1	0	0	0	4	0	0	0	0	1	0	0	18	1	1714.91	P35475	P35475	506	523	IDUA	Alpha-L-iduronidase	yes	yes	3	0.088215	22.985	By matching				By MS/MS
AAEDSPYWVSPAYSK	TDDSNPREAILRHAKAAEDSPYWVSPAYSK	AAEDSPYWVSPAYSKTQPKTMFAQVESDDE	K	A	A	S	K	T	3	0	0	1	0	0	1	0	0	0	0	1	0	0	2	3	0	1	2	1	0	0	15	0	1669.76	Q9NW82	Q9NW82	612	626	WDR70	WD repeat-containing protein 70	yes	yes	2	0.010141	63.662
AAEEEPSTSATVPMSK	RQGVGKYINPAATKRAAEEEPSTSATVPMS	AEEEPSTSATVPMSKKKPSRGFGDFSSW__	R	A	A	S	K	K	3	0	0	0	0	0	3	0	0	0	0	1	1	0	2	3	2	0	0	1	0	0	16	0	1633.75	Q13356	Q13356	492	507	PPIL2	Peptidyl-prolyl cis-trans isomerase-like 2	yes	yes	2	8.446e-05	132.14					By MS/MS
AAEEFVNIYYETMDK	ATSLDFKTYVDQACRAAEEFVNIYYETMDK	AAEEFVNIYYETMDKRRRALTRLYLDKATL	R	A	A	D	K	R	2	0	1	1	0	0	3	0	0	1	0	1	1	1	0	0	1	0	2	1	0	0	15	0	1821.81	Q9NPJ8	Q9NPJ8	17	31	NXT2	NTF2-related export protein 2	yes	yes	2	0.081464	53.034
AAEEFVNVYYTTMDK	MASVDFKTYVDQACRAAEEFVNVYYTTMDK	AAEEFVNVYYTTMDKRRRLLSRLYMGTATL	R	A	A	D	K	R	2	0	1	1	0	0	2	0	0	0	0	1	1	1	0	0	2	0	2	2	0	0	15	0	1779.8	Q9UKK6	Q9UKK6	16	30	NXT1	NTF2-related export protein 1	yes	yes	2	8.384e-05	108.17				By matching	By MS/MS
AAEEIGIK	GNRDDSNLYINVKLKAAEEIGIKATHIKLP	YINVKLKAAEEIGIKATHIKLPRTTTESEV	K	A	A	I	K	A	2	0	0	0	0	0	2	1	0	2	0	1	0	0	0	0	0	0	0	0	0	0	8	0	829.455	P11586	P11586	59	66	MTHFD1	C-1-tetrahydrofolate synthase, cytoplasmic;Methylenetetrahydrofolate dehydrogenase;Methenyltetrahydrofolate cyclohydrolase;Formyltetrahydrofolate synthetase;C-1-tetrahydrofolate synthase, cytoplasmic, N-terminally processed	yes	yes	2	0.0028759	85.813	By MS/MS		By MS/MS	By MS/MS
AAEELDMENEFLLPPVFGEEYEEQPRPR	VPYEPDLDIEIDFPRAAEELDMENEFLLPP	PPVFGEEYEEQPRPRSKKKGAKRKAVSGYQ	R	A	A	P	R	S	2	2	1	1	0	1	8	1	0	0	3	0	1	2	4	0	0	0	1	1	0	0	28	1	3333.55	Q9UBW7	Q9UBW7	1013	1040	ZMYM2	Zinc finger MYM-type protein 2	yes	yes	3	2.9706e-11	131.57				By MS/MS
AAEEPQQQK	______________________________	______________________________	M	A	A	Q	K	Q	2	0	0	0	0	3	2	0	0	0	0	1	0	0	1	0	0	0	0	0	0	0	9	0	1027.49	Q96FW1	Q96FW1	2	10	OTUB1	Ubiquitin thioesterase OTUB1	yes	yes	2	0.00022598	116.88	By matching	By matching	By matching	By MS/MS
AAEFGEPTSEQTGTAAGK	KVEVENVMKRKFSLRAAEFGEPTSEQTGTA	FGEPTSEQTGTAAGKTIAQTTAPVSWKPQD	R	A	A	G	K	T	4	0	0	0	0	1	3	3	0	0	0	1	0	1	1	1	3	0	0	0	0	0	18	0	1750.8	O95425	O95425	1055	1072	SVIL	Supervillin	yes	yes	2	9.4528e-13	192.39		By matching
AAEFLQMLEAIK	KLMIQGEEEANDVWKAAEFLQMLEAIKALE	VWKAAEFLQMLEAIKALEVRNKENSAPLEE	K	A	A	I	K	A	3	0	0	0	0	1	2	0	0	1	2	1	1	1	0	0	0	0	0	0	0	0	12	0	1362.72	P52739	P52739	108	119	ZNF131	Zinc finger protein 131	yes	yes	2	0.00011263	105.86	By MS/MS	By MS/MS
AAEFNSNLNR	EASKVPEYIKKAAKKAAEFNSNLNRERMEE	KAAKKAAEFNSNLNRERMEERRAYFDLQTH	K	A	A	N	R	E	2	1	3	0	0	0	1	0	0	0	1	0	0	1	0	1	0	0	0	0	0	0	10	0	1134.54	Q8WUB8	Q8WUB8	207	216	PHF10	PHD finger protein 10	yes	yes	2	0.011094	65.224	By matching				By MS/MS
AAEGAEAQGFSGLFAAYTDHPPPFR	VIATTRQRLFQFIGRAAEGAEAQGFSGLFA	SGLFAAYTDHPPPFREFPSNLGYSELAFYT	R	A	A	F	R	E	6	1	0	1	0	1	2	3	1	0	1	0	0	3	3	1	1	0	1	0	0	0	25	0	2606.22	Q9P253	Q9P253	235	259	VPS18	Vacuolar protein sorting-associated protein 18 homolog	yes	yes	3	0.023831	48.759	By MS/MS	By matching	By matching
AAEGVSAADMAK	NLYLAREGLIRAGTKAAEGVSAADMAKRER	GTKAAEGVSAADMAKRERFELLKHQKLKDQ	K	A	A	A	K	R	5	0	0	1	0	0	1	1	0	0	0	1	1	0	0	1	0	0	0	1	0	0	12	0	1119.52	Q9NW13	Q9NW13	454	465	RBM28	RNA-binding protein 28	yes	yes	2	2.2824e-06	133.81	By MS/MS	By MS/MS	By matching	By MS/MS	By MS/MS
AAEGWSAPILTLAR	QLPGPGDLRSATRPRAAEGWSAPILTLARR	RAAEGWSAPILTLARRATGNLSASCGSALR	R	A	A	A	R	R	4	1	0	0	0	0	1	1	0	1	2	0	0	0	1	1	1	1	0	0	0	0	14	0	1454.79	Q96T51	Q96T51	58	71	RUFY1	RUN and FYVE domain-containing protein 1	yes	yes	2	1.0146e-05	128.88	By MS/MS	By MS/MS	By MS/MS		By matching
AAEHEVPLQER	KAKETIQALRANLTKAAEHEVPLQERKNYK	NLTKAAEHEVPLQERKNYKSSPEIQEPIKP	K	A	A	E	R	K	2	1	0	0	0	1	3	0	1	0	1	0	0	0	1	0	0	0	0	1	0	0	11	0	1277.64	Q9P260	Q9P260	228	238	KIAA1468	LisH domain and HEAT repeat-containing protein KIAA1468	yes	yes	2;3	7.1141e-05	93.959	By MS/MS	By MS/MS	By MS/MS	By MS/MS	By MS/MS
AAEILYYFALR	PFYKRMDRIMESHLRAAEILYYFALRQAHK	SHLRAAEILYYFALRQAHKYKINKFLSSSL	R	A	A	L	R	Q	3	1	0	0	0	0	1	0	0	1	2	0	0	1	0	0	0	0	2	0	0	0	11	0	1328.71	Q16706	Q16706	527	537	MAN2A1	Alpha-mannosidase 2	yes	yes	2	0.00066923	87.308	By matching		By MS/MS	By MS/MS	By MS/MS
AAEISAMLK	EIPKYITASTFAQARAAEISAMLKAVTQKS	TFAQARAAEISAMLKAVTQKSSNSLVFQTL	R	A	A	L	K	A	3	0	0	0	0	0	1	0	0	1	1	1	1	0	0	1	0	0	0	0	0	0	9	0	932.5	Q99575	Q99575	112	120	POP1	Ribonucleases P/MRP protein subunit POP1	yes	yes	2	0.11375	41.956
AAELAVQNEVGLVDNPLK	SKKPGTAVVEFATVKAAELAVQNEVGLVDN	LAVQNEVGLVDNPLKISWLEGQPQDAVGRS	K	A	A	L	K	I	3	0	2	1	0	1	2	1	0	0	3	1	0	0	1	0	0	0	0	3	0	0	18	0	1879.01	Q9NVM6	Q9NVM6	226	243	DNAJC17	DnaJ homolog subfamily C member 17	yes	yes	2	1.0079e-12	186.49				By MS/MS	By MS/MS
AAELEMELNEHSLVIDTLK	GFNRLRQEQRGLASKAAELEMELNEHSLVI	EMELNEHSLVIDTLKEVDETRKCYRMVGGV	K	A	A	L	K	E	2	0	1	1	0	0	4	0	1	1	4	1	1	0	0	1	1	0	0	1	0	0	19	0	2154.09	Q9UHV9	Q9UHV9	44	62	PFDN2	Prefoldin subunit 2	yes	yes	3	8.4852e-07	120.11	By MS/MS	By MS/MS	By MS/MS	By MS/MS	By MS/MS
AAELETDIR	QAVRHLPQSVRIYIRAAELETDIRAKKRVL	VRIYIRAAELETDIRAKKRVLRKALEHVPN	R	A	A	I	R	A	2	1	0	1	0	0	2	0	0	1	1	0	0	0	0	0	1	0	0	0	0	0	9	0	1016.51	O94906	O94906	379	387	PRPF6	Pre-mRNA-processing factor 6	yes	yes	2	0.00042375	101.64	By MS/MS	By MS/MS	By matching	By MS/MS	By MS/MS
AAELFGLTAEEVYLVHDELDKPLGR	RPRRLMNANGRSVARAAELFGLTAEEVYLV	EVYLVHDELDKPLGRLALKLGGSARGHNGV	R	A	A	G	R	L	3	1	0	2	0	0	4	2	1	0	5	1	0	1	1	0	1	0	1	2	0	0	25	1	2784.43	Q86Y79	Q86Y79	105	129	PTRH1	Probable peptidyl-tRNA hydrolase	yes	yes	4	0.0031237	54.658
AAELIANSLATAGDGLIELR	QQKKAAIISAEGDSKAAELIANSLATAGDG	ANSLATAGDGLIELRKLEAAEDIAYQLSRS	K	A	A	L	R	K	5	1	1	1	0	0	2	2	0	2	4	0	0	0	0	1	1	0	0	0	0	0	20	0	1997.08	P35232	P35232	220	239	PHB	Prohibitin	yes	yes	2	3.0553e-58	277.18	By MS/MS	By MS/MS	By MS/MS	By MS/MS	By MS/MS
AAELLMSCFR	LVKKGKSKVGDMLEKAAELLMSCFRVCASD	DMLEKAAELLMSCFRVCASDTRAGIEDSKK	K	A	A	F	R	V	2	1	0	0	1	0	1	0	0	0	2	0	1	1	0	1	0	0	0	0	0	0	10	0	1196.57	Q5JVF3	Q5JVF3	141	150	PCID2	PCI domain-containing protein 2	yes	yes	2	0.013021	62.823			By MS/MS	By MS/MS
AAELLQDEYSGR	ILCDLHDGFSGVGAKAAELLQDEYSGRGII	GAKAAELLQDEYSGRGIITWGLLPGPYHRG	K	A	A	G	R	G	2	1	0	1	0	1	2	1	0	0	2	0	0	0	0	1	0	0	1	0	0	0	12	0	1350.64	Q9BUK6	Q9BUK6	245	256	MSTO1	Protein misato homolog 1	yes	yes	2	9.3703e-05	107.83		By MS/MS		By matching
AAELQAQWER	LVAEGHPGASQASARAAELQAQWERLEALA	QASARAAELQAQWERLEALAEERAQRLAQA	R	A	A	E	R	L	3	1	0	0	0	2	2	0	0	0	1	0	0	0	0	0	0	1	0	0	0	0	10	0	1200.59	O15020	O15020	722	731	SPTBN2	Spectrin beta chain, non-erythrocytic 2	yes	yes	2	0.00058551	106.88	By MS/MS	By matching		By matching
AAELWGEQAEAR	RLNREQEERLLELERAAELWGEQAEARRQI	LERAAELWGEQAEARRQILETMQNDRTTIS	R	A	A	A	R	R	4	1	0	0	0	1	3	1	0	0	1	0	0	0	0	0	0	1	0	0	0	0	12	0	1329.63	Q08379	Q08379	510	521	GOLGA2	Golgin subfamily A member 2	yes	yes	2	9.6134e-05	107.58	By matching	By matching	By matching	By matching
AAEMEHLLER	LLGKVMGKVFFGQLRAAEMEHLLERSWYAV	FGQLRAAEMEHLLERSWYAVTETCLAFTVF	R	A	A	E	R	S	2	1	0	0	0	0	3	0	1	0	2	0	1	0	0	0	0	0	0	0	0	0	10	0	1197.58	Q86TM6	Q86TM6	71	80	SYVN1	E3 ubiquitin-protein ligase synoviolin	yes	yes	3	0.00074717	73.781	By MS/MS	By MS/MS	By MS/MS	By MS/MS	By MS/MS
AAEMMASLLK	ELQKLKEMTNHQKKRAAEMMASLLKDLAEI	HQKKRAAEMMASLLKDLAEIGIAVGNNDVK	R	A	A	L	K	D	3	0	0	0	0	0	1	0	0	0	2	1	2	0	0	1	0	0	0	0	0	0	10	0	1063.54	P33176	P33176	551	560	KIF5B	Kinesin-1 heavy chain	yes	yes	2	0.001221	81.972	By matching	By matching	By matching	By matching	By matching
AAEPLLTLER	VKFAVRERYPLDHARAAEPLLTLERLTEIV	LDHARAAEPLLTLERLTEIVASAPKGELLK	R	A	A	E	R	L	2	1	0	0	0	0	2	0	0	0	3	0	0	0	1	0	1	0	0	0	0	0	10	0	1111.62	O60524	O60524	160	169	NEMF	Nuclear export mediator factor NEMF	yes	yes	2	0.0087416	78.264	By matching	By MS/MS		By matching	By matching
AAEPNKTEIQTLFK	______________________________	MAAEPNKTEIQTLFKRLRAVPTNKACFDCG	M	A	A	F	K	R	2	0	1	0	0	1	2	0	0	1	1	2	0	1	1	0	2	0	0	0	0	0	14	1	1588.85	Q8N6H7	Q8N6H7	2	15	ARFGAP2	ADP-ribosylation factor GTPase-activating protein 2	yes	yes	2	4.716e-05	129.76	By MS/MS
AAEQAGCMVSASR	______________________________	MRAAEQAGCMVSASRAGQPEAGPWSCSGVI	R	A	A	S	R	A	4	1	0	0	1	1	1	1	0	0	0	0	1	0	0	2	0	0	0	1	0	0	13	0	1336.59	Q2T9J0	Q2T9J0	11	23	TYSND1	Peroxisomal leader peptide-processing protease;Peroxisomal leader peptide-processing protease, 15 kDa form;Peroxisomal leader peptide-processing protease, 45 kDa form	yes	yes	2	9.7506e-05	108.35			By MS/MS	By MS/MS
AAEQISWYKPWTK	HFAASVTDPERFWGKAAEQISWYKPWTKTL	GKAAEQISWYKPWTKTLENKHSPSTRWFVE	K	A	A	T	K	T	2	0	0	0	0	1	1	0	0	1	0	2	0	0	1	1	1	2	1	0	0	0	13	1	1606.81	Q9H6R3	Q9H6R3	80	92	ACSS3	Acyl-CoA synthetase short-chain family member 3, mitochondrial	yes	yes	3	0.00079594	80.534	By matching	By matching			By matching
AAESLTAIPEPASPQLLETPIHASQIQK	PKSQASRNQRWGAVRAAESLTAIPEPASPQ	PQLLETPIHASQIQKVEPAGRSRFTPELQP	R	A	A	Q	K	V	5	0	0	0	0	3	3	0	1	3	3	1	0	0	4	3	2	0	0	0	0	0	28	0	2939.56	Q14676	Q14676	1763	1790	MDC1	Mediator of DNA damage checkpoint protein 1	yes	yes	3	2.0417e-05	87.532					By MS/MS
AAESSSDSSDSDSSEDDEAPSKPAGTTK	AVVSKATTKPPPAKKAAESSSDSSDSDSSE	SEDDEAPSKPAGTTKNSSNKPAVTTKSPAV	K	A	A	T	K	N	4	0	0	5	0	0	3	1	0	0	0	2	0	0	2	9	2	0	0	0	0	0	28	1	2757.12	Q14978	Q14978	358	385	NOLC1	Nucleolar and coiled-body phosphoprotein 1	yes	yes	3	0.047895	40.756
AAESVSKPDVSEEAPGPSK	RRLRAKLEKKTKKPKAAESVSKPDVSEEAP	VSKPDVSEEAPGPSKVKTGKPEEASLDSRE	K	A	A	S	K	V	3	0	0	1	0	0	3	1	0	0	0	2	0	0	3	4	0	0	0	2	0	0	19	1	1883.91	Q9BY42	Q9BY42	204	222	RTFDC1	Protein RTF2 homolog	yes	yes	3	4.1964e-25	168.27	By MS/MS	By MS/MS	By MS/MS	By MS/MS	By MS/MS
AAETDPGMVHLALGSDLTTLGLNLNSPENLYPK	VTDQFGMIGLLTFIRAAETDPGMVHLALGS	TLGLNLNSPENLYPKFASPWASSPCRPQDI	R	A	A	P	K	F	3	0	3	2	0	0	2	3	1	0	7	1	1	0	3	2	3	0	1	1	0	0	33	0	3450.73	Q9NZN8	Q9NZN8	366	398	CNOT2	CCR4-NOT transcription complex subunit 2	yes	yes	3	1.0323e-31	180.65		By matching	By MS/MS	By MS/MS
AAETHFGFETVSEEEKGGK	PGDLLSARLLSQEKRAAETHFGFETVSEEE	HFGFETVSEEEKGGKVYQVFESVAKKYDVM	R	A	A	G	K	V	2	0	0	0	0	0	5	3	1	0	0	2	0	2	0	1	2	0	0	1	0	0	19	1	2051.94	Q5HYK3	Q5HYK3	49	67	COQ5	2-methoxy-6-polyprenyl-1,4-benzoquinol methylase, mitochondrial	yes	yes	3	1.2166e-05	111.57					By MS/MS
AAEVYFGDLELFEPFDHPEESIPKPVHTR	______________________________	FDHPEESIPKPVHTRFKDDDGDEEDENGVG	M	A	A	T	R	F	2	1	0	2	0	0	5	1	2	1	2	1	0	3	4	1	1	0	1	2	0	0	29	1	3368.64	Q6NZY4	Q6NZY4	2	30	ZCCHC8	Zinc finger CCHC domain-containing protein 8	yes	yes	4	4.6669e-16	145.87	By MS/MS	By MS/MS		By matching	By MS/MS
AAEWQLDQPSWSGR	HVYRIPPRATNRGYRAAEWQLDQPSWSGRL	RAAEWQLDQPSWSGRLRITAKGQMAYIKLE	R	A	A	G	R	L	2	1	0	1	0	2	1	1	0	0	1	0	0	0	1	2	0	2	0	0	0	0	14	0	1629.75	Q9NVZ3	Q9NVZ3	32	45	NECAP2	Adaptin ear-binding coat-associated protein 2	yes	yes	2	0.00097115	78.705	By MS/MS				By matching
AAEWYNIDFSLQNQLR	RENPNLVMPPKPADRAAEWYNIDFSLQNQL	AEWYNIDFSLQNQLRLAGASPATVAAAAAA	R	A	A	L	R	L	2	1	2	1	0	2	1	0	0	1	2	0	0	1	0	1	0	1	1	0	0	0	16	0	1966.95	Q13045	Q13045	386	401	FLII	Protein flightless-1 homolog	yes	yes	2	4.9487e-08	142.83			By matching	By MS/MS	By MS/MS
AAFAHFPELYDFALSNVAEVDTR	EMTTIHYDRITSLQRAAFAHFPELYDFALS	LYDFALSNVAEVDTRESLVKFFGPLSSNTL	R	A	A	T	R	E	5	1	1	2	0	0	2	0	1	0	2	0	0	3	1	1	1	0	1	2	0	0	23	0	2582.24	O60306	O60306	340	362	AQR	Intron-binding protein aquarius	yes	yes	3	2.0072e-05	85.518	By MS/MS		By matching	By matching	By matching
AAFALGGLGSGFASNR	AQAAAERLGYPVLVRAAFALGGLGSGFASN	AFALGGLGSGFASNREELSALVAPAFAHTS	R	A	A	N	R	E	4	1	1	0	0	0	0	4	0	0	2	0	0	2	0	2	0	0	0	0	0	0	16	0	1494.76	P27708	P27708	556	571	CAD	CAD protein;Glutamine-dependent carbamoyl-phosphate synthase;Aspartate carbamoyltransferase;Dihydroorotase	yes	yes	2	9.6031e-05	130.56	By MS/MS	By MS/MS		By MS/MS	By MS/MS
AAFALGGLGSGFASNREELSALVAPAFAHTSQVLVDK	AQAAAERLGYPVLVRAAFALGGLGSGFASN	VAPAFAHTSQVLVDKSLKGWKEIEYEVVRD	R	A	A	D	K	S	8	1	1	1	0	1	2	4	1	0	5	1	0	3	1	4	1	0	0	3	0	0	37	1	3700.92	P27708	P27708	556	592	CAD	CAD protein;Glutamine-dependent carbamoyl-phosphate synthase;Aspartate carbamoyltransferase;Dihydroorotase	yes	yes	4	0.00011243	67.279			By matching		By matching
AAFAPFGR	FVGDLSPEITTEDIKAAFAPFGRISDARVV	ITTEDIKAAFAPFGRISDARVVKDMATGKS	K	A	A	G	R	I	3	1	0	0	0	0	0	1	0	0	0	0	0	2	1	0	0	0	0	0	0	0	8	0	835.434	P31483	P31483	124	131	TIA1	Nucleolysin TIA-1 isoform p40	yes	yes	2	0.0024215	89.673	By MS/MS	By MS/MS	By MS/MS		By MS/MS
AAFCLEELMMTNPHNHLYCQQYAEVK	HELAELYINEHDYAKAAFCLEELMMTNPHN	NPHNHLYCQQYAEVKYTQGGLENLELSRKY	K	A	A	V	K	Y	3	0	2	0	2	2	3	0	2	0	3	1	2	1	1	0	1	0	2	1	0	0	26	0	3196.42	Q15006	Q15006	174	199	EMC2	ER membrane protein complex subunit 2	yes	yes	4	4.9258e-15	154.45	By MS/MS	By MS/MS	By MS/MS	By MS/MS	By MS/MS
AAFDDAIAELDTLSEESYK	YEILNSPDRACRLAKAAFDDAIAELDTLSE	DAIAELDTLSEESYKDSTLIMQLLRDNLTL	K	A	A	Y	K	D	4	0	0	3	0	0	3	0	0	1	2	1	0	1	0	2	1	0	1	0	0	0	19	0	2086.96	P62258	P62258	197	215	YWHAE	14-3-3 protein epsilon	yes	yes	2	2.9891e-43	247.73	By MS/MS	By MS/MS	By MS/MS	By MS/MS	By MS/MS
AAFDDAIAELDTLSEESYKDSTLIMQLLR	YEILNSPDRACRLAKAAFDDAIAELDTLSE	EESYKDSTLIMQLLRDNLTLWTSDMQGDGE	K	A	A	L	R	D	4	1	0	4	0	1	3	0	0	2	5	1	1	1	0	3	2	0	1	0	0	0	29	1	3257.6	P62258	P62258	197	225	YWHAE	14-3-3 protein epsilon	yes	yes	3	0.00077399	61.03		By MS/MS
AAFECMYTLLDSCLDR	GPFKHTVDDGLDIRKAAFECMYTLLDSCLD	AFECMYTLLDSCLDRLDIFEFLNHVEDGLK	K	A	A	D	R	L	2	1	0	2	2	0	1	0	0	0	3	0	1	1	0	1	1	0	1	0	0	0	16	0	1963.85	Q86VP6	Q86VP6	1084	1099	CAND1	Cullin-associated NEDD8-dissociated protein 1	yes	yes	2	7.8414e-08	145.17	By MS/MS	By MS/MS		By MS/MS	By MS/MS
AAFENWEVEVTFR	PSLKSQRGSVWTKTKAAFENWEVEVTFRVT	TKAAFENWEVEVTFRVTGRGRIGADGLAIW	K	A	A	F	R	V	2	1	1	0	0	0	3	0	0	0	0	0	0	2	0	0	1	1	0	2	0	0	13	0	1596.76	P49257	P49257	99	111	LMAN1	Protein ERGIC-53	yes	yes	2	7.0246e-09	138.76	By matching	By matching	By matching	By matching	By matching
AAFFVTLDETEEGYR	FGRGKNKQSLDAVEKAAFFVTLDETEEGYR	AAFFVTLDETEEGYRSEDPDTSMDSYAKSL	K	A	A	Y	R	S	2	1	0	1	0	0	3	1	0	0	1	0	0	2	0	0	2	0	1	1	0	0	15	0	1746.81	P50416	P50416	414	428	CPT1A	Carnitine O-palmitoyltransferase 1, liver isoform	yes	yes	2	0.0078834	81.625		By matching		By MS/MS	By MS/MS
AAFFVTLDETEEGYRSEDPDTSMDSYAK	FGRGKNKQSLDAVEKAAFFVTLDETEEGYR	YRSEDPDTSMDSYAKSLLHGRCYDRWFDKS	K	A	A	A	K	S	3	1	0	4	0	0	4	1	0	0	1	1	1	2	1	3	3	0	2	1	0	0	28	1	3173.37	P50416	P50416	414	441	CPT1A	Carnitine O-palmitoyltransferase 1, liver isoform	yes	yes	3	1.1471e-16	153.17	By matching
AAFGCFGNWLATVEQR	EYINDYGLIQIELTKAAFGCFGNWLATVEQ	AFGCFGNWLATVEQRQEKETELELQMKLWM	K	A	A	Q	R	Q	3	1	1	0	1	1	1	2	0	0	1	0	0	2	0	0	1	1	0	1	0	0	16	0	1825.86	Q8IWA0	Q8IWA0	393	408	WDR75	WD repeat-containing protein 75	yes	yes	2	1.32e-22	200.82	By MS/MS	By MS/MS	By MS/MS	By MS/MS	By MS/MS
AAFGEEVDAVDTGISR	LEKEGSLLSKQEESKAAFGEEVDAVDTGIS	AFGEEVDAVDTGISRETSSDVALASHILTA	K	A	A	S	R	E	3	1	0	2	0	0	2	2	0	1	0	0	0	1	0	1	1	0	0	2	0	0	16	0	1635.77	O00273	O00273	214	229	DFFA	DNA fragmentation factor subunit alpha	yes	yes	2	5.5418e-07	135.5	By MS/MS				By matching
AAFGILSYEHRPLK	______________________________	MAAFGILSYEHRPLKRPRLGPPDVYPQDPK	M	A	A	L	K	R	2	1	0	0	0	0	1	1	1	1	2	1	0	1	1	1	0	0	1	0	0	0	14	1	1600.87	Q93074	Q93074	2	15	MED12	Mediator of RNA polymerase II transcription subunit 12	yes	yes	3	0.00038241	69.108	By MS/MS	By matching	By matching		By matching
AAFGISDSYVDGSSFDPQR	HQLAELNEKKNERLRAAFGISDSYVDGSSF	ISDSYVDGSSFDPQRRAREAKQPAPEPPKP	R	A	A	Q	R	R	2	1	0	3	0	1	0	2	0	1	0	0	0	2	1	4	0	0	1	1	0	0	19	0	2017.9	Q9UQ35	Q9UQ35	137	155	SRRM2	Serine/arginine repetitive matrix protein 2	yes	yes	2	4.9486e-10	152.88	By MS/MS	By MS/MS	By MS/MS	By MS/MS	By MS/MS
AAFGISDSYVDGSSFDPQRR	HQLAELNEKKNERLRAAFGISDSYVDGSSF	SDSYVDGSSFDPQRRAREAKQPAPEPPKPY	R	A	A	R	R	A	2	2	0	3	0	1	0	2	0	1	0	0	0	2	1	4	0	0	1	1	0	0	20	1	2174	Q9UQ35	Q9UQ35	137	156	SRRM2	Serine/arginine repetitive matrix protein 2	yes	yes	3	1.3161e-05	77.795	By MS/MS	By MS/MS	By MS/MS	By MS/MS	By MS/MS
AAFGLSEAGFNTACVTK	EFDAVVVGAGGAGLRAAFGLSEAGFNTACV	FGLSEAGFNTACVTKLFPTRSHTVAAQGGI	R	A	A	T	K	L	4	0	1	0	1	0	1	2	0	0	1	1	0	2	0	1	2	0	0	1	0	0	17	0	1742.83	P31040	P31040	76	92	SDHA	Succinate dehydrogenase [ubiquinone] flavoprotein subunit, mitochondrial	yes	yes	2	3.6303e-14	229.03	By MS/MS	By matching	By MS/MS	By MS/MS	By MS/MS
AAFITYLQAK	GRDQEDVVSQTESLKAAFITYLQAKQAAGI	TESLKAAFITYLQAKQAAGIINVPNPGSNQ	K	A	A	A	K	Q	3	0	0	0	0	1	0	0	0	1	1	1	0	1	0	0	1	0	1	0	0	0	10	0	1124.62	Q96T58	Q96T58	3597	3606	SPEN	Msx2-interacting protein	yes	yes	2	0.09343	35.826	By matching	By matching	By matching	By matching	By matching
AAFLGCLTDVR	RVARERLGHHLQGLRAAFLGCLTDVRQALA	QGLRAAFLGCLTDVRQALAAPRVAGKEGPG	R	A	A	V	R	Q	2	1	0	1	1	0	0	1	0	0	2	0	0	1	0	0	1	0	0	1	0	0	11	0	1221.62	Q9UID3	Q9UID3	416	426	VPS51	Vacuolar protein sorting-associated protein 51 homolog	yes	yes	2	0.0014196	75.294	By matching	By MS/MS	By MS/MS	By matching	By matching
AAFLNFFR	PLSSEPPAAKASAVRAAFLNFFRDRHGHRL	AKASAVRAAFLNFFRDRHGHRLVPSASVRP	R	A	A	F	R	D	2	1	1	0	0	0	0	0	0	0	1	0	0	3	0	0	0	0	0	0	0	0	8	0	984.518	Q5JTZ9	Q5JTZ9	44	51	AARS2	Alanine--tRNA ligase, mitochondrial	yes	yes	2	0.003047	84.359	By MS/MS	By MS/MS	By MS/MS	By MS/MS	By MS/MS
AAFQLDCSIVSR	LQVDTVVPNATVSEKAAFQLDCSIVSRSSQ	SEKAAFQLDCSIVSRSSQDSRFAVAWYSLR	K	A	A	S	R	S	2	1	0	1	1	1	0	0	0	1	1	0	0	1	0	2	0	0	0	1	0	0	12	0	1365.67	O75054	O75054	968	979	IGSF3	Immunoglobulin superfamily member 3	yes	yes	2	4.1676e-05	133.81	By MS/MS			By MS/MS	By MS/MS
AAFQSLLDAQADEAVLDHPDLK	DPRSFDSNAFTLLLRAAFQSLLDAQADEAV	DAQADEAVLDHPDLKHIDPVVLKHCHAAAA	R	A	A	L	K	H	5	0	0	4	0	2	1	0	1	0	4	1	0	1	1	1	0	0	0	1	0	0	22	0	2366.18	Q9UBI1	Q9UBI1	31	52	COMMD3	COMM domain-containing protein 3	yes	yes	3	1.1908e-06	107.21	By matching	By matching	By matching	By matching	By matching
AAFQYGIK	EEYSEYMNNKEALPKAAFQYGIKMSEGRKT	NKEALPKAAFQYGIKMSEGRKTRRFKETND	K	A	A	I	K	M	2	0	0	0	0	1	0	1	0	1	0	1	0	1	0	0	0	0	1	0	0	0	8	0	896.476	Q13123	Q13123	502	509	IK	Protein Red	yes	yes	2	0.0075094	68.485	By MS/MS	By MS/MS	By MS/MS		By MS/MS
AAFTAFEEAQLPR	VAEEAADRHPERRMRAAFTAFEEAQLPRLK	MRAAFTAFEEAQLPRLKQENPNMRLSQLKQ	R	A	A	P	R	L	4	1	0	0	0	1	2	0	0	0	1	0	0	2	1	0	1	0	0	0	0	0	13	0	1449.73	Q96CT7	Q96CT7	171	183	CCDC124	Coiled-coil domain-containing protein 124	yes	yes	2	6.5434e-17	260.98	By MS/MS	By matching	By MS/MS	By matching	By matching
AAFTVSLDPGPLEQFPHSMEPQLR	FTKYTEMDYARAGNKAAFTVSLDPGPLEQF	GPLEQFPHSMEPQLRQLGLPTALKRGVVTL	K	A	A	L	R	Q	2	1	0	1	0	2	2	1	1	0	3	0	1	2	4	2	1	0	0	1	0	0	24	0	2666.32	Q9UKD2	Q9UKD2	131	154	MRTO4	mRNA turnover protein 4 homolog	yes	yes	3	1.0821e-12	154.6	By MS/MS	By MS/MS	By MS/MS	By matching	By MS/MS
AAFVLPEFAR	VAQMQLKYYNSDVHRAAFVLPEFARKALND	SDVHRAAFVLPEFARKALNDVS________	R	A	A	A	R	K	3	1	0	0	0	0	1	0	0	0	1	0	0	2	1	0	0	0	0	1	0	0	10	0	1119.61	P19623	P19623	286	295	SRM	Spermidine synthase	yes	yes	2	0.00017181	96.948	By matching	By MS/MS	By MS/MS	By MS/MS	By matching
AAFVSEQQQK	ECGPDNKCESNLQMRAAFVSEQQQKLSRLQ	NLQMRAAFVSEQQQKLSRLQYSRDVRKLLL	R	A	A	Q	K	L	2	0	0	0	0	3	1	0	0	0	0	1	0	1	0	1	0	0	0	1	0	0	10	0	1134.57	P26006	P26006	629	638	ITGA3	Integrin alpha-3;Integrin alpha-3 heavy chain;Integrin alpha-3 light chain	yes	yes	2	3.2231e-05	150.35				By MS/MS	By matching
AAGAEPDSILKPELLSAIEK	LLTFSWDMAVLEDIKAAGAEPDSILKPELL	PDSILKPELLSAIEKLL_____________	K	A	A	E	K	L	4	0	0	1	0	0	3	1	0	2	3	2	0	0	2	2	0	0	0	0	0	0	20	1	2051.11	Q9BZV1	Q9BZV1	420	439	UBXN6	UBX domain-containing protein 6	yes	yes	3	4.1293e-05	97.457	By MS/MS	By MS/MS	By MS/MS	By MS/MS	By MS/MS
AAGAPGAACRPGCSQK	RRARSLPSSPERRQKAAGAPGAACRPGCSQ	AGAPGAACRPGCSQKLRVRFADALGLELAQ	K	A	A	Q	K	L	5	1	0	0	2	1	0	3	0	0	0	1	0	0	2	1	0	0	0	0	0	0	16	1	1557.71	O95685	O95685	85	100	PPP1R3D	Protein phosphatase 1 regulatory subunit 3D	yes	yes	3	0.00010565	95.428	By MS/MS	By matching	By MS/MS	By matching	By MS/MS
AAGARPLTSPESLSR	GPQLLLSEAVSRAAKAAGARPLTSPESLSR	AAGARPLTSPESLSRDLEAPEVQESYRQQL	K	A	A	S	R	D	3	2	0	0	0	0	1	1	0	0	2	0	0	0	2	3	1	0	0	0	0	0	15	1	1511.81	P46379	P46379	1073	1087	BAG6	Large proline-rich protein BAG6	yes	yes	3	0.00020396	93.51	By MS/MS	By MS/MS	By MS/MS	By matching	By MS/MS
AAGASDVVLYK	TSEKEIISKEQGNVKAAGASDVVLYKIDVP	GNVKAAGASDVVLYKIDVPANRYDLLCLEG	K	A	A	Y	K	I	3	0	0	1	0	0	0	1	0	0	1	1	0	0	0	1	0	0	1	2	0	0	11	0	1092.58	Q9NSD9	Q9NSD9	54	64	FARSB	Phenylalanine--tRNA ligase beta subunit	yes	yes	2	2.0369e-05	117.81	By MS/MS	By MS/MS	By MS/MS	By MS/MS	By MS/MS
AAGCNIPVASVAAGFPAGQTHLK	CVYPARVCDAVKALKAAGCNIPVASVAAGF	ASVAAGFPAGQTHLKTRLEEIRLAVEDGAT	K	A	A	L	K	T	6	0	1	0	1	1	0	3	1	1	1	1	0	1	2	1	1	0	0	2	0	0	23	0	2236.14	Q9Y315	Q9Y315	115	137	DERA	Deoxyribose-phosphate aldolase	yes	yes	3	0.0088853	51.51	By MS/MS
AAGDVDIGDAAYYFER	QPTIQIELRQNTSQKAAGDVDIGDAAYYFE	AGDVDIGDAAYYFERDIKGESLFQGRGGLD	K	A	A	E	R	D	4	1	0	3	0	0	1	2	0	1	0	0	0	1	0	0	0	0	2	1	0	0	16	0	1731.77	P09758	P09758	213	228	TACSTD2	Tumor-associated calcium signal transducer 2	yes	yes	2	1.0615e-23	216.68	By MS/MS	By MS/MS	By MS/MS	By MS/MS	By MS/MS
AAGEGLLTLR	RVLEHRERGRRSRRRAAGEGLLTLRAKPPS	RSRRRAAGEGLLTLRAKPPSEAEYTDVLQK	R	A	A	L	R	A	2	1	0	0	0	0	1	2	0	0	3	0	0	0	0	0	1	0	0	0	0	0	10	0	999.571	Q8TE68	Q8TE68	298	307	EPS8L1	Epidermal growth factor receptor kinase substrate 8-like protein 1	yes	yes	2	0.00029763	93.649	By MS/MS	By MS/MS	By MS/MS	By matching	By MS/MS
AAGEPIKEGDNDYFTCITK	AHKAMVLKHHPDKRKAAGEPIKEGDNDYFT	PIKEGDNDYFTCITKAYEMLSDPVKRRAFN	K	A	A	T	K	A	2	0	1	2	1	0	2	2	0	2	0	2	0	1	1	0	2	0	1	0	0	0	19	1	2127.98	Q99543	Q99543	125	143	DNAJC2	DnaJ homolog subfamily C member 2;DnaJ homolog subfamily C member 2, N-terminally processed	yes	yes	3	1.981e-09	137.89	By MS/MS	By MS/MS	By MS/MS	By MS/MS	By MS/MS
AAGFDEIEQDLTQR	KDALDYLKDFFSNVRAAGFDEIEQDLTQRF	RAAGFDEIEQDLTQRFEEKLQELESVSRDP	R	A	A	Q	R	F	2	1	0	2	0	2	2	1	0	1	1	0	0	1	0	0	1	0	0	0	0	0	14	0	1591.75	O95786	O95786	576	589	DDX58	Probable ATP-dependent RNA helicase DDX58	yes	yes	2	0.0057514	73.951	By MS/MS
AAGFERPSPVQLK	FESLLLSRPVLEGLRAAGFERPSPVQLKAI	LRAAGFERPSPVQLKAIPLGRCGLDLIVQA	R	A	A	L	K	A	2	1	0	0	0	1	1	1	0	0	1	1	0	1	2	1	0	0	0	1	0	0	13	1	1398.76	Q9UHI6	Q9UHI6	79	91	DDX20	Probable ATP-dependent RNA helicase DDX20	yes	yes	3	0.0094149	55.899	By MS/MS
AAGFKDPLLASGTDGVGTK	CKVDLGGFAGLFDLKAAGFKDPLLASGTDG	KDPLLASGTDGVGTKLKIAQLCNKHDTIGQ	K	A	A	T	K	L	3	0	0	2	0	0	0	4	0	0	2	2	0	1	1	1	2	0	0	1	0	0	19	1	1803.94	P22102	P22102	481	499	GART	Trifunctional purine biosynthetic protein adenosine-3;Phosphoribosylamine--glycine ligase;Phosphoribosylformylglycinamidine cyclo-ligase;Phosphoribosylglycinamide formyltransferase	yes	yes	2;3	8.1929e-05	111.64	By matching	By matching	By matching	By matching	By MS/MS
AAGFSSSTTSTSWEGNR	LTLEDVKQELIKLVKAAGFSSSTTSTSWEG	GFSSSTTSTSWEGNRASQTLSFQEIALLKA	K	A	A	N	R	A	2	1	1	0	0	0	1	2	0	0	0	0	0	1	0	5	3	1	0	0	0	0	17	0	1744.77	Q7Z478	Q7Z478	1187	1203	DHX29	ATP-dependent RNA helicase DHX29	yes	yes	2	0.00091121	105.65		By matching		By MS/MS
AAGGAVCEQPLGLECR	PGPSGGDFDTYSNIRAAGGAVCEQPLGLEC	AGGAVCEQPLGLECRAQAQPGVPLRELGQV	R	A	A	C	R	A	3	1	0	0	2	1	2	3	0	0	2	0	0	0	1	0	0	0	0	1	0	0	16	0	1686.78	Q9HC84	Q9HC84	2346	2361	MUC5B	Mucin-5B	yes	no	2	0.0030898	77.593		By MS/MS
AAGGDHGSPDSYR	______________________________	______________________________	M	A	A	Y	R	S	2	1	0	2	0	0	0	3	1	0	0	0	0	0	1	2	0	0	1	0	0	0	13	0	1288.54	P30566	P30566	2	14	ADSL	Adenylosuccinate lyase	yes	yes	2	4.69e-16	199.59	By MS/MS	By MS/MS	By MS/MS	By MS/MS	By MS/MS
AAGGIELFVGGIGPDGHIAFNEPGSSLVSR	VDLQAECDAFEEKIKAAGGIELFVGGIGPD	GHIAFNEPGSSLVSRTRVKTLAMDTILANA	K	A	A	S	R	T	3	1	1	1	0	0	2	7	1	3	2	0	0	2	2	3	0	0	0	2	0	0	30	0	2923.48	P46926	P46926	127	156	GNPDA1	Glucosamine-6-phosphate isomerase 1	yes	yes	3	2.5001e-30	195.73	By MS/MS	By MS/MS	By MS/MS	By MS/MS	By MS/MS
AAGHEPHLLAR	PGAYYQQPGKERQIRAAGHEPHLLARQGIL	RQIRAAGHEPHLLARQGILLDGDKGKFLLQ	R	A	A	A	R	Q	3	1	0	0	0	0	1	1	2	0	2	0	0	0	1	0	0	0	0	0	0	0	11	0	1170.63	Q96IR7	Q96IR7	299	309	HPDL	4-hydroxyphenylpyruvate dioxygenase-like protein	yes	yes	3	0.00080643	66.267				By MS/MS
AAGIDEQENWHEGK	HQDFPSVVLVGLGKKAAGIDEQENWHEGKE	KAAGIDEQENWHEGKENIRAAVAAGCRQIQ	K	A	A	G	K	E	2	0	1	1	0	1	3	2	1	1	0	1	0	0	0	0	0	1	0	0	0	0	14	0	1582.7	P28838	P28838	105	118	LAP3	Cytosol aminopeptidase	yes	yes	2;3	9.6619e-05	84.753	By matching	By matching	By matching	By matching	By MS/MS
AAGIDEQENWHEGKENIR	HQDFPSVVLVGLGKKAAGIDEQENWHEGKE	IDEQENWHEGKENIRAAVAAGCRQIQDLEL	K	A	A	I	R	A	2	1	2	1	0	1	4	2	1	2	0	1	0	0	0	0	0	1	0	0	0	0	18	1	2094.97	P28838	P28838	105	122	LAP3	Cytosol aminopeptidase	yes	yes	3;4	7.965e-10	152.71	By MS/MS	By MS/MS	By MS/MS	By MS/MS	By MS/MS
AAGIEIQK	EARRLAALQKRRELRAAGIEIQKKRKRKRG	QKRRELRAAGIEIQKKRKRKRGVDYNAEIP	R	A	A	Q	K	K	2	0	0	0	0	1	1	1	0	2	0	1	0	0	0	0	0	0	0	0	0	0	8	0	828.471	Q99459	Q99459	193	200	CDC5L	Cell division cycle 5-like protein	yes	yes	2	0.0076034	68.312			By matching	By MS/MS	By matching
AAGISLIVPGK	SHSGSFAPNNPDLAKAAGISLIVPGKSPTR	DLAKAAGISLIVPGKSPTRKKSGPFGSRRS	K	A	A	G	K	S	2	0	0	0	0	0	0	2	0	2	1	1	0	0	1	1	0	0	0	1	0	0	11	0	1024.63	P47736	P47736	473	483	RAP1GAP	Rap1 GTPase-activating protein 1	yes	yes	2	0.010365	62.969
AAGLATMISTMRPDIDNMDEYVR	YARVEGREIISNLAKAAGLATMISTMRPDI	STMRPDIDNMDEYVRNTTARAFAVVASALG	K	A	A	V	R	N	3	2	1	3	0	0	1	1	0	2	1	0	3	0	1	1	2	0	1	1	0	0	23	1	2569.2	O75533	O75533	603	625	SF3B1	Splicing factor 3B subunit 1	yes	yes	3	3.1055e-16	167.73	By MS/MS	By MS/MS	By MS/MS	By MS/MS	By MS/MS
AAGLTVKPSGKPR	ESEVSDIESRIAALRAAGLTVKPSGKPRRK	LRAAGLTVKPSGKPRRKSNLPIFLPRVAGK	R	A	A	P	R	R	2	1	0	0	0	0	0	2	0	0	1	2	0	0	2	1	1	0	0	1	0	0	13	2	1280.76	Q9BV36	Q9BV36	495	507	MLPH	Melanophilin	yes	yes	3	0.011256	62.162			By matching	By MS/MS	By matching
AAGPASPPEEDPER	LSPGSRPSGGMEALKAAGPASPPEEDPERT	KAAGPASPPEEDPERTKHRRKQKTPKKFTG	K	A	A	E	R	T	3	1	0	1	0	0	3	1	0	0	0	0	0	0	4	1	0	0	0	0	0	0	14	0	1421.64	Q96KM6	Q96KM6	404	417	ZNF512B	Zinc finger protein 512B	yes	yes	2	0.0007537	107.03	By MS/MS		By MS/MS
AAGPLLTDECR	SSLLGGGGVDGCIHRAAGPLLTDECRTLQS	CIHRAAGPLLTDECRTLQSCKTGKAKITGG	R	A	A	C	R	T	2	1	0	1	1	0	1	1	0	0	2	0	0	0	1	0	1	0	0	0	0	0	11	0	1201.58	Q9BQ69	Q9BQ69	190	200	MACROD1	O-acetyl-ADP-ribose deacetylase MACROD1	yes	yes	2	4.2559e-05	113.62
AAGPLQLR	MYSAPGRDLGMEPHRAAGPLQLRFSPYVFN	LGMEPHRAAGPLQLRFSPYVFNGGTILAIA	R	A	A	L	R	F	2	1	0	0	0	1	0	1	0	0	2	0	0	0	1	0	0	0	0	0	0	0	8	0	824.487	P20618	P20618	22	29	PSMB1	Proteasome subunit beta type-1	yes	yes	2	0.075744	50.025	By MS/MS	By matching			By matching
AAGPSLSHTSGGTQSK	STVSKAYGASKTFGKAAGPSLSHTSGGTQS	AGPSLSHTSGGTQSKVVPIASLTPYQSKWT	K	A	A	S	K	V	2	0	0	0	0	1	0	3	1	0	1	1	0	0	1	4	2	0	0	0	0	0	16	0	1484.72	P27694	P27694	168	183	RPA1	Replication protein A 70 kDa DNA-binding subunit;Replication protein A 70 kDa DNA-binding subunit, N-terminally processed	yes	yes	2;3	0.06556	36.284				By MS/MS
AAGSGAGGGGSAEQLDALVK	GRGAGGGGLWGPGVRAAGSGAGGGGSAEQL	AGGGGSAEQLDALVKKDKVVVFLKGTPEQP	R	A	A	V	K	K	5	0	0	1	0	1	1	6	0	0	2	1	0	0	0	2	0	0	0	1	0	0	20	0	1714.85	Q86SX6	Q86SX6	31	50	GLRX5	Glutaredoxin-related protein 5, mitochondrial	yes	yes	2	0.0008537	89.624					By MS/MS
AAGSPSSSDQDEKLPGQDESTAGTSEQNDILK	SLRPPNVACWRDGGKAAGSPSSSDQDEKLP	DESTAGTSEQNDILKVVEKRIACGPPQAKL	K	A	A	L	K	V	3	0	1	4	0	3	3	3	0	1	2	2	0	0	2	6	2	0	0	0	0	0	32	1	3261.48	Q9Y520	Q9Y520	184	215	PRRC2C	Protein PRRC2C	yes	yes	3	1.1443e-07	108.39	By matching			By MS/MS
AAGTCGVLLR	NNVESEPGRGAQYIRAAGTCGVLLRKVNGT	AQYIRAAGTCGVLLRKVNGTAIIQLPSKRQ	R	A	A	L	R	K	2	1	0	0	1	0	0	2	0	0	2	0	0	0	0	0	1	0	0	1	0	0	10	0	1016.54	Q5T653	Q5T653	209	218	MRPL2	39S ribosomal protein L2, mitochondrial	yes	yes	2	2.1498e-05	160.75	By matching	By matching	By matching	By matching
AAGTDSFNGHPPQGCASTPVAR	SGLHSKLANGLPLGRAAGTDSFNGHPPQGC	NGHPPQGCASTPVARELKAFVEATFQRQFV	R	A	A	A	R	E	4	1	1	1	1	1	0	3	1	0	0	0	0	1	3	2	2	0	0	1	0	0	22	0	2197	Q9NVU0	Q9NVU0	539	560	POLR3E	DNA-directed RNA polymerase III subunit RPC5	yes	yes	3	0.0012069	61.345	By MS/MS	By MS/MS			By matching
AAGTEGPFQEVDGVATTR	SGNSEPVTYYGIQYRAAGTEGPFQEVDGVA	TEGPFQEVDGVATTRYSIGGLSPFSEYAFR	R	A	A	T	R	Y	3	1	0	1	0	1	2	3	0	0	0	0	0	1	1	0	3	0	0	2	0	0	18	0	1804.86	P10586	P10586	356	373	PTPRF	Receptor-type tyrosine-protein phosphatase F	yes	yes	2	1.0714e-13	175.01	By MS/MS		By matching		By MS/MS
AAGTLYTYPENWR	______________________________	______________________________	M	A	A	W	R	A	2	1	1	0	0	0	1	1	0	0	1	0	0	0	1	0	2	1	2	0	0	0	13	0	1540.73	P26641	P26641	2	14	EEF1G	Elongation factor 1-gamma	yes	yes	2	8.194e-14	196.76	By MS/MS	By MS/MS	By MS/MS	By MS/MS	By MS/MS
AAGVEAAAEVAATEIK	______________________________	AGVEAAAEVAATEIKMEEESGAPGVPSGNG	M	A	A	I	K	M	7	0	0	0	0	0	3	1	0	1	0	1	0	0	0	0	1	0	0	2	0	0	16	0	1499.78	P52272	P52272	2	17	HNRNPM	Heterogeneous nuclear ribonucleoprotein M	yes	yes	2	9.9524e-06	150.21	By MS/MS	By matching		By MS/MS	By MS/MS
AAGVLNYLK	QTQAGLESAIDAFQRAAGVLNYLKDTFTHT	IDAFQRAAGVLNYLKDTFTHTPSYDMSPAM	R	A	A	L	K	D	2	0	1	0	0	0	0	1	0	0	2	1	0	0	0	0	0	0	1	1	0	0	9	0	947.544	Q8IUC4;A8MT19	Q8IUC4	252	260	RHPN2;RHPN2P1	Rhophilin-2;Putative rhophilin-2-like protein RHPN2P1	yes	no	2	0.0045388	69.998	By MS/MS	By matching	By matching	By matching
AAGVNVEPFWPGLFAK	DEVTVTEDKINALIKAAGVNVEPFWPGLFA	AGVNVEPFWPGLFAKALANVNIGSLICNVG	K	A	A	A	K	A	3	0	1	0	0	0	1	2	0	0	1	1	0	2	2	0	0	1	0	2	0	0	16	0	1701.89	P05386	P05386	34	49	RPLP1	60S acidic ribosomal protein P1	yes	yes	2	6.4837e-32	236.65	By MS/MS	By MS/MS	By MS/MS	By MS/MS	By MS/MS
AAGVPQVNSK	ADSRTGLHRGPGLPRAAGVPQVNSKLVSKR	PGLPRAAGVPQVNSKLVSKRSRVFQPPPPP	R	A	A	S	K	L	2	0	1	0	0	1	0	1	0	0	0	1	0	0	1	1	0	0	0	2	0	0	10	0	969.524	Q96SB3	Q96SB3	231	240	PPP1R9B	Neurabin-2	yes	yes	2	0.050708	45.74				By MS/MS
AAGVVLEMIR	RQASQGMVGQLAARRAAGVVLEMIREGKIA	LAARRAAGVVLEMIREGKIAGRAVLIAGQP	R	A	A	I	R	E	2	1	0	0	0	0	1	1	0	1	1	0	1	0	0	0	0	0	0	2	0	0	10	0	1057.6	Q9Y230	Q9Y230	55	64	RUVBL2	RuvB-like 2	yes	yes	2	0.0066063	70.816	By MS/MS	By MS/MS	By MS/MS	By matching	By matching
AAGWSELSER	RLTAEERNQAILDLKAAGWSELSERDAIYK	ILDLKAAGWSELSERDAIYKEFSFHNFNQA	K	A	A	E	R	D	2	1	0	0	0	0	2	1	0	0	1	0	0	0	0	2	0	1	0	0	0	0	10	0	1104.52	Q9H0N5	Q9H0N5	49	58	PCBD2	Pterin-4-alpha-carbinolamine dehydratase 2	yes	yes	2	0.0016853	76.1	By MS/MS	By MS/MS	By MS/MS
AAHASADLPEASSK	GCSSGSGHSPYALERAAHASADLPEASSKK	RAAHASADLPEASSKKAEKEAKLAAPRAGE	R	A	A	S	K	K	5	0	0	1	0	0	1	0	1	0	1	1	0	0	1	3	0	0	0	0	0	0	14	0	1353.65	Q5JSZ5	Q5JSZ5	1496	1509	PRRC2B	Protein PRRC2B	yes	yes	3	0.064131	35.783	By MS/MS	By matching	By MS/MS		By MS/MS
AAHFFSTLK	VKVSKYWYLGPLKIKAAHFFSTLKEWPQTH	GPLKIKAAHFFSTLKEWPQTHQASISYTGP	K	A	A	L	K	E	2	0	0	0	0	0	0	0	1	0	1	1	0	2	0	1	1	0	0	0	0	0	9	0	1020.54	Q53H12	Q53H12	234	242	AGK	Acylglycerol kinase, mitochondrial	yes	yes	2	0.0012318	125.53		By matching		By matching
AAHGGSAASSALK	______________________________	______________________________	M	A	A	L	K	G	5	0	0	0	0	0	0	2	1	0	1	1	0	0	0	3	0	0	0	0	0	0	13	0	1126.57	O94888	O94888	2	14	UBXN7	UBX domain-containing protein 7	yes	yes	2	6.7726e-06	130.23	By MS/MS	By MS/MS	By MS/MS	By matching	By MS/MS
AAHGVLLQALDEMR	WPAGGAAATGGLGYRAAHGVLLQALDEMRA	RAAHGVLLQALDEMRADAEAVLAPPEPAQ_	R	A	A	M	R	A	3	1	0	1	0	1	1	1	1	0	3	0	1	0	0	0	0	0	0	1	0	0	14	0	1522.79	Q8WZA9	Q8WZA9	596	609	IRGQ	Immunity-related GTPase family Q protein	yes	yes	3	0.00078222	66.004	By matching	By MS/MS	By matching	By MS/MS	By MS/MS
AAHIFFTDTCPEPLFSELGR	ALIKDFQGTPTFTYKAAHIFFTDTCPEPLF	FTDTCPEPLFSELGRSRLAKVVKTLKEIHL	K	A	A	G	R	S	2	1	0	1	1	0	2	1	1	1	2	0	0	3	2	1	2	0	0	0	0	0	20	0	2307.1	Q15833	Q15833	101	120	STXBP2	Syntaxin-binding protein 2	yes	yes	3	0.00056145	78.794		By matching	By MS/MS	By matching	By MS/MS
AAHIFNEALVCHQIR	KNPNYIRCIKPNDKKAAHIFNEALVCHQIR	AAHIFNEALVCHQIRYLGLLENVRVRRAGY	K	A	A	I	R	Y	3	1	1	0	1	1	1	0	2	2	1	0	0	1	0	0	0	0	0	1	0	0	15	0	1777.9	O43795	O43795	603	617	MYO1B	Unconventional myosin-Ib	yes	yes	3;4	4.1766e-11	133.25	By MS/MS	By MS/MS	By MS/MS	By MS/MS	By MS/MS
AAHLCAEAALR	AQGTQVTGRKADVIKAAHLCAEAALRLVKP	DVIKAAHLCAEAALRLVKPGNQNTQVTEAW	K	A	A	L	R	L	5	1	0	0	1	0	1	0	1	0	2	0	0	0	0	0	0	0	0	0	0	0	11	0	1181.6	Q9UQ80	Q9UQ80	145	155	PA2G4	Proliferation-associated protein 2G4	yes	yes	2;3	2.2716e-06	159.93	By MS/MS	By MS/MS	By MS/MS	By MS/MS	By MS/MS
AAHSEGNTTAGLDMR	DNAGYDSADLVAQLRAAHSEGNTTAGLDMR	AAHSEGNTTAGLDMREGTIGDMAILGITES	R	A	A	M	R	E	3	1	1	1	0	0	1	2	1	0	1	0	1	0	0	1	2	0	0	0	0	0	15	0	1529.69	P78371	P78371	467	481	CCT2	T-complex protein 1 subunit beta	yes	yes	2;3	1.2465e-39	327.44	By MS/MS	By MS/MS	By MS/MS	By MS/MS	By MS/MS
AAHTFLIHGSR	GCSLAWRLAELAQQRAAHTFLIHGSRRFSY	AQQRAAHTFLIHGSRRFSYSEAERESNRAA	R	A	A	S	R	R	2	1	0	0	0	0	0	1	2	1	1	0	0	1	0	1	1	0	0	0	0	0	11	0	1208.64	Q5K4L6	Q5K4L6	126	136	SLC27A3	Long-chain fatty acid transport protein 3	yes	yes	3	2.784e-10	169.82	By MS/MS		By MS/MS	By matching	By MS/MS
AAHVFFTDSCPDALFNELVK	SLISDFKDPPTAKYRAAHVFFTDSCPDALF	FTDSCPDALFNELVKSRAAKVIKTLTEINI	R	A	A	V	K	S	3	0	1	2	1	0	1	0	1	0	2	1	0	3	1	1	1	0	0	2	0	0	20	0	2280.09	P61764	P61764	101	120	STXBP1	Syntaxin-binding protein 1	yes	yes	3	3.1339e-05	100.45	By MS/MS	By MS/MS	By MS/MS	By MS/MS	By MS/MS
AAHVSEQFAR	QNGCAGALLKLPFLKAAHVSEQFARHIDQQ	LPFLKAAHVSEQFARHIDQQIQGSRIGGAQ	K	A	A	A	R	H	3	1	0	0	0	1	1	0	1	0	0	0	0	1	0	1	0	0	0	1	0	0	10	0	1114.55	Q14999	Q14999	1213	1222	CUL7	Cullin-7	yes	yes	3	0.0068197	49.06				By MS/MS
AAHVTLLTSLVEGEAVHLAR	KLDKIGLNLPAGRRKAAHVTLLTSLVEGEA	LLTSLVEGEAVHLARDFAYVCEAEFPSKPV	K	A	A	A	R	D	4	1	0	0	0	0	2	1	2	0	4	0	0	0	0	1	2	0	0	3	0	0	20	0	2086.15	Q92754	Q92754	296	315	TFAP2C	Transcription factor AP-2 gamma	yes	yes	3;4	1.1636e-11	100.41	By MS/MS	By MS/MS	By MS/MS		By MS/MS
AAIAQALAGEVSVVPPSR	PREAYPDGSSKEKRRAAIAQALAGEVSVVP	AQALAGEVSVVPPSRLMALLGQALKWQQHQ	R	A	A	S	R	L	5	1	0	0	0	1	1	1	0	1	1	0	0	0	2	2	0	0	0	3	0	0	18	0	1734.96	Q2TAY7	Q2TAY7	143	160	SMU1	WD40 repeat-containing protein SMU1;WD40 repeat-containing protein SMU1, N-terminally processed	yes	yes	2	6.1409e-18	182.02	By MS/MS	By MS/MS	By MS/MS	By MS/MS	By MS/MS
AAIAQLNGK	KDYAFVHMEKEADAKAAIAQLNGKEVKGKR	KEADAKAAIAQLNGKEVKGKRINVELSTKG	K	A	A	G	K	E	3	0	1	0	0	1	0	1	0	1	1	1	0	0	0	0	0	0	0	0	0	0	9	0	884.508	Q96PK6	Q96PK6	127	135	RBM14	RNA-binding protein 14	yes	yes	2	0.00053859	100.37				By MS/MS
AAIDWFDGK	KGEATVSFDDPPSAKAAIDWFDGKEFSGNP	DPPSAKAAIDWFDGKEFSGNPIKVSFATRR	K	A	A	G	K	E	2	0	0	2	0	0	0	1	0	1	0	1	0	1	0	0	0	1	0	0	0	0	9	0	1021.49	P35637;Q92804	P35637	349	357	FUS;TAF15	RNA-binding protein FUS;TATA-binding protein-associated factor 2N	no	no	1;2	0.00021522	138.54	By MS/MS	By MS/MS	By MS/MS	By MS/MS	By MS/MS
AAIDWFDGKEFHGNIIK	KGEATVSFDDPPSAKAAIDWFDGKEFHGNI	IDWFDGKEFHGNIIKVSFATRRPEFMRGGG	K	A	A	I	K	V	2	0	1	2	0	0	1	2	1	3	0	2	0	2	0	0	0	1	0	0	0	0	17	1	1959.98	Q92804	Q92804	298	314	TAF15	TATA-binding protein-associated factor 2N	yes	yes	3;4	1.2984e-06	131.18	By MS/MS	By MS/MS	By MS/MS	By MS/MS	By MS/MS
AAIDWFDGKEFSGNPIK	KGEATVSFDDPPSAKAAIDWFDGKEFSGNP	IDWFDGKEFSGNPIKVSFATRRADFNRGGG	K	A	A	I	K	V	2	0	1	2	0	0	1	2	0	2	0	2	0	2	1	1	0	1	0	0	0	0	17	1	1893.93	P35637	P35637	349	365	FUS	RNA-binding protein FUS	yes	yes	2;3	4.784e-46	269.88	By MS/MS	By MS/MS	By MS/MS	By MS/MS	By MS/MS
AAIEAFNK	AYLSGMLRFEHQEWKAAIEAFNKCKTIYEK	FEHQEWKAAIEAFNKCKTIYEKLASAFTEE	K	A	A	N	K	C	3	0	1	0	0	0	1	0	0	1	0	1	0	1	0	0	0	0	0	0	0	0	8	0	862.455	Q9UHB9	Q9UHB9	206	213	SRP68	Signal recognition particle subunit SRP68	yes	yes	2	0.012726	58.917				By MS/MS
AAIGLLAR	FRDISPVLKDPASFRAAIGLLARHLKATHG	KDPASFRAAIGLLARHLKATHGGRIDYIAG	R	A	A	A	R	H	3	1	0	0	0	0	0	1	0	1	2	0	0	0	0	0	0	0	0	0	0	0	8	0	783.497	P07741	P07741	41	48	APRT	Adenine phosphoribosyltransferase	yes	yes	2	0.00021643	141.55	By MS/MS	By MS/MS	By MS/MS	By MS/MS	By MS/MS
AAIHQILTENTPVSEQLSVPQR	VLLISGFPVQVCKAKAAIHQILTENTPVSE	TENTPVSEQLSVPQRSVGRIIGRGGETIRS	K	A	A	Q	R	S	2	1	1	0	0	3	2	0	1	2	2	0	0	0	2	2	2	0	0	2	0	0	22	0	2430.29	Q9Y2W6	Q9Y2W6	113	134	TDRKH	Tudor and KH domain-containing protein	yes	yes	3	7.16e-12	153.76	By MS/MS	By MS/MS	By matching
AAIISAEGDSK	ERARFVVEKAEQQKKAAIISAEGDSKAAEL	QQKKAAIISAEGDSKAAELIANSLATAGDG	K	A	A	S	K	A	3	0	0	1	0	0	1	1	0	2	0	1	0	0	0	2	0	0	0	0	0	0	11	0	1060.54	P35232	P35232	209	219	PHB	Prohibitin	yes	yes	2	1.1441e-05	128.27	By MS/MS	By MS/MS	By MS/MS	By MS/MS	By MS/MS
AAILDLEK	KNSKSEFEKENQKGKAAILDLEKTCKELKH	KENQKGKAAILDLEKTCKELKHQLQVQMEN	K	A	A	E	K	T	2	0	0	1	0	0	1	0	0	1	2	1	0	0	0	0	0	0	0	0	0	0	8	0	871.501	Q15075	Q15075	885	892	EEA1	Early endosome antigen 1	yes	yes	2	0.081894	49.833				By MS/MS
AAILETAPK	AVSSVVNSIQVLTSKAAILETAPKEVPMVV	QVLTSKAAILETAPKEVPMVVVPPVGAKGN	K	A	A	P	K	E	3	0	0	0	0	0	1	0	0	1	1	1	0	0	1	0	1	0	0	0	0	0	9	0	912.528	Q9P2E9	Q9P2E9	167	175	RRBP1	Ribosome-binding protein 1	yes	yes	2	0.0036391	71.692	By matching		By matching
AAILPTSIFLTNK	PSNHVIDRWLGEPIKAAILPTSIFLTNKKG	IKAAILPTSIFLTNKKGFPVLSKMHQRLIF	K	A	A	N	K	K	2	0	1	0	0	0	0	0	0	2	2	1	0	1	1	1	2	0	0	0	0	0	13	0	1387.81	O14744	O14744	228	240	PRMT5	Protein arginine N-methyltransferase 5;Protein arginine N-methyltransferase 5, N-terminally processed	yes	yes	2	5.71e-05	112.13	By MS/MS	By MS/MS	By MS/MS	By MS/MS	By MS/MS
AAILPTSIFLTNKK	PSNHVIDRWLGEPIKAAILPTSIFLTNKKG	KAAILPTSIFLTNKKGFPVLSKMHQRLIFR	K	A	A	K	K	G	2	0	1	0	0	0	0	0	0	2	2	2	0	1	1	1	2	0	0	0	0	0	14	1	1515.9	O14744	O14744	228	241	PRMT5	Protein arginine N-methyltransferase 5;Protein arginine N-methyltransferase 5, N-terminally processed	yes	yes	3	0.0073686	55.213	By matching	By MS/MS	By MS/MS	By MS/MS
AAILQTEVDALR	HIEVLKESLTAKEQRAAILQTEVDALRLRL	EQRAAILQTEVDALRLRLEEKETMLNKKTK	R	A	A	L	R	L	3	1	0	1	0	1	1	0	0	1	2	0	0	0	0	0	1	0	0	1	0	0	12	0	1298.72	Q8IUD2;O15083	Q8IUD2	517	528	ERC1;ERC2	ELKS/Rab6-interacting/CAST family member 1;ERC protein 2	yes	no	2	0.012668	58.474			By MS/MS	By matching
AAIPSSGSLVATHDYYR	______________________________	IPSSGSLVATHDYYRRRLGSTSSNSSCSST	M	A	A	Y	R	R	3	1	0	1	0	0	0	1	1	1	1	0	0	0	1	3	1	0	2	1	0	0	17	0	1806.89	Q9H3Y8	Q9H3Y8	2	18	PPDPF	Pancreatic progenitor cell differentiation and proliferation factor	yes	yes	2	4.6401e-08	141.38	By MS/MS	By MS/MS	By MS/MS		By MS/MS
AAIVHNVDSDDLISMGSNDIEVLK	NFDIKVLNAQRAGYKAAIVHNVDSDDLISM	DDLISMGSNDIEVLKKIDIPSVFIGESSAN	K	A	A	L	K	K	2	0	2	4	0	0	1	1	1	3	2	1	1	0	0	3	0	0	0	3	0	0	24	0	2554.26	O43567	O43567	118	141	RNF13	E3 ubiquitin-protein ligase RNF13	yes	yes	3	0.090824	27.937
AAIVVGVELPVYDITK	GTRGLWKGVSLTAQRAAIVVGVELPVYDIT	AIVVGVELPVYDITKKHLILSGLMGDTVYT	R	A	A	T	K	K	2	0	0	1	0	0	1	1	0	2	1	1	0	0	1	0	1	0	1	4	0	0	16	0	1685.96	Q5SVS4;O95258	Q5SVS4	172	187	SLC25A30;SLC25A14	Kidney mitochondrial carrier protein 1;Brain mitochondrial carrier protein 1	yes	no	2	0.018416	54.199	By matching	By MS/MS	By matching	By matching	By MS/MS
AAIWESQHEGPEGAR	EEHCAPGATSVRAIKAAIWESQHEGPEGAR	AAIWESQHEGPEGARSKPGVGARGPPQGCP	K	A	A	A	R	S	3	1	0	0	0	1	3	2	1	1	0	0	0	0	1	1	0	1	0	0	0	0	15	0	1636.76	Q9BY89	Q9BY89	854	868	KIAA1671	Uncharacterized protein KIAA1671	yes	yes	3	0.11628	18.391
AAIYDKYK	ARQDPQLHPEDPERRAAIYDKYKEFAIPEE	PEDPERRAAIYDKYKEFAIPEEEAEWVGLT	R	A	A	Y	K	E	2	0	0	1	0	0	0	0	0	1	0	2	0	0	0	0	0	0	2	0	0	0	8	1	970.512	Q13084	Q13084	185	192	MRPL28	39S ribosomal protein L28, mitochondrial	yes	yes	2	0.033821	75.854
AAKPGPAEAPSPTASPSGDASPPATAPYDPR	DPRLQKPTDSTASSRAAKPGPAEAPSPTAS	SGDASPPATAPYDPRVLAAGGLGQGGGGGQ	R	A	A	P	R	V	8	1	0	2	0	0	1	2	0	0	0	1	0	0	9	4	2	0	1	0	0	0	31	1	2930.4	Q9UPT8	Q9UPT8	1094	1124	ZC3H4	Zinc finger CCCH domain-containing protein 4	yes	yes	3	0.00020083	69.201
AAKPKDPVEVAQPSEVLR	VKGGATTVLKPGNSKAAKPKDPVEVAQPSE	PKDPVEVAQPSEVLRTVQPTQSPYPTQLFR	K	A	A	L	R	T	3	1	0	1	0	1	2	0	0	0	1	2	0	0	3	1	0	0	0	3	0	0	18	2	1933.06	P32519	P32519	352	369	ELF1	ETS-related transcription factor Elf-1	yes	yes	3	0.074917	44.577	By MS/MS
AALAATGAASGGGGGGGGAGSR	NLELKELVLLLDEERAALAATGAASGGGGG	AASGGGGGGGGAGSRSSIDSQASLSGPLSG	R	A	A	S	R	S	7	1	0	0	0	0	0	10	0	0	1	0	0	0	0	2	1	0	0	0	0	0	22	0	1629.78	A6NKD9	A6NKD9	156	177	CCDC85C	Coiled-coil domain-containing protein 85C	yes	yes	2	1.8621e-06	140.82	By MS/MS		By matching		By MS/MS
AALAEITEMVAQLHGTMIK	CKHHPPSHADFRDCRAALAEITEMVAQLHG	EITEMVAQLHGTMIKMENFQKLHELKKDLI	R	A	A	I	K	M	4	0	0	0	0	1	2	1	1	2	2	1	2	0	0	0	2	0	0	1	0	0	19	0	2026.06	Q9Y4F1	Q9Y4F1	715	733	FARP1	FERM, RhoGEF and pleckstrin domain-containing protein 1	yes	yes	3	0.00018101	91.637	By MS/MS	By MS/MS	By MS/MS	By MS/MS	By MS/MS
AALAHPFFQDVTKPVPHLR	SQMLHYDPNKRISAKAALAHPFFQDVTKPV	HPFFQDVTKPVPHLRL______________	K	A	A	L	R	L	3	1	0	1	0	1	0	0	2	0	2	1	0	2	3	0	1	0	0	2	0	0	19	1	2143.17	P24941	P24941	279	297	CDK2	Cyclin-dependent kinase 2	yes	yes	5	0.10703	12.481					By MS/MS
AALAHSEEVTASQVAATK	QRLREQLQLLEEQHRAALAHSEEVTASQVA	AHSEEVTASQVAATKTLPNGRDALDGPAAE	R	A	A	T	K	T	6	0	0	0	0	1	2	0	1	0	1	1	0	0	0	2	2	0	0	2	0	0	18	0	1782.91	Q15149	Q15149	2744	2761	PLEC	Plectin	yes	yes	2;3	7.7498e-33	268.9	By MS/MS	By MS/MS	By MS/MS	By MS/MS	By MS/MS
AALALQITNLLTR	HDEVRYLVREEDRYRAALALQITNLLTRCM	YRAALALQITNLLTRCMFAYKLGLNDLPQS	R	A	A	T	R	C	3	1	1	0	0	1	0	0	0	1	4	0	0	0	0	0	2	0	0	0	0	0	13	0	1396.84	P54098	P54098	1149	1161	POLG	DNA polymerase subunit gamma-1	yes	yes	2	1.0393e-05	125.74	By MS/MS	By MS/MS	By MS/MS	By MS/MS	By MS/MS
AALANLCIGDVITAIDGENTSNMTHLEAQNR	FEQPLAISRVTPGSKAALANLCIGDVITAI	GENTSNMTHLEAQNRIKGCTDNLTLTVARS	K	A	A	N	R	I	5	1	4	2	1	1	2	2	1	3	3	0	1	0	0	1	3	0	0	1	0	0	31	0	3311.59	O00151	O00151	39	69	PDLIM1	PDZ and LIM domain protein 1	yes	yes	3	1.1342e-89	290.02	By MS/MS	By MS/MS	By MS/MS		By MS/MS
AALAPAKESPR	TLAQVKPSGKTHQIRAALAPAKESPRKGAA	HQIRAALAPAKESPRKGAAPTPPGKTGPSA	R	A	A	P	R	K	4	1	0	0	0	0	1	0	0	0	1	1	0	0	2	1	0	0	0	0	0	0	11	1	1109.62	Q13428	Q13428	898	908	TCOF1	Treacle protein	yes	yes	3	0.0081286	67.326	By matching	By matching	By MS/MS	By matching	By MS/MS
AALAPLPPLPAQFK	______________________________	MAALAPLPPLPAQFKSIQHHLRTAQEHDKR	M	A	A	F	K	S	4	0	0	0	0	1	0	0	0	0	3	1	0	1	4	0	0	0	0	0	0	0	14	0	1432.84	Q9NP79	Q9NP79	2	15	VTA1	Vacuolar protein sorting-associated protein VTA1 homolog	yes	yes	2	0.0011085	77.677	By MS/MS	By MS/MS	By MS/MS	By matching
AALCAVHVIR	VEKLLKTSNSYLRKKAALCAVHVIRKVPEL	YLRKKAALCAVHVIRKVPELMEMFLPATKN	K	A	A	I	R	K	3	1	0	0	1	0	0	0	1	1	1	0	0	0	0	0	0	0	0	2	0	0	10	0	1108.62	O43747	O43747	157	166	AP1G1	AP-1 complex subunit gamma-1	yes	yes	3	8.2772e-05	104.2	By MS/MS	By MS/MS	By MS/MS	By MS/MS	By MS/MS
AALCHFCIDMLNAK	DSPLLKYSAKDYFFKAALCHFCIDMLNAKL	KAALCHFCIDMLNAKLAVQKYEELFPAFSD	K	A	A	A	K	L	3	0	1	1	2	0	0	0	1	1	2	1	1	1	0	0	0	0	0	0	0	0	14	0	1662.77	P54920	P54920	209	222	NAPA	Alpha-soluble NSF attachment protein	yes	yes	2;3	1.6489e-10	191.53	By MS/MS	By MS/MS	By MS/MS	By MS/MS	By MS/MS
AALCHFIVDELNAK	DNPLLKYSAKDYFFKAALCHFIVDELNAKL	KAALCHFIVDELNAKLALEKYEEMFPAFTD	K	A	A	A	K	L	3	0	1	1	1	0	1	0	1	1	2	1	0	1	0	0	0	0	0	1	0	0	14	0	1599.81	Q9H115	Q9H115	209	222	NAPB	Beta-soluble NSF attachment protein	yes	yes	3	0.0051572	63.29	By MS/MS	By matching		By MS/MS	By matching
AALDCSTSHLDEFYSDPHAVAGALK	LFRIGAGASKLKKLKAALDCSTSHLDEFYS	DEFYSDPHAVAGALKSYLRELPEPLMTFNL	K	A	A	L	K	S	5	0	0	3	1	0	1	1	2	0	3	1	0	1	1	3	1	0	1	1	0	0	25	0	2674.23	Q68EM7	Q68EM7	301	325	ARHGAP17	Rho GTPase-activating protein 17	yes	yes	4	6.3183e-08	99.838	By matching	By matching	By matching	By matching	By matching
AALDGTPGMIGYGMAK	KHLKEGGLLTLAGAKAALDGTPGMIGYGMA	ALDGTPGMIGYGMAKGAVHQLCQSLAGKNS	K	A	A	A	K	G	3	0	0	1	0	0	0	4	0	1	1	1	2	0	1	0	1	0	1	0	0	0	16	0	1551.74	P09417	P09417	139	154	QDPR	Dihydropteridine reductase	yes	yes	2	3.4218e-11	164.65	By MS/MS	By MS/MS	By MS/MS	By MS/MS	By MS/MS
AALDSGAFQSVWVSTDHDEIENVAK	IKHLAGVPLIGWVLRAALDSGAFQSVWVST	VWVSTDHDEIENVAKQFGAQVHRRSSEVSK	R	A	A	A	K	Q	4	0	1	3	0	1	2	1	1	1	1	1	0	1	0	3	1	1	0	3	0	0	25	0	2688.27	Q8NFW8	Q8NFW8	78	102	CMAS	N-acylneuraminate cytidylyltransferase	yes	yes	3	2.5689e-26	197.12	By MS/MS	By MS/MS	By MS/MS	By MS/MS	By MS/MS
AALEAAAAAAPER	______________________________	RRAALEAAAAAAPERGGGSCVLCCGDLEAT	R	A	A	E	R	G	8	1	0	0	0	0	2	0	0	0	1	0	0	0	1	0	0	0	0	0	0	0	13	0	1210.63	Q86UK7	Q86UK7	12	24	ZNF598	Zinc finger protein 598	yes	yes	2	0.011859	69.451		By matching
AALEALGSCLNNK	CRGLELIASENFCSRAALEALGSCLNNKYS	SRAALEALGSCLNNKYSEGYPGKRYYGGAE	R	A	A	N	K	Y	3	0	2	0	1	0	1	1	0	0	3	1	0	0	0	1	0	0	0	0	0	0	13	0	1359.68	P34897	P34897	83	95	SHMT2	Serine hydroxymethyltransferase, mitochondrial	yes	yes	2	2.5287e-16	206.73	By MS/MS	By MS/MS	By MS/MS	By MS/MS	By MS/MS
AALEALLPYTER	RREAPEELLAYEGVRAALEALLPYTERHFQ	GVRAALEALLPYTERHFQRLSRTLQAAAFL	R	A	A	E	R	H	3	1	0	0	0	0	2	0	0	0	3	0	0	0	1	0	1	0	1	0	0	0	12	0	1345.72	Q12788	Q12788	755	766	TBL3	Transducin beta-like protein 3	yes	yes	2	3.0504e-05	114.4	By matching	By matching	By matching	By MS/MS	By MS/MS
AALEAQNALHNMK	PQSKGCCFVTFYTRKAALEAQNALHNMKVL	RKAALEAQNALHNMKVLPGMHHPIQMKPAD	K	A	A	M	K	V	4	0	2	0	0	1	1	0	1	0	2	1	1	0	0	0	0	0	0	0	0	0	13	0	1409.71	Q92879	Q92879	71	83	CELF1	CUGBP Elav-like family member 1	yes	yes	2	0.00021788	127.03	By MS/MS	By matching	By MS/MS		By MS/MS
AALEDTLAETEAR	LQGLEIELQSQLSMKAALEDTLAETEARFG	MKAALEDTLAETEARFGAQLAHIQALISGI	K	A	A	A	R	F	4	1	0	1	0	0	3	0	0	0	2	0	0	0	0	0	2	0	0	0	0	0	13	0	1388.68	CON__P08727;P08727	CON__P08727	318	330	KRT19	Keratin, type I cytoskeletal 19	yes	no	2	8.3086e-48	269.33	By MS/MS	By MS/MS	By MS/MS	By MS/MS	By MS/MS
AALEEFSR	LASVVDPRVASAAAKAALEEFSRVREEVPL	VASAAAKAALEEFSRVREEVPLELVEAHVK	K	A	A	S	R	V	2	1	0	0	0	0	2	0	0	0	1	0	0	1	0	1	0	0	0	0	0	0	8	0	921.456	Q92922	Q92922	717	724	SMARCC1	SWI/SNF complex subunit SMARCC1	yes	yes	2	0.031418	49.57			By matching	By MS/MS
AALEELVK	______________________________	______________________________	R	A	A	V	K	L	2	0	0	0	0	0	2	0	0	0	2	1	0	0	0	0	0	0	0	1	0	0	8	0	871.501	P12081	P12081	5	12	HARS	Histidine--tRNA ligase, cytoplasmic	yes	yes	2	0.0021594	91.9	By matching	By matching		By MS/MS
AALEEVYPDLTPEETR	QGVALLPFVDERRLRAALEEVYPDLTPEET	ALEEVYPDLTPEETRRNSLGGDVLFVGKHH	R	A	A	T	R	R	2	1	0	1	0	0	4	0	0	0	2	0	0	0	2	0	2	0	1	1	0	0	16	0	1831.88	Q9H0D6	Q9H0D6	660	675	XRN2	5-3 exoribonuclease 2	yes	yes	2	0.00013345	118.37	By MS/MS	By MS/MS		By MS/MS	By MS/MS
AALEEVYPDLTPEETRR	QGVALLPFVDERRLRAALEEVYPDLTPEET	LEEVYPDLTPEETRRNSLGGDVLFVGKHHP	R	A	A	R	R	N	2	2	0	1	0	0	4	0	0	0	2	0	0	0	2	0	2	0	1	1	0	0	17	1	1987.99	Q9H0D6	Q9H0D6	660	676	XRN2	5-3 exoribonuclease 2	yes	yes	2;3	5.7116e-12	168.41	By MS/MS	By MS/MS	By MS/MS	By MS/MS	By MS/MS
AALEGTATYR	YAKEADYVAQATRLRAALEGTATYRGDIYF	ATRLRAALEGTATYRGDIYFCTGYDPPMKP	R	A	A	Y	R	G	3	1	0	0	0	0	1	1	0	0	1	0	0	0	0	0	2	0	1	0	0	0	10	0	1051.53	Q9NRV9	Q9NRV9	153	162	HEBP1	Heme-binding protein 1	yes	yes	2	2.9766e-05	144.09	By MS/MS	By MS/MS	By MS/MS	By MS/MS	By matching
AALEKPMDLEEEKK	PQTKGVLEQEEKEEKAALEKPMDLEEEKKQ	KAALEKPMDLEEEKKQNDGEMLEKEEESEP	K	A	A	K	K	Q	2	0	0	1	0	0	4	0	0	0	2	3	1	0	1	0	0	0	0	0	0	0	14	2	1629.83	O14967	O14967	528	541	CLGN	Calmegin	yes	yes	3	0.0010394	64.52
AALEQLLK	DHPYIQYNVLWEEGKAALEQLLKFMVHPAI	VLWEEGKAALEQLLKFMVHPAISSINLTTA	K	A	A	L	K	F	2	0	0	0	0	1	1	0	0	0	3	1	0	0	0	0	0	0	0	0	0	0	8	0	884.533	Q92797	Q92797	234	241	SYMPK	Symplekin	yes	yes	2	0.0018814	94.262	By matching	By matching	By matching	By MS/MS	By matching
AALETDENLLLCAPTGAGK	EGFKTLNRIQSKLYRAALETDENLLLCAPT	TDENLLLCAPTGAGKTNVALMCMLREIGKH	R	A	A	G	K	T	4	0	1	1	1	0	2	2	0	0	4	1	0	0	1	0	2	0	0	0	0	0	19	0	1942.97	O75643	O75643	491	509	SNRNP200	U5 small nuclear ribonucleoprotein 200 kDa helicase	yes	yes	2	3.9859e-131	394.56	By MS/MS	By MS/MS	By MS/MS	By MS/MS	By MS/MS
AALEYLEDIDLK	LLLANTDVFLSKPQKAALEYLEDIDLKTLE	PQKAALEYLEDIDLKTLEKEPRTFKAKELW	K	A	A	L	K	T	2	0	0	2	0	0	2	0	0	1	3	1	0	0	0	0	0	0	1	0	0	0	12	0	1391.72	Q9BRX8	Q9BRX8	44	55	FAM213A	Redox-regulatory protein FAM213A	yes	yes	2	1.3797e-08	159.83			By matching		By MS/MS
AALEYLGSFDHYAT	PAMVQTEDQYQLCYRAALEYLGSFDHYAT_	RAALEYLGSFDHYAT_______________	R	A	A	A	T	-	3	0	0	1	0	0	1	1	1	0	2	0	0	1	0	1	1	0	2	0	0	0	14	0	1556.71	P10586;P23468	P10586	1894	1907	PTPRF;PTPRD	Receptor-type tyrosine-protein phosphatase F;Receptor-type tyrosine-protein phosphatase delta	yes	no	2	5.6636e-11	170.47	By MS/MS	By MS/MS	By MS/MS	By MS/MS	By MS/MS
AALGEPVRLER	______________________________	______________________________	M	A	A	E	R	D	2	2	0	0	0	0	2	1	0	0	2	0	0	0	1	0	0	0	0	1	0	0	11	1	1209.68	Q9NUP9	Q9NUP9	2	12	LIN7C	Protein lin-7 homolog C	yes	yes	2	0.0031858	69.825	By MS/MS	By MS/MS		By matching
AALGHLAGEAAAAPGPGTPCASR	______________________________	EAAAAPGPGTPCASRGARLPGPVSSARNPS	M	A	A	S	R	G	8	1	0	0	1	0	1	4	1	0	2	0	0	0	3	1	1	0	0	0	0	0	23	0	2102.03	Q9H7E9	Q9H7E9	2	24	C8orf33	UPF0488 protein C8orf33	yes	yes	2	3.695e-22	221.85	By MS/MS
AALHLYSNTLNFQISEVEPK	FNAKYVSLHVRKSNRAALHLYSNTLNFQIS	YSNTLNFQISEVEPKYYADGEDAYAMKRDL	R	A	A	P	K	Y	2	0	2	0	0	1	2	0	1	1	3	1	0	1	1	2	1	0	1	1	0	0	20	0	2273.17	P41227	P41227	117	136	NAA10	N-alpha-acetyltransferase 10	yes	yes	3	1.1496e-14	158.58	By MS/MS	By MS/MS	By MS/MS	By MS/MS	By MS/MS
AALHPPALAVLSHTPDGATQTIAWVGK	ELKTRGFGGIYGVGKAALHPPALAVLSHTP	HTPDGATQTIAWVGKGIVYDTGGLSIKGKT	K	A	A	G	K	G	6	0	0	1	0	1	0	2	2	1	3	1	0	0	3	1	3	1	0	2	0	0	27	0	2721.46	Q8NDH3	Q8NDH3	234	260	NPEPL1	Probable aminopeptidase NPEPL1	yes	yes	3	5.3535e-05	79.236
AALHTTPDSPAAQLER	______________________________	ALHTTPDSPAAQLERAEDGSECDPDQEEEE	M	A	A	E	R	A	4	1	0	1	0	1	1	0	1	0	2	0	0	0	2	1	2	0	0	0	0	0	16	0	1676.85	A6NFI3	A6NFI3	2	17	ZNF316	Zinc finger protein 316	yes	yes	2	0.00010396	97.073				By MS/MS	By MS/MS
AALIIQQYFR	MRGWLQRKKFLRERRAALIIQQYFRGQQTV	LRERRAALIIQQYFRGQQTVRKAITAVALK	R	A	A	F	R	G	2	1	0	0	0	2	0	0	0	2	1	0	0	1	0	0	0	0	1	0	0	0	10	0	1221.69	Q9NQX4	Q9NQX4	782	791	MYO5C	Unconventional myosin-Vc	yes	yes	2	3.0437e-05	144.83	By MS/MS	By MS/MS	By MS/MS	By MS/MS	By MS/MS
AALIYTCTVCR	GQKKKQGHDQKAAAKAALIYTCTVCRTQMP	AAAKAALIYTCTVCRTQMPDPKTFKQHFES	K	A	A	C	R	T	2	1	0	0	2	0	0	0	0	1	1	0	0	0	0	0	2	0	1	1	0	0	11	0	1326.64	Q9Y5V0	Q9Y5V0	35	45	ZNF706	Zinc finger protein 706	yes	yes	2	1.1362e-05	128.36	By MS/MS	By MS/MS	By MS/MS	By MS/MS	By MS/MS
AALLDQIR	PSDGDHQVPTTAGNKAALLDQIREGAQLKK	PTTAGNKAALLDQIREGAQLKKVEQNSRPV	K	A	A	I	R	E	2	1	0	1	0	1	0	0	0	1	2	0	0	0	0	0	0	0	0	0	0	0	8	0	898.524	O00401	O00401	407	414	WASL	Neural Wiskott-Aldrich syndrome protein	yes	yes	2	0.0096454	64.567		By matching	By MS/MS	By MS/MS
AALLEAGMPECTEDK	KGFIKSIRGVLTQFRAALLEAGMPECTEDK	AALLEAGMPECTEDK_______________	R	A	A	D	K	-	3	0	0	1	1	0	3	1	0	0	2	1	1	0	1	0	1	0	0	0	0	0	15	0	1633.73	Q9C0C9	Q9C0C9	1278	1292	UBE2O	E2/E3 hybrid ubiquitin-protein ligase UBE2O	yes	yes	2	0.00090764	96.64	By matching	By MS/MS	By matching	By matching	By matching
AALLELWELR	SDEVREKLTVLSEERAALLELWELRRQQYE	LSEERAALLELWELRRQQYEQCMDLQLFYR	R	A	A	L	R	R	2	1	0	0	0	0	2	0	0	0	4	0	0	0	0	0	0	1	0	0	0	0	10	0	1212.69	Q13813	Q13813	450	459	SPTAN1	Spectrin alpha chain, non-erythrocytic 1	yes	yes	2	2.8525e-05	118.26	By MS/MS	By MS/MS	By MS/MS	By MS/MS	By MS/MS
AALLELWELRR	SDEVREKLTVLSEERAALLELWELRRQQYE	SEERAALLELWELRRQQYEQCMDLQLFYRD	R	A	A	R	R	Q	2	2	0	0	0	0	2	0	0	0	4	0	0	0	0	0	0	1	0	0	0	0	11	1	1368.79	Q13813	Q13813	450	460	SPTAN1	Spectrin alpha chain, non-erythrocytic 1	yes	yes	3	0.024114	40.496	By MS/MS	By matching	By matching	By matching	By MS/MS
AALLNQHYQVNFK	FPPEASGYLHIGHAKAALLNQHYQVNFKGK	AKAALLNQHYQVNFKGKLIMRFDDTNPEKE	K	A	A	F	K	G	2	0	2	0	0	2	0	0	1	0	2	1	0	1	0	0	0	0	1	1	0	0	13	0	1544.81	P07814	P07814	217	229	EPRS	Bifunctional glutamate/proline--tRNA ligase;Glutamate--tRNA ligase;Proline--tRNA ligase	yes	yes	2;3	1.83e-54	307.91	By matching	By matching	By matching	By MS/MS	By matching
AALLTER	EEKDEAEDLLGRGSRAALLTERTRNEMTAE	DLLGRGSRAALLTERTRNEMTAEEKRRAHQ	R	A	A	E	R	T	2	1	0	0	0	0	1	0	0	0	2	0	0	0	0	0	1	0	0	0	0	0	7	0	772.444	Q9Y5B9	Q9Y5B9	457	463	SUPT16H	FACT complex subunit SPT16	yes	yes	2	0.0018353	123.99				By MS/MS
AALMESQGQQQEER	EREAEQMGNELERLRAALMESQGQQQEERG	RAALMESQGQQQEERGQQEREVARLTQERG	R	A	A	E	R	G	2	1	0	0	0	4	3	1	0	0	1	0	1	0	0	1	0	0	0	0	0	0	14	0	1603.73	Q14980	Q14980	986	999	NUMA1	Nuclear mitotic apparatus protein 1	yes	yes	2	9.4289e-61	305.69	By MS/MS	By MS/MS	By MS/MS	By MS/MS	By MS/MS
AALMFANAEEEFFYEK	AGKNNSKKKPSNKKKAALMFANAEEEFFYE	ALMFANAEEEFFYEKAILKFNYSVQEESDT	K	A	A	E	K	A	4	0	1	0	0	0	4	0	0	0	1	1	1	3	0	0	0	0	1	0	0	0	16	0	1908.86	Q9P287	Q9P287	244	259	BCCIP	BRCA2 and CDKN1A-interacting protein	yes	yes	2	0.00013978	110.98					By MS/MS
AALNALQPPEFR	______________________________	PDKAALNALQPPEFRNESSLASTLKTLLFF	K	A	A	F	R	N	3	1	1	0	0	1	1	0	0	0	2	0	0	1	2	0	0	0	0	0	0	0	12	0	1325.71	Q3ZAQ7	Q3ZAQ7	7	18	VMA21	Vacuolar ATPase assembly integral membrane protein VMA21	yes	yes	2	5.3803e-13	214.83	By MS/MS	By MS/MS	By MS/MS	By MS/MS	By MS/MS
AALNELLK	LCALGLAMQDATLSKAALNELLKHIKHKDS	QDATLSKAALNELLKHIKHKDSNYQRCLLT	K	A	A	L	K	H	2	0	1	0	0	0	1	0	0	0	3	1	0	0	0	0	0	0	0	0	0	0	8	0	870.517	Q6PGP7	Q6PGP7	1143	1150	TTC37	Tetratricopeptide repeat protein 37	yes	yes	2	0.011764	60.682	By matching	By MS/MS	By MS/MS	By matching	By matching
AALNGADIYAGCCTLK	AMVEFESVLCAQKAKAALNGADIYAGCCTL	ALNGADIYAGCCTLKIEYARPTRLNVIRND	K	A	A	L	K	I	4	0	1	1	2	0	0	2	0	1	2	1	0	0	0	0	1	0	1	0	0	0	16	0	1696.79	Q8WVV9	Q8WVV9	223	238	HNRNPLL	Heterogeneous nuclear ribonucleoprotein L-like	yes	yes	2	7.7413e-08	145.31			By matching
AALNLPEAASYDEVR	RIIEESTHCGPQAVRAALNLPEAASYDEVR	AALNLPEAASYDEVRGKWQDAHLGKDQRDF	R	A	A	V	R	G	4	1	1	1	0	0	2	0	0	0	2	0	0	0	1	1	0	0	1	1	0	0	15	0	1617.8	O95602	O95602	829	843	POLR1A	DNA-directed RNA polymerase I subunit RPA1	yes	yes	2	0.00029144	92.247	By MS/MS	By MS/MS			By MS/MS
AALPDLTK	YYRRATVFLAMGKSKAALPDLTKVIQLKMD	LAMGKSKAALPDLTKVIQLKMDFTAARLQR	K	A	A	T	K	V	2	0	0	1	0	0	0	0	0	0	2	1	0	0	1	0	1	0	0	0	0	0	8	0	827.475	Q13217	Q13217	89	96	DNAJC3	DnaJ homolog subfamily C member 3	yes	yes	2	0.017456	64.265
AALPEGLPEASR	VRLGSGGHLHLRISRAALPEGLPEASRLHR	ISRAALPEGLPEASRLHRALFRLSPTASRS	R	A	A	S	R	L	3	1	0	0	0	0	2	1	0	0	2	0	0	0	2	1	0	0	0	0	0	0	12	0	1209.64	Q99988	Q99988	108	119	GDF15	Growth/differentiation factor 15	yes	yes	2	4.9291e-06	130.98	By MS/MS	By MS/MS	By MS/MS
AALPSHVVTMLDNFPTNLHPMSQLSAAVTALNSESNFAR	TEEQVSWLSKEWAKRAALPSHVVTMLDNFP	SAAVTALNSESNFARAYAQGISRTKYWELI	R	A	A	A	R	A	6	1	4	1	0	1	1	0	2	0	5	0	2	2	3	5	3	0	0	3	0	0	39	0	4151.06	O75390	O75390	145	183	CS	Citrate synthase, mitochondrial	yes	yes	4	9.2248e-100	287.59	By MS/MS	By MS/MS	By MS/MS	By MS/MS	By MS/MS
AALQEEEQASK	IDILTELRDKVKSFRAALQEEEQASKQINP	KSFRAALQEEEQASKQINPKRPRAL_____	R	A	A	S	K	Q	3	0	0	0	0	2	3	0	0	0	1	1	0	0	0	1	0	0	0	0	0	0	11	0	1202.58	O00139	O00139	686	696	KIF2A	Kinesin-like protein KIF2A	yes	yes	2	0.00011517	103.88	By matching		By MS/MS		By matching
AALQEELQLCK	FCFTPHTEEGCLSERAALQEELQLCKGLVQ	LSERAALQEELQLCKGLVQALQTKVTQQGL	R	A	A	C	K	G	2	0	0	0	1	2	2	0	0	0	3	1	0	0	0	0	0	0	0	0	0	0	11	0	1301.66	P49327	P49327	1132	1142	FASN	Fatty acid synthase;[Acyl-carrier-protein] S-acetyltransferase;[Acyl-carrier-protein] S-malonyltransferase;3-oxoacyl-[acyl-carrier-protein] synthase;3-oxoacyl-[acyl-carrier-protein] reductase;3-hydroxyacyl-[acyl-carrier-protein] dehydratase;Enoyl-[acyl-carrier-protein] reductase;Oleoyl-[acyl-carrier-protein] hydrolase	yes	yes	2	1.2538e-10	213.03	By MS/MS	By MS/MS	By MS/MS	By MS/MS	By MS/MS
AALQEELSDVLIYLVALAAR	TDGEPGPQGWSPRERAALQEELSDVLIYLV	ELSDVLIYLVALAARCRVDLPLAVLSKMDI	R	A	A	A	R	C	5	1	0	1	0	1	2	0	0	1	5	0	0	0	0	1	0	0	1	2	0	0	20	0	2157.2	Q9H773	Q9H773	90	109	DCTPP1	dCTP pyrophosphatase 1	yes	yes	2	1.4875e-84	315.29	By matching	By matching	By MS/MS		By MS/MS
AALQEGHQFLCSIEA	GLEEACQLAQFKEMKAALQEGHQFLCSIEA	AALQEGHQFLCSIEA_______________	K	A	A	E	A	-	3	0	0	0	1	2	2	1	1	1	2	0	0	1	0	1	0	0	0	0	0	0	15	0	1672.79	P50583	P50583	133	147	NUDT2	Bis(5-nucleosyl)-tetraphosphatase [asymmetrical]	yes	yes	2	0.00037813	90.653	By MS/MS	By MS/MS	By matching	By MS/MS	By MS/MS
AALQELLSK	AVVSERLKIRGSLARAALQELLSKGLIKLV	RGSLARAALQELLSKGLIKLVSKHRAQVIY	R	A	A	S	K	G	2	0	0	0	0	1	1	0	0	0	3	1	0	0	0	1	0	0	0	0	0	0	9	0	971.565	P62851	P62851	86	94	RPS25	40S ribosomal protein S25	yes	yes	2	0.00020972	133.57	By MS/MS	By MS/MS	By MS/MS	By MS/MS	By MS/MS
AALQHAHAHSSGYFITQDSAFGNLILPVLPR	FRDHAEQQHIAAQQKAALQHAHAHSSGYFI	QDSAFGNLILPVLPRLDPE___________	K	A	A	P	R	L	5	1	1	1	0	2	0	2	3	2	4	0	0	2	2	3	1	0	1	1	0	0	31	0	3330.73	Q9NRY2	Q9NRY2	70	100	INIP	SOSS complex subunit C	yes	yes	4;5	0.0024113	54.683	By matching	By matching	By matching	By MS/MS	By matching
AALQLVVDPGDPR	SPQREPQRVSHEQFRAALQLVVDPGDPRSY	FRAALQLVVDPGDPRSYLDNFIKIGEGSTG	R	A	A	P	R	S	2	1	0	2	0	1	0	1	0	0	2	0	0	0	2	0	0	0	0	2	0	0	13	0	1349.73	O96013	O96013	306	318	PAK4	Serine/threonine-protein kinase PAK 4	yes	yes	2	0.00072005	85.958	By MS/MS		By MS/MS	By matching	By matching
AALQSQAEALR	NCGSSDGCEELERLRAALQSQAEALRRLLP	ERLRAALQSQAEALRRLLPPAQDGFEVLGA	R	A	A	L	R	R	4	1	0	0	0	2	1	0	0	0	2	0	0	0	0	1	0	0	0	0	0	0	11	0	1156.62	Q8WZA9	Q8WZA9	166	176	IRGQ	Immunity-related GTPase family Q protein	yes	yes	2	0.0013043	77.14	By matching	By MS/MS	By matching	By matching
AALRPLVKPK	______________________________	______________________________	M	A	A	P	K	I	2	1	0	0	0	0	0	0	0	0	2	2	0	0	2	0	0	0	0	1	0	0	10	2	1091.72	P62910	P62910	2	11	RPL32	60S ribosomal protein L32	yes	yes	3	0.0014826	83.499	By matching	By matching	By matching	By MS/MS	By MS/MS
AALRPTDVVLEVGPGTGNMTVK	HILKNPLIINSIIDKAALRPTDVVLEVGPG	VVLEVGPGTGNMTVKLLEKAKKVVACELDP	K	A	A	V	K	L	2	1	1	1	0	0	1	3	0	0	2	1	1	0	2	0	3	0	0	4	0	0	22	1	2224.19	Q9UNQ2	Q9UNQ2	52	73	DIMT1	Probable dimethyladenosine transferase	yes	yes	3	2.1888e-05	89.721	By MS/MS	By MS/MS		By MS/MS
AALSALESFLK	VLLKWCAHTNVELKKAALSALESFLKQVSN	ELKKAALSALESFLKQVSNMVAKNAEMHKN	K	A	A	L	K	Q	3	0	0	0	0	0	1	0	0	0	3	1	0	1	0	2	0	0	0	0	0	0	11	0	1148.64	P78527	P78527	311	321	PRKDC	DNA-dependent protein kinase catalytic subunit	yes	yes	2	1.3321e-05	126.07	By MS/MS	By MS/MS	By MS/MS	By MS/MS	By MS/MS
AALSASEGEEVPQDK	RISGLGLTPEQKQKKAALSASEGEEVPQDK	AALSASEGEEVPQDKAPSHVPFLLIGGGTA	K	A	A	D	K	A	3	0	0	1	0	1	3	1	0	0	1	1	0	0	1	2	0	0	0	1	0	0	15	0	1529.72	O95831	O95831	113	127	AIFM1	Apoptosis-inducing factor 1, mitochondrial	yes	yes	2	7.5713e-49	290.61	By MS/MS	By MS/MS	By MS/MS	By MS/MS	By MS/MS
AALSASEGEEVPQDKAPSHVPFLLIGGGTAAFAAAR	RISGLGLTPEQKQKKAALSASEGEEVPQDK	FLLIGGGTAAFAAARSIRARDPGARVLIVS	K	A	A	A	R	S	9	1	0	1	0	1	3	4	1	1	3	1	0	2	3	3	1	0	0	2	0	0	36	1	3534.81	O95831	O95831	113	148	AIFM1	Apoptosis-inducing factor 1, mitochondrial	yes	yes	4	4.4223e-82	264.31	By MS/MS	By MS/MS	By MS/MS	By MS/MS	By MS/MS
AALSEEELEK	AVKREAALPPVSPLKAALSEEELEKKSKAI	VSPLKAALSEEELEKKSKAIIEEYLHLNDM	K	A	A	E	K	K	2	0	0	0	0	0	4	0	0	0	2	1	0	0	0	1	0	0	0	0	0	0	10	0	1117.55	Q04637	Q04637	1235	1244	EIF4G1	Eukaryotic translation initiation factor 4 gamma 1	yes	yes	2	3.0946e-05	125.82	By matching	By matching	By MS/MS	By MS/MS	By matching
AALSEEELEKK	AVKREAALPPVSPLKAALSEEELEKKSKAI	SPLKAALSEEELEKKSKAIIEEYLHLNDMK	K	A	A	K	K	S	2	0	0	0	0	0	4	0	0	0	2	2	0	0	0	1	0	0	0	0	0	0	11	1	1245.65	Q04637	Q04637	1235	1245	EIF4G1	Eukaryotic translation initiation factor 4 gamma 1	yes	yes	2;3	2.8963e-06	166.34	By MS/MS	By MS/MS	By MS/MS	By MS/MS	By MS/MS
AALSEMVEYITHNR	VSDPLSDLKWKEVKRAALSEMVEYITHNRN	RAALSEMVEYITHNRNVITEPIYPEVVHMF	R	A	A	N	R	N	2	1	1	0	0	0	2	0	1	1	1	0	1	0	0	1	1	0	1	1	0	0	14	0	1632.79	Q13362	Q13362	71	84	PPP2R5C	Serine/threonine-protein phosphatase 2A 56 kDa regulatory subunit gamma isoform	yes	yes	3	0.0033045	65.805	By MS/MS	By MS/MS	By MS/MS	By matching	By MS/MS
AALSGSYVNFGVFR	ALKLKGISICFSMLKAALSGSYVNFGVFRL	KAALSGSYVNFGVFRLYGDDALDNALQTFI	K	A	A	F	R	L	2	1	1	0	0	0	0	2	0	0	1	0	0	2	0	2	0	0	1	2	0	0	14	0	1486.76	Q9UIA9	Q9UIA9	841	854	XPO7	Exportin-7	yes	yes	2	0.0064589	64.906		By matching	By MS/MS	By matching
AALSLPAK	TKKMVATTKPKATAKAALSLPAKQAPQGSR	KPKATAKAALSLPAKQAPQGSRDSSSDSDS	K	A	A	A	K	Q	3	0	0	0	0	0	0	0	0	0	2	1	0	0	1	1	0	0	0	0	0	0	8	0	769.47	Q14978	Q14978	453	460	NOLC1	Nucleolar and coiled-body phosphoprotein 1	yes	yes	2	0.00074071	119.07	By MS/MS	By MS/MS	By MS/MS	By MS/MS	By MS/MS
AALSSFQK	NQYYNSKALKEDDPKAALSSFQKVLELEGE	LKEDDPKAALSSFQKVLELEGEKGEWGFKA	K	A	A	Q	K	V	2	0	0	0	0	1	0	0	0	0	1	1	0	1	0	2	0	0	0	0	0	0	8	0	850.455	P61201	P61201	49	56	COPS2	COP9 signalosome complex subunit 2	yes	yes	2	0.0034284	107.59	By MS/MS	By MS/MS	By MS/MS	By MS/MS	By MS/MS
AALSSSELLELGDSLMR	PSRLDSVPRNTDSPRAALSSSELLELGDSL	LSSSELLELGDSLMRLGAENDPFSTDTLSS	R	A	A	M	R	L	2	1	0	1	0	0	2	1	0	0	5	0	1	0	0	4	0	0	0	0	0	0	17	0	1790.91	Q9P2G1	Q9P2G1	908	924	ANKIB1	Ankyrin repeat and IBR domain-containing protein 1	yes	yes	2	7.0203e-05	128.54		By MS/MS	By MS/MS	By MS/MS
AALTAEHFAALQSLLK	______________________________	ALTAEHFAALQSLLKASSKDVVRQLCQESF	M	A	A	L	K	A	5	0	0	0	0	1	1	0	1	0	4	1	0	1	0	1	1	0	0	0	0	0	16	0	1682.94	Q9P000	Q9P000	2	17	COMMD9	COMM domain-containing protein 9	yes	yes	2	7.8396e-39	247.32	By matching	By matching	By matching	By matching	By matching
AALTDLSFMYR	______________________________	______________________________	M	A	A	Y	R	W	2	1	0	1	0	0	0	0	0	0	2	0	1	1	0	1	1	0	1	0	0	0	11	0	1286.63	Q8NEX9	Q8NEX9	2	12	SDR9C7	Short-chain dehydrogenase/reductase family 9C member 7	yes	yes	2	0.063668	40.002				By matching
AALTFAR	______________________________	______________________________	R	A	A	A	R	C	3	1	0	0	0	0	0	0	0	0	1	0	0	1	0	0	1	0	0	0	0	0	7	0	748.423	P52569	P52569	6	12	SLC7A2	Cationic amino acid transporter 2	yes	yes	2	0.069901	63.148	By matching		By MS/MS
AALTGLLHR	SGTSYKDLMPHDLARAALTGLLHRTSVPKE	PHDLARAALTGLLHRTSVPKEVVDYIIFGT	R	A	A	H	R	T	2	1	0	0	0	0	0	1	1	0	3	0	0	0	0	0	1	0	0	0	0	0	9	0	950.566	P55084	P55084	82	90	HADHB	Trifunctional enzyme subunit beta, mitochondrial;3-ketoacyl-CoA thiolase	yes	yes	2	1.8271e-08	199.07	By MS/MS	By MS/MS	By MS/MS	By MS/MS	By MS/MS
AALTIIR	VWRGTLARMRYKRTKAALTIIRYYRRYKVK	RMRYKRTKAALTIIRYYRRYKVKSYIHEVA	K	A	A	I	R	Y	2	1	0	0	0	0	0	0	0	2	1	0	0	0	0	0	1	0	0	0	0	0	7	0	756.486	O94832	O94832	723	729	MYO1D	Unconventional myosin-Id	yes	yes	2	0.001182	135.5	By MS/MS	By MS/MS	By MS/MS	By MS/MS	By MS/MS
AALTLTPSAVNK	ATVRAVSKRKLQPTRAALTLTPSAVNKIKQ	PTRAALTLTPSAVNKIKQLLKDKPEHVGVK	R	A	A	N	K	I	3	0	1	0	0	0	0	0	0	0	2	1	0	0	1	1	2	0	0	1	0	0	12	0	1184.68	Q9BUE6	Q9BUE6	23	34	ISCA1	Iron-sulfur cluster assembly 1 homolog, mitochondrial	yes	yes	2	7.1505e-08	149.27	By matching	By matching	By matching	By matching	By MS/MS
AALTSALSIQNYHLECTETQAWMR	NHRWQQFRRLADGKKAALTSALSIQNYHLE	QNYHLECTETQAWMREKTKVIESTQGLGND	K	A	A	M	R	E	4	1	1	0	1	2	2	0	1	1	3	0	1	0	0	2	3	1	1	0	0	0	24	0	2793.32	O15020	O15020	952	975	SPTBN2	Spectrin beta chain, non-erythrocytic 2	yes	yes	3	6.0002e-41	231.12		By MS/MS
AALTTLFK	______________________________	______________________________	M	A	A	F	K	Y	2	0	0	0	0	0	0	0	0	0	2	1	0	1	0	0	2	0	0	0	0	0	8	0	863.512	Q96KP4	Q96KP4	2	9	CNDP2	Cytosolic non-specific dipeptidase	yes	yes	1	0.0013322	120.46		By MS/MS	By MS/MS	By MS/MS	By MS/MS
AALVAQNYINYQQGTPHR	______________________________	VAQNYINYQQGTPHRVFEVQKVKQASMEDI	R	A	A	H	R	V	3	1	2	0	0	3	0	1	1	1	1	0	0	0	1	0	1	0	2	1	0	0	18	0	2043.03	Q9BS40	Q9BS40	13	30	LXN	Latexin	yes	yes	2;3	1.0246e-39	302.63	By MS/MS	By MS/MS	By MS/MS	By MS/MS	By MS/MS
AALVDLEPGTMDSVR	NVYYNESSSQKYVPRAALVDLEPGTMDSVR	AALVDLEPGTMDSVRSGPFGQLFRPDNFIF	R	A	A	V	R	S	2	1	0	2	0	0	1	1	0	0	2	0	1	0	1	1	1	0	0	2	0	0	15	0	1572.78	Q9BUF5	Q9BUF5	63	77	TUBB6	Tubulin beta-6 chain	yes	yes	2	1.4478e-07	145.09	By MS/MS	By MS/MS	By MS/MS	By MS/MS	By MS/MS
AALVDYLDGK	PALKGLGECHLMMAKAALVDYLDGKAVDYI	LMMAKAALVDYLDGKAVDYIEKALEYFTCA	K	A	A	G	K	A	2	0	0	2	0	0	0	1	0	0	2	1	0	0	0	0	0	0	1	1	0	0	10	0	1063.56	Q6PGP7	Q6PGP7	682	691	TTC37	Tetratricopeptide repeat protein 37	yes	yes	2	0.0019198	74.376	By MS/MS	By MS/MS			By MS/MS
AALVMDLIDLTPR	KALRPVDQNTQSKNRAALVMDLIDLTPRQK	NRAALVMDLIDLTPRQKERAASPHQVTPQA	R	A	A	P	R	Q	2	1	0	2	0	0	0	0	0	1	3	0	1	0	1	0	1	0	0	1	0	0	13	0	1426.79	Q96L73	Q96L73	2452	2464	NSD1	Histone-lysine N-methyltransferase, H3 lysine-36 and H4 lysine-20 specific	yes	yes	2	0.00099444	80.763			By matching		By matching
AALVMYWK	RQLSSETDLERAVRKAALVMYWKLNPKKKK	LERAVRKAALVMYWKLNPKKKKQVAVAELL	K	A	A	W	K	L	2	0	0	0	0	0	0	0	0	0	1	1	1	0	0	0	0	1	1	1	0	0	8	0	980.515	O76024	O76024	179	186	WFS1	Wolframin	yes	yes	2	0.097846	45.394				By MS/MS
AALVVLENYYK	GESRFYSLGHLSIQRAALVVLENYYKDFTI	SIQRAALVVLENYYKDFTIYNPNLLTASKF	R	A	A	Y	K	D	2	0	1	0	0	0	1	0	0	0	2	1	0	0	0	0	0	0	2	2	0	0	11	0	1281.7	Q8TAA9	Q8TAA9	275	285	VANGL1	Vang-like protein 1	yes	yes	2	6.2092e-05	110.55	By MS/MS	By MS/MS	By MS/MS	By MS/MS	By MS/MS
AALWALQGGTSVVIANGTHPK	TKSRVGMGGMEAKVKAALWALQGGTSVVIA	QGGTSVVIANGTHPKVSGHVITDIVEGKKV	K	A	A	P	K	V	4	0	1	0	0	1	0	3	1	1	2	1	0	0	1	1	2	1	0	2	0	0	21	0	2090.13	P54886	P54886	314	334	ALDH18A1	Delta-1-pyrroline-5-carboxylate synthase;Glutamate 5-kinase;Gamma-glutamyl phosphate reductase	yes	yes	3	0.00027878	80.142	By matching	By matching	By matching	By matching	By matching
AAMAQWR	______________________________	PAAGPRSRAAMAQWRKKKGLRKRRGAASQA	R	A	A	W	R	K	3	1	0	0	0	1	0	0	0	0	0	0	1	0	0	0	0	1	0	0	0	0	7	0	832.401	Q8TDD1	Q8TDD1	15	21	DDX54	ATP-dependent RNA helicase DDX54	yes	yes	2	0.01511	75.131	By MS/MS		By MS/MS		By MS/MS
AAMCKPLMQNR	TPPPPPPPATPRKNKAAMCKPLMQNRGVSC	RKNKAAMCKPLMQNRGVSCKVEMKSKGSQT	K	A	A	N	R	G	2	1	1	0	1	1	0	0	0	0	1	1	2	0	1	0	0	0	0	0	0	0	11	1	1318.63	Q14202	Q14202	832	842	ZMYM3	Zinc finger MYM-type protein 3	yes	yes	3	8.9947e-05	82.417	By matching	By MS/MS	By MS/MS	By matching	By matching
AAMDMTVFLK	TEDALQQVEEIGLEKAAMDMTVFLKLQKRV	IGLEKAAMDMTVFLKLQKRVRELEQERKKL	K	A	A	L	K	L	2	0	0	1	0	0	0	0	0	0	1	1	2	1	0	0	1	0	0	1	0	0	10	0	1125.56	Q9ULV0	Q9ULV0	1139	1148	MYO5B	Unconventional myosin-Vb	yes	yes	2	0.0066215	68.371	By matching	By MS/MS	By MS/MS	By MS/MS	By MS/MS
AAMDNSEIAGEK	NAAVQAVNAHSNILKAAMDNSEIAGEKKSA	ILKAAMDNSEIAGEKKSAQWRTVEGALKER	K	A	A	E	K	K	3	0	1	1	0	0	2	1	0	1	0	1	1	0	0	1	0	0	0	0	0	0	12	0	1234.55	Q16891	Q16891	258	269	IMMT	MICOS complex subunit MIC60	yes	yes	2	7.7302e-06	142.98	By MS/MS	By MS/MS	By MS/MS	By matching	By MS/MS
AAMDNSEIAGEKK	NAAVQAVNAHSNILKAAMDNSEIAGEKKSA	LKAAMDNSEIAGEKKSAQWRTVEGALKERR	K	A	A	K	K	S	3	0	1	1	0	0	2	1	0	1	0	2	1	0	0	1	0	0	0	0	0	0	13	1	1362.64	Q16891	Q16891	258	270	IMMT	MICOS complex subunit MIC60	yes	yes	2;3	3.6867e-20	268.91	By MS/MS	By MS/MS	By MS/MS	By matching	By MS/MS
AAMEALVVEVTK	LQISHEAAACITGLRAAMEALVVEVTKQPA	GLRAAMEALVVEVTKQPAIISQLDPVNERM	R	A	A	T	K	Q	3	0	0	0	0	0	2	0	0	0	1	1	1	0	0	0	1	0	0	3	0	0	12	0	1259.68	Q08211	Q08211	1105	1116	DHX9	ATP-dependent RNA helicase A	yes	yes	2	1.4666e-08	167.12	By MS/MS	By MS/MS	By MS/MS	By MS/MS	By MS/MS
AAMEALVVEVTKQPAIISQLDPVNER	LQISHEAAACITGLRAAMEALVVEVTKQPA	KQPAIISQLDPVNERMLNMIRQISRPSAAG	R	A	A	E	R	M	4	1	1	1	0	2	3	0	0	2	2	1	1	0	2	1	1	0	0	4	0	0	26	1	2820.51	Q08211	Q08211	1105	1130	DHX9	ATP-dependent RNA helicase A	yes	yes	3	2.34e-20	169.26	By MS/MS	By MS/MS	By MS/MS	By MS/MS	By MS/MS
AAMFPETLDEGMQIPSTQFDAAHPTNVQR	DIDGQYAMTRAQRVRAAMFPETLDEGMQIP	PSTQFDAAHPTNVQRLAEPSQMLKHAVVNL	R	A	A	Q	R	L	4	1	1	2	0	3	2	1	1	1	1	0	2	2	3	1	3	0	0	1	0	0	29	0	3201.49	P35222	P35222	96	124	CTNNB1	Catenin beta-1	yes	yes	3	1.7856e-24	176.85	By MS/MS				By MS/MS
AAMGPGISR	KCFGARMEFGTAGLRAAMGPGISRMNDLTI	GTAGLRAAMGPGISRMNDLTIIQTTQGFCR	R	A	A	S	R	M	2	1	0	0	0	0	0	2	0	1	0	0	1	0	1	1	0	0	0	0	0	0	9	0	858.438	Q96G03	Q96G03	64	72	PGM2	Phosphoglucomutase-2	yes	yes	2	0.00019637	116.25	By MS/MS	By MS/MS	By matching	By MS/MS	By matching
AAMIVNQLSK	LTKLLNDEDPVVVTKAAMIVNQLSKKEASR	VVVTKAAMIVNQLSKKEASRRALMGSPQLV	K	A	A	S	K	K	2	0	1	0	0	1	0	0	0	1	1	1	1	0	0	1	0	0	0	1	0	0	10	0	1073.59	P14923	P14923	162	171	JUP	Junction plakoglobin	yes	yes	2	2.9096e-05	149.82	By MS/MS	By MS/MS	By MS/MS	By MS/MS	By MS/MS
AAMSLLR	______________________________	______________________________	M	A	A	L	R	R	2	1	0	0	0	0	0	0	0	0	2	0	1	0	0	1	0	0	0	0	0	0	7	0	760.427	O43674	O43674	2	8	NDUFB5	NADH dehydrogenase [ubiquinone] 1 beta subcomplex subunit 5, mitochondrial	yes	yes	2	0.024185	64.276	By MS/MS			By MS/MS	By MS/MS
AANAAENDFSVSQAEMSSR	LKKQMEYERQVASLKAANAAENDFSVSQAE	AENDFSVSQAEMSSRQAMLENASDIKLEKF	K	A	A	S	R	Q	5	1	2	1	0	1	2	0	0	0	0	0	1	1	0	4	0	0	0	1	0	0	19	0	1983.86	Q8NE71	Q8NE71	276	294	ABCF1	ATP-binding cassette sub-family F member 1	yes	yes	2	2.0154e-115	377.09	By MS/MS	By MS/MS	By MS/MS	By MS/MS	By MS/MS
AANDAGYFNDEMAPIEVK	EECDKYALQSQQRWKAANDAGYFNDEMAPI	DAGYFNDEMAPIEVKTKKGKQTMQVDEHAR	K	A	A	V	K	T	4	0	2	2	0	0	2	1	0	1	0	1	1	1	1	0	0	0	1	1	0	0	18	0	1953.88	P42765	P42765	192	209	ACAA2	3-ketoacyl-CoA thiolase, mitochondrial	yes	yes	2	1.3969e-54	355.05	By MS/MS	By MS/MS	By MS/MS	By MS/MS	By MS/MS
AANGVVLATEK	ALAAVAGGAPSVGIKAANGVVLATEKKQKS	VGIKAANGVVLATEKKQKSILYDERSVHKV	K	A	A	E	K	K	3	0	1	0	0	0	1	1	0	0	1	1	0	0	0	0	1	0	0	2	0	0	11	0	1071.59	P25787	P25787	40	50	PSMA2	Proteasome subunit alpha type-2	yes	yes	2	8.6685e-06	131.52	By MS/MS	By matching	By matching	By matching	By matching
AANILVGENLVCK	MAYIERMNYIHRDLRAANILVGENLVCKIA	LRAANILVGENLVCKIADFGLARLIEDNEY	R	A	A	C	K	I	2	0	2	0	1	0	1	1	0	1	2	1	0	0	0	0	0	0	0	2	0	0	13	0	1399.75	P07947;P12931	P07947	399	411	YES1;SRC	Tyrosine-protein kinase Yes;Proto-oncogene tyrosine-protein kinase Src	no	no	2	1.4374e-07	174.57	By MS/MS	By MS/MS	By MS/MS	By MS/MS	By MS/MS
AANIPEHNTIGFMFACVGR	VSDEKTAEAAMQRLKAANIPEHNTIGFMFA	PEHNTIGFMFACVGRGFQYYRAKGNVEADA	K	A	A	G	R	G	3	1	2	0	1	0	1	2	1	2	0	0	1	2	1	0	1	0	0	1	0	0	19	0	2104	Q8NEZ5	Q8NEZ5	311	329	FBXO22	F-box only protein 22	yes	yes	3	3.9154e-07	128.72	By matching			By matching
AANLEMFK	ASSPRSSSRMEERLKAANLEMFKGKGIEER	RMEERLKAANLEMFKGKGIEERQQLIKQLR	K	A	A	F	K	G	2	0	1	0	0	0	1	0	0	0	1	1	1	1	0	0	0	0	0	0	0	0	8	0	922.458	Q8WXI9	Q8WXI9	148	155	GATAD2B	Transcriptional repressor p66-beta	yes	yes	2	0.0031184	83.753	By MS/MS	By MS/MS	By MS/MS	By matching	By MS/MS
AANLNSIIHR	AGARDSRDNPLRKKKAANLNSIIHRLEKAA	LRKKKAANLNSIIHRLEKAASREEPIEWEF	K	A	A	H	R	L	2	1	2	0	0	0	0	0	1	2	1	0	0	0	0	1	0	0	0	0	0	0	10	0	1107.61	P39880	P39880	1481	1490	CUX1	Homeobox protein cut-like 1	yes	yes	3	0.024647	51.276	By matching		By matching	By MS/MS
AANMIPAHDSPLAALAFDASGTK	ATIGEVQVFDTINLRAANMIPAHDSPLAAL	DSPLAALAFDASGTKLATASEKGTVIRVFS	R	A	A	T	K	L	7	0	1	2	0	0	0	1	1	1	2	1	1	1	2	2	1	0	0	0	0	0	23	0	2268.12	Q9Y4P8	Q9Y4P8	194	216	WIPI2	WD repeat domain phosphoinositide-interacting protein 2	yes	yes	3	6.9973e-06	92.275	By MS/MS		By matching	By MS/MS	By matching
AANMPDSELFELISENR	VAKVADYWLDVLYSKAANMPDSELFELISE	NMPDSELFELISENRSMSRKLEDYGEQKST	K	A	A	N	R	S	2	1	2	1	0	0	3	0	0	1	2	0	1	1	1	2	0	0	0	0	0	0	17	0	1934.9	Q07864	Q07864	1021	1037	POLE	DNA polymerase epsilon catalytic subunit A	yes	yes	2	0.0015199	80.3
AANNGALPPDLSYIVR	FDYFPKPYPNSEAARAANNGALPPDLSYIV	ANNGALPPDLSYIVRARHGGEDYVFSLLTG	R	A	A	V	R	A	3	1	2	1	0	0	0	1	0	1	2	0	0	0	2	1	0	0	1	1	0	0	16	0	1669.88	P08574	P08574	187	202	CYC1	Cytochrome c1, heme protein, mitochondrial	yes	yes	2	0.0019382	92.19	By MS/MS	By MS/MS	By MS/MS	By MS/MS	By MS/MS
AANPGCSLEDFVR	RMQSACLLSDMESFKAANPGCSLEDFVRWY	FKAANPGCSLEDFVRWYSPRDYIEEEVIDE	K	A	A	V	R	W	2	1	1	1	1	0	1	1	0	0	1	0	0	1	1	1	0	0	0	1	0	0	13	0	1434.66	Q15042	Q15042	688	700	RAB3GAP1	Rab3 GTPase-activating protein catalytic subunit	yes	yes	2	0.037744	52.391		By MS/MS	By MS/MS
AANPVDFLSK	DLTLYHRTSVTDFLRAANPVDFLSKASEIM	TDFLRAANPVDFLSKASEIMVDDEELAQHP	R	A	A	S	K	A	2	0	1	1	0	0	0	0	0	0	1	1	0	1	1	1	0	0	0	1	0	0	10	0	1060.56	Q8IY81	Q8IY81	260	269	FTSJ3	pre-rRNA processing protein FTSJ3	yes	yes	2	0.00092375	85.731	By MS/MS	By MS/MS	By MS/MS	By MS/MS	By MS/MS
AANSLEAFIFETQDK	QDLTLRDLEKQEREKAANSLEAFIFETQDK	AANSLEAFIFETQDKLYQPEYQEVSTEEQR	K	A	A	D	K	L	3	0	1	1	0	1	2	0	0	1	1	1	0	2	0	1	1	0	0	0	0	0	15	0	1682.82	Q9Y4L1	Q9Y4L1	739	753	HYOU1	Hypoxia up-regulated protein 1	yes	yes	2	4.8912e-60	314.48	By MS/MS	By MS/MS	By MS/MS	By MS/MS	By MS/MS
AANVLITR	LYYIHRNKILHRDMKAANVLITRDGVLKLA	ILHRDMKAANVLITRDGVLKLADFGLARAF	K	A	A	T	R	D	2	1	1	0	0	0	0	0	0	1	1	0	0	0	0	0	1	0	0	1	0	0	8	0	856.513	P50750	P50750	152	159	CDK9	Cyclin-dependent kinase 9	yes	yes	2	0.0039747	76.478		By matching	By matching
AANVLLSEQGDVK	LDYLHSEKKIHRDIKAANVLLSEQGDVKLA	IKAANVLLSEQGDVKLADFGVAGQLTDTQI	K	A	A	V	K	L	2	0	1	1	0	1	1	1	0	0	2	1	0	0	0	1	0	0	0	2	0	0	13	0	1342.71	Q9P289	Q9P289	147	159	STK26	Serine/threonine-protein kinase 26	no	no	2	0.0013596	104.82
AANVTLLTSLVEGEAVHLAR	KLDKIGLNLPAGRRKAANVTLLTSLVEGEA	LLTSLVEGEAVHLARDFGYVCETEFPAKAV	K	A	A	A	R	D	4	1	1	0	0	0	2	1	1	0	4	0	0	0	0	1	2	0	0	3	0	0	20	0	2063.14	P05549;Q92481;Q6VUC0	P05549	283	302	TFAP2A;TFAP2B;TFAP2E	Transcription factor AP-2-alpha;Transcription factor AP-2-beta;Transcription factor AP-2-epsilon	yes	no	3	1.6632e-05	85.855	By MS/MS	By MS/MS
AANWYER	TDELTPIESAVSVFKAANWYEREIWDMFGV	ESAVSVFKAANWYEREIWDMFGVFFANHPD	K	A	A	E	R	E	2	1	1	0	0	0	1	0	0	0	0	0	0	0	0	0	0	1	1	0	0	0	7	0	908.414	O75489	O75489	162	168	NDUFS3	NADH dehydrogenase [ubiquinone] iron-sulfur protein 3, mitochondrial	yes	yes	2	0.0020863	119.57	By matching	By MS/MS	By matching	By MS/MS	By MS/MS
AANYDFYQLLEEK	CGRKQAPRDDPFDIKAANYDFYQLLEEKCC	IKAANYDFYQLLEEKCCGKLDHINFPVFEP	K	A	A	E	K	C	2	0	1	1	0	1	2	0	0	0	2	1	0	1	0	0	0	0	2	0	0	0	13	0	1602.76	Q8ND04	Q8ND04	628	640	SMG8	Protein SMG8	yes	yes	2	0.046119	41.401	By matching			By MS/MS
AAPAGGFQNIACLR	VKVSDYVQDRIRALRAAPAGGFQNIACLRS	RAAPAGGFQNIACLRSNAMKHLPNFFYKGQ	R	A	A	L	R	S	4	1	1	0	1	1	0	2	0	1	1	0	0	1	1	0	0	0	0	0	0	0	14	0	1444.72	Q9UBP6	Q9UBP6	125	138	METTL1	tRNA (guanine-N(7)-)-methyltransferase	yes	yes	2	0.0010346	76.228
AAPAQQTTQPGGGK	______________________________	MAAPAQQTTQPGGGKRKGKAQYVLAKRARR	M	A	A	G	K	R	3	0	0	0	0	3	0	3	0	0	0	1	0	0	2	0	2	0	0	0	0	0	14	0	1310.66	Q9NXG2	Q9NXG2	2	15	THUMPD1	THUMP domain-containing protein 1	yes	yes	2	4.8416e-07	136.02	By matching	By MS/MS	By matching	By MS/MS	By matching
AAPAQQTTQPGGGKR	______________________________	AAPAQQTTQPGGGKRKGKAQYVLAKRARRC	M	A	A	K	R	K	3	1	0	0	0	3	0	3	0	0	0	1	0	0	2	0	2	0	0	0	0	0	15	1	1466.76	Q9NXG2	Q9NXG2	2	16	THUMPD1	THUMP domain-containing protein 1	yes	yes	2	3.8893e-08	152.7	By MS/MS	By MS/MS	By MS/MS	By MS/MS	By MS/MS
AAPCIYWLPLTDSQIVQK	EPPAKLLDDLFRKTKAAPCIYWLPLTDSQI	CIYWLPLTDSQIVQKEAERAERAKEREKRR	K	A	A	Q	K	E	2	0	0	1	1	2	0	0	0	2	2	1	0	0	2	1	1	1	1	1	0	0	18	0	2102.09	Q9UKV3	Q9UKV3	1220	1237	ACIN1	Apoptotic chromatin condensation inducer in the nucleus	yes	yes	2	1.1223e-05	113.07	By MS/MS	By MS/MS	By MS/MS	By matching	By MS/MS
AAPDDPSGFAVLASCAR	GIDLGTTSVKAALLRAAPDDPSGFAVLASC	PDDPSGFAVLASCARAARAEAAVESAVAGP	R	A	A	A	R	A	5	1	0	2	1	0	0	1	0	0	1	0	0	1	2	2	0	0	0	1	0	0	17	0	1703.79	Q9UHJ6	Q9UHJ6	24	40	SHPK	Sedoheptulokinase	yes	yes	2	0.00057116	93.823		By MS/MS	By matching	By MS/MS	By MS/MS
AAPDILIATPGR	AVGGLDVKSQEAALRAAPDILIATPGRLID	ALRAAPDILIATPGRLIDHLHNCPSFHLSS	R	A	A	G	R	L	3	1	0	1	0	0	0	1	0	2	1	0	0	0	2	0	1	0	0	0	0	0	12	0	1193.68	Q96GQ7	Q96GQ7	338	349	DDX27	Probable ATP-dependent RNA helicase DDX27	yes	yes	2	4.1457e-06	131.82	By MS/MS	By MS/MS	By MS/MS	By MS/MS	By MS/MS
AAPEASSPPASPLQHLLPGK	PLLNGAPAGESPQPKAAPEASSPPASPLQH	SSPPASPLQHLLPGKAVDLGPPKPSDQETG	K	A	A	G	K	A	4	0	0	0	0	1	1	1	1	0	3	1	0	0	5	3	0	0	0	0	0	0	20	0	1967.05	Q96TA1	Q96TA1	686	705	FAM129B	Niban-like protein 1	yes	yes	3	7.8456e-05	93.92	By matching	By MS/MS	By MS/MS		By matching
AAPEEPQQRPPEAVAAAPAGTTSSR	RPPEQQDQEGGEAAKAAPEEPQQRPPEAVA	PEAVAAAPAGTTSSRVLRGGRDRGRAAAAA	K	A	A	S	R	V	7	2	0	0	0	2	3	1	0	0	0	0	0	0	5	2	2	0	0	1	0	0	25	1	2488.23	Q96JP5	Q96JP5	24	48	ZFP91	E3 ubiquitin-protein ligase ZFP91	yes	yes	3	5.6577e-14	144.26	By MS/MS	By MS/MS	By MS/MS		By MS/MS
AAPEMVSLLK	LHACLQLGRLKDQDKAAPEMVSLLKRNNCG	KDQDKAAPEMVSLLKRNNCGKALDIARQAR	K	A	A	L	K	R	2	0	0	0	0	0	1	0	0	0	2	1	1	0	1	1	0	0	0	1	0	0	10	0	1057.58	Q92947	Q92947	362	371	GCDH	Glutaryl-CoA dehydrogenase, mitochondrial	yes	yes	2	0.0017786	74.92		By MS/MS	By MS/MS	By MS/MS	By MS/MS
AAPEPLRPR	______________________________	______________________________	M	A	A	P	R	L	2	2	0	0	0	0	1	0	0	0	1	0	0	0	3	0	0	0	0	0	0	0	9	1	1005.57	Q15599	Q15599	2	10	SLC9A3R2	Na(+)/H(+) exchange regulatory cofactor NHE-RF2	yes	yes	2	0.0025638	71.692	By MS/MS	By MS/MS	By MS/MS		By MS/MS
AAPFSLEYR	______________________________	FSTEERAAPFSLEYRVFLKNEKGQYISPFH	R	A	A	Y	R	V	2	1	0	0	0	0	1	0	0	0	1	0	0	1	1	1	0	0	1	0	0	0	9	0	1052.53	Q15181	Q15181	10	18	PPA1	Inorganic pyrophosphatase	yes	yes	2	0.00020027	117.4	By MS/MS	By MS/MS	By MS/MS	By MS/MS	By MS/MS
AAPGAEFAPNK	EGIGAIGGTPPAFNRAAPGAEFAPNKRRRY	AFNRAAPGAEFAPNKRRRY___________	R	A	A	N	K	R	4	0	1	0	0	0	1	1	0	0	0	1	0	1	2	0	0	0	0	0	0	0	11	0	1071.53	Q15233	Q15233	457	467	NONO	Non-POU domain-containing octamer-binding protein	yes	yes	2	0.00044363	90.919	By MS/MS		By MS/MS	By matching
AAPGAEFAPNKR	EGIGAIGGTPPAFNRAAPGAEFAPNKRRRY	FNRAAPGAEFAPNKRRRY____________	R	A	A	K	R	R	4	1	1	0	0	0	1	1	0	0	0	1	0	1	2	0	0	0	0	0	0	0	12	1	1227.64	Q15233	Q15233	457	468	NONO	Non-POU domain-containing octamer-binding protein	yes	yes	2;3	1.4628e-05	125.97	By MS/MS	By MS/MS	By MS/MS	By MS/MS	By MS/MS
AAPGAGDAAAGSGAEFAGGDGAAR	DGGDSGEGSAGEGERAAPGAGDAAAGSGAE	AGSGAEFAGGDGAARGGGAAAPLSPGATVA	R	A	A	A	R	G	10	1	0	2	0	0	1	7	0	0	0	0	0	1	1	1	0	0	0	0	0	0	24	0	1973.88	Q5K4L6	Q5K4L6	180	203	SLC27A3	Long-chain fatty acid transport protein 3	yes	yes	2	4.008e-19	206.81	By MS/MS	By MS/MS	By MS/MS	By MS/MS	By MS/MS
AAPGPGPSTFSFVPPSK	TGEPPSYSSGSDSSKAAPGPGPSTFSFVPP	PGPGPSTFSFVPPSKASLAPTPAASPVAPS	K	A	A	S	K	A	2	0	0	0	0	0	0	2	0	0	0	1	0	2	5	3	1	0	0	1	0	0	17	0	1642.84	P35658	P35658	511	527	NUP214	Nuclear pore complex protein Nup214	yes	yes	2	0.0042025	68.262	By matching	By matching	By matching	By MS/MS	By MS/MS
AAPHKAEGLEEADTGASGCHSHPEEQPTSISPSR	RDSPQSLTDESCSEKAAPHKAEGLEEADTG	HSHPEEQPTSISPSRHGALAELCPPGGSHR	K	A	A	S	R	H	5	1	0	1	1	1	5	3	3	1	1	1	0	0	4	5	2	0	0	0	0	0	34	1	3539.6	Q9BV36	Q9BV36	236	269	MLPH	Melanophilin	yes	yes	5	3.8143e-24	172.36	By MS/MS	By MS/MS	By MS/MS	By matching	By MS/MS
AAPLAGFGYGLPISR	YMYSTAPRPSLEPTRAAPLAGFGYGLPISR	AAPLAGFGYGLPISRLYARYFQGDLKLYSM	R	A	A	S	R	L	3	1	0	0	0	0	0	3	0	1	2	0	0	1	2	1	0	0	1	0	0	0	15	0	1488.81	Q15120	Q15120	318	332	PDK3	[Pyruvate dehydrogenase (acetyl-transferring)] kinase isozyme 3, mitochondrial	yes	yes	2	4.8296e-06	131.83		By MS/MS		By matching	By MS/MS
AAPLDSIHSLAAYYIDCIR	ASRLSIPTYGLQCTRAAPLDSIHSLAAYYI	DSIHSLAAYYIDCIRQVQPEGPYRVAGYSY	R	A	A	I	R	Q	4	1	0	2	1	0	0	0	1	3	2	0	0	0	1	2	0	0	2	0	0	0	19	0	2148.07	P49327	P49327	2276	2294	FASN	Fatty acid synthase;[Acyl-carrier-protein] S-acetyltransferase;[Acyl-carrier-protein] S-malonyltransferase;3-oxoacyl-[acyl-carrier-protein] synthase;3-oxoacyl-[acyl-carrier-protein] reductase;3-hydroxyacyl-[acyl-carrier-protein] dehydratase;Enoyl-[acyl-carrier-protein] reductase;Oleoyl-[acyl-carrier-protein] hydrolase	yes	yes	2;3	4.0198e-64	283.54	By MS/MS	By MS/MS	By MS/MS	By MS/MS	By MS/MS
AAPPDVGEER	AQSHGEARLSDPPGRAAPPDVGEERRGGGG	DPPGRAAPPDVGEERRGGGGTELGPPAPPR	R	A	A	E	R	R	2	1	0	1	0	0	2	1	0	0	0	0	0	0	2	0	0	0	0	1	0	0	10	0	1039.49	Q7L2J0	Q7L2J0	107	116	MEPCE	7SK snRNA methylphosphate capping enzyme	yes	yes	2	0.011358	59.597	By MS/MS	By matching	By MS/MS	By matching	By MS/MS
AAPQDVHVR	______________________________	______________________________	M	A	A	V	R	I	2	1	0	1	0	1	0	0	1	0	0	0	0	0	1	0	0	0	0	2	0	0	9	0	991.52	Q12981	Q12981	2	10	BNIP1	Vesicle transport protein SEC20	yes	yes	2	0.0019221	87.639	By MS/MS	By matching
AAPQSPSVPK	KCITDTLQELVNQSKAAPQSPSVPKKPGPP	VNQSKAAPQSPSVPKKPGPPVLSSDPNMLS	K	A	A	P	K	K	2	0	0	0	0	1	0	0	0	0	0	1	0	0	3	2	0	0	0	1	0	0	10	0	980.529	O75694	O75694	988	997	NUP155	Nuclear pore complex protein Nup155	yes	yes	2	0.012543	63.419	By MS/MS	By MS/MS	By MS/MS	By MS/MS	By matching
AAPRPAPVAQPPAAAPPSAVGSSAAAPR	TSRMAPPASRAPQMRAAPRPAPVAQPPAAA	AAPPSAVGSSAAAPRQPGLMAQMATTAAGV	R	A	A	P	R	Q	11	2	0	0	0	1	0	1	0	0	0	0	0	0	8	3	0	0	0	2	0	0	28	1	2532.36	Q9Y6H1;Q5T1J5	Q9Y6H1	24	51	CHCHD2;CHCHD2P9	Coiled-coil-helix-coiled-coil-helix domain-containing protein 2;Putative coiled-coil-helix-coiled-coil-helix domain-containing protein CHCHD2P9, mitochondrial	yes	no	3	6.7084e-16	136.74	By MS/MS	By MS/MS	By MS/MS	By MS/MS	By MS/MS
AAPSDGFKPR	______________________________	______________________________	M	A	A	P	R	E	2	1	0	1	0	0	0	1	0	0	0	1	0	1	2	1	0	0	0	0	0	0	10	1	1044.54	Q92979	Q92979	2	11	EMG1	Ribosomal RNA small subunit methyltransferase NEP1	yes	yes	2	0.00010547	99.802	By matching	By MS/MS	By MS/MS	By matching	By MS/MS
AAPSTAPAEATPPKPGEAEAPPK	SAVPSSPKSVATEERAAPSTAPAEATPPKP	EATPPKPGEAEAPPKHPGVLKVEAILEKVQ	R	A	A	P	K	H	7	0	0	0	0	0	3	1	0	0	0	2	0	0	7	1	2	0	0	0	0	0	23	1	2184.11	O95817	O95817	396	418	BAG3	BAG family molecular chaperone regulator 3	yes	yes	3	1.9417e-07	113.7	By MS/MS	By MS/MS	By MS/MS	By MS/MS	By MS/MS
AAPTAASDQPDSAATTEK	LEETAQLPSAPQGSRAAPTAASDQPDSAAT	TAASDQPDSAATTEKAKKIKNLKKKLRQVE	R	A	A	E	K	A	6	0	0	2	0	1	1	0	0	0	0	1	0	0	2	2	3	0	0	0	0	0	18	0	1730.8	Q9BRP8	Q9BRP8	133	150	WIBG	Partner of Y14 and mago	yes	yes	2	6.0035e-43	302.85	By MS/MS	By MS/MS	By MS/MS	By MS/MS	By MS/MS
AAPVDLELK	______________________________	______________________________	M	A	A	L	K	K	2	0	0	1	0	0	1	0	0	0	2	1	0	0	1	0	0	0	0	1	0	0	9	0	954.539	O60925	O60925	2	10	PFDN1	Prefoldin subunit 1	yes	yes	1	0.038083	51.113				By matching	By matching
AAPVTGGMGAVLMR	NTGAQAWIKKDQFLRAAPVTGGMGAVLMRK	RAAPVTGGMGAVLMRKMGWREGEGLGKNKE	R	A	A	M	R	K	3	1	0	0	0	0	0	3	0	0	1	0	2	0	1	0	1	0	0	2	0	0	14	0	1329.69	P18583	P18583	2301	2314	SON	Protein SON	yes	yes	2	0.00010317	108.47	By MS/MS	By MS/MS	By MS/MS	By MS/MS	By MS/MS
AAPWASLR	______________________________	______________________________	M	A	A	L	R	L	3	1	0	0	0	0	0	0	0	0	1	0	0	0	1	1	0	1	0	0	0	0	8	0	870.471	Q9NW81	Q9NW81	2	9	ATP5SL	ATP synthase subunit s-like protein	yes	yes	2	0.037934	47.75	By matching		By matching		By matching
AAQAGPTQPGPPR	TIQTFVKKAKSSKRRAAQAGPTQPGPPRST	RRAAQAGPTQPGPPRSTFSRLQAPDSATLL	R	A	A	P	R	S	3	1	0	0	0	2	0	2	0	0	0	0	0	0	4	0	1	0	0	0	0	0	13	0	1246.64	Q9BUL5	Q9BUL5	101	113	PHF23	PHD finger protein 23	yes	yes	2	0.00022883	119.53	By MS/MS	By MS/MS	By MS/MS	By MS/MS	By MS/MS
AAQAGVAVGDWVLSIDGENAGSLTHIEAQNK	FNVPLSISRLTPGGKAAQAGVAVGDWVLSI	GENAGSLTHIEAQNKIRACGERLSLGLSRA	K	A	A	N	K	I	6	0	2	2	0	2	2	4	1	2	2	1	0	0	0	2	1	1	0	3	0	0	31	0	3120.55	Q9NR12	Q9NR12	39	69	PDLIM7	PDZ and LIM domain protein 7	yes	yes	3	8.6226e-11	122.77	By MS/MS	By MS/MS	By matching
AAQAPSSFQLLYDLK	EGGKGALALAQAVQRAAQAPSSFQLLYDLK	AAQAPSSFQLLYDLKLPVEDKIRIIAQKIY	R	A	A	L	K	L	3	0	0	1	0	2	0	0	0	0	3	1	0	1	1	2	0	0	1	0	0	0	15	0	1650.86	P11586	P11586	805	819	MTHFD1	C-1-tetrahydrofolate synthase, cytoplasmic;Methylenetetrahydrofolate dehydrogenase;Methenyltetrahydrofolate cyclohydrolase;Formyltetrahydrofolate synthetase;C-1-tetrahydrofolate synthase, cytoplasmic, N-terminally processed	yes	yes	2	6.9229e-22	198.37	By MS/MS	By MS/MS	By MS/MS	By matching	By MS/MS
AAQDFFSTCR	MRQAGRYLPEFRETRAAQDFFSTCRSPEAC	FRETRAAQDFFSTCRSPEACCELTLQPLRR	R	A	A	C	R	S	2	1	0	1	1	1	0	0	0	0	0	0	0	2	0	1	1	0	0	0	0	0	10	0	1201.52	P06132	P06132	51	60	UROD	Uroporphyrinogen decarboxylase	yes	yes	2	0.013251	58.37	By matching	By MS/MS	By MS/MS	By matching
AAQDLCEEALR	FMKSVKLEWVQDNIRAAQDLCEEALRHYED	DNIRAAQDLCEEALRHYEDFPKLWMMKGQI	R	A	A	L	R	H	3	1	0	1	1	1	2	0	0	0	2	0	0	0	0	0	0	0	0	0	0	0	11	0	1274.59	O94906	O94906	693	703	PRPF6	Pre-mRNA-processing factor 6	yes	yes	2	2.6059e-10	207.6	By MS/MS	By MS/MS	By MS/MS	By MS/MS	By MS/MS
AAQDRDQIYR	SRSYRGGGGGGGGWRAAQDRDQIYRRRSPS	GGGWRAAQDRDQIYRRRSPSPYYSRGGYRS	R	A	A	Y	R	R	2	2	0	2	0	2	0	0	0	1	0	0	0	0	0	0	0	0	1	0	0	0	10	1	1234.61	P62995	P62995	252	261	TRA2B	Transformer-2 protein homolog beta	yes	yes	2;3	2.2461e-05	112.36			By MS/MS	By MS/MS	By MS/MS
AAQDYLQEK	SVQLLVTGVVQQIVRAAQDYLQEKRNTLNE	VQQIVRAAQDYLQEKRNTLNEDDMEKEACT	R	A	A	E	K	R	2	0	0	1	0	2	1	0	0	0	1	1	0	0	0	0	0	0	1	0	0	0	9	0	1064.51	Q9P2D3	Q9P2D3	1671	1679	HEATR5B	HEAT repeat-containing protein 5B	yes	yes	2	0.010065	59.597	By MS/MS	By MS/MS	By MS/MS	By matching
AAQEQVLNASR	MKRYKELVEMVKAKKAAQEQVLNASRAKK_	KAKKAAQEQVLNASRAKK____________	K	A	A	S	R	A	3	1	1	0	0	2	1	0	0	0	1	0	0	0	0	1	0	0	0	1	0	0	11	0	1185.61	Q99543	Q99543	608	618	DNAJC2	DnaJ homolog subfamily C member 2;DnaJ homolog subfamily C member 2, N-terminally processed	yes	yes	2	0.0014385	80.916	By matching	By MS/MS	By matching	By matching	By matching
AAQGEPQVQFK	______________________________	______________________________	M	A	A	F	K	L	2	0	0	0	0	3	1	1	0	0	0	1	0	1	1	0	0	0	0	1	0	0	11	0	1201.61	P62826	P62826	2	12	RAN	GTP-binding nuclear protein Ran	yes	yes	2	2.4237e-05	116.73	By MS/MS	By MS/MS	By MS/MS	By MS/MS	By MS/MS
AAQHGVCSVLK	GLLSFTVHPKPKIRKAAQHGVCSVLKGSEF	KIRKAAQHGVCSVLKGSEFMFEKAPAHHPA	K	A	A	L	K	G	2	0	0	0	1	1	0	1	1	0	1	1	0	0	0	1	0	0	0	2	0	0	11	0	1168.6	Q5JTH9	Q5JTH9	255	265	RRP12	RRP12-like protein	yes	yes	3	0.0010579	59.975		By MS/MS	By MS/MS	By matching	By MS/MS
AAQIFITELTLR	DVKMISAEAPVLFAKAAQIFITELTLRAWI	FAKAAQIFITELTLRAWIHTEDNKRRTLQR	K	A	A	L	R	A	2	1	0	0	0	1	1	0	0	2	2	0	0	1	0	0	2	0	0	0	0	0	12	0	1374.79	Q13952	Q13952	72	83	NFYC	Nuclear transcription factor Y subunit gamma	yes	yes	2	0.0001056	108.43	By MS/MS	By MS/MS	By MS/MS	By MS/MS	By MS/MS
AAQIGAHTLSGACLDPGAFK	AVAHEKDIRVCLVEKAAQIGAHTLSGACLD	AHTLSGACLDPGAFKELFPDWKEKGAPLNT	K	A	A	F	K	E	5	0	0	1	1	1	0	3	1	1	2	1	0	1	1	1	1	0	0	0	0	0	20	0	1983.98	Q16134	Q16134	106	125	ETFDH	Electron transfer flavoprotein-ubiquinone oxidoreductase, mitochondrial	yes	yes	3	4.9528e-07	123.99	By MS/MS	By MS/MS	By MS/MS	By MS/MS	By MS/MS
AAQLATEIADIK	ENFNIKQMKDLFEQKAAQLATEIADIKSKY	EQKAAQLATEIADIKSKYDEERSLREAAEQ	K	A	A	I	K	S	4	0	0	1	0	1	1	0	0	2	1	1	0	0	0	0	1	0	0	0	0	0	12	0	1242.68	Q15075	Q15075	165	176	EEA1	Early endosome antigen 1	yes	yes	2	0.04815	63.694	By matching	By matching	By matching	By matching
AAQLCGAGMAAVVDK	DSILVKTVCGVVSRRAAQLCGAGMAAVVDK	AAQLCGAGMAAVVDKIRENRGLDRLNVTVG	R	A	A	D	K	I	5	0	0	1	1	1	0	2	0	0	1	1	1	0	0	0	0	0	0	2	0	0	15	0	1460.71	P19367	P19367	830	844	HK1	Hexokinase-1	yes	yes	2	5.0867e-17	196.7	By matching	By MS/MS	By MS/MS	By matching	By matching
AAQLTAFALLQAQLR	PQLVERLSESRPIRRAAQLTAFALLQAQLR	AAQLTAFALLQAQLRGQDAARRLQDLAAGP	R	A	A	L	R	G	5	1	0	0	0	3	0	0	0	0	4	0	0	1	0	0	1	0	0	0	0	0	15	0	1613.93	Q69YL0	Q69YL0	29	43	NCBP2-AS2	Uncharacterized protein NCBP2-AS2	yes	yes	2	9.8556e-05	107.97			By MS/MS	By matching	By MS/MS
AAQLVDKDSTFLSTLEHHLSR	EQLDSVMDWLTNQPRAAQLVDKDSTFLSTL	KDSTFLSTLEHHLSRYLKDVKQHHVKADKR	R	A	A	S	R	Y	2	1	0	2	0	1	1	0	2	0	4	1	0	1	0	3	2	0	0	1	0	0	21	1	2367.22	Q969V3	Q969V3	465	485	NCLN	Nicalin	yes	yes	4	1.3766e-06	113.7
AAQPPAQPCQLCGR	RLGGGRGGPSRRAPRAAQPPAQPCQLCGRS	RAAQPPAQPCQLCGRSPLGEAPPGTPPCRL	R	A	A	G	R	S	3	1	0	0	2	3	0	1	0	0	1	0	0	0	3	0	0	0	0	0	0	0	14	0	1552.72	Q96B54	Q96B54	85	98	ZNF428	Zinc finger protein 428	yes	yes	2	9.2128e-11	166.34	By MS/MS	By MS/MS	By MS/MS
AAQQAASSSGQGQQAQTPTGK	HQYDYTFDWTMLKQKAAQQAASSSGQGQQA	SSSGQGQQAQTPTGKQTDKTKSNMKGF___	K	A	A	G	K	Q	5	0	0	0	0	6	0	3	0	0	0	1	0	0	1	3	2	0	0	0	0	0	21	0	2000.95	P48729	P48729	305	325	CSNK1A1	Casein kinase I isoform alpha	yes	yes	2	0.025498	67.115	By matching	By matching	By MS/MS	By MS/MS	By matching
AAQQQEEQEEKEEEDDEQTLHR	PDQGIAKAAPEEFRKAAQQQEEQEEKEEED	QEEKEEEDDEQTLHRAREWDDWKDTHPRGY	K	A	A	H	R	A	2	1	0	2	0	5	8	0	1	0	1	1	0	0	0	0	1	0	0	0	0	0	22	1	2698.16	P78318	P78318	296	317	IGBP1	Immunoglobulin-binding protein 1	yes	yes	4	7.6453e-16	162.39	By matching	By matching	By matching	By matching	By matching
AAQSANISVR	CSIEESFQRFDAILKAAQSANISVRGYVSC	DAILKAAQSANISVRGYVSCALGCPYEGKI	K	A	A	V	R	G	3	1	1	0	0	1	0	0	0	1	0	0	0	0	0	2	0	0	0	1	0	0	10	0	1015.54	P35914	P35914	156	165	HMGCL	Hydroxymethylglutaryl-CoA lyase, mitochondrial	yes	yes	2	0.0039129	74.173	By MS/MS	By matching	By MS/MS	By matching	By MS/MS
AAQSGPSERPGPPQR	HQRLCQLKGPTCQYRAAQSGPSERPGPPQR	AAQSGPSERPGPPQRALLARGTKQASALSF	R	A	A	Q	R	A	2	2	0	0	0	2	1	2	0	0	0	0	0	0	4	2	0	0	0	0	0	0	15	1	1533.76	Q13444	Q13444	737	751	ADAM15	Disintegrin and metalloproteinase domain-containing protein 15	yes	yes	3	0.00012519	81.632	By MS/MS	By MS/MS	By MS/MS	By matching	By MS/MS
AAQSTGAWIVTGGLHTGIGR	LQTWLQDLLRRGLVRAAQSTGAWIVTGGLH	GAWIVTGGLHTGIGRHVGVAVRDHQMASTG	R	A	A	G	R	H	3	1	0	0	0	1	0	5	1	2	1	0	0	0	0	1	3	1	0	1	0	0	20	0	1952.02	Q8TD43	Q8TD43	145	164	TRPM4	Transient receptor potential cation channel subfamily M member 4	yes	yes	3	0.079234	21.841	By matching	By matching	By matching	By MS/MS	By matching
AAQVAQDEEIAR	KLQEEELLATQVDMRAAQVAQDEEIARLLM	DMRAAQVAQDEEIARLLMAEEKKAYKKAKE	R	A	A	A	R	L	4	1	0	1	0	2	2	0	0	1	0	0	0	0	0	0	0	0	0	1	0	0	12	0	1299.64	Q8IVM0	Q8IVM0	196	207	CCDC50	Coiled-coil domain-containing protein 50	yes	yes	2	1.0732e-06	158.79	By MS/MS	By MS/MS	By MS/MS	By matching	By matching
AAQVGLLFLK	EEEGGGDGHSEAAEKAAQVGLLFLKLLGKV	EAAEKAAQVGLLFLKLLGKVETAKNSLVGP	K	A	A	L	K	L	2	0	0	0	0	1	0	1	0	0	3	1	0	1	0	0	0	0	0	1	0	0	10	0	1058.65	Q6NXR4	Q6NXR4	113	122	TTI2	TELO2-interacting protein 2	yes	yes	2	0.04942	51.736					By MS/MS
AAQVMGPPDR	VRIQFKPDDGISPERAAQVMGPPDRCQHAA	ISPERAAQVMGPPDRCQHAAHIISELILTA	R	A	A	D	R	C	2	1	0	1	0	1	0	1	0	0	0	0	1	0	2	0	0	0	0	1	0	0	10	0	1040.51	Q96I24	Q96I24	300	309	FUBP3	Far upstream element-binding protein 3	yes	yes	2	0.00016186	98.233	By MS/MS	By MS/MS			By MS/MS
AAQYACSLLGHALQR	VRFSAQSQARERLCRAAQYACSLLGHALQR	AAQYACSLLGHALQRHGASPELQKQIRQLE	R	A	A	Q	R	H	4	1	0	0	1	2	0	1	1	0	3	0	0	0	0	1	0	0	1	0	0	0	15	0	1657.84	O96011	O96011	20	34	PEX11B	Peroxisomal membrane protein 11B	yes	yes	3	7.4699e-16	151.44		By MS/MS	By MS/MS	By MS/MS	By MS/MS
AAREELLAEFGSGTLDLPALTR	AVPVWDVLASGYVSRAAREELLAEFGSGTL	AEFGSGTLDLPALTRRLTAIIEEAEEAPGA	R	A	A	T	R	R	4	2	0	1	0	0	3	2	0	0	5	0	0	1	1	1	2	0	0	0	0	0	22	1	2329.23	P58107	P58107	2548	2569	EPPK1	Epiplakin	yes	no	3	1.2962e-08	131.77	By MS/MS	By MS/MS	By MS/MS	By MS/MS	By matching
AARELLTLDEKDPR	REVWRVKFTLAKIRKAARELLTLDEKDPRR	KAARELLTLDEKDPRRLFEGNALLRRLVRI	K	A	A	P	R	R	2	2	0	2	0	0	2	0	0	0	3	1	0	0	1	0	1	0	0	0	0	0	14	2	1625.87	P46781	P46781	56	69	RPS9	40S ribosomal protein S9	yes	yes	4	0.051382	33.685	By matching	By MS/MS	By MS/MS	By MS/MS	By matching
AASAAAASAAAASAASGSPGPGEGSAGGEKR	______________________________	GSPGPGEGSAGGEKRSTAPSAAASASASAA	M	A	A	K	R	S	13	1	0	0	0	0	2	6	0	0	0	1	0	0	2	6	0	0	0	0	0	0	31	1	2542.2	Q13263	Q13263	2	32	TRIM28	Transcription intermediary factor 1-beta	yes	yes	2;3	1.4545e-89	367.96		By MS/MS		By MS/MS
AASAAFQENVGR	LVIAAVFDRDINCRRAASAAFQENVGRQGT	CRRAASAAFQENVGRQGTFPHGIDILTTAD	R	A	A	G	R	Q	4	1	1	0	0	1	1	1	0	0	0	0	0	1	0	1	0	0	0	1	0	0	12	0	1219.59	Q9BTW9	Q9BTW9	509	520	TBCD	Tubulin-specific chaperone D	yes	yes	2	0.0022813	74.772	By matching	By matching		By matching	By MS/MS
AASAAGAAGSAGGSSGAAGAAGGGAGAGTRPGDGGTASAGAAGPGAATK	FAKRDKKKKKERSNRAASAAGAAGSAGGSS	GTASAGAAGPGAATKAVTKDEDEWKELEQK	R	A	A	T	K	A	19	1	0	1	0	0	0	17	0	0	0	1	0	0	2	5	3	0	0	0	0	0	49	1	3668.71	Q9UKY7	Q9UKY7	28	76	CDV3	Protein CDV3 homolog	yes	yes	3	1.6376e-143	329.09	By MS/MS	By MS/MS	By MS/MS	By MS/MS	By MS/MS
AASAARGAAALR	______________________________	______________________________	M	A	A	L	R	R	7	2	0	0	0	0	0	1	0	0	1	0	0	0	0	1	0	0	0	0	0	0	12	1	1084.61	Q9GZT3	Q9GZT3	2	13	SLIRP	SRA stem-loop-interacting RNA-binding protein, mitochondrial	yes	yes	2	0.033876	45.161
AASAAVLAPLGFTLR	VRFGTWNWIWRRCCRAASAAVLAPLGFTLR	AASAAVLAPLGFTLRKPPAVGRNRRHHRHP	R	A	A	L	R	K	5	1	0	0	0	0	0	1	0	0	3	0	0	1	1	1	1	0	0	1	0	0	15	0	1456.84	Q96E22	Q96E22	43	57	NUS1	Dehydrodolichyl diphosphate syntase complex subunit NUS1	yes	yes	2	2.8174e-05	114.86
AASADSTTEGTPADGFTVLSTK	KGARKSKKKQGEVSKAASADSTTEGTPADG	TEGTPADGFTVLSTKSLFLGQKLNLIHSEI	K	A	A	T	K	S	4	0	0	2	0	0	1	2	0	0	1	1	0	1	1	3	5	0	0	1	0	0	22	0	2126	O75367	O75367	168	189	H2AFY	Core histone macro-H2A.1	yes	yes	2	2.2735e-112	429.52	By MS/MS	By MS/MS	By MS/MS	By MS/MS	By MS/MS
AASAFFTYVSLSQEGR	VDADPVVDSSQKRYRAASAFFTYVSLSQEG	ASAFFTYVSLSQEGRSLPVPQLVPETEDEK	R	A	A	G	R	S	3	1	0	0	0	1	1	1	0	0	1	0	0	2	0	3	1	0	1	1	0	0	16	0	1732.84	O00154	O00154	325	340	ACOT7	Cytosolic acyl coenzyme A thioester hydrolase	yes	yes	2	1.5832e-11	171.32	By MS/MS	By MS/MS	By MS/MS	By MS/MS	By MS/MS
AASAGQEPLHNEELAGAGR	LLVGFILFLTRSRGRAASAGQEPLHNEELA	GQEPLHNEELAGAGRVAQPGPLEPEEPRAG	R	A	A	G	R	V	5	1	1	0	0	1	3	3	1	0	2	0	0	0	1	1	0	0	0	0	0	0	19	0	1876.9	Q96HY6	Q96HY6	28	46	DDRGK1	DDRGK domain-containing protein 1	yes	yes	3	2.605e-33	167.35	By MS/MS	By MS/MS	By MS/MS	By MS/MS	By MS/MS
AASAGVPYHGEVPVSLAR	CVLRRGSLGFYKDAKAASAGVPYHGEVPVS	AGVPYHGEVPVSLARAQGSVAFDYRKRKHV	K	A	A	A	R	A	4	1	0	0	0	0	1	2	1	0	1	0	0	0	2	2	0	0	1	3	0	0	18	0	1779.93	O15020	O15020	2263	2280	SPTBN2	Spectrin beta chain, non-erythrocytic 2	yes	yes	3	4.2835e-05	100.27	By MS/MS	By matching	By MS/MS		By MS/MS
AASAIYSGYIFDYDYYR	MAGEPKPDRPKGLKRAASAIYSGYIFDYDY	SAIYSGYIFDYDYYRDDFYDRLFDYRGRLS	R	A	A	Y	R	D	3	1	0	2	0	0	0	1	0	2	0	0	0	1	0	2	0	0	5	0	0	0	17	0	2036.92	Q9UKM9	Q9UKM9	104	120	RALY	RNA-binding protein Raly	yes	yes	2	0.045026	59.607	By matching	By matching	By matching	By matching
AASAIYSGYIFDYDYYRDDFYDR	MAGEPKPDRPKGLKRAASAIYSGYIFDYDY	YIFDYDYYRDDFYDRLFDYRGRLSPVPVPR	R	A	A	D	R	L	3	2	0	5	0	0	0	1	0	2	0	0	0	2	0	2	0	0	6	0	0	0	23	1	2848.23	Q9UKM9	Q9UKM9	104	126	RALY	RNA-binding protein Raly	yes	yes	3	9.6789e-14	146.6		By MS/MS	By MS/MS	By MS/MS	By MS/MS
AASAYAVGDVK	GQYFGELALVTNKPRAASAYAVGDVKCLVM	NKPRAASAYAVGDVKCLVMDVQAFERLLGP	R	A	A	V	K	C	4	0	0	1	0	0	0	1	0	0	0	1	0	0	0	1	0	0	1	2	0	0	11	0	1050.53	P13861	P13861	348	358	PRKAR2A	cAMP-dependent protein kinase type II-alpha regulatory subunit	yes	yes	2	0.0012445	78.098	By MS/MS	By matching	By matching	By matching	By matching
AASCVLLHTGQK	______________________________	______________________________	M	A	A	Q	K	M	2	0	0	0	1	1	0	1	1	0	2	1	0	0	0	1	1	0	0	1	0	0	12	0	1283.67	P14550	P14550	2	13	AKR1A1	Alcohol dehydrogenase [NADP(+)]	yes	yes	2	1.0291e-09	183.03	By matching	By matching
AASDIAMTELPPTHPIR	NDRKEAAENSLVAYKAASDIAMTELPPTHP	SDIAMTELPPTHPIRLGLALNFSVFYYEIL	K	A	A	I	R	L	3	1	0	1	0	0	1	0	1	2	1	0	1	0	3	1	2	0	0	0	0	0	17	0	1818.93	P62258	P62258	154	170	YWHAE	14-3-3 protein epsilon	yes	yes	2;3	3.409e-32	293.94	By MS/MS	By MS/MS	By MS/MS	By MS/MS	By MS/MS
AASDIWKPVLSIDTEPR	ETRKPGPSGPSESPKAASDIWKPVLSIDTE	SDIWKPVLSIDTEPRKPALFPEPAKTAPPA	K	A	A	P	R	K	2	1	0	2	0	0	1	0	0	2	1	1	0	0	2	2	1	1	0	1	0	0	17	1	1896.99	Q96JM3	Q96JM3	510	526	CHAMP1	Chromosome alignment-maintaining phosphoprotein 1	yes	yes	3	4.2177e-08	136.7
AASEFESSEGVFLFPELR	EEPKISLSGVHHFARAASEFESSEGVFLFP	EFESSEGVFLFPELRIISTITREVEPEGDG	R	A	A	L	R	I	2	1	0	0	0	0	4	1	0	0	2	0	0	3	1	3	0	0	0	1	0	0	18	0	2013.97	O94985	O94985	666	683	CLSTN1	Calsyntenin-1;Soluble Alc-alpha;CTF1-alpha	yes	yes	2	6.2764e-18	181.67
AASGFISPLSAECMLQYK	NNLDYFIASLSYGPKAASGFISPLSAECML	GFISPLSAECMLQYKKKAAAYMKSLRKPLL	K	A	A	Y	K	K	3	0	0	0	1	1	1	1	0	1	2	1	1	1	1	3	0	0	1	0	0	0	18	0	1971.94	Q6ZMI0	Q6ZMI0	504	521	PPP1R21	Protein phosphatase 1 regulatory subunit 21	yes	yes	2	0.0078315	65.329
AASGFNAMEDAQTLR	______________________________	AASGFNAMEDAQTLRKAMKGLGTDEDAIIS	K	A	A	L	R	K	4	1	1	1	0	1	1	1	0	0	1	0	1	1	0	1	1	0	0	0	0	0	15	0	1580.73	P09525	P09525	10	24	ANXA4	Annexin A4	yes	yes	2	3.8809e-26	222.21	By MS/MS	By MS/MS	By MS/MS	By MS/MS	By MS/MS
AASGYPVKVPLEVQEADEAK	RVEAQRQAQRLRERRAASGYPVKVPLEVQE	PVKVPLEVQEADEAKLQQTEAELRKVDEAI	R	A	A	A	K	L	4	0	0	1	0	1	3	1	0	0	1	2	0	0	2	1	0	0	1	3	0	0	20	1	2100.07	P26640	P26640	1223	1242	VARS	Valine--tRNA ligase	yes	yes	3	7.0451e-16	149.84	By MS/MS	By MS/MS	By MS/MS	By matching	By matching
AASIFGGAKPVDTAAR	PKEDDSSASTSQSTRAASIFGGAKPVDTAA	ASIFGGAKPVDTAAREREVEERLQKEQEKL	R	A	A	A	R	E	5	1	0	1	0	0	0	2	0	1	0	1	0	1	1	1	1	0	0	1	0	0	16	1	1530.82	P23588	P23588	357	372	EIF4B	Eukaryotic translation initiation factor 4B	yes	yes	2;3	8.6592e-11	198.74	By MS/MS	By MS/MS	By MS/MS	By MS/MS	By MS/MS
AASITSEVFNK	TIAVKEDGELNLMKKAASITSEVFNKFFKE	LMKKAASITSEVFNKFFKERVMEIVDADEK	K	A	A	N	K	F	2	0	1	0	0	0	1	0	0	1	0	1	0	1	0	2	1	0	0	1	0	0	11	0	1165.6	Q9Y5B9	Q9Y5B9	186	196	SUPT16H	FACT complex subunit SPT16	yes	yes	2	1.2893e-09	178.55	By MS/MS	By MS/MS	By MS/MS	By MS/MS	By MS/MS
AASLEAVSYAIDTLK	VSEASIIIAVSSAHRAASLEAVSYAIDTLK	AASLEAVSYAIDTLKAKVPIWKKEIYEESS	R	A	A	L	K	A	4	0	0	1	0	0	1	0	0	1	2	1	0	0	0	2	1	0	1	1	0	0	15	0	1550.82	O96007	O96007	145	159	MOCS2	Molybdopterin synthase catalytic subunit	yes	yes	2	6.3779e-05	110.58	By matching	By matching	By MS/MS	By matching	By matching
AASLEYDYETIR	GGPTLQCPPPSSPEKAASLEYDYETIRNID	PEKAASLEYDYETIRNIDCYSTDFCVRVRD	K	A	A	I	R	N	2	1	0	1	0	0	2	0	0	1	1	0	0	0	0	1	1	0	2	0	0	0	12	0	1429.67	Q96N66	Q96N66	289	300	MBOAT7	Lysophospholipid acyltransferase 7	yes	yes	2	9.5508e-08	146.11	By MS/MS	By MS/MS	By MS/MS	By MS/MS	By matching
AASLHWTSER	VQHIHLSPSHHSGSKAASLHWTSERVVSVL	HSGSKAASLHWTSERVVSVLLLGLLPAAYL	K	A	A	E	R	V	2	1	0	0	0	0	1	0	1	0	1	0	0	0	0	2	1	1	0	0	0	0	10	0	1156.56	O14521	O14521	61	70	SDHD	Succinate dehydrogenase [ubiquinone] cytochrome b small subunit, mitochondrial	yes	yes	3	0.060832	40.727	By matching	By matching	By matching		By matching
AASLLLEILGLLCK	ELFREITKPLRPLGKAASLLLEILGLLCKS	KAASLLLEILGLLCKSMGPKKVGTLWREAG	K	A	A	C	K	S	2	0	0	0	1	0	1	1	0	1	6	1	0	0	0	1	0	0	0	0	0	0	14	0	1512.89	Q04637	Q04637	1372	1385	EIF4G1	Eukaryotic translation initiation factor 4 gamma 1	yes	yes	2	2.0221e-68	325.76	By MS/MS	By MS/MS	By MS/MS	By MS/MS	By MS/MS
AASLLPSPSVMWASSFRPLLSK	VYDMVVSTDSSGLPKAASLLPSPSVMWASS	PSVMWASSFRPLLSKTMTSTEQSLYYRQWT	K	A	A	S	K	T	3	1	0	0	0	0	0	0	0	0	4	1	1	1	3	6	0	1	0	1	0	0	22	1	2344.26	Q4ZG55	Q4ZG55	1280	1301	GREB1	Protein GREB1	yes	yes	3	0.044867	43.175	By matching	By matching
AASLVGK	______________________________	______________________________	M	A	A	G	K	K	2	0	0	0	0	0	0	1	0	0	1	1	0	0	0	1	0	0	0	1	0	0	7	0	644.386	Q9BY32	Q9BY32	2	8	ITPA	Inosine triphosphate pyrophosphatase	yes	yes	1	0.0077073	122.79	By MS/MS	By matching	By MS/MS
AASPPASASDLIEQQQKR	PPLPEDSIKVIRNMRAASPPASASDLIEQQ	PPASASDLIEQQQKRGRREHKALIKQDNLD	R	A	A	K	R	G	4	1	0	1	0	3	1	0	0	1	1	1	0	0	2	3	0	0	0	0	0	0	18	1	1895.97	Q5VSL9	Q5VSL9	333	350	STRIP1	Striatin-interacting protein 1	yes	yes	3	0.068098	18.935	By matching	By MS/MS	By matching	By matching	By matching
AASPQDLAGGYTSSLACHR	ELEMLGRLGYLNHVRAASPQDLAGGYTSSL	QDLAGGYTSSLACHRALQDAFSGLFWQPS_	R	A	A	H	R	A	4	1	0	1	1	1	0	2	1	0	2	0	0	0	1	3	1	0	1	0	0	0	19	0	1960.91	P51948	P51948	277	295	MNAT1	CDK-activating kinase assembly factor MAT1	yes	yes	3	0.043871	42.64
AASQPTSLAPEK	GLGLALGGGSPSRRKAASQPTSLAPEKLRE	RRKAASQPTSLAPEKLREE___________	K	A	A	E	K	L	3	0	0	0	0	1	1	0	0	0	1	1	0	0	2	2	1	0	0	0	0	0	12	0	1198.62	Q96N66	Q96N66	457	468	MBOAT7	Lysophospholipid acyltransferase 7	yes	yes	2	1.4882e-05	120.36	By MS/MS	By matching	By matching	By matching	By matching
AASSAAQGAFQGN	EEFSQGIFSSRTFHRAASSAAQGAFQGN__	HRAASSAAQGAFQGN_______________	R	A	A	G	N	-	5	0	1	0	0	2	0	2	0	0	0	0	0	1	0	2	0	0	0	0	0	0	13	0	1178.53	O15127	O15127	317	329	SCAMP2	Secretory carrier-associated membrane protein 2	yes	yes	1;2	1.1508e-25	251.58	By matching	By matching	By matching		By matching
AASSLLANLWQYNK	IKKKRDSPDSEKSSRAASSLLANLWQYNKL	RAASSLLANLWQYNKLHRDFRAKGYRKEDF	R	A	A	N	K	L	3	0	2	0	0	1	0	0	0	0	3	1	0	0	0	2	0	1	1	0	0	0	14	0	1577.82	Q9Y446	Q9Y446	766	779	PKP3	Plakophilin-3	yes	yes	2	6.9026e-15	236.42	By MS/MS	By MS/MS	By MS/MS	By matching	By MS/MS
AASSSSPGSPVASSPSR	SELGACDFEKPESPRAASSSSPGSPVASSP	SSSSPGSPVASSPSRLSPTPDGPPPLAQPP	R	A	A	S	R	L	3	1	0	0	0	0	0	1	0	0	0	0	0	0	3	8	0	0	0	1	0	0	17	0	1530.73	Q92538	Q92538	1776	1792	GBF1	Golgi-specific brefeldin A-resistance guanine nucleotide exchange factor 1	yes	yes	2	2.0428e-08	148.96	By MS/MS	By MS/MS	By MS/MS	By MS/MS	By MS/MS
AASTASHRPIK	______________________________	______________________________	M	A	A	I	K	G	3	1	0	0	0	0	0	0	1	1	0	1	0	0	1	2	1	0	0	0	0	0	11	1	1137.63	P41236;Q6NXS1	P41236	2	12	PPP1R2;PPP1R2P3	Protein phosphatase inhibitor 2;Protein phosphatase inhibitor 2-like protein 3	yes	no	2;3	1.242e-05	131.52	By MS/MS		By MS/MS	By MS/MS	By MS/MS
AASVFVLYATSCANNFAMK	DGVNISKEARSAISRAASVFVLYATSCANN	FVLYATSCANNFAMKGKRKTLNASDVLSAM	R	A	A	M	K	G	5	0	2	0	1	0	0	0	0	0	1	1	1	2	0	2	1	0	1	2	0	0	19	0	2063.98	Q9NRF9	Q9NRF9	40	58	POLE3	DNA polymerase epsilon subunit 3	yes	yes	2	1.6447e-09	190.85		By matching		By MS/MS
AASVHTVGEDTEETPHR	LIGPLSHSILTEAIKAASVHTVGEDTEETP	SVHTVGEDTEETPHRWWIETCKKPDSVSLH	K	A	A	H	R	W	2	1	0	1	0	0	3	1	2	0	0	0	0	0	1	1	3	0	0	2	0	0	17	0	1834.84	Q99575	Q99575	449	465	POP1	Ribonucleases P/MRP protein subunit POP1	yes	yes	3;4	1.2707e-39	197.17	By MS/MS	By MS/MS	By MS/MS	By matching	By MS/MS
AASVVQPQPLVVVK	SPPQQNVQPKKQELRAASVVQPQPLVVVKE	RAASVVQPQPLVVVKEEKIHSPIIRSEPFS	R	A	A	V	K	E	2	0	0	0	0	2	0	0	0	0	1	1	0	0	2	1	0	0	0	5	0	0	14	0	1433.86	O60885	O60885	1098	1111	BRD4	Bromodomain-containing protein 4	yes	yes	2	1.8175e-05	122.98	By MS/MS	By matching	By matching	By matching	By MS/MS
AASVVQPQPLVVVKEEK	SPPQQNVQPKKQELRAASVVQPQPLVVVKE	SVVQPQPLVVVKEEKIHSPIIRSEPFSPSL	R	A	A	E	K	I	2	0	0	0	0	2	2	0	0	0	1	2	0	0	2	1	0	0	0	5	0	0	17	1	1820.04	O60885	O60885	1098	1114	BRD4	Bromodomain-containing protein 4	yes	yes	3	0.10751	14.522	By matching
AASYFGMK	PEIVAPQSAHAAFNKAASYFGMKIVRVPLT	AHAAFNKAASYFGMKIVRVPLTKMMEVDVR	K	A	A	M	K	I	2	0	0	0	0	0	0	1	0	0	0	1	1	1	0	1	0	0	1	0	0	0	8	0	873.405	O95470	O95470	248	255	SGPL1	Sphingosine-1-phosphate lyase 1	yes	yes	2	0.0018814	94.262	By MS/MS	By MS/MS	By MS/MS	By MS/MS	By MS/MS
AASYTEEDENHTAK	VALNEEFLRNYFTDKAASYTEEDENHTAKD	KAASYTEEDENHTAKDCLLVYSQEETESLN	K	A	A	A	K	D	3	0	1	1	0	0	3	0	1	0	0	1	0	0	0	1	2	0	1	0	0	0	14	0	1564.66	Q14126	Q14126	780	793	DSG2	Desmoglein-2	yes	yes	2	0.00012317	111.86				By MS/MS
AATAAADFTAK	KGAVWGATLNKDATKAATAAADFTAKVWDA	DATKAATAAADFTAKVWDAVSGDELMTLAH	K	A	A	A	K	V	6	0	0	1	0	0	0	0	0	0	0	1	0	1	0	0	2	0	0	0	0	0	11	0	1036.52	Q9Y3F4	Q9Y3F4	74	84	STRAP	Serine-threonine kinase receptor-associated protein	yes	yes	2	1.7957e-06	168	By matching	By MS/MS	By matching	By MS/MS	By matching
AATALKDVVK	PWCGHCQRLTPEWKKAATALKDVVKVGAVD	PEWKKAATALKDVVKVGAVDADKHHSLGGQ	K	A	A	V	K	V	3	0	0	1	0	0	0	0	0	0	1	2	0	0	0	0	1	0	0	2	0	0	10	1	1014.61	Q15084	Q15084	68	77	PDIA6	Protein disulfide-isomerase A6	yes	yes	2	2.08e-06	192.91	By MS/MS	By MS/MS	By matching	By matching	By matching
AATASAGAGGIDGKPR	______________________________	ATASAGAGGIDGKPRTSPKSVKFLFGGLAG	M	A	A	P	R	T	5	1	0	1	0	0	0	4	0	1	0	1	0	0	1	1	1	0	0	0	0	0	16	1	1398.72	Q02978	Q02978	2	17	SLC25A11	Mitochondrial 2-oxoglutarate/malate carrier protein	yes	yes	2	2.5718e-66	307.95	By MS/MS	By MS/MS	By MS/MS	By MS/MS	By MS/MS
AATECMCNLAMSK	MIEGYMFEEHEMIRRAATECMCNLAMSKEV	RRAATECMCNLAMSKEVQDLFEAQGNDRLK	R	A	A	S	K	E	3	0	1	0	2	0	1	0	0	0	1	1	2	0	0	1	1	0	0	0	0	0	13	0	1485.61	Q9H3U1	Q9H3U1	794	806	UNC45A	Protein unc-45 homolog A	yes	yes	2	7.7034e-15	196.44	By MS/MS	By MS/MS	By MS/MS	By matching	By MS/MS
AATENIPVVR	LLNNVHLSHPVYVRRAATENIPVVRRPDRK	VYVRRAATENIPVVRRPDRKDLLGYLNGEA	R	A	A	V	R	R	2	1	1	0	0	0	1	0	0	1	0	0	0	0	1	0	1	0	0	2	0	0	10	0	1068.59	Q6P1J9	Q6P1J9	78	87	CDC73	Parafibromin	yes	yes	2	0.12167	40.002	By matching				By matching
AATESVPCSPSPLAGEIR	ILKHAKVVHRQDMCKAATESVPCSPSPLAG	ESVPCSPSPLAGEIRRGTSAASRMITNSLN	K	A	A	I	R	R	3	1	0	0	1	0	2	1	0	1	1	0	0	0	3	3	1	0	0	1	0	0	18	0	1840.9	Q8N9M1	Q8N9M1	116	133	C19orf47	Uncharacterized protein C19orf47	yes	yes	2	0.0019293	72.891
AATFFGCIGIDK	NSIKVAQWMIQQPHKAATFFGCIGIDKFGE	PHKAATFFGCIGIDKFGEILKRKAAEAHVD	K	A	A	D	K	F	2	0	0	1	1	0	0	2	0	2	0	1	0	2	0	0	1	0	0	0	0	0	12	0	1298.63	P55263	P55263	100	111	ADK	Adenosine kinase	yes	yes	2	1.1527e-07	143.5	By matching	By MS/MS	By MS/MS	By MS/MS	By matching
AATFFGEVVK	______________________________	______________________________	M	A	A	V	K	A	2	0	0	0	0	0	1	1	0	0	0	1	0	2	0	0	1	0	0	2	0	0	10	0	1067.57	O95456	O95456	2	11	PSMG1	Proteasome assembly chaperone 1	yes	yes	1	0.011447	74.269		By matching		By MS/MS	By matching
AATFGLILDDVSLTHLTFGK	RELVSRQVSDDLTERAATFGLILDDVSLTH	LILDDVSLTHLTFGKEFTEAVEAKQVAQQE	R	A	A	G	K	E	2	0	0	2	0	0	0	2	1	1	4	1	0	2	0	1	3	0	0	1	0	0	20	0	2118.14	P35232	P35232	158	177	PHB	Prohibitin	yes	yes	2;3	2.6242e-140	393.78	By MS/MS	By MS/MS	By MS/MS	By MS/MS	By MS/MS
AATGEEVSAEDLGGADLHCR	RKQGTIFLAGPPLVKAATGEEVSAEDLGGA	EVSAEDLGGADLHCRKSGVSDHWALDDHHA	K	A	A	C	R	K	4	1	0	2	1	0	3	3	1	0	2	0	0	0	0	1	1	0	0	1	0	0	20	0	2056.91	Q9HCC0	Q9HCC0	249	268	MCCC2	Methylcrotonoyl-CoA carboxylase beta chain, mitochondrial	yes	yes	2;3	5.8946e-93	317.3	By MS/MS	By MS/MS	By MS/MS	By MS/MS	By MS/MS
AATGYRDPATGDTIPLFQAMQK	LVNEELRERLLKAERAATGYRDPATGDTIP	PATGDTIPLFQAMQKQLIEKAEALRLLEVQ	R	A	A	Q	K	Q	4	1	0	2	0	2	0	2	0	1	1	1	1	1	2	0	3	0	1	0	0	0	22	1	2351.16	P58107	P58107	1974	1995	EPPK1	Epiplakin	yes	yes	3	0.035409	45.88	By MS/MS	By matching
AATHGLMLGALQGDGPLPAELEELR	QVVLNQKAGPKTILRAATHGLMLGALQGDG	LQGDGPLPAELEELRNRVRAGPKKESWVVV	R	A	A	L	R	N	4	1	0	1	0	1	3	4	1	0	6	0	1	0	2	0	1	0	0	0	0	0	25	0	2558.32	Q96GQ5	Q96GQ5	381	405	C16orf58	RUS1 family protein C16orf58	yes	yes	3	3.1006e-08	108.32	By MS/MS	By MS/MS	By MS/MS	By MS/MS	By MS/MS
AATIPVSQISTIAGSK	SKDSQAKKIKMDLQKAATIPVSQISTIAGS	ATIPVSQISTIAGSKLKEIFDKIHSLLSGK	K	A	A	S	K	L	3	0	0	0	0	1	0	1	0	3	0	1	0	0	1	3	2	0	0	1	0	0	16	0	1542.86	Q53GS7	Q53GS7	425	440	GLE1	Nucleoporin GLE1	yes	yes	2	0.073357	54.871	By matching	By matching	By matching	By MS/MS	By matching
AATITPFR	APVKQKTVAELEAEKAATITPFRKTMSTAS	AELEAEKAATITPFRKTMSTASAYTAGLTG	K	A	A	F	R	K	2	1	0	0	0	0	0	0	0	1	0	0	0	1	1	0	2	0	0	0	0	0	8	0	875.486	Q13423	Q13423	463	470	NNT	NAD(P) transhydrogenase, mitochondrial	yes	yes	2	0.0026982	87.323	By matching			By matching
AATIVLQSYLR	YWRMYVVRRRYKIRRAATIVLQSYLRGFLA	KIRRAATIVLQSYLRGFLARNRYRKILREH	R	A	A	L	R	G	2	1	0	0	0	1	0	0	0	1	2	0	0	0	0	1	1	0	1	1	0	0	11	0	1233.71	Q9Y4I1	Q9Y4I1	839	849	MYO5A	Unconventional myosin-Va	yes	yes	2	0.0077643	67.704			By matching	By MS/MS
AATLAQELEK	QVKKYHRLKEEASKRAATLAQELEKFNRDQ	EASKRAATLAQELEKFNRDQKADQDRLDLE	R	A	A	E	K	F	3	0	0	0	0	1	2	0	0	0	2	1	0	0	0	0	1	0	0	0	0	0	10	0	1072.58	Q14683	Q14683	386	395	SMC1A	Structural maintenance of chromosomes protein 1A	yes	yes	2	1.8516e-05	115.86			By MS/MS	By matching
AATLEGWK	EEAQRLCKRCGQAWRAATLEGWKLYHDPNV	RCGQAWRAATLEGWKLYHDPNVNGGTELEP	R	A	A	W	K	L	2	0	0	0	0	0	1	1	0	0	1	1	0	0	0	0	1	1	0	0	0	0	8	0	874.455	P57740	P57740	375	382	NUP107	Nuclear pore complex protein Nup107	yes	yes	2	0.0018342	94.662	By matching	By matching	By MS/MS	By matching	By MS/MS
AATLMMLGR	AIDMCPKNASYYGNRAATLMMLGRFREALG	SYYGNRAATLMMLGRFREALGDAQQSVRLD	R	A	A	G	R	F	2	1	0	0	0	0	0	1	0	0	2	0	2	0	0	0	1	0	0	0	0	0	9	0	962.504	Q99615	Q99615	69	77	DNAJC7	DnaJ homolog subfamily C member 7	yes	yes	2	0.059896	41.429
AATMTAAGHHAEVVVDPEDER	DGSDDEDEEWPTLEKAATMTAAGHHAEVVV	AGHHAEVVVDPEDERAIEMFMNKNPPARRT	K	A	A	E	R	A	5	1	0	2	0	0	3	1	2	0	0	0	1	0	1	0	2	0	0	3	0	0	21	0	2205.01	Q13895	Q13895	111	131	BYSL	Bystin	yes	yes	3	2.8166e-08	79.69	By MS/MS	By matching	By MS/MS	By matching
AATQFWR	LVVVYYSVDFSFDYRAATQFWRSKVLEVAK	VDFSFDYRAATQFWRSKVLEVAKDFPEYTF	R	A	A	W	R	S	2	1	0	0	0	1	0	0	0	0	0	0	0	1	0	0	1	1	0	0	0	0	7	0	878.44	P13667	P13667	429	435	PDIA4	Protein disulfide-isomerase A4	yes	yes	2	0.0010386	139.92		By MS/MS	By MS/MS	By MS/MS	By MS/MS
AATSDLEHYDK	NPDKFESTDLDMLIKAATSDLEHYDKTRHE	MLIKAATSDLEHYDKTRHEEFKKYEMMKEH	K	A	A	D	K	T	2	0	0	2	0	0	1	0	1	0	1	1	0	0	0	1	1	0	1	0	0	0	11	0	1248.56	P80303	P80303	161	171	NUCB2	Nucleobindin-2;Nesfatin-1	yes	yes	3	1.5617e-05	99.506	By MS/MS	By matching	By MS/MS	By matching	By MS/MS
AATSGVPSIYAPSTYAHLSPAK	PDKCCCPEALYAAGKAATSGVPSIYAPSTY	SIYAPSTYAHLSPAKTPPPPAMIPMGPAYN	K	A	A	A	K	T	5	0	0	0	0	0	0	1	1	1	1	1	0	0	3	4	2	0	2	1	0	0	22	0	2188.12	Q86X29	Q86X29	314	335	LSR	Lipolysis-stimulated lipoprotein receptor	yes	yes	3	0.00028308	72.058				By MS/MS
AATSPALFNR	VVFTMNPSSEGLKDRAATSPALFNRCVLNW	GLKDRAATSPALFNRCVLNWFGDWSTEALY	R	A	A	N	R	C	3	1	1	0	0	0	0	0	0	0	1	0	0	1	1	1	1	0	0	0	0	0	10	0	1046.55	Q14204	Q14204	3079	3088	DYNC1H1	Cytoplasmic dynein 1 heavy chain 1	yes	yes	2	0.00015355	99.305			By matching	By MS/MS	By MS/MS
AATSTLSVCDFLGEK	TKLTWGPYLWFYMLRAATSTLSVCDFLGEK	AATSTLSVCDFLGEKIASVLGISTPKYQYA	R	A	A	E	K	I	2	0	0	1	1	0	1	1	0	0	2	1	0	1	0	2	2	0	0	1	0	0	15	0	1597.77	Q8N128	Q8N128	106	120	FAM177A1	Protein FAM177A1	yes	yes	2	1.8245e-07	142.1	By MS/MS	By MS/MS	By MS/MS	By MS/MS	By MS/MS
AATTATPAATTSPK	SNTTASDSLGGSVPKAATTATPAATTSPKE	KAATTATPAATTSPKESSEPPAPASSPEAA	K	A	A	P	K	E	5	0	0	0	0	0	0	0	0	0	0	1	0	0	2	1	5	0	0	0	0	0	14	0	1287.67	Q92766	Q92766	1111	1124	RREB1	Ras-responsive element-binding protein 1	yes	yes	2	0.0006242	77.358		By MS/MS
AATTGHVIDIYACALDQTGLLEMK	YVKKGTKHFEALANRAATTGHVIDIYACAL	IYACALDQTGLLEMKCCPNLTGGYMVMGDS	R	A	A	M	K	C	4	0	0	2	1	1	1	2	1	2	3	1	1	0	0	0	3	0	1	1	0	0	24	0	2590.28	Q15436	Q15436	338	361	SEC23A	Protein transport protein Sec23A	yes	yes	3	1.0598e-16	167.73		By MS/MS	By MS/MS	By MS/MS	By matching
AAVATFLQSVQVPEFTPK	NLFAQTYGLTGSQDRAAVATFLQSVQVPEF	ATFLQSVQVPEFTPKSGVKIHVSDQELQSA	R	A	A	P	K	S	3	0	0	0	0	2	1	0	0	0	1	1	0	2	2	1	2	0	0	3	0	0	18	0	1932.04	P22314	P22314	785	802	UBA1	Ubiquitin-like modifier-activating enzyme 1	yes	yes	2	2.2316e-33	301.38	By MS/MS	By MS/MS	By MS/MS	By MS/MS	By MS/MS
AAVAVVPLVSEDK	PLSSSSVLQEPPAKKAAVAVVPLVSEDKSV	KKAAVAVVPLVSEDKSVTVPEAENPRDSLV	K	A	A	D	K	S	3	0	0	1	0	0	1	0	0	0	1	1	0	0	1	1	0	0	0	4	0	0	13	0	1296.73	O75152	O75152	700	712	ZC3H11A	Zinc finger CCCH domain-containing protein 11A	yes	yes	2	0.0060672	66.19			By matching	By matching	By matching
AAVAWEAGKPLSIEEIEVAPPK	______________________________	GKPLSIEEIEVAPPKAHEVRIKIIATAVCH	K	A	A	P	K	A	5	0	0	0	0	0	4	1	0	2	1	2	0	0	3	1	0	1	0	2	0	0	22	1	2304.24	P11766	P11766	10	31	ADH5	Alcohol dehydrogenase class-3	yes	yes	3	4.9341e-22	178.22	By MS/MS	By MS/MS	By MS/MS	By matching	By MS/MS
AAVDAGFVPNDMQVGQTGK	YDLADQLHAAVGASRAAVDAGFVPNDMQVG	AGFVPNDMQVGQTGKIVAPELYIAVGISGA	R	A	A	G	K	I	3	0	1	2	0	2	0	3	0	0	0	1	1	1	1	0	1	0	0	3	0	0	19	0	1903.91	P13804	P13804	250	268	ETFA	Electron transfer flavoprotein subunit alpha, mitochondrial	yes	yes	2	5.6087e-11	200.97	By MS/MS	By MS/MS	By MS/MS	By MS/MS	By MS/MS
AAVDLEK	______________________________	______________________________	M	A	A	E	K	L	2	0	0	1	0	0	1	0	0	0	1	1	0	0	0	0	0	0	0	1	0	0	7	0	744.402	P17858	P17858	2	8	PFKL	ATP-dependent 6-phosphofructokinase, liver type	yes	yes	1	0.030131	80.229	By matching	By MS/MS	By matching	By MS/MS	By matching
AAVEALQSQALHATSQQPLR	RRELEEETNAFNRRKAAVEALQSQALHATS	LQSQALHATSQQPLRKDKDKKNRSDIGAHQ	K	A	A	L	R	K	5	1	0	0	0	4	1	0	1	0	3	0	0	0	1	2	1	0	0	1	0	0	20	0	2118.12	Q92599	Q92599	403	422	2008-09-01	Septin-8	yes	yes	3	0.0012987	67.251				By MS/MS
AAVEALQSQALHATSQQPLRK	RRELEEETNAFNRRKAAVEALQSQALHATS	QSQALHATSQQPLRKDKDKKNRSDIGAHQP	K	A	A	R	K	D	5	1	0	0	0	4	1	0	1	0	3	1	0	0	1	2	1	0	0	1	0	0	21	1	2246.21	Q92599	Q92599	403	423	2008-09-01	Septin-8	yes	yes	3;4	0.0007085	77.847	By matching	By matching	By MS/MS	By matching	By matching
AAVEDSGTTVETIK	RAAGEPGTSMPPEKKAAVEDSGTTVETIKL	KAAVEDSGTTVETIKLGGVSSTEELDIRTL	K	A	A	I	K	L	2	0	0	1	0	0	2	1	0	1	0	1	0	0	0	1	3	0	0	2	0	0	14	0	1419.71	Q5VTR2	Q5VTR2	23	36	RNF20	E3 ubiquitin-protein ligase BRE1A	yes	yes	2	1.4446e-05	125.72	By MS/MS	By MS/MS		By MS/MS	By MS/MS
AAVEEGIVLGGGCALLR	NEKKDRVTDALNATRAAVEEGIVLGGGCAL	VEEGIVLGGGCALLRCIPALDSLTPANEDQ	R	A	A	L	R	C	3	1	0	0	1	0	2	4	0	1	3	0	0	0	0	0	0	0	0	2	0	0	17	0	1683.9	P10809	P10809	430	446	HSPD1	60 kDa heat shock protein, mitochondrial	yes	yes	2	5.3303e-23	267.07	By MS/MS	By MS/MS	By MS/MS	By MS/MS	By MS/MS
AAVEELLER	KENSHFFVATFVRERAAVEELLERAESVER	TFVRERAAVEELLERAESVERLEEAASRLQ	R	A	A	E	R	A	2	1	0	0	0	0	3	0	0	0	2	0	0	0	0	0	0	0	0	1	0	0	9	0	1028.55	Q15814	Q15814	69	77	TBCC	Tubulin-specific chaperone C	yes	yes	2	0.0079733	63.534				By matching
AAVELEEPEDAR	RKALEHVPNSVRLWKAAVELEEPEDARIML	LWKAAVELEEPEDARIMLSRAVECCPTSVE	K	A	A	A	R	I	3	1	0	1	0	0	4	0	0	0	1	0	0	0	1	0	0	0	0	1	0	0	12	0	1327.63	O94906	O94906	409	420	PRPF6	Pre-mRNA-processing factor 6	yes	yes	2	9.8953e-06	125.68	By MS/MS	By MS/MS	By matching	By MS/MS	By MS/MS
AAVENLPTFLVELSR	PDRLELEAAQKFLERAAVENLPTFLVELSR	AAVENLPTFLVELSRVLANPGNSQVARVAA	R	A	A	S	R	V	2	1	1	0	0	0	2	0	0	0	3	0	0	1	1	1	1	0	0	2	0	0	15	0	1657.9	Q14974	Q14974	28	42	KPNB1	Importin subunit beta-1	yes	yes	2	1.1981e-07	181.98	By MS/MS	By MS/MS	By MS/MS	By MS/MS	By MS/MS
AAVESLGFILFR	LLHVAVSDVNDDVRRAAVESLGFILFRTPE	VRRAAVESLGFILFRTPEQCPSVVSLLSES	R	A	A	F	R	T	2	1	0	0	0	0	1	1	0	1	2	0	0	2	0	1	0	0	0	1	0	0	12	0	1321.74	Q99460	Q99460	617	628	PSMD1	26S proteasome non-ATPase regulatory subunit 1	yes	yes	2	1.3718e-08	193.38	By MS/MS	By MS/MS	By MS/MS	By MS/MS	By MS/MS
AAVETLGVPCFLGGMAR	GSQALLTPTSADKLRAAVETLGVPCFLGGM	VETLGVPCFLGGMARGLLGRNHPLHIRENR	R	A	A	A	R	G	3	1	0	0	1	0	1	3	0	0	2	0	1	1	1	0	1	0	0	2	0	0	17	0	1747.87	A1L0T0	A1L0T0	306	322	ILVBL	Acetolactate synthase-like protein	yes	yes	2	4.6998e-06	153.95	By MS/MS	By MS/MS	By MS/MS	By MS/MS	By MS/MS
AAVEWFDGK	KGDATVSYEDPPTAKAAVEWFDGKDFQGSK	DPPTAKAAVEWFDGKDFQGSKLKVSLARKK	K	A	A	G	K	D	2	0	0	1	0	0	1	1	0	0	0	1	0	1	0	0	0	1	0	1	0	0	9	0	1021.49	Q01844	Q01844	425	433	EWSR1	RNA-binding protein EWS	yes	yes	2	0.00019904	136.8	By matching	By matching	By matching	By matching	By MS/MS
AAVEWFDGKDFQGSK	KGDATVSYEDPPTAKAAVEWFDGKDFQGSK	AAVEWFDGKDFQGSKLKVSLARKKPPMNSM	K	A	A	S	K	L	2	0	0	2	0	1	1	2	0	0	0	2	0	2	0	1	0	1	0	1	0	0	15	1	1683.79	Q01844	Q01844	425	439	EWSR1	RNA-binding protein EWS	yes	yes	2;3	2.6265e-25	264.61	By MS/MS	By MS/MS	By MS/MS	By MS/MS	By MS/MS
AAVGEEKDINTFVGTPVEK	RKLTPSAGKAMHTPKAAVGEEKDINTFVGT	EEKDINTFVGTPVEKLDLLGNLPGSKRRPQ	K	A	A	E	K	L	2	0	1	1	0	0	3	2	0	1	0	2	0	1	1	0	2	0	0	3	0	0	19	1	2003.02	P46013	P46013	1909	1927	MKI67	Antigen KI-67	yes	yes	3	2.1876e-25	211.16		By matching
AAVGQESPGGLEAGNAK	KNDDLNKPINKGRKRAAVGQESPGGLEAGN	VGQESPGGLEAGNAKAPKLQDLAKKAAPAE	R	A	A	A	K	A	4	0	1	0	0	1	2	4	0	0	1	1	0	0	1	1	0	0	0	1	0	0	17	0	1554.76	Q29RF7	Q29RF7	1299	1315	PDS5A	Sister chromatid cohesion protein PDS5 homolog A	yes	yes	2	3.5686e-23	259.75	By MS/MS	By MS/MS	By MS/MS	By MS/MS	By MS/MS
AAVGRPLDKHEGALETLLR	AQYCRAAEELSKLRRAAVGRPLDKHEGALE	RPLDKHEGALETLLRYYDQICSIEPKFPFS	R	A	A	L	R	Y	3	2	0	1	0	0	2	2	1	0	4	1	0	0	1	0	1	0	0	1	0	0	19	2	2045.14	Q8WUM4	Q8WUM4	52	70	PDCD6IP	Programmed cell death 6-interacting protein	yes	yes	4	2.2081e-13	163.79	By MS/MS	By MS/MS	By MS/MS	By MS/MS	By MS/MS
AAVHTYGIASVPNQPLKK	SGLMEECVDWDVEVKAAVHTYGIASVPNQP	HTYGIASVPNQPLKKQIQKIERTLQIQKAH	K	A	A	K	K	Q	3	0	1	0	0	1	0	1	1	1	1	2	0	0	2	1	1	0	1	2	0	0	18	1	1893.05	Q9UHI6	Q9UHI6	457	474	DDX20	Probable ATP-dependent RNA helicase DDX20	yes	yes	3	0.0069755	53.861	By MS/MS	By matching	By matching	By matching
AAVIGDVIR	ITVEHLAIKCHWTQRAAVIGDVIRVYSGHQ	CHWTQRAAVIGDVIRVYSGHQGRTIIFCET	R	A	A	I	R	V	2	1	0	1	0	0	0	1	0	2	0	0	0	0	0	0	0	0	0	2	0	0	9	0	912.539	Q9NR30	Q9NR30	424	432	DDX21	Nucleolar RNA helicase 2	yes	yes	2	0.00051654	93.992	By matching			By MS/MS	By MS/MS
AAVIGPDVFAK	DPKANKGHSVEEALRAAVIGPDVFAKLLSA	EALRAAVIGPDVFAKLLSAERAVTGYTDPY	R	A	A	A	K	L	3	0	0	1	0	0	0	1	0	1	0	1	0	1	1	0	0	0	0	2	0	0	11	0	1086.61	P58107	P58107	670	680	EPPK1	Epiplakin	yes	yes	2	0.030882	68.456		By MS/MS	By MS/MS	By MS/MS	By matching
AAVKDVEEEKFPTQLSR	GLLPPGMTIDLFRGKAAVKDVEEEKFPTQL	VKDVEEEKFPTQLSRHIKFGQKSHVECARF	K	A	A	S	R	H	2	1	0	1	0	1	3	0	0	0	1	2	0	1	1	1	1	0	0	2	0	0	17	2	1946.01	Q2TAY7	Q2TAY7	191	207	SMU1	WD40 repeat-containing protein SMU1;WD40 repeat-containing protein SMU1, N-terminally processed	yes	yes	4	0.0021834	63.235
AAVLEAMTAFR	AMLWHGAQAGAFDLKAAVLEAMTAFRRAGA	FDLKAAVLEAMTAFRRAGADIIITYYTPQL	K	A	A	F	R	R	4	1	0	0	0	0	1	0	0	0	1	0	1	1	0	0	1	0	0	1	0	0	11	0	1178.61	P13716	P13716	298	308	ALAD	Delta-aminolevulinic acid dehydratase	yes	yes	2	0.0029054	72.325				By MS/MS
AAVLLEQER	DHSLKEHELLEQQKRAAVLLEQERQQEIAK	LEQQKRAAVLLEQERQQEIAKMGTPVPRPP	R	A	A	E	R	Q	2	1	0	0	0	1	2	0	0	0	2	0	0	0	0	0	0	0	0	1	0	0	9	0	1027.57	Q13435	Q13435	184	192	SF3B2	Splicing factor 3B subunit 2	yes	yes	2	0.00020138	134.15	By MS/MS	By MS/MS	By MS/MS	By MS/MS	By MS/MS
AAVLQELATHLHPAEPEEGDSNVAR	EDLIMEKRRNDQIGRAAVLQELATHLHPAE	LHPAEPEEGDSNVARTTPPPGRPPAPSSEE	R	A	A	A	R	T	5	1	1	1	0	1	4	1	2	0	3	0	0	0	2	1	1	0	0	2	0	0	25	0	2653.31	Q96KN1	Q96KN1	263	287	FAM84B	Protein FAM84B	yes	yes	3;4	8.2626e-11	116.35	By MS/MS	By MS/MS	By MS/MS
AAVLSVFVR	TVPKPIALEPCFGNKAAVLSVFVRLPRGLG	PCFGNKAAVLSVFVRLPRGLGGIPPPGQSG	K	A	A	V	R	L	2	1	0	0	0	0	0	0	0	0	1	0	0	1	0	1	0	0	0	3	0	0	9	0	960.576	O75882	O75882	1366	1374	ATRN	Attractin	yes	yes	2	0.033896	54.157		By matching
AAVLYVMDLSEQCGHGLR	NTIEMQAITALAHLRAAVLYVMDLSEQCGH	LYVMDLSEQCGHGLREQLELFQNIRPLFIN	R	A	A	L	R	E	2	1	0	1	1	1	1	2	1	0	3	0	1	0	0	1	0	0	1	2	0	0	18	0	2017.97	Q9BZE4	Q9BZE4	249	266	GTPBP4	Nucleolar GTP-binding protein 1	yes	yes	3	3.9318e-13	166.52	By MS/MS	By MS/MS	By MS/MS	By MS/MS	By MS/MS
AAVMHDILDMMPEGIK	VTKQRVESHFDLELRAAVMHDILDMMPEGI	AVMHDILDMMPEGIKQNKARTILQHLSEAW	R	A	A	I	K	Q	2	0	0	2	0	0	1	1	1	2	1	1	3	0	1	0	0	0	0	1	0	0	16	0	1769.85	Q6P2Q9	Q6P2Q9	687	702	PRPF8	Pre-mRNA-processing-splicing factor 8	yes	yes	3	6.5203e-05	91.076	By MS/MS	By MS/MS	By MS/MS	By MS/MS	By MS/MS
AAVMVHQLSK	LTKLLNDEDQVVVNKAAVMVHQLSKKEASR	VVVNKAAVMVHQLSKKEASRHAIMRSPQMV	K	A	A	S	K	K	2	0	0	0	0	1	0	0	1	0	1	1	1	0	0	1	0	0	0	2	0	0	10	0	1082.59	P35222	P35222	171	180	CTNNB1	Catenin beta-1	yes	yes	2;3	2.0303e-05	156.46	By MS/MS	By MS/MS	By MS/MS	By MS/MS	By MS/MS
AAVPAWK	______________________________	GRPGSGPRAAVPAWKREILERKRAKLAALG	R	A	A	W	K	R	3	0	0	0	0	0	0	0	0	0	0	1	0	0	1	0	0	1	0	1	0	0	7	0	741.417	Q4KMQ1	Q4KMQ1	13	19	TPRN	Taperin	yes	yes	2	0.034531	61.123	By matching		By MS/MS	By MS/MS	By matching
AAVPDAVGK	NLCFVGLISMIDPPRAAVPDAVGKCRSAGI	MIDPPRAAVPDAVGKCRSAGIKVIMVTGDH	R	A	A	G	K	C	3	0	0	1	0	0	0	1	0	0	0	1	0	0	1	0	0	0	0	2	0	0	9	0	826.455	P05023;P13637;P50993	P05023	597	605	ATP1A1;ATP1A3;ATP1A2	Sodium/potassium-transporting ATPase subunit alpha-1;Sodium/potassium-transporting ATPase subunit alpha-3;Sodium/potassium-transporting ATPase subunit alpha-2	yes	no	2	0.00038914	98.523	By MS/MS	By MS/MS	By MS/MS	By MS/MS	By MS/MS
AAVPSGASTGIYEALELR	PTVEVDLFTSKGLFRAAVPSGASTGIYEAL	PSGASTGIYEALELRDNDKTRYMGKGVSKA	R	A	A	L	R	D	4	1	0	0	0	0	2	2	0	1	2	0	0	0	1	2	1	0	1	1	0	0	18	0	1803.94	P06733;P09104;P13929	P06733	33	50	ENO1;ENO2;ENO3	Alpha-enolase;Gamma-enolase;Beta-enolase	no	no	2	8.5163e-25	209.7	By MS/MS	By MS/MS	By MS/MS	By MS/MS	By MS/MS
AAVQCSFCK	KKGAEGSACAPGEAKAAVQCSFCKSQFERK	APGEAKAAVQCSFCKSQFERKKDLELHVHQ	K	A	A	C	K	S	2	0	0	0	2	1	0	0	0	0	0	1	0	1	0	1	0	0	0	1	0	0	9	0	1069.47	Q92618	Q92618	172	180	ZNF516	Zinc finger protein 516	yes	yes	2	0.069695	38.792	By matching	By matching	By MS/MS	By matching	By matching
AAVQELSSSILAGEDPEER	RDSHLGPHRSTPESRAAVQELSSSILAGED	ELSSSILAGEDPEERGVKLGLGDFIFYSVL	R	A	A	E	R	G	3	1	0	1	0	1	4	1	0	1	2	0	0	0	1	3	0	0	0	1	0	0	19	0	1999.97	P49768	P49768	359	377	PSEN1	Presenilin-1;Presenilin-1 NTF subunit;Presenilin-1 CTF subunit;Presenilin-1 CTF12	yes	yes	2	3.5791e-18	167.92				By MS/MS
AAVQVLDDIEK	VGVSNVFGPGTRIPKAAVQVLDDIEKCLEK	RIPKAAVQVLDDIEKCLEKKQQSV______	K	A	A	E	K	C	2	0	0	2	0	1	1	0	0	1	1	1	0	0	0	0	0	0	0	2	0	0	11	0	1199.64	P22033	P22033	731	741	MUT	Methylmalonyl-CoA mutase, mitochondrial	yes	yes	2	1.2185e-05	127.4	By matching	By matching	By MS/MS		By matching
AAVSHWQQQSYLDSGIHSGATTTAPSLSGK	ADLMELDMAMEPDRKAAVSHWQQQSYLDSG	IHSGATTTAPSLSGKGNPEEEDVDTSQVLY	K	A	A	G	K	G	4	0	0	1	0	3	0	3	2	1	2	1	0	0	1	6	3	1	1	1	0	0	30	0	3084.49	P35222	P35222	20	49	CTNNB1	Catenin beta-1	yes	yes	4	1.3429e-29	187.04	By MS/MS	By MS/MS	By MS/MS	By MS/MS	By MS/MS
AAVSQQGEQLQTER	RERMQQLDRENQELRAAVSQQGEQLQTERE	RAAVSQQGEQLQTERERGRTAAEDNVRLTC	R	A	A	E	R	E	2	1	0	0	0	4	2	1	0	0	1	0	0	0	0	1	1	0	0	1	0	0	14	0	1543.76	Q9BQS8	Q9BQS8	265	278	FYCO1	FYVE and coiled-coil domain-containing protein 1	yes	yes	2	1.7279e-21	218.75	By MS/MS	By MS/MS	By MS/MS	By MS/MS	By MS/MS
AAVTSLFAK	LATTQTDTMLSAEEKAAVTSLFAKVKVDEV	LSAEEKAAVTSLFAKVKVDEVGGEALGRLL	K	A	A	A	K	V	3	0	0	0	0	0	0	0	0	0	1	1	0	1	0	1	1	0	0	1	0	0	9	0	906.517	CON__Q3SX09	CON__Q3SX09	64	72			yes	yes	2	0.0003121	105.25					By matching
AAVVHHFESFPAGSTLIFYK	LVDLELSYGFENGQKAAVVHHFESFPAGST	HFESFPAGSTLIFYKYCDHENAAFKDVALV	K	A	A	Y	K	Y	3	0	0	0	0	0	1	1	2	1	1	1	0	3	1	2	1	0	1	2	0	0	20	0	2220.14	Q8NFQ8	Q8NFQ8	361	380	TOR1AIP2	Torsin-1A-interacting protein 2	yes	yes	3	0.0013409	66.777				By matching
AAVVPLGTWR	VTGVLVVTTWLLSGRAAVVPLGTWRRLSLC	LLSGRAAVVPLGTWRRLSLCWFAVCGFIHL	R	A	A	W	R	R	2	1	0	0	0	0	0	1	0	0	1	0	0	0	1	0	1	1	0	2	0	0	10	0	1068.61	Q15125	Q15125	53	62	EBP	3-beta-hydroxysteroid-Delta(8),Delta(7)-isomerase	yes	yes	2	0.10415	33.378	By matching		By matching	By matching
AAVWEITGAEFSK	NKIYYPDFIVPDPKKAAVWEITGAEFSKSE	KKAAVWEITGAEFSKSEAHTADGISIRFPR	K	A	A	S	K	S	3	0	0	0	0	0	2	1	0	1	0	1	0	1	0	1	1	1	0	1	0	0	13	0	1407.7	P49916	P49916	779	791	LIG3	DNA ligase 3	yes	yes	2	0.02274	60.691
AAWEAYLSR	ISAADRLEAAEMYRKAAWEAYLSRLGV___	AEMYRKAAWEAYLSRLGV____________	K	A	A	S	R	L	3	1	0	0	0	0	1	0	0	0	1	0	0	0	0	1	0	1	1	0	0	0	9	0	1065.52	P11172	P11172	469	477	UMPS	Uridine 5-monophosphate synthase;Orotate phosphoribosyltransferase;Orotidine 5-phosphate decarboxylase	yes	yes	2	0.086442	46.129	By matching	By matching
AAWEVDSGRR	EMAMKVELARMSYQRAAWEVDSGRRNTYYA	MSYQRAAWEVDSGRRNTYYASIAKAFAGDI	R	A	A	R	R	N	2	2	0	1	0	0	1	1	0	0	0	0	0	0	0	1	0	1	0	1	0	0	10	1	1145.56	P11310	P11310	340	349	ACADM	Medium-chain specific acyl-CoA dehydrogenase, mitochondrial	yes	yes	2;3	5.9744e-05	86.882	By matching	By MS/MS	By matching	By MS/MS	By MS/MS
AAYDIEVNTR	EIEMAKAQRDYELKKAAYDIEVNTRRAQAD	YELKKAAYDIEVNTRRAQADLAYQLQVAKT	K	A	A	T	R	R	2	1	1	1	0	0	1	0	0	1	0	0	0	0	0	0	1	0	1	1	0	0	10	0	1150.56	O75955	O75955	221	230	FLOT1	Flotillin-1	yes	yes	2	9.1091e-06	170.95					By matching
AAYDVSSFSFFQR	LSVLYKGEAKVVLLKAAYDVSSFSFFQRSS	LKAAYDVSSFSFFQRSSVQEFMTFTSQLIV	K	A	A	Q	R	S	2	1	0	1	0	1	0	0	0	0	0	0	0	3	0	3	0	0	1	1	0	0	13	0	1523.7	O15498	O15498	21	33	YKT6	Synaptobrevin homolog YKT6	yes	yes	2	0.00017688	100.92				By matching
AAYEAELGDAR	TESEEVVSREVSGIKAAYEAELGDARKTLD	SGIKAAYEAELGDARKTLDSVAKERARLQL	K	A	A	A	R	K	4	1	0	1	0	0	2	1	0	0	1	0	0	0	0	0	0	0	1	0	0	0	11	0	1164.54	P02545	P02545	79	89	LMNA	Prelamin-A/C;Lamin-A/C	yes	yes	2	3.1003e-06	160.36	By MS/MS	By MS/MS	By MS/MS	By MS/MS	By MS/MS
AAYEAELGDARK	TESEEVVSREVSGIKAAYEAELGDARKTLD	GIKAAYEAELGDARKTLDSVAKERARLQLE	K	A	A	R	K	T	4	1	0	1	0	0	2	1	0	0	1	1	0	0	0	0	0	0	1	0	0	0	12	1	1292.64	P02545	P02545	79	90	LMNA	Prelamin-A/C;Lamin-A/C	yes	yes	2;3	1.16e-05	160.33	By MS/MS	By MS/MS	By MS/MS	By MS/MS	By MS/MS
AAYFGIYDTAK	YQGFNVSVQGIIIYRAAYFGIYDTAKGMLP	IIYRAAYFGIYDTAKGMLPDPKNTHIVISW	R	A	A	A	K	G	3	0	0	1	0	0	0	1	0	1	0	1	0	1	0	0	1	0	2	0	0	0	11	0	1218.59	P05141	P05141	189	199	SLC25A5	ADP/ATP translocase 2;ADP/ATP translocase 2, N-terminally processed	yes	yes	2	7.2132e-05	109.29	By MS/MS	By MS/MS	By MS/MS	By MS/MS	By MS/MS
AAYFGVYDTAK	YQGFSVSVQGIIIYRAAYFGVYDTAKGMLP	IIYRAAYFGVYDTAKGMLPDPKNTHIVVSW	R	A	A	A	K	G	3	0	0	1	0	0	0	1	0	0	0	1	0	1	0	0	1	0	2	1	0	0	11	0	1204.58	P12235;P12236	P12236	189	199	SLC25A4;SLC25A6	ADP/ATP translocase 1;ADP/ATP translocase 3;ADP/ATP translocase 3, N-terminally processed	no	no	2	5.9864e-06	134.66	By MS/MS	By MS/MS	By MS/MS	By MS/MS	By MS/MS
AAYIYIR	LLEGCLVGGRAMGARAAYIYIRGEFYNEAS	GGRAMGARAAYIYIRGEFYNEASNLQVAIR	R	A	A	I	R	G	2	1	0	0	0	0	0	0	0	2	0	0	0	0	0	0	0	0	2	0	0	0	7	0	868.481	P49821	P49821	153	159	NDUFV1	NADH dehydrogenase [ubiquinone] flavoprotein 1, mitochondrial	yes	yes	2	0.0056591	96.119	By MS/MS	By MS/MS	By MS/MS	By MS/MS	By matching
AAYLNMSEDPSHPSMALNTR	KLLEQALVIEEQLRRAAYLNMSEDPSHPSM	MSEDPSHPSMALNTRFAEVECLAESHQHLS	R	A	A	T	R	F	3	1	2	1	0	0	1	0	1	0	2	0	2	0	2	3	1	0	1	0	0	0	20	0	2204	Q14839	Q14839	1802	1821	CHD4	Chromodomain-helicase-DNA-binding protein 4	yes	yes	2	9.8132e-05	104.45
AAYLSDPR	TLKDLLLNTMSQEEKAAYLSDPRAPPCEYK	TMSQEEKAAYLSDPRAPPCEYKDWLTKMSG	K	A	A	P	R	A	2	1	0	1	0	0	0	0	0	0	1	0	0	0	1	1	0	0	1	0	0	0	8	0	891.445	P78527	P78527	3826	3833	PRKDC	DNA-dependent protein kinase catalytic subunit	yes	yes	2	0.0063069	70.69	By MS/MS	By MS/MS	By MS/MS	By MS/MS	By MS/MS
AAYNLVK	SARCKDFREREGRLRAAYNLVKRGITNLCV	REREGRLRAAYNLVKRGITNLCVIGGDGSL	R	A	A	V	K	R	2	0	1	0	0	0	0	0	0	0	1	1	0	0	0	0	0	0	1	1	0	0	7	0	777.438	P08237	P08237	101	107	PFKM	ATP-dependent 6-phosphofructokinase, muscle type	yes	yes	2	0.029059	59.795	By matching	By MS/MS		By MS/MS	By matching
AAYNPGQAVPWNAVK	VKGRLPQLGEKVLVKAAYNPGQAVPWNAVK	AAYNPGQAVPWNAVKVQTLSNQPLLKSPAP	K	A	A	V	K	V	4	0	2	0	0	1	0	1	0	0	0	1	0	0	2	0	0	1	1	2	0	0	15	0	1584.8	Q8N163	Q8N163	98	112	CCAR2	Cell cycle and apoptosis regulator protein 2	yes	yes	2	1.3011e-26	233.09	By MS/MS	By MS/MS	By matching
AAYNVTLLNFMDPQK	GSSYNGQDEVDIKSRAAYNVTLLNFMDPQK	AAYNVTLLNFMDPQKMPYLKEEPYFGMGKM	R	A	A	Q	K	M	2	0	2	1	0	1	0	0	0	0	2	1	1	1	1	0	1	0	1	1	0	0	15	0	1723.86	Q9C0B1	Q9C0B1	197	211	FTO	Alpha-ketoglutarate-dependent dioxygenase FTO	yes	yes	2	1.998e-05	117.79		By matching
AAYPDLENPPLLVTPSQQAK	NIISRLQEVFGHAIKAAYPDLENPPLLVTP	LENPPLLVTPSQQAKFGDYQCNSAMGISQM	K	A	A	A	K	F	3	0	1	1	0	2	1	0	0	0	3	1	0	0	4	1	1	0	1	1	0	0	20	0	2151.12	P54136	P54136	90	109	RARS	Arginine--tRNA ligase, cytoplasmic	yes	yes	2	1.8591e-11	212.46	By MS/MS	By MS/MS	By MS/MS	By MS/MS	By MS/MS
AAYQVAALPK	NEIYKQYFKSNFPARAAYQVAALPKGSRIE	NFPARAAYQVAALPKGSRIEIEAVAIQGPL	R	A	A	P	K	G	4	0	0	0	0	1	0	0	0	0	1	1	0	0	1	0	0	0	1	1	0	0	10	0	1030.58	P52758	P52758	108	117	HRSP12	Ribonuclease UK114	yes	yes	2	2.9674e-05	121.85	By MS/MS			By matching	By matching
AAYSTGGCLHTCSR	AGQRSSDNVSVTVLRAAYSTGGCLHTCSRY	RAAYSTGGCLHTCSRYHFFCDDGCCIDITL	R	A	A	S	R	Y	2	1	0	0	2	0	0	2	1	0	1	0	0	0	0	2	2	0	1	0	0	0	14	0	1539.66	Q86VZ4	Q86VZ4	299	312	LRP11	Low-density lipoprotein receptor-related protein 11	yes	yes	2;3	0.000377	77.42	By matching
ACADATLSQITNNIDPVGR	QEAEQLKNQIRDARKACADATLSQITNNID	ATLSQITNNIDPVGRIQMRTRRTLRGHLAK	K	A	C	G	R	I	3	1	2	2	1	1	0	1	0	2	1	0	0	0	1	1	2	0	0	1	0	0	19	0	2014.97	P62873	P62873	24	42	GNB1	Guanine nucleotide-binding protein G(I)/G(S)/G(T) subunit beta-1	yes	yes	2	1.0221e-87	336.06	By MS/MS	By MS/MS	By MS/MS	By MS/MS	By MS/MS
ACAELHQNVNVK	FPDEFHLQTLNPFLRACAELHQNVNVKNII	FLRACAELHQNVNVKNIIIALIDRLALFAH	R	A	C	V	K	N	2	0	2	0	1	1	1	0	1	0	1	1	0	0	0	0	0	0	0	2	0	0	12	0	1381.68	Q96QK1	Q96QK1	285	296	VPS35	Vacuolar protein sorting-associated protein 35	yes	yes	2;3	1.7742e-14	162.38	By matching	By MS/MS	By MS/MS	By MS/MS	By matching
ACALSIEESCRPGDK	RLGANSLLDLVVFGRACALSIEESCRPGDK	ACALSIEESCRPGDKVPPIKPNAGEESVMN	R	A	C	D	K	V	2	1	0	1	2	0	2	1	0	1	1	1	0	0	1	2	0	0	0	0	0	0	15	1	1691.76	P31040	P31040	466	480	SDHA	Succinate dehydrogenase [ubiquinone] flavoprotein subunit, mitochondrial	yes	yes	3	0.00029312	90.707	By matching	By matching	By matching	By matching	By matching
ACANPAAGSVILLENLR	DVLFLKDCVGPEVEKACANPAAGSVILLEN	ANPAAGSVILLENLRFHVEEEGKGKDASGN	K	A	C	L	R	F	4	1	2	0	1	0	1	1	0	1	3	0	0	0	1	1	0	0	0	1	0	0	17	0	1767.93	P00558	P00558	107	123	PGK1	Phosphoglycerate kinase 1	yes	yes	2	6.7015e-56	355.81	By MS/MS	By MS/MS	By MS/MS	By MS/MS	By MS/MS
ACAQGTFKPLSGEGSCQPCPANSHSNTIGSAVCQCR	CAPGFEAAEGNTKCRACAQGTFKPLSGEGS	NSHSNTIGSAVCQCRVGYFRARTDPRGAPC	R	A	C	C	R	V	4	1	2	0	5	3	1	4	1	1	1	1	0	1	3	5	2	0	0	1	0	0	36	1	3893.68	P54760	P54760	270	305	EPHB4	Ephrin type-B receptor 4	yes	yes	4	1.0726e-127	334	By MS/MS	By MS/MS	By MS/MS	By MS/MS	By MS/MS
ACARPLISVYSEK	______________________________	______________________________	M	A	C	E	K	G	2	1	0	0	1	0	1	0	0	1	1	1	0	0	1	2	0	0	1	1	0	0	13	1	1492.77	P36578	P36578	2	14	RPL4	60S ribosomal protein L4	yes	yes	2	1.9686e-06	133.42	By MS/MS	By MS/MS	By MS/MS	By MS/MS	By MS/MS
ACARPLISVYSEKGESSGK	______________________________	PLISVYSEKGESSGKNVTLPAVFKAPIRPD	M	A	C	G	K	N	2	1	0	0	1	0	2	2	0	1	1	2	0	0	1	4	0	0	1	1	0	0	19	2	2038.02	P36578	P36578	2	20	RPL4	60S ribosomal protein L4	yes	yes	3	5.0172e-33	172.83	By MS/MS	By matching	By MS/MS	By matching	By MS/MS
ACATKPEELSVHNNVSTQSNGSQQAWGMR	RRPSKRYSRRTLQMKACATKPEELSVHNNV	VSTQSNGSQQAWGMRSALPVSPSISSAPVP	K	A	C	M	R	S	3	1	3	0	1	3	2	2	1	0	1	1	1	0	1	4	2	1	0	2	0	0	29	1	3186.46	Q9HCM4	Q9HCM4	384	412	EPB41L5	Band 4.1-like protein 5	yes	yes	4	1.5745e-46	222.06	By MS/MS	By MS/MS		By MS/MS	By MS/MS
ACCISTGGHSQCSESLPVR	YTFTHLKPGTLYKLRACCISTGGHSQCSES	STGGHSQCSESLPVRTLSIAPGQCRPPRVL	R	A	C	V	R	T	1	1	0	0	3	1	1	2	1	1	1	0	0	0	1	4	1	0	0	1	0	0	19	0	2104.91	Q53EP0	Q53EP0	647	665	FNDC3B	Fibronectin type III domain-containing protein 3B	yes	yes	3	0.0038431	65.808
ACCPLEGVRPSPQQTEYR	ALLPWLLEQRHKHNKACCPLEGVRPSPQQT	PLEGVRPSPQQTEYRNKCEFLVGVGVDGED	K	A	C	Y	R	N	1	2	0	0	2	2	2	1	0	0	1	0	0	0	3	1	1	0	1	1	0	0	18	1	2146.99	Q8IZ69	Q8IZ69	223	240	TRMT2A	tRNA (uracil-5-)-methyltransferase homolog A	yes	yes	3	0.00094559	52.862				By matching
ACDESVLMDLK	GRSGNTGIATTFINKACDESVLMDLKALLL	FINKACDESVLMDLKALLLEAKQKVPPVLQ	K	A	C	L	K	A	1	0	0	2	1	0	1	0	0	0	2	1	1	0	0	1	0	0	0	1	0	0	11	0	1279.58	Q9UJV9	Q9UJV9	539	549	DDX41	Probable ATP-dependent RNA helicase DDX41	yes	yes	2	0.00021748	98.048	By MS/MS	By MS/MS	By MS/MS	By matching	By MS/MS
ACDFLLSR	GQTYRDGTACAEVSRACDFLLSRQMADGGW	ACAEVSRACDFLLSRQMADGGWGEDFESCE	R	A	C	S	R	Q	1	1	0	1	1	0	0	0	0	0	2	0	0	1	0	1	0	0	0	0	0	0	8	0	980.475	P48449	P48449	615	622	LSS	Lanosterol synthase	yes	yes	2	0.0019795	93.429		By MS/MS
ACDGNVDHAATHITNR	LQLGFTAQEARLGLRACDGNVDHAATHITN	CDGNVDHAATHITNRREELAQIRKEEKEKK	R	A	C	N	R	R	3	1	2	2	1	0	0	1	2	1	0	0	0	0	0	0	2	0	0	1	0	0	16	0	1750.78	Q9Y5A7	Q9Y5A7	399	414	NUB1	NEDD8 ultimate buster 1	yes	yes	4	1.4571e-06	106.38	By MS/MS	By MS/MS	By matching	By MS/MS	By MS/MS
ACDGNVDHAATHITNRR	LQLGFTAQEARLGLRACDGNVDHAATHITN	DGNVDHAATHITNRREELAQIRKEEKEKKR	R	A	C	R	R	E	3	2	2	2	1	0	0	1	2	1	0	0	0	0	0	0	2	0	0	1	0	0	17	1	1906.88	Q9Y5A7	Q9Y5A7	399	415	NUB1	NEDD8 ultimate buster 1	yes	yes	5	0.11154	13.425		By matching	By matching
ACDLGHIWACANASR	GFPKDMDLACKYSMKACDLGHIWACANASR	ACDLGHIWACANASRMYKLGDGVDKDEAKA	K	A	C	S	R	M	4	1	1	1	2	0	0	1	1	1	1	0	0	0	0	1	0	1	0	0	0	0	15	0	1700.75	Q96BR5	Q96BR5	178	192	COA7	Cytochrome c oxidase assembly factor 7	yes	yes	3	0.00044946	68.173		By matching	By matching		By MS/MS
ACDLPAWVHFPDTER	ALLEDEERVVRLGVRACDLPAWVHFPDTER	ACDLPAWVHFPDTERAEWLNKTVKHMWPFI	R	A	C	E	R	A	2	1	0	2	1	0	1	0	1	0	1	0	0	1	2	0	1	1	0	1	0	0	15	0	1812.83	A0FGR8	A0FGR8	180	194	ESYT2	Extended synaptotagmin-2	yes	yes	3	0.00011871	98.312	By MS/MS	By MS/MS	By MS/MS	By MS/MS	By MS/MS
ACDSVTSNVLPLLLEQFHK	PSAKLLQAAAGASARACDSVTSNVLPLLLE	VTSNVLPLLLEQFHKHSQSSQRRTILEMLL	R	A	C	H	K	H	1	0	1	1	1	1	1	0	1	0	4	1	0	1	1	2	1	0	0	2	0	0	19	0	2170.11	Q96T76	Q96T76	385	403	MMS19	MMS19 nucleotide excision repair protein homolog	yes	yes	3	7.9896e-10	148.24	By MS/MS	By MS/MS	By matching	By MS/MS	By MS/MS
ACEAITVGK	GRGWTRALGPEQLLRACEAITVGKVDLSSW	PEQLLRACEAITVGKVDLSSWREKIARDVA	R	A	C	G	K	V	2	0	0	0	1	0	1	1	0	1	0	1	0	0	0	0	1	0	0	1	0	0	9	0	947.475	P36915	P36915	293	301	GNL1	Guanine nucleotide-binding protein-like 1	yes	yes	2	0.0014436	82.75		By MS/MS
ACEFAGFQCQIQFGPHNEQK	RDDILNGSHPVSFDKACEFAGFQCQIQFGP	GFQCQIQFGPHNEQKHKAGFLDLKDFLPKE	K	A	C	Q	K	H	2	0	1	0	2	4	2	2	1	1	0	1	0	3	1	0	0	0	0	0	0	0	20	0	2395.05	Q9Y490	Q9Y490	235	254	TLN1	Talin-1	yes	yes	3	1.7772e-08	133.95	By MS/MS	By MS/MS	By MS/MS		By MS/MS
ACEGLMLLVSLPEPAAAK	LLNLTRSPDGRIAVKACEGLMLLVSLPEPA	GLMLLVSLPEPAAAKCLTQSTCLCELLTDR	K	A	C	A	K	C	4	0	0	0	1	0	2	1	0	0	4	1	1	0	2	1	0	0	0	1	0	0	18	0	1868.97	Q5W0V3	Q5W0V3	280	297	FAM160B1	Protein FAM160B1	yes	yes	2	0.00010009	88.087
ACFAELR	YSRLLTSGCQEGEHKACFAELRRNFMNIRP	GCQEGEHKACFAELRRNFMNIRPVKLKNLI	K	A	C	L	R	R	2	1	0	0	1	0	1	0	0	0	1	0	0	1	0	0	0	0	0	0	0	0	7	0	865.412	Q9Y6K5	Q9Y6K5	581	587	OAS3	2-5-oligoadenylate synthase 3	yes	yes	2	0.033727	60.648	By matching	By MS/MS	By MS/MS	By matching
ACFCLLEGDKMDQADAQFHFVLNQSPNNIPALLGK	ADKIIMYDQNHLLGRACFCLLEGDKMDQAD	VLNQSPNNIPALLGKACISFNKKDYRGALA	R	A	C	G	K	A	4	0	3	3	2	3	1	2	1	1	5	2	1	3	2	1	0	0	0	1	0	0	35	1	3960.9	Q6PD62	Q6PD62	135	169	CTR9	RNA polymerase-associated protein CTR9 homolog	yes	yes	4	6.5242e-08	91.603				By MS/MS
ACFLGATVK	LASQNFSYGVTEMYKACFLGATVKYLQKFI	VTEMYKACFLGATVKYLQKFIPEITISDIL	K	A	C	V	K	Y	2	0	0	0	1	0	0	1	0	0	1	1	0	1	0	0	1	0	0	1	0	0	9	0	965.5	Q9H9P8	Q9H9P8	375	383	L2HGDH	L-2-hydroxyglutarate dehydrogenase, mitochondrial	yes	yes	2	0.0047515	69.598			By MS/MS	By matching
ACFLYFK	ELFSATDDSLHQLRKACFLYFKLGGECVAG	DSLHQLRKACFLYFKLGGECVAGPVGLLSV	K	A	C	F	K	L	1	0	0	0	1	0	0	0	0	0	1	1	0	2	0	0	0	0	1	0	0	0	7	0	947.458	Q14534	Q14534	490	496	SQLE	Squalene monooxygenase	yes	yes	2	0.01576	72.021		By matching	By MS/MS	By MS/MS	By MS/MS
ACFTQWLCHLHNEVNR	LRKRLCRNHPDTRTRACFTQWLCHLHNEVN	CFTQWLCHLHNEVNRKLGKPDFDCSKVDER	R	A	C	N	R	K	1	1	2	0	2	1	1	0	2	0	2	0	0	1	0	0	1	1	0	1	0	0	16	0	2083.95	P55789	P55789	164	179	GFER	FAD-linked sulfhydryl oxidase ALR	yes	yes	4	0.015185	51.265	By MS/MS	By matching	By MS/MS	By matching	By MS/MS
ACFYNLDK	VVDLNGRYFGGRVVKACFYNLDKFRVLDLA	FGGRVVKACFYNLDKFRVLDLAEQV_____	K	A	C	D	K	F	1	0	1	1	1	0	0	0	0	0	1	1	0	1	0	0	0	0	1	0	0	0	8	0	1029.46	Q96I25	Q96I25	384	391	RBM17	Splicing factor 45	yes	yes	2	0.0081677	67.277	By MS/MS	By MS/MS	By matching	By matching	By MS/MS
ACGDSTLTQITAGLDPVGR	QEAEQLRNQIRDARKACGDSTLTQITAGLD	STLTQITAGLDPVGRIQMRTRRTLRGHLAK	K	A	C	G	R	I	2	1	0	2	1	1	0	3	0	1	2	0	0	0	1	1	3	0	0	1	0	0	19	0	1930.94	P62879	P62879	24	42	GNB2	Guanine nucleotide-binding protein G(I)/G(S)/G(T) subunit beta-2	yes	yes	2	6.9363e-55	334.79	By MS/MS	By MS/MS	By MS/MS	By MS/MS	By MS/MS
ACGDVLVTAELILR	ITPKLLWHPVMNGDKACGDVLVTAELILRG	KACGDVLVTAELILRGKDGSNLPILPPQRA	K	A	C	L	R	G	2	1	0	1	1	0	1	1	0	1	3	0	0	0	0	0	1	0	0	2	0	0	14	0	1528.83	Q9NZM1	Q9NZM1	1259	1272	MYOF	Myoferlin	yes	yes	2	0.00021475	97.911	By MS/MS	By MS/MS	By MS/MS	By MS/MS	By MS/MS
ACGLIIFR	______________________________	______________________________	R	A	C	F	R	R	1	1	0	0	1	0	0	1	0	2	1	0	0	1	0	0	0	0	0	0	0	0	8	0	948.522	P50583	P50583	5	12	NUDT2	Bis(5-nucleosyl)-tetraphosphatase [asymmetrical]	yes	yes	2	0.00211	92.319	By MS/MS	By MS/MS	By MS/MS	By MS/MS	By MS/MS
ACGLNFADLMAR	APPAPGPGQLTLRLRACGLNFADLMARQGL	RLRACGLNFADLMARQGLYDRLPPLPVTPG	R	A	C	A	R	Q	3	1	1	1	1	0	0	1	0	0	2	0	1	1	0	0	0	0	0	0	0	0	12	0	1337.62	Q99536	Q99536	85	96	VAT1	Synaptic vesicle membrane protein VAT-1 homolog	yes	yes	2	1.1215e-08	163.38	By MS/MS	By MS/MS	By MS/MS	By MS/MS	By MS/MS
ACGLVASNLNLKPGECLR	______________________________	LVASNLNLKPGECLRVRGEVAPDAKSFVLN	M	A	C	L	R	V	2	1	2	0	2	0	1	2	0	0	4	1	0	0	1	1	0	0	0	1	0	0	18	1	1971	P09382	P09382	2	19	LGALS1	Galectin-1	yes	yes	2	5.6715e-65	298.78	By MS/MS	By MS/MS	By MS/MS	By MS/MS	By MS/MS
ACGNFGIPCELR	MGSTSDLGHCEKIKKACGNFGIPCELRVTS	IKKACGNFGIPCELRVTSAHKGPDETLRIK	K	A	C	L	R	V	1	1	1	0	2	0	1	2	0	1	1	0	0	1	1	0	0	0	0	0	0	0	12	0	1392.63	P22234	P22234	287	298	PAICS	Multifunctional protein ADE2;Phosphoribosylaminoimidazole-succinocarboxamide synthase;Phosphoribosylaminoimidazole carboxylase	yes	yes	2	1.1527e-07	143.5	By MS/MS	By MS/MS	By MS/MS	By MS/MS	By MS/MS
ACGNMFGLMHGTCPETSGGLLICLPR	IHNLPVLAKMAAVSKACGNMFGLMHGTCPE	TCPETSGGLLICLPREQAARFCAEIKSPKY	K	A	C	P	R	E	1	1	1	0	3	0	1	5	1	1	4	0	2	1	2	1	2	0	0	0	0	0	26	0	2848.3	P49903	P49903	305	330	SEPHS1	Selenide, water dikinase 1	yes	yes	3	3.4846e-19	171.72
ACGQGFCDECSHDRR	CRKEFSIKLSKHHCRACGQGFCDECSHDRR	ACGQGFCDECSHDRRAVPSRGWDHPVRVCF	R	A	C	R	R	A	1	2	0	2	3	1	1	2	1	0	0	0	0	1	0	1	0	0	0	0	0	0	15	1	1853.7	Q9HBF4	Q9HBF4	739	753	ZFYVE1	Zinc finger FYVE domain-containing protein 1	yes	yes	4	0.0026489	51.771	By MS/MS	By matching	By MS/MS	By MS/MS	By matching
ACGQIFCGK	CRVQFGVMTRKHHCRACGQIFCGKCSSKYS	RKHHCRACGQIFCGKCSSKYSTIPKFGIEK	R	A	C	G	K	C	1	0	0	0	2	1	0	2	0	1	0	1	0	1	0	0	0	0	0	0	0	0	9	0	1039.46	O14964	O14964	184	192	HGS	Hepatocyte growth factor-regulated tyrosine kinase substrate	yes	yes	2	0.0003534	101.64	By matching	By MS/MS	By matching		By matching
ACGSEIMQK	TEQRRRAEENALQQKACGSEIMQKKQHLEI	NALQQKACGSEIMQKKQHLEIELKQVMQQR	K	A	C	Q	K	K	1	0	0	0	1	1	1	1	0	1	0	1	1	0	0	1	0	0	0	0	0	0	9	0	1022.45	P15924	P15924	1279	1287	DSP	Desmoplakin	yes	yes	2	0.00029942	106.36				By MS/MS
ACGVDYEVK	PCSVTLQPGPEDTGKACGVDYEVKAFCAEN	PEDTGKACGVDYEVKAFCAENLEEKIHKRN	K	A	C	V	K	A	1	0	0	1	1	0	1	1	0	0	0	1	0	0	0	0	0	0	1	2	0	0	9	0	1039.46	P49407	P49407	139	147	ARRB1	Beta-arrestin-1	yes	yes	2	0.00098111	88.358		By MS/MS	By MS/MS	By MS/MS
ACGVSRPVIACSVTIK	NVPYVFVRSKQALGRACGVSRPVIACSVTI	CGVSRPVIACSVTIKEGSQLKQQIQSIQQS	R	A	C	I	K	E	2	1	0	0	2	0	0	1	0	2	0	1	0	0	1	2	1	0	0	3	0	0	16	1	1716.9	P55769	P55769	92	107	NHP2L1	NHP2-like protein 1;NHP2-like protein 1, N-terminally processed	yes	yes	2;3	1.5946e-15	196.57	By MS/MS	By MS/MS	By MS/MS	By MS/MS	By MS/MS
ACHLVHDFTDAVIQER	DFLYYLTPDGQRFRRACHLVHDFTDAVIQE	CHLVHDFTDAVIQERRCTLPTQGIDDFLKN	R	A	C	E	R	R	2	1	0	2	1	1	1	0	2	1	1	0	0	1	0	0	1	0	0	2	0	0	16	0	1909.91	Q9HBI6	Q9HBI6	259	274	CYP4F11	Phylloquinone omega-hydroxylase CYP4F11	yes	yes	3;4	2.6592e-31	188.47	By MS/MS	By MS/MS	By MS/MS	By MS/MS	By MS/MS
ACIDSNEDGDLSK	PVYDCLVWHDGEVWRACIDSNEDGDLSKST	WRACIDSNEDGDLSKSTVLRNYKEAQEYGS	R	A	C	S	K	S	1	0	1	3	1	0	1	1	0	1	1	1	0	0	0	2	0	0	0	0	0	0	13	0	1422.59	P29144	P29144	208	220	TPP2	Tripeptidyl-peptidase 2	yes	yes	2	5.7764e-08	150.04	By MS/MS	By MS/MS	By MS/MS	By MS/MS	By MS/MS
ACIGDTLCQK	CEEFLPRGDRYDALRACIGDTLCQKLQNLN	YDALRACIGDTLCQKLQNLNIFLVGCGAIG	R	A	C	Q	K	L	1	0	0	1	2	1	0	1	0	1	1	1	0	0	0	0	1	0	0	0	0	0	10	0	1164.53	A0AVT1	A0AVT1	448	457	UBA6	Ubiquitin-like modifier-activating enzyme 6	yes	yes	2	0.0015053	78.377		By matching	By MS/MS
ACILCVHPR	DPKKAGTYFSNQAVRACILCVHPRTRVVHL	SNQAVRACILCVHPRTRVVHLSLRPIFLQP	R	A	C	P	R	T	1	1	0	0	2	0	0	0	1	1	1	0	0	0	1	0	0	0	0	1	0	0	9	0	1124.56	Q14690	Q14690	329	337	PDCD11	Protein RRP5 homolog	yes	yes	3	0.0003538	80.438	By MS/MS	By MS/MS	By matching	By matching	By matching
ACIPVGLLGK	AITAMGFKQPTPIQKACIPVGLLGKDICAC	TPIQKACIPVGLLGKDICACAATGTGKTAA	K	A	C	G	K	D	1	0	0	0	1	0	0	2	0	1	2	1	0	0	1	0	0	0	0	1	0	0	10	0	1026.59	Q96GQ7	Q96GQ7	247	256	DDX27	Probable ATP-dependent RNA helicase DDX27	yes	yes	2	0.008824	63.565	By matching	By MS/MS	By MS/MS	By MS/MS	By MS/MS
ACIPYLK	LMMNVNTRGTYLASKACIPYLKKSKVAHIL	RGTYLASKACIPYLKKSKVAHILNISPPLN	K	A	C	L	K	K	1	0	0	0	1	0	0	0	0	1	1	1	0	0	1	0	0	0	1	0	0	0	7	0	863.458	Q6YN16	Q6YN16	135	141	HSDL2	Hydroxysteroid dehydrogenase-like protein 2	yes	yes	2	0.01511	72.618		By MS/MS	By matching	By matching	By matching
ACIRPEISR	FWDDWMRRPEQRQGRACIRPEISRTMTFGR	EQRQGRACIRPEISRTMTFGRKGVSHGQFF	R	A	C	S	R	T	1	2	0	0	1	0	1	0	0	2	0	0	0	0	1	1	0	0	0	0	0	0	9	1	1100.58	P26572	P26572	302	310	MGAT1	Alpha-1,3-mannosyl-glycoprotein 2-beta-N-acetylglucosaminyltransferase	yes	yes	3	0.0015278	68.893	By MS/MS	By MS/MS	By MS/MS	By MS/MS	By MS/MS
ACISFNK	VLNQSPNNIPALLGKACISFNKKDYRGALA	NIPALLGKACISFNKKDYRGALAYYKKALR	K	A	C	N	K	K	1	0	1	0	1	0	0	0	0	1	0	1	0	1	0	1	0	0	0	0	0	0	7	0	838.401	Q6PD62	Q6PD62	170	176	CTR9	RNA polymerase-associated protein CTR9 homolog	yes	yes	2	0.092955	43.124
ACLAEAITLVESTHSR	RFVDKLYTGLIQGQRACLAEAITLVESTHS	CLAEAITLVESTHSRKKELAQVLLQKVLLY	R	A	C	S	R	K	3	1	0	0	1	0	2	0	1	1	2	0	0	0	0	2	2	0	0	1	0	0	16	0	1756.88	Q8IVH4	Q8IVH4	99	114	MMAA	Methylmalonic aciduria type A protein, mitochondrial	yes	yes	3	0.028849	40.493				By matching	By MS/MS
ACLDTAVENMPSLK	EDPLLSGLLDSPALKACLDTAVENMPSLKM	KACLDTAVENMPSLKMKVVEVLAGHGHLYS	K	A	C	L	K	M	2	0	1	1	1	0	1	0	0	0	2	1	1	0	1	1	1	0	0	1	0	0	14	0	1547.73	P49327	P49327	1226	1239	FASN	Fatty acid synthase;[Acyl-carrier-protein] S-acetyltransferase;[Acyl-carrier-protein] S-malonyltransferase;3-oxoacyl-[acyl-carrier-protein] synthase;3-oxoacyl-[acyl-carrier-protein] reductase;3-hydroxyacyl-[acyl-carrier-protein] dehydratase;Enoyl-[acyl-carrier-protein] reductase;Oleoyl-[acyl-carrier-protein] hydrolase	yes	yes	2	1.3702e-35	274.53	By MS/MS	By MS/MS	By MS/MS	By MS/MS	By MS/MS
ACLDYPVTSVLPPASLCK	ECLKNVSCLWCNTNKACLDYPVTSVLPPAS	DYPVTSVLPPASLCKLSSARWGVCWVNFEA	K	A	C	C	K	L	2	0	0	1	2	0	0	0	0	0	3	1	0	0	3	2	1	0	1	2	0	0	18	0	1989.99	P53801	P53801	65	82	PTTG1IP	Pituitary tumor-transforming gene 1 protein-interacting protein	yes	yes	2	5.3542e-18	222.1	By MS/MS	By MS/MS	By MS/MS	By MS/MS	By MS/MS
ACLENLGLK	LSIPKFKVEKMIDPKACLENLGLKHIFSED	KMIDPKACLENLGLKHIFSEDTSDFSGMSE	K	A	C	L	K	H	1	0	1	0	1	0	1	1	0	0	3	1	0	0	0	0	0	0	0	0	0	0	9	0	1016.53	P36952	P36952	286	294	SERPINB5	Serpin B5	yes	yes	2	0.0012406	85.212	By MS/MS		By MS/MS	By MS/MS	By MS/MS
ACLGCMGAGPGR	CVNTEGSYECRDCAKACLGCMGAGPGRCKK	CAKACLGCMGAGPGRCKKCSPGYQQVGSKC	K	A	C	G	R	C	2	1	0	0	2	0	0	4	0	0	1	0	1	0	1	0	0	0	0	0	0	0	12	0	1205.51	Q96HD1	Q96HD1	277	288	CRELD1	Cysteine-rich with EGF-like domain protein 1	yes	yes	2	0.00017094	99.802		By MS/MS	By MS/MS	By MS/MS
ACLIFFDEIDAIGGAR	ARMVRELFEMARTKKACLIFFDEIDAIGGA	CLIFFDEIDAIGGARFDDGAGGDNEVQRTM	K	A	C	A	R	F	3	1	0	2	1	0	1	2	0	3	1	0	0	2	0	0	0	0	0	0	0	0	16	0	1766.87	P35998	P35998	269	284	PSMC2	26S protease regulatory subunit 7	yes	yes	2	2.6131e-05	113.83	By MS/MS	By MS/MS	By MS/MS	By MS/MS	By MS/MS
ACLISLGYDVENDR	FDKDHGGALGPEEFKACLISLGYDVENDRQ	KACLISLGYDVENDRQGEAEFNRIMSLVDP	K	A	C	D	R	Q	1	1	1	2	1	0	1	1	0	1	2	0	0	0	0	1	0	0	1	1	0	0	14	0	1623.76	O43707	O43707	792	805	ACTN4	Alpha-actinin-4	yes	yes	2	1.3425e-17	207.29	By MS/MS	By MS/MS	By MS/MS	By MS/MS	By MS/MS
ACLISLGYDVENDRQGEAEFNR	FDKDHGGALGPEEFKACLISLGYDVENDRQ	YDVENDRQGEAEFNRIMSLVDPNHSGLVTF	K	A	C	N	R	I	2	2	2	2	1	1	3	2	0	1	2	0	0	1	0	1	0	0	1	1	0	0	22	1	2555.17	O43707	O43707	792	813	ACTN4	Alpha-actinin-4	yes	yes	3	2.5854e-22	187.43	By MS/MS	By MS/MS	By MS/MS	By MS/MS	By MS/MS
ACLLCSLVK	______________________________	DLRHLRACLLCSLVKTIDQFEYDGCDNCDA	R	A	C	V	K	T	1	0	0	0	2	0	0	0	0	0	3	1	0	0	0	1	0	0	0	1	0	0	9	0	1062.56	P63272	P63272	15	23	SUPT4H1	Transcription elongation factor SPT4	yes	yes	2	0.00038444	98.933	By MS/MS	By MS/MS	By MS/MS	By MS/MS	By MS/MS
ACLNFLK	LGDVVIDLYTEERPRACLNFLKLCKIKYYN	LYTEERPRACLNFLKLCKIKYYNYCLIHNV	R	A	C	L	K	L	1	0	1	0	1	0	0	0	0	0	2	1	0	1	0	0	0	0	0	0	0	0	7	0	864.453	Q8WUA2	Q8WUA2	24	30	PPIL4	Peptidyl-prolyl cis-trans isomerase-like 4	yes	yes	2	0.023111	65.263				By MS/MS
ACLQPSQDPQMR	PALGEALPHVVPTLRACLQPSQDPQMRLKL	TLRACLQPSQDPQMRLKLFSILSTVLLRAT	R	A	C	M	R	L	1	1	0	1	1	3	0	0	0	0	1	0	1	0	2	1	0	0	0	0	0	0	12	0	1429.64	Q86Y56	Q86Y56	611	622	DNAAF5	Dynein assembly factor 5, axonemal	yes	yes	2	0.0002017	118.71	By MS/MS	By matching
ACLSLMTAMVTQGPEAAR	LICESLYASGYRLARACLSLMTAMVTQGPE	SLMTAMVTQGPEAARDVCSHFDLNKKTLYT	R	A	C	A	R	D	4	1	0	0	1	1	1	1	0	0	2	0	2	0	1	1	2	0	0	1	0	0	18	0	1905.91	O60287	O60287	149	166	URB1	Nucleolar pre-ribosomal-associated protein 1	yes	yes	2	0.0014998	79.875				By MS/MS
ACLVTTVTSSGPSQSTIK	ETSADNQHYYCDSLKACLVTTVTSSGPSQS	VTTVTSSGPSQSTIKLVATNMIANGKLAEG	K	A	C	I	K	L	1	0	0	0	1	1	0	1	0	1	1	1	0	0	1	4	4	0	0	2	0	0	18	0	1835.93	Q9BZH6	Q9BZH6	1034	1051	WDR11	WD repeat-containing protein 11	yes	yes	2	2.1851e-25	205.96	By MS/MS		By MS/MS	By MS/MS	By MS/MS
ACLWGTGCVAGVLLQPSGAK	GTQSPAQVAEQPAVKACLWGTGCVAGVLLQ	TGCVAGVLLQPSGAKASIAQAVRDGLLPTG	K	A	C	A	K	A	3	0	0	0	2	1	0	4	0	0	3	1	0	0	1	1	1	1	0	2	0	0	20	0	2044.02	P58107	P58107	1240	1259	EPPK1	Epiplakin	yes	yes	2	1.4436e-110	355.74	By MS/MS	By MS/MS	By MS/MS	By MS/MS
ACMEEMHQVAIAAK	SQLVRVSKNYRSVIRACMEEMHQVAIAAKD	RACMEEMHQVAIAAKDPANGRQFSSQVSIL	R	A	C	A	K	D	4	0	0	0	1	1	2	0	1	1	0	1	2	0	0	0	0	0	0	1	0	0	14	0	1587.72	Q9BW27	Q9BW27	111	124	NUP85	Nuclear pore complex protein Nup85	yes	yes	3	0.0019689	71.513	By matching	By matching	By matching
ACMLTTATAHDGDVNVISWSR	DASIRIWDIRAAPSKACMLTTATAHDGDVN	ATAHDGDVNVISWSRREPFLLSGGDDGALK	K	A	C	S	R	R	3	1	1	2	1	0	0	1	1	1	1	0	1	0	0	2	3	1	0	2	0	0	21	0	2304.06	Q9BQ67	Q9BQ67	298	318	GRWD1	Glutamate-rich WD repeat-containing protein 1	yes	yes	3	5.6359e-11	120.75	By MS/MS	By MS/MS	By MS/MS	By MS/MS	By MS/MS
ACMPFGLHR	KFKEEVNHYSNEINKACMPFGLHRQFPENS	SNEINKACMPFGLHRQFPENSLQMMVQSGA	K	A	C	H	R	Q	1	1	0	0	1	0	0	1	1	0	1	0	1	1	1	0	0	0	0	0	0	0	9	0	1087.51	O95602	O95602	879	887	POLR1A	DNA-directed RNA polymerase I subunit RPA1	yes	yes	3	0.077551	28.096	By MS/MS
ACMTYFPR	GLRPECEQSALEGMKACMTYFPRACGSLKG	SALEGMKACMTYFPRACGSLKGKLASFFLS	K	A	C	P	R	A	1	1	0	0	1	0	0	0	0	0	0	0	1	1	1	0	1	0	1	0	0	0	8	0	1044.45	Q8IZL8	Q8IZL8	201	208	PELP1	Proline-, glutamic acid- and leucine-rich protein 1	yes	yes	2	0.00095192	113.1	By MS/MS	By MS/MS	By MS/MS	By MS/MS	By matching
ACNAIEDAQSTR	CVRKVYLKDTATAERACNAIEDAQSTRQQQ	AERACNAIEDAQSTRQQQKLMKQSSVRLLR	R	A	C	T	R	Q	3	1	1	1	1	1	1	0	0	1	0	0	0	0	0	1	1	0	0	0	0	0	12	0	1334.59	Q709C8	Q709C8	3722	3733	VPS13C	Vacuolar protein sorting-associated protein 13C	yes	yes	2	4.9688e-06	130.94	By MS/MS	By MS/MS	By MS/MS	By matching	By matching
ACNCLLLK	TVTNPKRIERAVEEKACNCLLLKVNQIGSV	ERAVEEKACNCLLLKVNQIGSVTEAIQACK	K	A	C	L	K	V	1	0	1	0	2	0	0	0	0	0	3	1	0	0	0	0	0	0	0	0	0	0	8	0	990.499	P09104;P13929	P09104	336	343	ENO2;ENO3	Gamma-enolase;Beta-enolase	no	no	2	0.036034	60.39	By MS/MS		By MS/MS
ACNCNLYGTMK	FFGNPLAPNPADKCKACNCNLYGTMKQQSS	DKCKACNCNLYGTMKQQSSCNPVTGQCECL	K	A	C	M	K	Q	1	0	2	0	2	0	0	1	0	0	1	1	1	0	0	0	1	0	1	0	0	0	11	0	1330.55	P11047	P11047	883	893	LAMC1	Laminin subunit gamma-1	yes	yes	2	4.0644e-06	150.35					By matching
ACNFFNNVGGNLK	LTQKQTLENSQTSSRACNFFNNVGGNLKGL	SRACNFFNNVGGNLKGLENWLLKSEKSSYQ	R	A	C	L	K	G	1	0	4	0	1	0	0	2	0	0	1	1	0	2	0	0	0	0	0	1	0	0	13	0	1453.68	Q13772	Q13772	243	255	NCOA4	Nuclear receptor coactivator 4	yes	yes	2	0.01972	61.161
ACNLDDICK	VEHIPKGNNCLDAAKACNLDDICKKYRSAY	CLDAAKACNLDDICKKYRSAYITPCTTSVS	K	A	C	C	K	K	1	0	1	2	2	0	0	0	0	1	1	1	0	0	0	0	0	0	0	0	0	0	9	0	1107.47	P56159	P56159	160	168	GFRA1	GDNF family receptor alpha-1	yes	yes	2	0.00028898	103.74	By MS/MS	By MS/MS	By MS/MS	By MS/MS	By MS/MS
ACNLDDICKK	VEHIPKGNNCLDAAKACNLDDICKKYRSAY	LDAAKACNLDDICKKYRSAYITPCTTSVSN	K	A	C	K	K	Y	1	0	1	2	2	0	0	0	0	1	1	2	0	0	0	0	0	0	0	0	0	0	10	1	1235.56	P56159	P56159	160	169	GFRA1	GDNF family receptor alpha-1	yes	yes	3	5.1191e-05	92.538	By MS/MS	By MS/MS	By MS/MS	By matching	By MS/MS
ACNPLDAGPMVVHCSAGVGR	PEYPTPILAFLRRVKACNPLDAGPMVVHCS	DAGPMVVHCSAGVGRTGCFIVIDAMLERMK	K	A	C	G	R	T	3	1	1	1	2	0	0	3	1	0	1	0	1	0	2	1	0	0	0	3	0	0	20	0	2066.94	P10586	P10586	1535	1554	PTPRF	Receptor-type tyrosine-protein phosphatase F	yes	yes	3	0.0027823	64.203	By MS/MS		By MS/MS	By MS/MS	By MS/MS
ACNPQPNGENAISAR	MRYNDFLHDPLSLCKACNPQPNGENAISAR	ACNPQPNGENAISARSDLNPANGSYPFQAL	K	A	C	A	R	S	3	1	3	0	1	1	1	1	0	1	0	0	0	0	2	1	0	0	0	0	0	0	15	0	1597.73	Q8NHP8	Q8NHP8	494	508	PLBD2	Putative phospholipase B-like 2;Putative phospholipase B-like 2 32 kDa form;Putative phospholipase B-like 2 45 kDa form	yes	yes	2	1.59e-11	174.24	By MS/MS	By MS/MS	By MS/MS	By MS/MS	By MS/MS
ACNQLGQFLQHR	SLIIHYDSEPNLLVRACNQLGQFLQHRETN	LVRACNQLGQFLQHRETNLRYLALESMCTL	R	A	C	H	R	E	1	1	1	0	1	3	0	1	1	0	2	0	0	1	0	0	0	0	0	0	0	0	12	0	1470.71	O95782;O94973	O95782	330	341	AP2A1;AP2A2	AP-2 complex subunit alpha-1;AP-2 complex subunit alpha-2	no	no	2;3	7.7098e-11	195.57	By MS/MS	By MS/MS	By matching	By MS/MS	By MS/MS
ACPHVWFER	VHGGLMGIIQRAMVKACPHVWFERSEMKDR	QRAMVKACPHVWFERSEMKDRHLVTKRLKE	K	A	C	E	R	S	1	1	0	0	1	0	1	0	1	0	0	0	0	1	1	0	0	1	0	1	0	0	9	0	1200.55	Q53EU6;Q86UL3	Q53EU6	265	273	AGPAT9;AGPAT6	Glycerol-3-phosphate acyltransferase 3;Glycerol-3-phosphate acyltransferase 4	no	no	3	0.023283	43.512	By matching				By matching
ACPLDQAIGLLVAIFHK	______________________________	PLDQAIGLLVAIFHKYSGREGDKHTLSKKE	M	A	C	H	K	Y	3	0	0	1	1	1	0	1	1	2	3	1	0	1	1	0	0	0	0	1	0	0	17	0	1865.02	P06703	P06703	2	18	S100A6	Protein S100-A6	yes	yes	2	1.4889e-46	265.22	By MS/MS	By MS/MS	By MS/MS	By MS/MS	By MS/MS
ACPLQPDHTNDEKE	PEEAGSSGLGKAKRKACPLQPDHTNDEKE_	KACPLQPDHTNDEKE_______________	K	A	C	K	E	-	1	0	1	2	1	1	2	0	1	0	1	1	0	0	2	0	1	0	0	0	0	0	14	1	1652.71	Q15004	Q15004	98	111	KIAA0101	PCNA-associated factor	yes	yes	3	1.6666e-05	93.478	By MS/MS	By MS/MS	By matching		By MS/MS
ACPPGTAACLVR	CRDIDTLRDPGSQLRACPPGTAACLVRGHQ	QLRACPPGTAACLVRGHQAFDVGQPRDGLK	R	A	C	V	R	G	3	1	0	0	2	0	0	1	0	0	1	0	0	0	2	0	1	0	0	1	0	0	12	0	1271.61	P11717	P11717	227	238	IGF2R	Cation-independent mannose-6-phosphate receptor	yes	yes	2	0.0027597	72.325	By MS/MS	By MS/MS	By MS/MS	By matching
ACPRPEGLNFQDLK	NGLTVAQNQVLNLIKACPRPEGLNFQDLKN	KACPRPEGLNFQDLKNQLKHMSVSSIKQAV	K	A	C	L	K	N	1	1	1	1	1	1	1	1	0	0	2	1	0	1	2	0	0	0	0	0	0	0	14	1	1643.81	P15927	P15927	218	231	RPA2	Replication protein A 32 kDa subunit	yes	yes	3	0.0003738	89.624	By MS/MS	By MS/MS	By MS/MS	By MS/MS	By MS/MS
ACQALGAMLSK	SQITLALGTAASYPRACQALGAMLSKGALN	SYPRACQALGAMLSKGALNPADITVLFKMF	R	A	C	S	K	G	3	0	0	0	1	1	0	1	0	0	2	1	1	0	0	1	0	0	0	0	0	0	11	0	1148.57	Q8IXH7	Q8IXH7	292	302	NELFCD	Negative elongation factor C/D	yes	yes	2	0.052226	50.353	By matching	By matching	By matching		By matching
ACQEQIEALLESSLR	RFLSRVIKCDPDCLRACQEQIEALLESSLR	ACQEQIEALLESSLRQAQQNMDPKAAEEEE	R	A	C	L	R	Q	2	1	0	0	1	2	3	0	0	1	3	0	0	0	0	2	0	0	0	0	0	0	15	0	1745.86	P24385	P24385	246	260	CCND1	G1/S-specific cyclin-D1	yes	yes	2	0.0070573	77.776	By matching	By matching	By matching	By MS/MS
ACQFLIK	KKRILLYTMNPNKFRACQFLIKFHERRNDK	TMNPNKFRACQFLIKFHERRNDKIIVFADN	R	A	C	I	K	F	1	0	0	0	1	1	0	0	0	1	1	1	0	1	0	0	0	0	0	0	0	0	7	0	878.468	P19447	P19447	543	549	ERCC3	TFIIH basal transcription factor complex helicase XPB subunit	yes	yes	2	0.090086	50.12	By matching
ACQGQYETIER	LVLLKHALGSPEKVKACQGQYETIERLRSL	EKVKACQGQYETIERLRSLSPKIMQEAFLV	K	A	C	E	R	L	1	1	0	0	1	2	2	1	0	1	0	0	0	0	0	0	1	0	1	0	0	0	11	0	1353.6	Q9BXI6	Q9BXI6	323	333	TBC1D10A	TBC1 domain family member 10A	yes	yes	2	6.426e-08	192.26	By MS/MS	By MS/MS	By MS/MS	By MS/MS	By MS/MS
ACQIFVR	SFGGAGGHAPGVARKACQIFVRNLPFDFTW	HAPGVARKACQIFVRNLPFDFTWKMLKDKF	K	A	C	V	R	N	1	1	0	0	1	1	0	0	0	1	0	0	0	1	0	0	0	0	0	1	0	0	7	0	892.459	P52272	P52272	652	658	HNRNPM	Heterogeneous nuclear ribonucleoprotein M	yes	yes	2	0.002172	118.06	By MS/MS	By MS/MS	By MS/MS	By MS/MS	By MS/MS
ACQSIYPLHDVFVR	VNKLIPDSIGKDIEKACQSIYPLHDVFVRK	KACQSIYPLHDVFVRKVKMLKKPKFELGKL	K	A	C	V	R	K	1	1	0	1	1	1	0	0	1	1	1	0	0	1	1	1	0	0	1	2	0	0	14	0	1703.85	P61247	P61247	200	213	RPS3A	40S ribosomal protein S3a	yes	yes	2;3	4.3083e-35	263.7	By MS/MS	By MS/MS	By MS/MS	By MS/MS	By MS/MS
ACQVYIQHMR	VGTQTSQVEIKLSLKACQVYIQHMRSKEHE	KLSLKACQVYIQHMRSKEHERPRRLRLVRK	K	A	C	M	R	S	1	1	0	0	1	2	0	0	1	1	0	0	1	0	0	0	0	0	1	1	0	0	10	0	1304.61	Q13045	Q13045	1223	1232	FLII	Protein flightless-1 homolog	yes	yes	3	0.060658	30.569	By matching	By MS/MS	By matching	By matching	By matching
ACSAIHAVNLR	EIYYWIGGEATLDKKACSAIHAVNLRNYLG	LDKKACSAIHAVNLRNYLGAECRTVREEMG	K	A	C	L	R	N	3	1	1	0	1	0	0	0	1	1	1	0	0	0	0	1	0	0	0	1	0	0	11	0	1210.62	Q13045	Q13045	559	569	FLII	Protein flightless-1 homolog	yes	yes	2;3	1.6553e-05	122.28	By MS/MS	By matching	By matching	By matching	By matching
ACSVIFPLIYSEMK	TKPRALLSSGAVLYKACSVIFPLIYSEMKY	KACSVIFPLIYSEMKYMVH___________	K	A	C	M	K	Y	1	0	0	0	1	0	1	0	0	2	1	1	1	1	1	2	0	0	1	1	0	0	14	0	1656.83	Q14534	Q14534	557	570	SQLE	Squalene monooxygenase	yes	yes	2	5.6668e-06	132.17	By MS/MS	By MS/MS	By MS/MS	By MS/MS	By matching
ACTELGIR	VMVANRGEIAIRVFRACTELGIRTVAIYSE	IAIRVFRACTELGIRTVAIYSEQDTGQMHR	R	A	C	I	R	T	1	1	0	0	1	0	1	1	0	1	1	0	0	0	0	0	1	0	0	0	0	0	8	0	918.459	P11498	P11498	55	62	PC	Pyruvate carboxylase, mitochondrial	yes	yes	2	0.088975	48.787					By MS/MS
ACTILLR	GDEYFTFITDCKDPKACTILLRGASKEILS	ITDCKDPKACTILLRGASKEILSEVERNLQ	K	A	C	L	R	G	1	1	0	0	1	0	0	0	0	1	2	0	0	0	0	0	1	0	0	0	0	0	7	0	845.479	P49368	P49368	371	377	CCT3	T-complex protein 1 subunit gamma	yes	yes	2	0.00090126	144.66	By MS/MS	By MS/MS	By matching	By matching	By MS/MS
ACTQLVDNLVEHILK	LLKSEEDSSYKPVKKACTQLVDNLVEHILK	ACTQLVDNLVEHILKYEESLADSDNKGVNS	K	A	C	L	K	Y	1	0	1	1	1	1	1	0	1	1	3	1	0	0	0	0	1	0	0	2	0	0	15	0	1751.92	Q6KC79	Q6KC79	1970	1984	NIPBL	Nipped-B-like protein	yes	yes	3	0.0033298	67.648	By MS/MS		By MS/MS		By MS/MS
ACTQPRPNYASNFSVIGAR	AQGASWPPQAKPPPKACTQPRPNYASNFSV	PRPNYASNFSVIGAREERGVRAPSFAQKPK	K	A	C	A	R	E	3	2	2	0	1	1	0	1	0	1	0	0	0	1	2	2	1	0	1	1	0	0	19	1	2108.02	O14976	O14976	1141	1159	GAK	Cyclin-G-associated kinase	yes	yes	3	5.6642e-25	157.22	By MS/MS	By MS/MS		By MS/MS	By MS/MS
ACVCQTLGISPEEK	RPLQVGERSDYAGFRACVCQTLGISPEEKF	RACVCQTLGISPEEKFVITTTSRKEITCDN	R	A	C	E	K	F	1	0	0	0	2	1	2	1	0	1	1	1	0	0	1	1	1	0	0	1	0	0	14	0	1590.74	A6NHR9	A6NHR9	58	71	SMCHD1	Structural maintenance of chromosomes flexible hinge domain-containing protein 1	yes	yes	2	2.4537e-11	174.21	By matching	By MS/MS	By MS/MS	By MS/MS	By MS/MS
ACVMMQGR	PGHAGRLVFGFLNGRACVMMQGRFHMYEGY	FGFLNGRACVMMQGRFHMYEGYPLWKVTFP	R	A	C	G	R	F	1	1	0	0	1	1	0	1	0	0	0	0	2	0	0	0	0	0	0	1	0	0	8	0	951.409	P00491	P00491	77	84	PNP	Purine nucleoside phosphorylase	yes	yes	2	0.00088532	114.54	By MS/MS	By matching	By MS/MS	By matching	By MS/MS
ACVQGECGVCHYCR	VSGARRRRVRCRKCKACVQGECGVCHYCRD	KACVQGECGVCHYCRDMKKFGGPGRMKQSC	K	A	C	C	R	D	1	1	0	0	4	1	1	2	1	0	0	0	0	0	0	0	0	0	1	2	0	0	14	0	1754.67	Q9Y2K7	Q9Y2K7	576	589	KDM2A	Lysine-specific demethylase 2A	yes	yes	3	9.4863e-11	132.59	By MS/MS	By MS/MS	By MS/MS	By MS/MS	By MS/MS
ACVSMLGVPVDPDTLHATLR	LIQGLTEDMVTVLIRACVSMLGVPVDPDTL	LGVPVDPDTLHATLRLCLRLTRDHKYAMMF	R	A	C	L	R	L	2	1	0	2	1	0	0	1	1	0	3	0	1	0	2	1	2	0	0	3	0	0	20	0	2151.08	Q7Z6Z7	Q7Z6Z7	1761	1780	HUWE1	E3 ubiquitin-protein ligase HUWE1	yes	yes	3	0.00064983	76.027	By matching		By MS/MS	By matching	By matching
ACWVLHYFCEVK	VFPLFSSELGYMRARACWVLHYFCEVKFKS	RARACWVLHYFCEVKFKSDQNLQTALELTR	R	A	C	V	K	F	1	0	0	0	2	0	1	0	1	0	1	1	0	1	0	0	0	1	1	2	0	0	12	0	1610.74	O95373	O95373	476	487	IPO7	Importin-7	yes	yes	2;3	0.0013068	85.733	By MS/MS	By matching	By matching	By MS/MS	By matching
ACYALENFVENLGPK	YLKSVPLGHTHHLAKACYALENFVENLGPK	ACYALENFVENLGPKVQPYLPELMECMLQL	K	A	C	P	K	V	2	0	2	0	1	0	2	1	0	0	2	1	0	1	1	0	0	0	1	1	0	0	15	0	1723.82	Q8TEX9	Q8TEX9	458	472	IPO4	Importin-4	yes	yes	2	3.297e-11	211.46	By matching	By matching	By MS/MS	By MS/MS	By MS/MS
ACYEESLK	VHPLDVMADARALERACYEESLKSRPGTAS	DARALERACYEESLKSRPGTASSSGGSIAR	R	A	C	L	K	S	1	0	0	0	1	0	2	0	0	0	1	1	0	0	0	1	0	0	1	0	0	0	8	0	998.438	Q9Y618	Q9Y618	1510	1517	NCOR2	Nuclear receptor corepressor 2	yes	yes	2	0.011764	62.464	By MS/MS	By MS/MS	By matching	By matching	By MS/MS
ACYGVLR	ESLRYKLLGGLAVRRACYGVLRFIMESGAK	LGGLAVRRACYGVLRFIMESGAKGCEVVVS	R	A	C	L	R	F	1	1	0	0	1	0	0	1	0	0	1	0	0	0	0	0	0	0	1	1	0	0	7	0	837.417	P23396	P23396	118	124	RPS3	40S ribosomal protein S3	yes	yes	2	0.091548	42.773			By matching	By MS/MS	By matching
ACYLSINPQKDEALETEK	HTSAEFEVVRTIKERACYLSINPQKDEALE	LSINPQKDEALETEKVQYTLPDGSTLDVGP	R	A	C	E	K	V	2	0	1	1	1	1	3	0	0	1	2	2	0	0	1	1	1	0	1	0	0	0	18	1	2108.01	P42025	P42025	221	238	ACTR1B	Beta-centractin	yes	yes	3	0.0092925	54.103	By matching	By MS/MS	By matching	By matching	By matching
ACYLSINPQKDETLETEK	HSSSEFEIVKAIKERACYLSINPQKDETLE	LSINPQKDETLETEKAQYYLPDGSTIEIGP	R	A	C	E	K	A	1	0	1	1	1	1	3	0	0	1	2	2	0	0	1	1	2	0	1	0	0	0	18	1	2138.02	P61163	P61163	221	238	ACTR1A	Alpha-centractin	yes	yes	3	1.0687e-14	176.81	By MS/MS	By MS/MS	By MS/MS	By MS/MS	By MS/MS
ADAASSLTVDVTPPTAK	PTSNAPSDPATTTAKADAASSLTVDVTPPT	AASSLTVDVTPPTAKAPTTVEDRVGDSTPV	K	A	D	A	K	A	4	0	0	2	0	0	0	0	0	0	1	1	0	0	2	2	3	0	0	2	0	0	17	0	1642.84	Q9H8Y8	Q9H8Y8	404	420	GORASP2	Golgi reassembly-stacking protein 2	yes	yes	2	3.4586e-34	228.02	By MS/MS	By MS/MS	By MS/MS	By MS/MS	By MS/MS
ADAEAECNILR	PYYRTKLRGLYTTAKADAEAECNILRKALD	TTAKADAEAECNILRKALDKIAEIKSLLEE	K	A	D	L	R	K	3	1	1	1	1	0	2	0	0	1	1	0	0	0	0	0	0	0	0	0	0	0	11	0	1260.58	Q96ES7	Q96ES7	68	78	CCDC101	SAGA-associated factor 29 homolog	yes	yes	2	4.0687e-06	150.27	By MS/MS	By matching	By MS/MS	By MS/MS	By MS/MS
ADAECYTAMK	SEIEDAAFLAREKAKADAECYTAMKIAEAN	REKAKADAECYTAMKIAEANKLKLTPEYLQ	K	A	D	M	K	I	3	0	0	1	1	0	1	0	0	0	0	1	1	0	0	0	1	0	1	0	0	0	10	0	1158.47	O94905	O94905	258	267	ERLIN2	Erlin-2	yes	yes	2	0.00016477	97.857	By MS/MS	By matching	By MS/MS	By matching	By MS/MS
ADAEGESDLENSR	RILAQATSDLVNAIKADAEGESDLENSRKL	IKADAEGESDLENSRKLLSAAKILADATAK	K	A	D	S	R	K	2	1	1	2	0	0	3	1	0	0	1	0	0	0	0	2	0	0	0	0	0	0	13	0	1391.58	Q9Y490	Q9Y490	842	854	TLN1	Talin-1	yes	yes	2	6.7248e-11	183	By matching	By matching	By matching	By MS/MS	By matching
ADAEGESDLENSRK	RILAQATSDLVNAIKADAEGESDLENSRKL	KADAEGESDLENSRKLLSAAKILADATAKM	K	A	D	R	K	L	2	1	1	2	0	0	3	1	0	0	1	1	0	0	0	2	0	0	0	0	0	0	14	1	1519.67	Q9Y490	Q9Y490	842	855	TLN1	Talin-1	yes	yes	2;3	1.6184e-08	155.99	By MS/MS	By MS/MS	By MS/MS	By MS/MS	By MS/MS
ADAHLGSSSVALPK	LDPDPSHSPSDKVGRADAHLGSSSVALPKE	RADAHLGSSSVALPKEASDGTGASQEPPTT	R	A	D	P	K	E	3	0	0	1	0	0	0	1	1	0	2	1	0	0	1	3	0	0	0	1	0	0	14	0	1351.71	Q8NFQ8	Q8NFQ8	128	141	TOR1AIP2	Torsin-1A-interacting protein 2	yes	yes	3	1.9093e-05	90.476	By matching	By matching			By matching
ADALQAGASQFETSAAK	KVLERDQKLSELDDRADALQAGASQFETSA	ALQAGASQFETSAAKLKRKYWWKNCKMWAI	R	A	D	A	K	L	6	0	0	1	0	2	1	1	0	0	1	1	0	1	0	2	1	0	0	0	0	0	17	0	1664.8	Q15836;P63027	Q15836	50	66	VAMP3;VAMP2	Vesicle-associated membrane protein 3;Vesicle-associated membrane protein 2	no	no	2	1.7032e-31	225.13	By MS/MS	By MS/MS	By MS/MS	By MS/MS	By MS/MS
ADALQLSVEEFVER	SFSLSPAAVADNVERADALQLSVEEFVERY	RADALQLSVEEFVERYERPYKPVVLLNAQE	R	A	D	E	R	Y	2	1	0	1	0	1	3	0	0	0	2	0	0	1	0	1	0	0	0	2	0	0	14	0	1604.8	Q6NYC1	Q6NYC1	49	62	JMJD6	Bifunctional arginine demethylase and lysyl-hydroxylase JMJD6	yes	yes	2	0.00016774	108.68	By MS/MS		By matching	By matching	By MS/MS
ADANKAEVPGATGGDSPHLQPAEPPGEPR	______________________________	DSPHLQPAEPPGEPRREPHPAEAEKQQPQH	M	A	D	P	R	R	5	1	1	2	0	1	3	4	1	0	1	1	0	0	6	1	1	0	0	1	0	0	29	1	2864.37	Q9P2K5	Q9P2K5	2	30	MYEF2	Myelin expression factor 2	yes	yes	3	4.7982e-16	142.22		By MS/MS
ADAPVALVVHMAPASVLVDSR	QPICENATFQRYQGKADAPVALVVHMAPAS	LVVHMAPASVLVDSRYQQWMERFGPDTQHL	K	A	D	S	R	Y	5	1	0	2	0	0	0	0	1	0	2	0	1	0	2	2	0	0	0	5	0	0	21	0	2117.13	Q9BQ52	Q9BQ52	333	353	ELAC2	Zinc phosphodiesterase ELAC protein 2	yes	yes	3	3.2956e-06	112.85	By matching			By MS/MS	By matching
ADATNVNNWHWTER	AKWGEGDPRWIVEERADATNVNNWHWTERD	RADATNVNNWHWTERDASNWSTDKLKTLFL	R	A	D	E	R	D	2	1	3	1	0	0	1	0	1	0	0	0	0	0	0	0	2	2	0	1	0	0	14	0	1712.77	O95433	O95433	17	30	AHSA1	Activator of 90 kDa heat shock protein ATPase homolog 1	yes	yes	2;3	5.4727e-39	265.75	By matching	By matching	By MS/MS	By MS/MS	By MS/MS
ADAVQDSEMVELVELEIR	ARQIGVEHVVVYVNKADAVQDSEMVELVEL	VQDSEMVELVELEIRELLTEFGYKGEETPV	K	A	D	I	R	E	2	1	0	2	0	1	4	0	0	1	2	0	1	0	0	1	0	0	0	3	0	0	18	0	2045	P49411	P49411	183	200	TUFM	Elongation factor Tu, mitochondrial	yes	yes	2	7.1089e-33	237.1	By MS/MS	By MS/MS	By MS/MS	By MS/MS	By MS/MS
ADAWEEIRR	______________________________	______________________________	M	A	D	R	R	L	2	2	0	1	0	0	2	0	0	1	0	0	0	0	0	0	0	1	0	0	0	0	9	1	1144.56	O94874	O94874	2	10	UFL1	E3 UFM1-protein ligase 1	yes	yes	2	0.0001669	126.24	By MS/MS	By MS/MS	By MS/MS	By MS/MS	By MS/MS
ADCASGIFLAAEK	KELLYFLDSCEPEFKADCASGIFLAAEKYA	FKADCASGIFLAAEKYAPSKRWHIDTIMRV	K	A	D	E	K	Y	4	0	0	1	1	0	1	1	0	1	1	1	0	1	0	1	0	0	0	0	0	0	13	0	1351.64	O43747	O43747	398	410	AP1G1	AP-1 complex subunit gamma-1	yes	yes	2	5.1724e-06	131.02	By MS/MS	By MS/MS	By MS/MS	By MS/MS	By MS/MS
ADCILYYGFGDIFR	NYYQESGRAGRDDMKADCILYYGFGDIFRI	KADCILYYGFGDIFRISSMVVMENVGQQKL	K	A	D	F	R	I	1	1	0	2	1	0	0	2	0	2	1	0	0	2	0	0	0	0	2	0	0	0	14	0	1708.79	P46063	P46063	412	425	RECQL	ATP-dependent DNA helicase Q1	yes	yes	2	0.00040631	108.98	By MS/MS	By matching	By MS/MS	By MS/MS	By MS/MS
ADCLMGEFK	DEIISIRVYNSHSLRADCLMGEFKIDVGFV	NSHSLRADCLMGEFKIDVGFVYDEPGHAVM	R	A	D	F	K	I	1	0	0	1	1	0	1	1	0	0	1	1	1	1	0	0	0	0	0	0	0	0	9	0	1069.46	Q9NZM1	Q9NZM1	273	281	MYOF	Myoferlin	yes	yes	2	0.00020193	121.53	By MS/MS	By MS/MS	By MS/MS	By MS/MS	By MS/MS
ADCLSTGMELLRR	LLRCRDLASSLRLLRADCLSTGMELLRRIQ	LRADCLSTGMELLRRIQERLLAILQHSAQD	R	A	D	R	R	I	1	2	0	1	1	0	1	1	0	0	3	0	1	0	0	1	1	0	0	0	0	0	13	1	1520.74	Q8IWT3	Q8IWT3	2402	2414	CUL9	Cullin-9	yes	yes	3	0.085196	22.885	By MS/MS	By MS/MS		By MS/MS
ADDADEFGYSR	AKSARLNLWRYGDFRADDADEFGYSR____	GDFRADDADEFGYSR_______________	R	A	D	S	R	-	2	1	0	3	0	0	1	1	0	0	0	0	0	1	0	1	0	0	1	0	0	0	11	0	1244.49	Q7KZF4	Q7KZF4	900	910	SND1	Staphylococcal nuclease domain-containing protein 1	yes	yes	2	2.5842e-06	163.38	By MS/MS	By MS/MS	By MS/MS	By MS/MS	By MS/MS
ADDGFHLLLMTPK	VQHEARLSMMLLDSRADDGFHLLLMTPKPM	SRADDGFHLLLMTPKPMIRAFDHVLHLRPL	R	A	D	P	K	P	1	0	0	2	0	0	0	1	1	0	3	1	1	1	1	0	1	0	0	0	0	0	13	0	1456.74	Q9H6R4	Q9H6R4	452	464	NOL6	Nucleolar protein 6	yes	yes	3	0.11264	33.227		By matching	By matching	By matching	By matching
ADDGRPFPQVIK	CIGGVILFHETLYQKADDGRPFPQVIKSKG	YQKADDGRPFPQVIKSKGGVVGIKVDKGVV	K	A	D	I	K	S	1	1	0	2	0	1	0	1	0	1	0	1	0	1	2	0	0	0	0	1	0	0	12	1	1341.7	P04075	P04075	88	99	ALDOA	Fructose-bisphosphate aldolase A	yes	yes	2;3	8.62e-05	141.08	By MS/MS	By MS/MS	By MS/MS	By MS/MS	By MS/MS
ADDIDIEAMLEAPYKK	______________________________	DDIDIEAMLEAPYKKDENKLSSANGHEERS	M	A	D	K	K	D	3	0	0	3	0	0	2	0	0	2	1	2	1	0	1	0	0	0	1	0	0	0	16	1	1820.89	Q14498	Q14498	2	17	RBM39	RNA-binding protein 39	yes	yes	2	3.058e-06	131.06	By matching			By matching	By MS/MS
ADDILDLK	QLDLAKNRLYQAIQRADDILDLKFCMDGVQ	LYQAIQRADDILDLKFCMDGVQTALRSEDY	R	A	D	L	K	F	1	0	0	3	0	0	0	0	0	1	2	1	0	0	0	0	0	0	0	0	0	0	8	0	901.476	Q9H9E3	Q9H9E3	129	136	COG4	Conserved oligomeric Golgi complex subunit 4	yes	yes	2	0.002896	85.642	By MS/MS	By matching	By MS/MS	By MS/MS	By matching
ADDKDSLPK	______________________________	______________________________	M	A	D	P	K	L	1	0	0	3	0	0	0	0	0	0	1	2	0	0	1	1	0	0	0	0	0	0	9	1	987.487	L0R6Q1	L0R6Q1	2	10	SLC35A4		yes	yes	2	0.00023647	103.19	By MS/MS	By MS/MS	By MS/MS	By MS/MS	By MS/MS
ADDKETCFAEEGKK	AVMDDFAAFVEKCCKADDKETCFAEEGKKL	KADDKETCFAEEGKKLVAASQAALGL____	K	A	D	K	K	L	2	0	0	2	1	0	3	1	0	0	0	3	0	1	0	0	1	0	0	0	0	0	14	2	1626.72	CON__P02768-1;P02768	CON__P02768-1	585	598	ALB	Serum albumin	yes	no	3	0.0013775	71.344
ADDKLIAEEGVDSLNVK	NFLRFQLTMRLRSIKADDKLIAEEGVDSLN	DKLIAEEGVDSLNVKELQAACRARGMRALG	K	A	D	V	K	E	2	0	1	3	0	0	2	1	0	1	2	2	0	0	0	1	0	0	0	2	0	0	17	1	1814.93	O95202	O95202	357	373	LETM1	LETM1 and EF-hand domain-containing protein 1, mitochondrial	yes	yes	2;3	9.4885e-11	150.01	By matching	By MS/MS	By MS/MS	By MS/MS	By matching
ADDLLPLGDQTQDGDFGSR	RVKKIRKKEKEVVVRADDLLPLGDQTQDGD	LPLGDQTQDGDFGSRLRGRGRRRVSEVEEE	R	A	D	S	R	L	1	1	0	5	0	2	0	3	0	0	3	0	0	1	1	1	1	0	0	0	0	0	19	0	2018.92	O43290	O43290	420	438	SART1	U4/U6.U5 tri-snRNP-associated protein 1	yes	yes	2	2.9157e-05	107.61	By MS/MS	By MS/MS	By MS/MS	By matching	By MS/MS
ADDPLLK	DPRHYQQRTLTFALRADDPLLKLLQEAQQS	RTLTFALRADDPLLKLLQEAQQS_______	R	A	D	L	K	L	1	0	0	2	0	0	0	0	0	0	2	1	0	0	1	0	0	0	0	0	0	0	7	0	770.417	Q96C86	Q96C86	323	329	DCPS	m7GpppX diphosphatase	yes	yes	2	0.094932	42.095	By MS/MS		By matching	By matching
ADDPLRLDQELQQPQTQEK	PVEQDSSQPSLPLVRADDPLRLDQELQQPQ	LRLDQELQQPQTQEKTSNSLTEDSKMANAK	R	A	D	E	K	T	1	1	0	3	0	5	2	0	0	0	3	1	0	0	2	0	1	0	0	0	0	0	19	1	2251.11	Q12888	Q12888	840	858	TP53BP1	Tumor suppressor p53-binding protein 1	yes	yes	3	0.0024593	69.122	By MS/MS	By MS/MS		By MS/MS	By MS/MS
ADDPSAADRNVEIWK	______________________________	ADDPSAADRNVEIWKIKKLIKSLEAARGNG	M	A	D	W	K	I	3	1	1	3	0	0	1	0	0	1	0	1	0	0	1	1	0	1	0	1	0	0	15	1	1685.8	P62495	P62495	2	16	ETF1	Eukaryotic peptide chain release factor subunit 1	yes	yes	2	7.2069e-05	105.95	By MS/MS	By MS/MS	By MS/MS
ADDPSSYMEVVQAANTSGNWEELVK	LQKGMVKEAIDSYIKADDPSSYMEVVQAAN	VQAANTSGNWEELVKYLQMARKKARESYVE	K	A	D	V	K	Y	3	0	2	2	0	1	3	1	0	0	1	1	1	0	1	3	1	1	1	3	0	0	25	0	2739.23	Q00610	Q00610	1131	1155	CLTC	Clathrin heavy chain 1	yes	yes	3	4.9297e-11	124.31		By MS/MS
ADDPTMGEGPDK	ALLAQLIQDKLDAYKADDPTMGEGPDKARS	AYKADDPTMGEGPDKARSQLLILDRGFDPS	K	A	D	D	K	A	1	0	0	3	0	0	1	2	0	0	0	1	1	0	2	0	1	0	0	0	0	0	12	0	1231.5	P61764	P61764	214	225	STXBP1	Syntaxin-binding protein 1	yes	yes	2	1.1512e-05	123.96		By MS/MS	By MS/MS	By MS/MS
ADDPYAHLSK	EGEGEEEEEEGGESKADDPYAHLSKKEKKK	GGESKADDPYAHLSKKEKKKLKKQMEYERQ	K	A	D	S	K	K	2	0	0	2	0	0	0	0	1	0	1	1	0	0	1	1	0	0	1	0	0	0	10	0	1115.52	Q8NE71	Q8NE71	246	255	ABCF1	ATP-binding cassette sub-family F member 1	yes	yes	2;3	3.1517e-05	115.06	By MS/MS	By MS/MS	By MS/MS	By MS/MS	By MS/MS
ADDSSNKEAAEEKPEEDNDYHR	SAKQHLDSHRNGETKADDSSNKEAAEEKPE	EAAEEKPEEDNDYHRSDEQVSICLECNSSK	K	A	D	H	R	S	3	1	2	4	0	0	5	0	1	0	0	2	0	0	1	2	0	0	1	0	0	0	22	2	2548.06	Q3KNV8	Q3KNV8	129	150	PCGF3	Polycomb group RING finger protein 3	yes	yes	4	0.034961	43.463	By MS/MS		By matching		By matching
ADDTSAATIEK	PGVLSAPPNLIQRPKADDTSAATIEKKATA	QRPKADDTSAATIEKKATATISAKPQITNP	K	A	D	E	K	K	3	0	0	2	0	0	1	0	0	1	0	1	0	0	0	1	2	0	0	0	0	0	11	0	1120.52	Q9Y2W2	Q9Y2W2	546	556	WBP11	WW domain-binding protein 11	yes	yes	2	0.0027066	74.841					By matching
ADDVRPEVTWSFSR	EGKELDLTCNITTDRADDVRPEVTWSFSRM	RADDVRPEVTWSFSRMPDSTLPGSRVLARL	R	A	D	S	R	M	1	2	0	2	0	0	1	0	0	0	0	0	0	1	1	2	1	1	0	2	0	0	14	1	1663.8	Q9P2B2	Q9P2B2	306	319	PTGFRN	Prostaglandin F2 receptor negative regulator	yes	yes	3	0.024763	51.265	By matching	By matching	By matching	By MS/MS	By matching
ADEARPNTIDFGKDDQHFTVTGLHK	ELPGELLGYRLQYCRADEARPNTIDFGKDD	FGKDDQHFTVTGLHKGTTYIFRLAAKNRAG	R	A	D	H	K	G	2	1	1	4	0	1	1	2	2	1	1	2	0	2	1	0	3	0	0	1	0	0	25	2	2811.36	P10586	P10586	860	884	PTPRF	Receptor-type tyrosine-protein phosphatase F	yes	yes	4;5	7.1981e-11	119.76	By matching	By MS/MS	By matching	By matching	By MS/MS
ADEASELACPTPK	VRQLTLRKLQELSSKADEASELACPTPKED	SKADEASELACPTPKEDGLAQQQTQLNLRS	K	A	D	P	K	E	3	0	0	1	1	0	2	0	0	0	1	1	0	0	2	1	1	0	0	0	0	0	13	0	1387.63	P49327	P49327	2194	2206	FASN	Fatty acid synthase;[Acyl-carrier-protein] S-acetyltransferase;[Acyl-carrier-protein] S-malonyltransferase;3-oxoacyl-[acyl-carrier-protein] synthase;3-oxoacyl-[acyl-carrier-protein] reductase;3-hydroxyacyl-[acyl-carrier-protein] dehydratase;Enoyl-[acyl-carrier-protein] reductase;Oleoyl-[acyl-carrier-protein] hydrolase	yes	yes	2	2.5579e-20	222.18	By MS/MS	By MS/MS	By MS/MS	By MS/MS	By MS/MS
ADEDGEGIHPSAPHR	______________________________	ADEDGEGIHPSAPHRNGGGGGGGGSGLHCA	M	A	D	H	R	N	2	1	0	2	0	0	2	2	2	1	0	0	0	0	2	1	0	0	0	0	0	0	15	0	1586.71	Q96L92	Q96L92	2	16	SNX27	Sorting nexin-27	yes	yes	3	8.8478e-05	77.746				By MS/MS	By MS/MS
ADEDPALFQSVK	IDIADRSQVEPADYKADEDPALFQSVKTKR	DYKADEDPALFQSVKTKRGPLGPNWKKELA	K	A	D	V	K	T	2	0	0	2	0	1	1	0	0	0	1	1	0	1	1	1	0	0	0	1	0	0	12	0	1318.64	P48739	P48739	156	167	PITPNB	Phosphatidylinositol transfer protein beta isoform	yes	yes	2	0.0084879	62.894	By matching
ADEDPIMGFHQMFLLK	TPDSCIISMVVGQLKADEDPIMGFHQMFLL	DEDPIMGFHQMFLLKNINDAWVCTNDMFRL	K	A	D	L	K	N	1	0	0	2	0	1	1	1	1	1	2	1	2	2	1	0	0	0	0	0	0	0	16	0	1890.9	P61970	P61970	91	106	NUTF2	Nuclear transport factor 2	yes	yes	2;3	5.2794e-31	222.94	By MS/MS	By MS/MS	By MS/MS	By MS/MS	By MS/MS
ADEGISFR	SDPKRTIAQDYGVLKADEGISFRGLFIIDD	QDYGVLKADEGISFRGLFIIDDKGILRQIT	K	A	D	F	R	G	1	1	0	1	0	0	1	1	0	1	0	0	0	1	0	1	0	0	0	0	0	0	8	0	893.424	Q06830	Q06830	121	128	PRDX1	Peroxiredoxin-1	yes	yes	2	0.00011085	152.41	By MS/MS	By MS/MS	By MS/MS	By MS/MS	By MS/MS
ADEHVIDQGDDGDNFYVIER	QLSQVLDAMFERIVKADEHVIDQGDDGDNF	IDQGDDGDNFYVIERGTYDILVTKDNQTRS	K	A	D	E	R	G	1	1	1	5	0	1	2	2	1	2	0	0	0	1	0	0	0	0	1	2	0	0	20	0	2306.01	P13861	P13861	162	181	PRKAR2A	cAMP-dependent protein kinase type II-alpha regulatory subunit	yes	yes	3	1.0087e-05	110.98	By MS/MS	By MS/MS	By matching	By matching	By matching
ADEIEMIMTDLER	LFDLKTKYDEETTAKADEIEMIMTDLERAN	AKADEIEMIMTDLERANQRAEVAQREAETL	K	A	D	E	R	A	1	1	0	2	0	0	3	0	0	2	1	0	2	0	0	0	1	0	0	0	0	0	13	0	1564.71	P39880;Q13948	P39880	226	238	CUX1	Homeobox protein cut-like 1;Protein CASP	no	no	2	9.7478e-08	145.55	By MS/MS	By MS/MS	By MS/MS	By MS/MS	By MS/MS
ADELLCWEDSAGHWLYE	DSVESARREIALWFRADELLCWEDSAGHWL	ELLCWEDSAGHWLYE_______________	R	A	D	Y	E	-	2	0	0	2	1	0	3	1	1	0	3	0	0	0	0	1	0	2	1	0	0	0	17	0	2092.88	Q13232	Q13232	153	169	NME3	Nucleoside diphosphate kinase 3	yes	yes	2	1.6931e-17	196.16	By MS/MS	By MS/MS	By MS/MS	By MS/MS	By MS/MS
ADEQTTCEVLDYFLR	RQLLGRLQDLLLGPKADEQTTCEVLDYFLR	ADEQTTCEVLDYFLRRLGSSQVASRVLAMK	K	A	D	L	R	R	1	1	0	2	1	1	2	0	0	0	2	0	0	1	0	0	2	0	1	1	0	0	15	0	1858.84	Q8N201	Q8N201	963	977	INTS1	Integrator complex subunit 1	yes	yes	2	2.792e-08	154.36	By MS/MS	By matching	By matching	By MS/MS	By MS/MS
ADEVVAPGQEK	SKLGTGNRMYHTKEKADEVVAPGQEKISSL	TKEKADEVVAPGQEKISSLSGAHRKRRRWP	K	A	D	E	K	I	2	0	0	1	0	1	2	1	0	0	0	1	0	0	1	0	0	0	0	2	0	0	11	0	1141.56	Q8IY37	Q8IY37	132	142	DHX37	Probable ATP-dependent RNA helicase DHX37	yes	yes	2	0.084168	38.302		By MS/MS		By matching
ADEVVWVR	PDRVLVRVRDLTIQKADEVVWVRARVHTSR	RDLTIQKADEVVWVRARVHTSRAKGKQCFL	K	A	D	V	R	A	1	1	0	1	0	0	1	0	0	0	0	0	0	0	0	0	0	1	0	3	0	0	8	0	972.503	P14868	P14868	56	63	DARS	Aspartate--tRNA ligase, cytoplasmic	yes	yes	2	0.00032535	134.06	By MS/MS	By MS/MS	By MS/MS		By MS/MS
ADEWLMK	ADFCIIHYAGKVDYKADEWLMKNMDPLNDN	YAGKVDYKADEWLMKNMDPLNDNIATLLHQ	K	A	D	M	K	N	1	0	0	1	0	0	1	0	0	0	1	1	1	0	0	0	0	1	0	0	0	0	7	0	891.416	P35579;P35580	P35579	581	587	MYH9;MYH10	Myosin-9;Myosin-10	no	no	2	0.0047002	101.69	By MS/MS	By MS/MS	By MS/MS	By MS/MS	By MS/MS
ADFAQACQDAGVR	NVDAVHPGYGFLSERADFAQACQDAGVRFI	ERADFAQACQDAGVRFIGPSPEVVRKMGDK	R	A	D	V	R	F	4	1	0	2	1	2	0	1	0	0	0	0	0	1	0	0	0	0	0	1	0	0	13	0	1407.62	P11498	P11498	125	137	PC	Pyruvate carboxylase, mitochondrial	yes	yes	2	2.4545e-05	123.62					By MS/MS
ADFCIIHYAGK	GTHPKFQKPKQLKDKADFCIIHYAGKVDYK	LKDKADFCIIHYAGKVDYKADEWLMKNMDP	K	A	D	G	K	V	2	0	0	1	1	0	0	1	1	2	0	1	0	1	0	0	0	0	1	0	0	0	11	0	1293.62	P35579;P35580	P35579	566	576	MYH9;MYH10	Myosin-9;Myosin-10	no	no	2;3	2.6977e-05	114.97	By MS/MS	By MS/MS	By MS/MS	By MS/MS	By MS/MS
ADFDDRVSDEEK	______________________________	______________________________	M	A	D	E	K	V	1	1	0	4	0	0	2	0	0	0	0	1	0	1	0	1	0	0	0	1	0	0	12	1	1424.61	P52907	P52907	2	13	CAPZA1	F-actin-capping protein subunit alpha-1	yes	yes	2	5.4004e-10	185.25	By MS/MS	By MS/MS	By MS/MS	By MS/MS	By MS/MS
ADFDNTVAIHPTSSEELVTLR	MLQGFAVAVKMGATKADFDNTVAIHPTSSE	VAIHPTSSEELVTLR_______________	K	A	D	L	R	-	2	1	1	2	0	0	2	0	1	1	2	0	0	1	1	2	3	0	0	2	0	0	21	0	2314.14	P00390	P00390	502	522	GSR	Glutathione reductase, mitochondrial	yes	yes	3	3.7326e-28	200.99	By MS/MS	By MS/MS	By MS/MS	By MS/MS	By MS/MS
ADFFEDENGQR	QSVTMGYYKNEAKTKADFFEDENGQRWLCT	AKTKADFFEDENGQRWLCTGDIGEFEPDGC	K	A	D	Q	R	W	1	1	1	2	0	1	2	1	0	0	0	0	0	2	0	0	0	0	0	0	0	0	11	0	1326.55	O95573	O95573	548	558	ACSL3	Long-chain-fatty-acid--CoA ligase 3	yes	yes	2	1.0283e-05	129.63	By MS/MS	By matching		By matching	By matching
ADFLIFR	HEVAAMLKSELRKQKADFLIFRALEVNTVT	KSELRKQKADFLIFRALEVNTVTCQLNCSD	K	A	D	F	R	A	1	1	0	1	0	0	0	0	0	1	1	0	0	2	0	0	0	0	0	0	0	0	7	0	880.481	Q8IZA0	Q8IZA0	872	878	KIAA0319L	Dyslexia-associated protein KIAA0319-like protein	yes	yes	2	0.058872	53.554	By matching
ADFPAGIPECGTDALR	NLDPSEVEKAKEGQKADFPAGIPECGTDAL	DFPAGIPECGTDALRFGLCAYMSQGRDINL	K	A	D	L	R	F	3	1	0	2	1	0	1	2	0	1	1	0	0	1	2	0	1	0	0	0	0	0	16	0	1688.78	P26640	P26640	908	923	VARS	Valine--tRNA ligase	yes	yes	2	0.00012846	97.463	By matching	By MS/MS	By MS/MS	By MS/MS	By MS/MS
ADFPRPDHR	YWPEGKRVAMEDRYRADFPRPDHRFHDFDH	MEDRYRADFPRPDHRFHDFDHRDRGQYQDH	R	A	D	H	R	F	1	2	0	2	0	0	0	0	1	0	0	0	0	1	2	0	0	0	0	0	0	0	9	1	1109.54	Q14151	Q14151	756	764	SAFB2	Scaffold attachment factor B2	yes	yes	3	0.00040043	81.972	By MS/MS	By MS/MS	By MS/MS	By MS/MS	By MS/MS
ADFQYQESNLR	DQTILEKDKKLTELKADFQYQESNLRTKMN	TELKADFQYQESNLRTKMNSMEKAHKETVE	K	A	D	L	R	T	1	1	1	1	0	2	1	0	0	0	1	0	0	1	0	1	0	0	1	0	0	0	11	0	1369.63	Q5HYJ3	Q5HYJ3	282	292	FAM76B	Protein FAM76B	yes	yes	2	1.2964e-05	126.49			By MS/MS	By matching	By MS/MS
ADFREPNAEVPRPIPHIGPDYIPTEEER	______________________________	IPHIGPDYIPTEEERRVFAECNDESFWFRS	R	A	D	E	R	R	2	3	1	2	0	0	5	1	1	3	0	0	0	1	6	0	1	0	1	1	0	0	28	2	3243.59	Q9NX40	Q9NX40	5	32	OCIAD1	OCIA domain-containing protein 1	yes	yes	4;5	3.7102e-08	114.13	By MS/MS	By MS/MS	By MS/MS	By MS/MS	By MS/MS
ADFSGMSQTDLSLSK	VLRNLGMTDAFELGKADFSGMSQTDLSLSK	ADFSGMSQTDLSLSKVVHKSFVEVNEEGTE	K	A	D	S	K	V	1	0	0	2	0	1	0	1	0	0	2	1	1	1	0	4	1	0	0	0	0	0	15	0	1585.73	P35237	P35237	300	314	SERPINB6	Serpin B6	yes	yes	2	2.2281e-07	138.89			By MS/MS	By MS/MS
ADFVLAANSYDLAIK	LANRKRECGNAHYQRADFVLAANSYDLAIK	ADFVLAANSYDLAIKAITSSAKVDMTFEEE	R	A	D	I	K	A	4	0	1	2	0	0	0	0	0	1	2	1	0	1	0	1	0	0	1	1	0	0	15	0	1609.84	Q14318	Q14318	235	249	FKBP8	Peptidyl-prolyl cis-trans isomerase FKBP8	yes	yes	2	6.9638e-05	114.24				By MS/MS
ADGATSDDLDLHDDR	IQQQQNQLVWVSEGKADGATSDDLDLHDDR	ADGATSDDLDLHDDRLSYLSAPGSEYSMYS	K	A	D	D	R	L	2	1	0	6	0	0	0	1	1	0	2	0	0	0	0	1	1	0	0	0	0	0	15	0	1614.68	Q07157	Q07157	805	819	TJP1	Tight junction protein ZO-1	yes	yes	3	0.039676	34.395	By matching	By matching	By matching	By MS/MS	By matching
ADGETILK	AAARHSTLDFMLGAKADGETILKGLQSIFQ	DFMLGAKADGETILKGLQSIFQEQGMAESV	K	A	D	L	K	G	1	0	0	1	0	0	1	1	0	1	1	1	0	0	0	0	1	0	0	0	0	0	8	0	845.449	P52788	P52788	17	24	SMS	Spermine synthase	yes	yes	2	0.014984	54.776	By matching	By matching		By MS/MS	By matching
ADGGTQVIDTK	GYGKITGKNQVTATKADGGTQVIDTKNILI	TATKADGGTQVIDTKNILIATGSEVTPFPG	K	A	D	T	K	N	1	0	0	2	0	1	0	2	0	1	0	1	0	0	0	0	2	0	0	1	0	0	11	0	1103.55	P09622	P09622	167	177	DLD	Dihydrolipoyl dehydrogenase, mitochondrial	yes	yes	2	1.4419e-07	185.61		By MS/MS	By MS/MS	By matching	By matching
ADGHAATLVMK	NAAFRAGSKEAASGKADGHAATLVMKLQLF	ASGKADGHAATLVMKLQLFIQEVNHAVEET	K	A	D	M	K	L	3	0	0	1	0	0	0	1	1	0	1	1	1	0	0	0	1	0	0	1	0	0	11	0	1112.56	P83436	P83436	33	43	COG7	Conserved oligomeric Golgi complex subunit 7	yes	yes	2	1.1131e-09	140.49	By MS/MS		By MS/MS	By matching	By MS/MS
ADGILVPGGFGIR	EDPVKFHEAWQKLCKADGILVPGGFGIRGT	CKADGILVPGGFGIRGTLGKLQAISWARTK	K	A	D	I	R	G	1	1	0	1	0	0	0	4	0	2	1	0	0	1	1	0	0	0	0	1	0	0	13	0	1270.7	Q9NRF8	Q9NRF8	364	376	CTPS2	CTP synthase 2	yes	yes	2	0.0003429	93.098				By matching	By MS/MS
ADGIVPETWIDGPK	STRSGRIIPKPEFPRADGIVPETWIDGPKD	RADGIVPETWIDGPKDTSVEDALERTYVPC	R	A	D	P	K	D	1	0	0	2	0	0	1	2	0	2	0	1	0	0	2	0	1	1	0	1	0	0	14	0	1496.75	Q96A35	Q96A35	162	175	MRPL24	39S ribosomal protein L24, mitochondrial	yes	yes	2	0.0039705	69.261	By matching	By matching	By matching
ADGIVPETWIDGPKDTSVEDALER	STRSGRIIPKPEFPRADGIVPETWIDGPKD	IDGPKDTSVEDALERTYVPCLKTLQEEVME	R	A	D	E	R	T	2	1	0	4	0	0	3	2	0	2	1	1	0	0	2	1	2	1	0	2	0	0	24	1	2612.26	Q96A35	Q96A35	162	185	MRPL24	39S ribosomal protein L24, mitochondrial	yes	yes	3	0.00012169	72.935	By MS/MS	By MS/MS	By MS/MS
ADGLLGMFLK	LTGAQAELEGEFGKKADGLLGMFLKRLSSQ	EFGKKADGLLGMFLKRLSSQLILLQAWTSH	K	A	D	L	K	R	1	0	0	1	0	0	0	2	0	0	3	1	1	1	0	0	0	0	0	0	0	0	10	0	1063.57	Q8N766	Q8N766	477	486	EMC1	ER membrane protein complex subunit 1	yes	yes	2	0.0010157	84.568	By matching	By matching	By MS/MS		By matching
ADGQMPFSCHYPSR	______________________________	MADGQMPFSCHYPSRLRRDPFRDSPLSSRL	M	A	D	S	R	L	1	1	0	1	1	1	0	1	1	0	0	0	1	1	2	2	0	0	1	0	0	0	14	0	1651.69	Q9UJY1	Q9UJY1	2	15	HSPB8	Heat shock protein beta-8	yes	yes	2	8.7525e-06	130.69			By matching	By MS/MS	By MS/MS
ADGSSLPEWVTDNAGTLHFAR	CSATGREKPTIKWERADGSSLPEWVTDNAG	PEWVTDNAGTLHFARVTRDDAGNYTCIASN	R	A	D	A	R	V	3	1	1	2	0	0	1	2	1	0	2	0	0	1	1	2	2	1	0	1	0	0	21	0	2243.06	Q13308	Q13308	539	559	PTK7	Inactive tyrosine-protein kinase 7	yes	yes	3	5.8551e-07	115.42	By MS/MS	By MS/MS	By MS/MS	By matching	By MS/MS
ADGVPVYLK	AGKNKVPELQKFFQKADGVPVYLKRGLPDQ	QKFFQKADGVPVYLKRGLPDQMLYRTTMAL	K	A	D	L	K	R	1	0	0	1	0	0	0	1	0	0	1	1	0	0	1	0	0	0	1	2	0	0	9	0	960.528	O14548	O14548	70	78	COX7A2L	Cytochrome c oxidase subunit 7A-related protein, mitochondrial	yes	yes	2	0.057371	45.7	By MS/MS		By MS/MS	By MS/MS	By MS/MS
ADGVPVYLKR	AGKNKVPELQKFFQKADGVPVYLKRGLPDQ	KFFQKADGVPVYLKRGLPDQMLYRTTMALT	K	A	D	K	R	G	1	1	0	1	0	0	0	1	0	0	1	1	0	0	1	0	0	0	1	2	0	0	10	1	1116.63	O14548	O14548	70	79	COX7A2L	Cytochrome c oxidase subunit 7A-related protein, mitochondrial	yes	yes	3	0.069842	32.329					By matching
ADGVVEGIDVNGPK	LPAVDSEILEMPPEKADGVVEGIDVNGPKA	KADGVVEGIDVNGPKAQLMLRYPDGKREQI	K	A	D	P	K	A	1	0	1	2	0	0	1	3	0	1	0	1	0	0	1	0	0	0	0	3	0	0	14	0	1368.69	O94888	O94888	399	412	UBXN7	UBX domain-containing protein 7	yes	yes	2	0.0010624	75.566				By MS/MS	By MS/MS
ADGYVLEGK	KLLACIASRPGQCGRADGYVLEGKELEFYL	PGQCGRADGYVLEGKELEFYLRKIKARKGK	R	A	D	G	K	E	1	0	0	1	0	0	1	2	0	0	1	1	0	0	0	0	0	0	1	1	0	0	9	0	950.471	P62241	P62241	185	193	RPS8	40S ribosomal protein S8	yes	yes	2	0.0002015	128.93	By MS/MS	By MS/MS	By MS/MS	By MS/MS	By MS/MS
ADHDFVVQEDFMK	DLRNVCTEAGMFAIRADHDFVVQEDFMKAV	IRADHDFVVQEDFMKAVRKVADSKKLESKL	R	A	D	M	K	A	1	0	0	3	0	1	1	0	1	0	0	1	1	2	0	0	0	0	0	2	0	0	13	0	1579.7	P62333	P62333	357	369	PSMC6	26S protease regulatory subunit 10B	yes	yes	3	7.5869e-05	82.705	By MS/MS	By MS/MS	By MS/MS	By matching	By matching
ADHNTVLPGRPR	DLSWHPPHQGLSDIRADHNTVLPGRPRQNS	DIRADHNTVLPGRPRQNSLHGSFHSADVLK	R	A	D	P	R	Q	1	2	1	1	0	0	0	1	1	0	1	0	0	0	2	0	1	0	0	1	0	0	12	1	1331.71	Q9NSY1	Q9NSY1	1093	1104	BMP2K	BMP-2-inducible protein kinase	yes	yes	3	0.00014808	98.105	By MS/MS	By MS/MS	By MS/MS		By matching
ADHPPAEVTSHAASGAK	HTDSLRNSSTEIRHRADHPPAEVTSHAASG	HPPAEVTSHAASGAKADQEEQIHPRSRLRS	R	A	D	A	K	A	5	0	0	1	0	0	1	1	2	0	0	1	0	0	2	2	1	0	0	1	0	0	17	0	1644.79	Q9UHB6	Q9UHB6	101	117	LIMA1	LIM domain and actin-binding protein 1	yes	yes	3;4	2.8882e-08	111.01	By MS/MS	By MS/MS	By MS/MS	By MS/MS	By MS/MS
ADHSFSDGVPSDSVEAAK	______________________________	SFSDGVPSDSVEAAKNASNTEKLTDQVMQN	M	A	D	A	K	N	3	0	0	3	0	0	1	1	1	0	0	1	0	1	1	4	0	0	0	2	0	0	18	0	1817.81	Q99733	Q99733	2	19	NAP1L4	Nucleosome assembly protein 1-like 4	yes	yes	2	9.5702e-87	324.81	By MS/MS	By MS/MS	By MS/MS	By MS/MS	By MS/MS
ADHVQSLAQLENLCK	______________________________	ADHVQSLAQLENLCKQLYETTDTTTRLQAE	M	A	D	C	K	Q	2	0	1	1	1	2	1	0	1	0	3	1	0	0	0	1	0	0	0	1	0	0	15	0	1724.85	Q9UIA9	Q9UIA9	2	16	XPO7	Exportin-7	yes	yes	2	1.2334e-48	286.53	By MS/MS	By MS/MS	By MS/MS	By MS/MS	By MS/MS
ADHWMLYECESPWAGGSR	MVSLDHSMWFHAPFRADHWMLYECESPWAG	WMLYECESPWAGGSRGLVHGRLWRQDGVLA	R	A	D	S	R	G	2	1	0	1	1	0	2	2	1	0	1	0	1	0	1	2	0	2	1	0	0	0	18	0	2150.89	O14734	O14734	267	284	ACOT8	Acyl-coenzyme A thioesterase 8	yes	yes	3	0.0072377	54.288	By matching	By matching	By matching	By MS/MS	By matching
ADIDLTK	IKGVGRRYAHVVLRKADIDLTKRAGELTED	YAHVVLRKADIDLTKRAGELTEDEVERVIT	K	A	D	T	K	R	1	0	0	2	0	0	0	0	0	1	1	1	0	0	0	0	1	0	0	0	0	0	7	0	774.412	P62269	P62269	48	54	RPS18	40S ribosomal protein S18	yes	yes	2	0.032593	56.547			By matching	By MS/MS
ADIDVSGPKVDIEGPDVNIEGPEGK	GFKGEGPDGDVKLPKADIDVSGPKVDIEGP	DIEGPDVNIEGPEGKLKGPKFKMPEMNIKA	K	A	D	G	K	L	1	0	1	4	0	0	3	4	0	3	0	2	0	0	3	1	0	0	0	3	0	0	25	1	2549.25	Q09666	Q09666	2665	2689	AHNAK	Neuroblast differentiation-associated protein AHNAK	yes	yes	3	3.1318e-09	98.967				By matching	By MS/MS
ADIDVSGPKVDVDIPDVNIEGPDAK	GFKGEGPDVDVSLPKADIDVSGPKVDVDIP	DVDIPDVNIEGPDAKLKGPKFKMPEINIKA	K	A	D	A	K	L	2	0	1	6	0	0	1	2	0	3	0	2	0	0	3	1	0	0	0	4	0	0	25	1	2577.28	Q09666	Q09666	4807	4831	AHNAK	Neuroblast differentiation-associated protein AHNAK	yes	yes	3	7.1704e-06	83.992	By MS/MS	By MS/MS	By MS/MS	By MS/MS	By matching
ADIDVSGPKVDVECPDVNIEGPEGK	GFKGEGPDVDVNLPKADIDVSGPKVDVECP	DVECPDVNIEGPEGKWKSPKFKMPEMHFKT	K	A	D	G	K	W	1	0	1	4	1	0	3	3	0	2	0	2	0	0	3	1	0	0	0	4	0	0	25	1	2638.24	Q09666	Q09666	2793	2817	AHNAK	Neuroblast differentiation-associated protein AHNAK	yes	yes	3	8.9653e-33	204.31	By MS/MS	By MS/MS	By MS/MS	By matching	By MS/MS
ADIDVSGPKVDVEVPDVSLEGPEGK	GFKGEGREVDVNLPKADIDVSGPKVDVEVP	DVEVPDVSLEGPEGKLKGPKFKMPEMHFKA	K	A	D	G	K	L	1	0	0	4	0	0	3	3	0	1	1	2	0	0	3	2	0	0	0	5	0	0	25	1	2550.27	Q09666	Q09666	1281	1305	AHNAK	Neuroblast differentiation-associated protein AHNAK	yes	yes	3	9.639e-06	80.132	By MS/MS	By MS/MS	By MS/MS	By MS/MS	By MS/MS
ADIEEIK	DVLETDKHFREKLQKADIEEIKSGRLSKEL	HFREKLQKADIEEIKSGRLSKELDLVSHHV	K	A	D	I	K	S	1	0	0	1	0	0	2	0	0	2	0	1	0	0	0	0	0	0	0	0	0	0	7	0	816.423	P80303	P80303	78	84	NUCB2	Nucleobindin-2;Nesfatin-1	yes	yes	2	0.0082972	88.029	By matching		By matching
ADIEISGPK	GFKGEGPDVDVTLPKADIEISGPKVDIDAP	DVTLPKADIEISGPKVDIDAPDVSIEGPDA	K	A	D	P	K	V	1	0	0	1	0	0	1	1	0	2	0	1	0	0	1	1	0	0	0	0	0	0	9	0	928.487	Q09666	Q09666	4343	4351	AHNAK	Neuroblast differentiation-associated protein AHNAK	yes	yes	2	0.00064031	92.491	By matching	By matching	By MS/MS		By MS/MS
ADIEMPFDPSK	NILFEEVHIPGSPFKADIEMPFDPSKVVAS	SPFKADIEMPFDPSKVVASGPGLEHGKVGE	K	A	D	S	K	V	1	0	0	2	0	0	1	0	0	1	0	1	1	1	2	1	0	0	0	0	0	0	11	0	1248.57	O75369	O75369	1125	1135	FLNB	Filamin-B	yes	yes	2	8.867e-06	131.28	By MS/MS	By MS/MS	By MS/MS	By MS/MS	By MS/MS
ADIEVACYGYEGIDAVK	NNINRRLTPQAVKIRADIEVACYGYEGIDA	IEVACYGYEGIDAVKEALRAGLNCSTENMP	R	A	D	V	K	E	3	0	0	2	1	0	2	2	0	2	0	1	0	0	0	0	0	0	2	2	0	0	17	0	1871.86	P05198	P05198	193	209	EIF2S1	Eukaryotic translation initiation factor 2 subunit 1	yes	yes	2	4.7818e-05	131.36	By MS/MS	By MS/MS	By MS/MS	By MS/MS	By MS/MS
ADIFMFDEPSSYLDVK	GELQRFACAVVCIQKADIFMFDEPSSYLDV	DIFMFDEPSSYLDVKQRLKAAITIRSLINP	K	A	D	V	K	Q	1	0	0	3	0	0	1	0	0	1	1	1	1	2	1	2	0	0	1	1	0	0	16	0	1875.86	P61221	P61221	235	250	ABCE1	ATP-binding cassette sub-family E member 1	yes	yes	2	1.4936e-22	198.55	By matching	By MS/MS	By MS/MS	By MS/MS	By MS/MS
ADIFVDPVLHTACALDIK	ELCKKEVLNMLKESKADIFVDPVLHTACAL	FVDPVLHTACALDIKHHCAAITPGRGRQMS	K	A	D	I	K	H	3	0	0	3	1	0	0	0	1	2	2	1	0	1	1	0	1	0	0	2	0	0	18	0	1997.03	Q92896	Q92896	1059	1076	GLG1	Golgi apparatus protein 1	yes	yes	3	3.3475e-09	138.66	By MS/MS	By MS/MS	By MS/MS	By MS/MS	By MS/MS
ADIGTPSNFQHIGHVGWDPNTGFDLNNLDPELK	KEKKKGKAKKKRLTKADIGTPSNFQHIGHV	PNTGFDLNNLDPELKNLFDMCGISEAQLKD	K	A	D	L	K	N	1	0	4	4	0	1	1	4	2	2	3	1	0	2	3	1	2	1	0	1	0	0	33	0	3617.72	O00401	O00401	201	233	WASL	Neural Wiskott-Aldrich syndrome protein	yes	yes	4	3.0309e-17	154.8	By MS/MS	By MS/MS	By MS/MS		By MS/MS
ADIIHACDIVEDAAIAYGYNNIQMTLPK	IGDGNQIEIEIPPTRADIIHACDIVEDAAI	AIAYGYNNIQMTLPKTYTIANQFPLNKLTE	R	A	D	P	K	T	5	0	2	3	1	1	1	1	1	5	1	1	1	0	1	0	1	0	2	1	0	0	28	0	3118.51	Q9NSD9	Q9NSD9	356	383	FARSB	Phenylalanine--tRNA ligase beta subunit	yes	yes	3	4.3068e-13	122.04				By MS/MS	By MS/MS
ADIIYPGHGPVIHNAEAK	LYDYMNSLKELLKIKADIIYPGHGPVIHNA	IYPGHGPVIHNAEAKIQQYISHRNIREQQI	K	A	D	A	K	I	3	0	1	1	0	0	1	2	2	3	0	1	0	0	2	0	0	0	1	1	0	0	18	0	1900.98	Q53H82	Q53H82	192	209	LACTB2	Beta-lactamase-like protein 2	yes	yes	3	0.018619	50.938		By MS/MS	By MS/MS		By MS/MS
ADILEDKDGK	KKLKEVFSMAGVVVRADILEDKDGKSRGIG	GVVVRADILEDKDGKSRGIGTVTFEQSIEA	R	A	D	G	K	S	1	0	0	3	0	0	1	1	0	1	1	2	0	0	0	0	0	0	0	0	0	0	10	1	1102.55	P52272	P52272	233	242	HNRNPM	Heterogeneous nuclear ribonucleoprotein M	yes	yes	2;3	0.026674	57.347				By MS/MS
ADILQVGLR	YLNLEIKGTNGQVTRADILQVGLRELLNAL	NGQVTRADILQVGLRELLNALFSNPMDDNL	R	A	D	L	R	E	1	1	0	1	0	1	0	1	0	1	2	0	0	0	0	0	0	0	0	1	0	0	9	0	983.576	Q9H074	Q9H074	293	301	PAIP1	Polyadenylate-binding protein-interacting protein 1	yes	yes	2	0.00202	75.761	By MS/MS	By MS/MS	By MS/MS	By matching	By matching
ADIPLPEGEASPPAPPLK	ELERILVYLVQEINRADIPLPEGEASPPAP	PLPEGEASPPAPPLKQVLEMQEQLQKLEVE	R	A	D	L	K	Q	3	0	0	1	0	0	2	1	0	1	2	1	0	0	6	1	0	0	0	0	0	0	18	0	1797.95	Q9Y487	Q9Y487	75	92	ATP6V0A2	V-type proton ATPase 116 kDa subunit a isoform 2	yes	yes	2	0.044699	69.345				By MS/MS
ADIQMPFTCSVTYYGPSGQK	QLYTMTSTLEYKTTKADIQMPFTCSVTYYG	PFTCSVTYYGPSGQKTIHSEQAVFDIYYPT	K	A	D	Q	K	T	1	0	0	1	1	2	0	2	0	1	0	1	1	1	2	2	2	0	2	1	0	0	20	0	2249.01	Q13740	Q13740	212	231	ALCAM	CD166 antigen	yes	yes	2	3.4544e-36	227.29	By MS/MS	By MS/MS	By MS/MS	By MS/MS	By MS/MS
ADIVQQLLQQGASPNAATTSGYTPLHLSAR	KDDQTPLHISARLGKADIVQQLLQQGASPN	AATTSGYTPLHLSAREGHEDVAAFLLDHGA	K	A	D	A	R	E	5	1	1	1	0	4	0	2	1	1	4	0	0	0	2	3	3	0	1	1	0	0	30	0	3107.6	Q12955	Q12955	512	541	ANK3	Ankyrin-3	yes	yes	3	2.3604e-23	173.68				By matching	By MS/MS
ADKDQANDGLSSALLILYLDSAR	MPNASNLDKVLTDIKADKDQANDGLSSALL	GLSSALLILYLDSARNLPSGKKISSNPNPV	K	A	D	A	R	N	4	1	1	4	0	1	0	1	0	1	5	1	0	0	0	3	0	0	1	0	0	0	23	1	2448.25	A0FGR8	A0FGR8	524	546	ESYT2	Extended synaptotagmin-2	yes	yes	3	8.4405e-07	106.1	By MS/MS	By MS/MS	By MS/MS	By MS/MS
ADKDYHFKVDNDENEHQLSLR	SPLRPQNYLFGCELKADKDYHFKVDNDENE	FKVDNDENEHQLSLRTVSLGAGAKDELHIV	K	A	D	L	R	T	1	1	2	4	0	1	2	0	2	0	2	2	0	1	0	1	0	0	1	1	0	0	21	2	2572.19	P06748	P06748	25	45	NPM1	Nucleophosmin	yes	yes	3;4;5	3.0357e-111	358.45	By MS/MS	By MS/MS	By MS/MS	By MS/MS	By MS/MS
ADKEAAFDDAVEER	______________________________	MADKEAAFDDAVEERVINEEYKIWKKNTPF	M	A	D	E	R	V	4	1	0	3	0	0	3	0	0	0	0	1	0	1	0	0	0	0	0	1	0	0	14	1	1564.7	Q09028	Q09028	2	15	RBBP4	Histone-binding protein RBBP4	yes	yes	2	1.2385e-44	285.38	By MS/MS	By MS/MS	By MS/MS	By MS/MS	By MS/MS
ADKGPVTSILPSQVNSSPVINHLLLGK	IKKKQQQQVHQVYIRADKGPVTSILPSQVN	QVNSSPVINHLLLGKKMKMTNRAAKNAVIH	R	A	D	G	K	K	1	0	2	1	0	1	0	2	1	2	4	2	0	0	3	4	1	0	0	3	0	0	27	1	2783.55	Q9Y2I9	Q9Y2I9	662	688	TBC1D30	TBC1 domain family member 30	yes	yes	4	0.098608	27.787	By matching	By MS/MS	By matching	By matching	By matching
ADKMDMSLDDIIK	______________________________	______________________________	M	A	D	I	K	L	1	0	0	4	0	0	0	0	0	2	1	2	2	0	0	1	0	0	0	0	0	0	13	1	1493.71	Q86V81	Q86V81	2	14	ALYREF	THO complex subunit 4	yes	yes	2	1.9138e-26	245.92		By matching			By matching
ADKNEVAAEVAK	VTKQGNIVRELKAQKADKNEVAAEVAKLLD	AQKADKNEVAAEVAKLLDLKKQLAVAEGKP	K	A	D	A	K	L	4	0	1	1	0	0	2	0	0	0	0	2	0	0	0	0	0	0	0	2	0	0	12	1	1243.64	P56192	P56192	864	875	MARS	Methionine--tRNA ligase, cytoplasmic	yes	yes	2;3	3.3414e-30	276.17	By MS/MS	By MS/MS	By MS/MS	By MS/MS	By MS/MS
ADKPDMGEIASFDK	______________________________	MADKPDMGEIASFDKAKLKKTETQEKNTLP	M	A	D	D	K	A	2	0	0	3	0	0	1	1	0	1	0	2	1	1	1	1	0	0	0	0	0	0	14	1	1522.7	P63313	P63313	2	15	TMSB10	Thymosin beta-10	yes	yes	2	1.933e-15	220.21	By MS/MS	By MS/MS	By MS/MS	By MS/MS	By MS/MS
ADKPHQDCHFTIR	SEGLLGYIYCDFFQRADKPHQDCHFTIRGG	QRADKPHQDCHFTIRGGRLKEDGDYQLPVV	R	A	D	I	R	G	1	1	0	2	1	1	0	0	2	1	0	1	0	1	1	0	1	0	0	0	0	0	13	1	1623.76	Q99797	Q99797	441	453	MIPEP	Mitochondrial intermediate peptidase	yes	yes	4	4.1403e-11	138.31	By MS/MS	By MS/MS	By MS/MS	By MS/MS	By MS/MS
ADKQEAVFENLDKPGETQVISYEMLHVTPPMSPPDVLK	RNLTVNYKKNLIEVRADKQEAVFENLDKPG	MLHVTPPMSPPDVLKTSPVADAAGWVDVDK	R	A	D	L	K	T	2	0	1	3	0	2	4	1	1	1	3	3	2	1	5	2	2	0	1	4	0	0	38	2	4252.11	Q9Y6N5	Q9Y6N5	268	305	SQRDL	Sulfide:quinone oxidoreductase, mitochondrial	yes	yes	5	0.00021628	62.428	By MS/MS	By MS/MS		By MS/MS	By MS/MS
ADKQHVLDMLFSAFEK	IEYERKKKEDGKRARADKQHVLDMLFSAFE	DKQHVLDMLFSAFEKHQYYNLKDLVDITKQ	R	A	D	E	K	H	2	0	0	2	0	1	1	0	1	0	2	2	1	2	0	1	0	0	0	1	0	0	16	1	1877.93	P13984	P13984	178	193	GTF2F2	General transcription factor IIF subunit 2	yes	yes	3	1.9854e-06	110.37	By MS/MS	By MS/MS	By MS/MS	By MS/MS	By MS/MS
ADKRDPEFVFYDQLK	HLSRYLKDVKQHHVKADKRDPEFVFYDQLK	ADKRDPEFVFYDQLKQVMNAYRVKPAVFDL	K	A	D	L	K	Q	1	1	0	3	0	1	1	0	0	0	1	2	0	2	1	0	0	0	1	1	0	0	15	2	1869.93	Q969V3	Q969V3	497	511	NCLN	Nicalin	yes	yes	3	0.0011229	79.837	By matching	By MS/MS	By matching		By MS/MS
ADLAAVEAK	KEEYAVLISEAQAIKADLAAVEAKVNRSTA	EAQAIKADLAAVEAKVNRSTALLKSLSAER	K	A	D	A	K	V	4	0	0	1	0	0	1	0	0	0	1	1	0	0	0	0	0	0	0	1	0	0	9	0	886.476	Q14204	Q14204	3463	3471	DYNC1H1	Cytoplasmic dynein 1 heavy chain 1	yes	yes	2	0.0056865	67.838				By MS/MS
ADLAECNIK	______________________________	______________________________	M	A	D	I	K	V	2	0	1	1	1	0	1	0	0	1	1	1	0	0	0	0	0	0	0	0	0	0	9	0	1032.49	P33176	P33176	2	10	KIF5B	Kinesin-1 heavy chain	yes	yes	1	0.0012832	92.051				By matching
ADLAEEYSK	LIALVNDPQPEHPLRADLAEEYSKDRKKFC	PEHPLRADLAEEYSKDRKKFCKNAEEFTKK	R	A	D	S	K	D	2	0	0	1	0	0	2	0	0	0	1	1	0	0	0	1	0	0	1	0	0	0	9	0	1024.47	P68036	P68036	123	131	UBE2L3	Ubiquitin-conjugating enzyme E2 L3	yes	yes	2	0.00021432	121.53	By MS/MS	By MS/MS	By MS/MS	By MS/MS	By MS/MS
ADLAEEYSKDR	LIALVNDPQPEHPLRADLAEEYSKDRKKFC	HPLRADLAEEYSKDRKKFCKNAEEFTKKYG	R	A	D	D	R	K	2	1	0	2	0	0	2	0	0	0	1	1	0	0	0	1	0	0	1	0	0	0	11	1	1295.6	P68036	P68036	123	133	UBE2L3	Ubiquitin-conjugating enzyme E2 L3	yes	yes	2	2.4277e-05	164.97	By MS/MS	By MS/MS	By MS/MS	By MS/MS	By MS/MS
ADLANEEKPAIAPPVFVFQK	______________________________	EEKPAIAPPVFVFQKDKGQKSPAEQKNLSD	M	A	D	Q	K	D	4	0	1	1	0	1	2	0	0	1	1	2	0	2	3	0	0	0	0	2	0	0	20	1	2183.16	Q9H6Z4	Q9H6Z4	2	21	RANBP3	Ran-binding protein 3	yes	yes	2	2.8765e-21	191.78				By MS/MS
ADLATAPPHVTVVR	VVDLEGSLKVVYPSKADLATAPPHVTVVR_	KADLATAPPHVTVVR_______________	K	A	D	V	R	-	3	1	0	1	0	0	0	0	1	0	1	0	0	0	2	0	2	0	0	3	0	0	14	0	1445.8	Q8N1G4	Q8N1G4	570	583	LRRC47	Leucine-rich repeat-containing protein 47	yes	yes	2;3	0.0045553	60.255	By MS/MS		By matching	By MS/MS	By MS/MS
ADLDKLNIDSIIQR	______________________________	MADLDKLNIDSIIQRLLEVRGSKPGKNVQL	M	A	D	Q	R	L	1	1	1	3	0	1	0	0	0	3	2	1	0	0	0	1	0	0	0	0	0	0	14	1	1612.88	P36873	P36873	2	15	PPP1CC	Serine/threonine-protein phosphatase PP1-gamma catalytic subunit	yes	yes	2	1.1716e-10	197.79	By MS/MS	By MS/MS	By MS/MS	By MS/MS	By MS/MS
ADLDVSGPK	GFKGEGPDVDVNLPKADLDVSGPKVDIDVP	DVNLPKADLDVSGPKVDIDVPDVNIEGPEG	K	A	D	P	K	V	1	0	0	2	0	0	0	1	0	0	1	1	0	0	1	1	0	0	0	1	0	0	9	0	900.455	Q09666	Q09666	3049	3057	AHNAK	Neuroblast differentiation-associated protein AHNAK	yes	no	2	0.00022264	137.9	By MS/MS	By MS/MS	By MS/MS	By matching	By matching
ADLDVSGPKVDIDVPDVNIEGPEGK	GFKGEGPDVDVNLPKADLDVSGPKVDIDVP	DIDVPDVNIEGPEGKLKGPKFKMPEMNIKA	K	A	D	G	K	L	1	0	1	5	0	0	2	3	0	2	1	2	0	0	3	1	0	0	0	4	0	0	25	1	2577.28	Q09666	Q09666	3049	3073	AHNAK	Neuroblast differentiation-associated protein AHNAK	yes	no	3	1.7259e-11	132.35	By MS/MS	By MS/MS			By MS/MS
ADLDVSGPKVDVDVPDVNIEGPDAK	GFKGEGPEVDVNLPKADLDVSGPKVDVDVP	DVDVPDVNIEGPDAKLKGPKFKMPEMNIKA	K	A	D	A	K	L	2	0	1	6	0	0	1	2	0	1	1	2	0	0	3	1	0	0	0	5	0	0	25	1	2563.27	Q09666	Q09666	3177	3201	AHNAK	Neuroblast differentiation-associated protein AHNAK	yes	no	3	3.6506e-11	128.19	By MS/MS	By MS/MS		By matching
ADLEEQLSDEEKVR	______________________________	MADLEEQLSDEEKVRIAAKFIIHAPPGEFN	M	A	D	V	R	I	1	1	0	2	0	1	4	0	0	0	2	1	0	0	0	1	0	0	0	1	0	0	14	1	1659.8	P47755	P47755	2	15	CAPZA2	F-actin-capping protein subunit alpha-2	yes	yes	2	8.2035e-11	163.51	By MS/MS	By matching	By MS/MS
ADLEGSLDSK	NMLTQQEVPVVILAKADLEGSLDSKIGIPS	VILAKADLEGSLDSKIGIPSTSSEDTILAQ	K	A	D	S	K	I	1	0	0	2	0	0	1	1	0	0	2	1	0	0	0	2	0	0	0	0	0	0	10	0	1033.49	Q15031	Q15031	364	373	LARS2	Probable leucine--tRNA ligase, mitochondrial	yes	yes	2	0.014665	54.419		By matching
ADLELPWRPLYDMVER	RLLINLLKKKELLSRADLELPWRPLYDMVE	DLELPWRPLYDMVERILYSKTEHLGLNWFP	R	A	D	E	R	I	1	2	0	2	0	0	2	0	0	0	3	0	1	0	2	0	0	1	1	1	0	0	16	1	2002	Q14997	Q14997	136	151	PSME4	Proteasome activator complex subunit 4	yes	yes	3	0.0015973	72.634	By MS/MS	By matching	By MS/MS	By MS/MS
ADLEMQIESLKEELAYLK	INGLRRVLDELTLARADLEMQIESLKEELA	EMQIESLKEELAYLKKNHEEEMNALRGQVG	R	A	D	L	K	K	2	0	0	1	0	1	4	0	0	1	4	2	1	0	0	1	0	0	1	0	0	0	18	1	2122.09	CON__P02533;P02533	CON__P02533	233	250	KRT14	Keratin, type I cytoskeletal 14	yes	no	3	0.0023873	70.413				By matching	By matching
ADLFPILMR	FSISEDNAVVKTAHRADLFPILMRILYGRM	VKTAHRADLFPILMRILYGRMKNKTGSKTQ	R	A	D	M	R	I	1	1	0	1	0	0	0	0	0	1	2	0	1	1	1	0	0	0	0	0	0	0	9	0	1074.59	O75691	O75691	1006	1014	UTP20	Small subunit processome component 20 homolog	yes	yes	2	0.012148	55.676	By matching	By matching	By MS/MS	By MS/MS	By matching
ADLGALELWR	DNTIFFTTYANGSCKADLGALELWRTSDLG	NGSCKADLGALELWRTSDLGKSFKTIGVKI	K	A	D	W	R	T	2	1	0	1	0	0	1	1	0	0	3	0	0	0	0	0	0	1	0	0	0	0	10	0	1142.61	Q99523	Q99523	279	288	SORT1	Sortilin	yes	yes	2	0.0030497	72.607	By matching	By matching	By matching	By MS/MS	By matching
ADLGLQR	VRAKVAAVEMLKGQRADLGLQRAWEGNYLA	VEMLKGQRADLGLQRAWEGNYLASKPDTPQ	R	A	D	Q	R	A	1	1	0	1	0	1	0	1	0	0	2	0	0	0	0	0	0	0	0	0	0	0	7	0	771.424	O94832	O94832	815	821	MYO1D	Unconventional myosin-Id	yes	yes	2	0.0036584	107.74	By MS/MS	By matching	By MS/MS	By matching	By MS/MS
ADLGLWR	PTLEFYALVSQELQRADLGLWRGEEVTLSN	LVSQELQRADLGLWRGEEVTLSNPKGSQEG	R	A	D	W	R	G	1	1	0	1	0	0	0	1	0	0	2	0	0	0	0	0	0	1	0	0	0	0	7	0	829.445	Q14669	Q14669	1645	1651	TRIP12	E3 ubiquitin-protein ligase TRIP12	yes	yes	2	0.039729	53.163
ADLGQQVQFSLWVLR	LALVSWNSPQWWWARADLGQQVQFSLWVLR	ADLGQQVQFSLWVLRYVVSGGLFVLGLWAP	R	A	D	L	R	Y	1	1	0	1	0	3	0	1	0	0	3	0	0	1	0	1	0	1	0	2	0	0	15	0	1758.94	Q9NP58	Q9NP58	178	192	ABCB6	ATP-binding cassette sub-family B member 6, mitochondrial	yes	yes	2	0.00018216	130.69	By MS/MS	By MS/MS	By MS/MS	By matching	By MS/MS
ADLGVSGPK	GFKGEGPEVDMNLPKADLGVSGPKVDIDVP	DMNLPKADLGVSGPKVDIDVPDVNLEAPEG	K	A	D	P	K	V	1	0	0	1	0	0	0	2	0	0	1	1	0	0	1	1	0	0	0	1	0	0	9	0	842.45	Q09666	Q09666	1537	1545	AHNAK	Neuroblast differentiation-associated protein AHNAK	yes	yes	2	0.0005763	93.267	By matching	By matching	By matching	By MS/MS	By MS/MS
ADLHGAIISVTK	KPDTQPQMIQAKLLKADLHGAIISVTKSKC	LLKADLHGAIISVTKSKCPSYVGITGILLQ	K	A	D	T	K	S	2	0	0	1	0	0	0	1	1	2	1	1	0	0	0	1	1	0	0	1	0	0	12	0	1223.69	O95707	O95707	133	144	POP4	Ribonuclease P protein subunit p29	yes	yes	2	0.083773	45.911		By MS/MS
ADLIAYLK	GTKMIFVGIKKKEERADLIAYLKKATNE__	IKKKEERADLIAYLKKATNE__________	R	A	D	L	K	K	2	0	0	1	0	0	0	0	0	1	2	1	0	0	0	0	0	0	1	0	0	0	8	0	905.522	P99999	P99999	93	100	CYCS	Cytochrome c	yes	yes	2	0.0021916	91.626	By MS/MS	By MS/MS	By MS/MS	By MS/MS	By MS/MS
ADLIAYLKK	GTKMIFVGIKKKEERADLIAYLKKATNE__	KKKEERADLIAYLKKATNE___________	R	A	D	K	K	A	2	0	0	1	0	0	0	0	0	1	2	2	0	0	0	0	0	0	1	0	0	0	9	1	1033.62	P99999	P99999	93	101	CYCS	Cytochrome c	yes	yes	2	0.014981	72.879	By MS/MS	By MS/MS	By matching	By matching	By MS/MS
ADLINNLGTIAK	ERTLTLVDTGIGMTKADLINNLGTIAKSGT	MTKADLINNLGTIAKSGTKAFMEALQAGAD	K	A	D	A	K	S	2	0	2	1	0	0	0	1	0	2	2	1	0	0	0	0	1	0	0	0	0	0	12	0	1241.7	P08238;Q58FF8;P07900;Q14568	P08238	96	107	HSP90AB1;HSP90AB2P;HSP90AA1;HSP90AA2P	Heat shock protein HSP 90-beta;Putative heat shock protein HSP 90-beta 2;Heat shock protein HSP 90-alpha;Heat shock protein HSP 90-alpha A2	no	no	2	1.3088e-10	195.51	By MS/MS	By MS/MS	By MS/MS	By MS/MS	By MS/MS
ADLIPYQDSPEGPDHSSASSGVPNPPK	INVKRPVERRFPIYKADLIPYQDSPEGPDH	PDHSSASSGVPNPPKARTYTETVNHHYLLF	K	A	D	P	K	A	2	0	1	3	0	1	1	2	1	1	1	1	0	0	6	5	0	0	1	1	0	0	27	0	2761.28	Q8WUA4	Q8WUA4	757	783	GTF3C2	General transcription factor 3C polypeptide 2	yes	yes	3	4.8506e-05	74.763		By matching		By MS/MS
ADLLLEPCSHYR	HIFYQLLGGAGEQLKADLLLEPCSHYRFLT	QLKADLLLEPCSHYRFLTNGPSSSPGQERE	K	A	D	Y	R	F	1	1	0	1	1	0	1	0	1	0	3	0	0	0	1	1	0	0	1	0	0	0	12	0	1472.71	Q7Z406	Q7Z406	317	328	MYH14	Myosin-14	yes	yes	2;3	0.00013851	97.813	By MS/MS	By MS/MS	By MS/MS	By MS/MS	By MS/MS
ADLLLSTQPGR	LQASDLPASASLPAKADLLLSTQPGREEGS	LPAKADLLLSTQPGREEGSPLELERLKLEP	K	A	D	G	R	E	1	1	0	1	0	1	0	1	0	0	3	0	0	0	1	1	1	0	0	0	0	0	11	0	1169.64	P08195	P08195	593	603	SLC3A2	4F2 cell-surface antigen heavy chain	yes	yes	2	4.6953e-06	161.44	By MS/MS	By MS/MS	By MS/MS	By MS/MS	By MS/MS
ADLLLSTQPGREEGSPLELER	LQASDLPASASLPAKADLLLSTQPGREEGS	TQPGREEGSPLELERLKLEPHEGLLLRFPY	K	A	D	E	R	L	1	2	0	1	0	1	4	2	0	0	5	0	0	0	2	2	1	0	0	0	0	0	21	1	2309.19	P08195	P08195	593	613	SLC3A2	4F2 cell-surface antigen heavy chain	yes	yes	2;3	1.073e-46	246.18	By MS/MS	By MS/MS	By MS/MS	By MS/MS	By MS/MS
ADLLQREEEEEEEEDQEGDRETTIR	TPPEGLRLKPPAGWKADLLQREEEEEEEED	EEEEDQEGDRETTIRGKATPAEEEKTGKVK	K	A	D	I	R	G	1	3	0	3	0	2	10	1	0	1	2	0	0	0	0	0	2	0	0	0	0	0	25	2	3047.34	Q15269	Q15269	234	258	PWP2	Periodic tryptophan protein 2 homolog	yes	yes	4	8.8193e-67	261.07		By MS/MS	By MS/MS
ADLLTAEQR	KEMDANKENVILINKADLLTAEQRSAWAMY	VILINKADLLTAEQRSAWAMYFEKEDVKVI	K	A	D	Q	R	S	2	1	0	1	0	1	1	0	0	0	2	0	0	0	0	0	1	0	0	0	0	0	9	0	1015.53	Q9H089	Q9H089	214	222	LSG1	Large subunit GTPase 1 homolog	yes	yes	2	0.0065044	66.299	By matching	By matching	By matching
ADLPEGVAVSGPSPAEFCR	HYMDGQTPCLFVSSKADLPEGVAVSGPSPA	EGVAVSGPSPAEFCRKHRLPAPVPFSCAGP	K	A	D	C	R	K	3	1	0	1	1	0	2	2	0	0	1	0	0	1	3	2	0	0	0	2	0	0	19	0	1957.92	Q8IXI1	Q8IXI1	526	544	RHOT2	Mitochondrial Rho GTPase 2	yes	yes	2	3.7594e-07	131.03			By matching	By matching	By MS/MS
ADLPLLTSTFLGSHMFSCCPEGR	LQQCFLHALKCRVKKADLPLLTSTFLGSHM	TFLGSHMFSCCPEGRQLDIKKSSYKKLSKF	K	A	D	G	R	Q	1	1	0	1	2	0	1	2	1	0	4	0	1	2	2	3	2	0	0	0	0	0	23	0	2595.19	P41214	P41214	283	305	EIF2D	Eukaryotic translation initiation factor 2D	yes	yes	3	3.1821e-05	79.445		By MS/MS		By matching	By matching
ADLQNHLDTAQNALQDK	TELLLSAEAAKTAQRADLQNHLDTAQNALQ	LQNHLDTAQNALQDKQQELNKITTQLDQVT	R	A	D	D	K	Q	3	0	2	3	0	3	0	0	1	0	3	1	0	0	0	0	1	0	0	0	0	0	17	0	1893.92	Q15075	Q15075	663	679	EEA1	Early endosome antigen 1	yes	yes	3	7.255e-32	184.83	By MS/MS	By MS/MS	By matching		By matching
ADLSCLVPATSVAVR	TPESDISIAHVLAARADLSCLVPATSVAVR	ADLSCLVPATSVAVRRGTCCAINKVLMGNV	R	A	D	V	R	R	3	1	0	1	1	0	0	0	0	0	2	0	0	0	1	2	1	0	0	3	0	0	15	0	1557.82	Q17RN3	Q17RN3	283	297	FAM98C	Protein FAM98C	yes	yes	2	0.050616	44.614		By matching		By matching	By matching
ADLSGITK	SVLGDVGITEVFSDRADLSGITKEQPLKVS	TEVFSDRADLSGITKEQPLKVSKALHKAAL	R	A	D	T	K	E	1	0	0	1	0	0	0	1	0	1	1	1	0	0	0	1	1	0	0	0	0	0	8	0	803.439	CON__P34955	CON__P34955	338	345			yes	yes	2	0.12	39.95	By matching	By matching	By matching	By matching	By matching
ADLSGMSGAR	DLARLGVQDLFNSSKADLSGMSGARDIFIS	FNSSKADLSGMSGARDIFISKIVHKSFVEV	K	A	D	A	R	D	2	1	0	1	0	0	0	2	0	0	1	0	1	0	0	2	0	0	0	0	0	0	10	0	963.444	P30740	P30740	302	311	SERPINB1	Leukocyte elastase inhibitor	yes	yes	2	0.001221	81.972	By MS/MS	By matching	By MS/MS		By MS/MS
ADLSLADALTEPSPDIEGEIKR	______________________________	ALTEPSPDIEGEIKRDFIATLEAEAFDDVV	M	A	D	K	R	D	3	1	0	3	0	0	3	1	0	2	3	1	0	0	2	2	1	0	0	0	0	0	22	1	2339.19	P27816	P27816	2	23	MAP4	Microtubule-associated protein 4	yes	yes	2	7.3032e-60	304.89	By MS/MS	By MS/MS		By MS/MS	By matching
ADLTALFLPR	SGKVKRDAEKKDQMKADLTALFLPRQPPMS	KDQMKADLTALFLPRQPPMSLAEAEQLMEE	K	A	D	P	R	Q	2	1	0	1	0	0	0	0	0	0	3	0	0	1	1	0	1	0	0	0	0	0	10	0	1115.63	Q13045	Q13045	875	884	FLII	Protein flightless-1 homolog	yes	yes	2	3.6614e-05	134.48	By MS/MS	By MS/MS	By MS/MS	By MS/MS	By MS/MS
ADLTEYLSTHYK	QAVEGPSENVRKLSRADLTEYLSTHYKAPR	LSRADLTEYLSTHYKAPRMVLAAAGGVEHQ	R	A	D	Y	K	A	1	0	0	1	0	0	1	0	1	0	2	1	0	0	0	1	2	0	2	0	0	0	12	0	1439.69	P31930	P31930	214	225	UQCRC1	Cytochrome b-c1 complex subunit 1, mitochondrial	yes	yes	2;3	3.2502e-30	261.65	By MS/MS	By MS/MS	By MS/MS	By MS/MS	By MS/MS
ADLVISHAGAGSCLETLEK	DVYRYKDSLKEDIQKADLVISHAGAGSCLE	ISHAGAGSCLETLEKGKPLVVVINEKLMNN	K	A	D	E	K	G	3	0	0	1	1	0	2	2	1	1	3	1	0	0	0	2	1	0	0	1	0	0	19	0	1969.98	Q9NP73	Q9NP73	74	92	ALG13	Putative bifunctional UDP-N-acetylglucosamine transferase and deubiquitinase ALG13	yes	yes	3	2.3578e-13	114.86	By MS/MS	By MS/MS		By MS/MS	By matching
ADLVPYLLK	MFQKEQSELVAQALKADLVPYLLKLLEGIG	VAQALKADLVPYLLKLLEGIGLENLDSPAA	K	A	D	L	K	L	1	0	0	1	0	0	0	0	0	0	3	1	0	0	1	0	0	0	1	1	0	0	9	0	1030.61	O75165	O75165	2131	2139	DNAJC13	DnaJ homolog subfamily C member 13	yes	yes	2	0.0011069	86.833	By MS/MS	By MS/MS	By MS/MS	By matching	By MS/MS
ADLVWQPWEDLESSR	PLMRDRALAAADPHKADLVWQPWEDLESSR	ADLVWQPWEDLESSREKQRQVEDLLTAACS	K	A	D	S	R	E	1	1	0	2	0	1	2	0	0	0	2	0	0	0	1	2	0	2	0	1	0	0	15	0	1829.86	Q6PJG2	Q6PJG2	749	763	ELMSAN1	ELM2 and SANT domain-containing protein 1	yes	yes	2	0.00011132	104.87		By MS/MS		By matching	By MS/MS
ADLYLEGK	SGTSWSYVLPGPDQRADLYLEGKDQLGGWF	LPGPDQRADLYLEGKDQLGGWFQSSLLTSV	R	A	D	G	K	D	1	0	0	1	0	0	1	1	0	0	2	1	0	0	0	0	0	0	1	0	0	0	8	0	907.465	Q9NSE4	Q9NSE4	618	625	IARS2	Isoleucine--tRNA ligase, mitochondrial	yes	yes	2	0.0035939	79.713	By MS/MS	By matching	By matching	By matching	By MS/MS
ADMDQFTASISETPVDVR	QEIQEEIDELLQEQRADMDQFTASISETPV	DQFTASISETPVDVRVSSEESEEIPPFHPF	R	A	D	V	R	V	2	1	0	3	0	1	1	0	0	1	0	0	1	1	1	2	2	0	0	2	0	0	18	0	1980.91	Q06481	Q06481	570	587	APLP2	Amyloid-like protein 2	yes	yes	2	9.4238e-06	145.49
ADMEDLMSSK	LEAKEEFERQNKQLRADMEDLMSSKDDVGK	NKQLRADMEDLMSSKDDVGKNVHELEKSKR	R	A	D	S	K	D	1	0	0	2	0	0	1	0	0	0	1	1	2	0	0	2	0	0	0	0	0	0	10	0	1125.47	P35580	P35580	1511	1520	MYH10	Myosin-10	yes	yes	2	0.10376	42.718		By MS/MS	By matching	By MS/MS	By matching
ADMETLQR	ALKIHKNSSTYWEGKADMETLQRIYGISFP	STYWEGKADMETLQRIYGISFPDPKMLKEW	K	A	D	Q	R	I	1	1	0	1	0	1	1	0	0	0	1	0	1	0	0	0	1	0	0	0	0	0	8	0	962.449	P26639	P26639	289	296	TARS	Threonine--tRNA ligase, cytoplasmic	yes	yes	2	0.038121	58.917		By MS/MS
ADMGGAATICSAIVSAAK	GGISIKASANMDLMRADMGGAATICSAIVS	GGAATICSAIVSAAKLNLPINIIGLAPLCE	R	A	D	A	K	L	6	0	0	1	1	0	0	2	0	2	0	1	1	0	0	2	1	0	0	1	0	0	18	0	1692.82	P28838	P28838	304	321	LAP3	Cytosol aminopeptidase	yes	yes	2	1.9263e-24	199.13	By MS/MS	By matching	By MS/MS	By MS/MS	By MS/MS
ADMLEMELK	QLSQALEELGGQKQRADMLEMELKMLKSQS	GGQKQRADMLEMELKMLKSQSSSAEQSFLF	R	A	D	L	K	M	1	0	0	1	0	0	2	0	0	0	2	1	2	0	0	0	0	0	0	0	0	0	9	0	1078.5	Q9Y6D9	Q9Y6D9	470	478	MAD1L1	Mitotic spindle assembly checkpoint protein MAD1	yes	yes	2	0.084261	46.462		By matching
ADMVIEAVFEDLSLK	FSNLTGQLDYQGFEKADMVIEAVFEDLSLK	ADMVIEAVFEDLSLKHRVLKEVEAVIPDHC	K	A	D	L	K	H	2	0	0	2	0	0	2	0	0	1	2	1	1	1	0	1	0	0	0	2	0	0	15	0	1678.85	P40939	P40939	441	455	HADHA	Trifunctional enzyme subunit alpha, mitochondrial;Long-chain enoyl-CoA hydratase;Long chain 3-hydroxyacyl-CoA dehydrogenase	yes	yes	2	0.00019049	113.24	By matching	By MS/MS	By MS/MS	By MS/MS	By matching
ADNEKLDNQR	______________________________	______________________________	M	A	D	Q	R	L	1	1	2	2	0	1	1	0	0	0	1	1	0	0	0	0	0	0	0	0	0	0	10	1	1201.57	O00629	O00629	2	11	KPNA4	Importin subunit alpha-3	yes	yes	2	2.1857e-05	144.65		By MS/MS		By MS/MS	By MS/MS
ADNKLDINLER	DQVKQQLMHETSRIRADNKLDINLERSRVT	SRIRADNKLDINLERSRVTDMFTDQEKQLM	R	A	D	E	R	S	1	1	2	2	0	0	1	0	0	1	2	1	0	0	0	0	0	0	0	0	0	0	11	1	1299.68	Q9GZT6	Q9GZT6	164	174	CCDC90B	Coiled-coil domain-containing protein 90B, mitochondrial	yes	yes	3	3.7707e-06	121.04	By matching	By matching	By matching		By matching
ADPAIKEPLPVEDVCPK	SHDEQQVEAGAVQLRADPAIKEPLPVEDVC	PAIKEPLPVEDVCPKVVSTPPSVTEPPEKE	R	A	D	P	K	V	2	0	0	2	1	0	2	0	0	1	1	2	0	0	4	0	0	0	0	2	0	0	17	1	1876.96	Q92667	Q92667	50	66	AKAP1	A-kinase anchor protein 1, mitochondrial	yes	yes	3	0.00066541	60.334	By MS/MS	By MS/MS		By matching	By MS/MS
ADPALCFLEK	IGVFKHGYERYNAMRADPALCFLEKVGMPD	YNAMRADPALCFLEKVGMPDEKSLSAEQGV	R	A	D	E	K	V	2	0	0	1	1	0	1	0	0	0	2	1	0	1	1	0	0	0	0	0	0	0	10	0	1162.57	Q8TD26;Q9HCK8	Q8TD26	1302	1311	CHD6;CHD8	Chromodomain-helicase-DNA-binding protein 6;Chromodomain-helicase-DNA-binding protein 8	no	no	2	0.097195	34.953					By matching
ADPDGPEAQAEACSGER	______________________________	PDGPEAQAEACSGERTYQELLVNQNPIAQP	K	A	D	E	R	T	4	1	0	2	1	1	3	2	0	0	0	0	0	0	2	1	0	0	0	0	0	0	17	0	1758.71	Q9NX24	Q9NX24	6	22	NHP2	H/ACA ribonucleoprotein complex subunit 2	yes	yes	2	1.7658e-07	134.04	By MS/MS		By MS/MS	By MS/MS	By MS/MS
ADPDVLTEVPAALKR	______________________________	ADPDVLTEVPAALKRLAKYVIRGFYGIEHA	M	A	D	K	R	L	3	1	0	2	0	0	1	0	0	0	2	1	0	0	2	0	1	0	0	2	0	0	15	1	1593.87	P29083	P29083	2	16	GTF2E1	General transcription factor IIE subunit 1	yes	yes	2	0.00026882	93.959	By MS/MS	By MS/MS	By MS/MS		By MS/MS
ADPDVTLAGQEAIFILAR	RLSRLPLARVKALVKADPDVTLAGQEAIFI	DVTLAGQEAIFILARAAELFVETIAKDAYC	K	A	D	A	R	A	4	1	0	2	0	1	1	1	0	2	2	0	0	1	1	0	1	0	0	1	0	0	18	0	1899.01	Q9NR33	Q9NR33	52	69	POLE4	DNA polymerase epsilon subunit 4	yes	yes	2	2.1435e-05	110.38		By MS/MS	By MS/MS	By MS/MS	By MS/MS
ADPEAAWEPTEAEAR	LFGEEDADQEVSPDRADPEAAWEPTEAEAR	ADPEAAWEPTEAEARARASNEDGDIKRIST	R	A	D	A	R	A	5	1	0	1	0	0	4	0	0	0	0	0	0	0	2	0	1	1	0	0	0	0	15	0	1641.73	Q9UBT2	Q9UBT2	211	225	UBA2	SUMO-activating enzyme subunit 2	yes	yes	2	0.0012032	86.814
ADPGHWWASFFFGK	ECPGEAIPHPPGLPKADPGHWWASFFFGKS	KADPGHWWASFFFGKSTLPFMATVLESAEH	K	A	D	G	K	S	2	0	0	1	0	0	0	2	1	0	0	1	0	3	1	1	0	2	0	0	0	0	14	0	1651.76	Q9H3Y8	Q9H3Y8	49	62	PPDPF	Pancreatic progenitor cell differentiation and proliferation factor	yes	yes	3	0.024837	39.005	By MS/MS	By MS/MS	By MS/MS		By MS/MS
ADPIVGSLEPGIYAGYFDWK	KELDQRLFENYIELKADPIVGSLEPGIYAG	GSLEPGIYAGYFDWKDCLPPTGVRNYLKEA	K	A	D	W	K	D	2	0	0	2	0	0	1	3	0	2	1	1	0	1	2	1	0	1	2	1	0	0	20	0	2197.07	Q96KP1	Q96KP1	768	787	EXOC2	Exocyst complex component 2	yes	yes	2	6.7185e-08	134.9			By MS/MS		By MS/MS
ADPNGPVEGTVIESFTDK	LAEATVALAEMLELKADPNGPVEGTVIESF	NGPVEGTVIESFTDKGRGLVTTAIIQRGTL	K	A	D	D	K	G	1	0	1	2	0	0	2	2	0	1	0	1	0	1	2	1	2	0	0	2	0	0	18	0	1874.89	P46199	P46199	349	366	MTIF2	Translation initiation factor IF-2, mitochondrial	yes	yes	2	1.4857e-08	157.35	By MS/MS	By MS/MS	By MS/MS		By MS/MS
ADPNHLVDDLLTPCSPGDPGAIEMTWMDVPGDK	VQSATHFKKVRGPSRADPNHLVDDLLTPCS	PGAIEMTWMDVPGDKLLEPVVSMSDMLRSL	R	A	D	D	K	L	2	0	1	6	1	0	1	3	1	1	3	1	2	0	5	1	2	1	0	2	0	0	33	0	3562.61	O75351	O75351	371	403	VPS4B	Vacuolar protein sorting-associated protein 4B	yes	yes	3	1.6847e-11	129.9		By MS/MS		By MS/MS	By MS/MS
ADPQEAINCLMR	DAATCFVDAGNAFKKADPQEAINCLMRAIE	FKKADPQEAINCLMRAIEIYTDMGRFTIAA	K	A	D	M	R	A	2	1	1	1	1	1	1	0	0	1	1	0	1	0	1	0	0	0	0	0	0	0	12	0	1416.65	P54920	P54920	95	106	NAPA	Alpha-soluble NSF attachment protein	yes	yes	2	0.035108	60.255	By matching	By matching
ADPSLNPEQLK	CKEEKLAISREANSKADPSLNPEQLKKLQD	ANSKADPSLNPEQLKKLQDKIEKCKQDVLK	K	A	D	L	K	K	1	0	1	1	0	1	1	0	0	0	2	1	0	0	2	1	0	0	0	0	0	0	11	0	1210.62	Q9UNF0	Q9UNF0	178	188	PACSIN2	Protein kinase C and casein kinase substrate in neurons protein 2	yes	yes	2	0.009019	62.869			By MS/MS	By matching	By matching
ADPTVESEEAFK	STSEAPQPPRKKRARADPTVESEEAFKNRM	RARADPTVESEEAFKNRMEVKVKIPEELKP	R	A	D	F	K	N	2	0	0	1	0	0	3	0	0	0	0	1	0	1	1	1	1	0	0	1	0	0	12	0	1321.6	Q15014	Q15014	105	116	MORF4L2	Mortality factor 4-like protein 2	yes	yes	2	7.1035e-08	149.33	By MS/MS	By MS/MS	By MS/MS	By matching	By MS/MS
ADQAPFDTDVNTLTR	______________________________	ADQAPFDTDVNTLTRFVMEEGRKARGTGEL	M	A	D	T	R	F	2	1	1	3	0	1	0	0	0	0	1	0	0	1	1	0	3	0	0	1	0	0	15	0	1662.78	P09467	P09467	2	16	FBP1	Fructose-1,6-bisphosphatase 1	yes	yes	2	6.1131e-05	111.79	By MS/MS	By MS/MS
ADQDRLDLEER	ATLAQELEKFNRDQKADQDRLDLEERKKVE	RDQKADQDRLDLEERKKVETEAKIKQKLRE	K	A	D	E	R	K	1	2	0	3	0	1	2	0	0	0	2	0	0	0	0	0	0	0	0	0	0	0	11	1	1358.64	Q14683	Q14683	402	412	SMC1A	Structural maintenance of chromosomes protein 1A	yes	yes	3	1.0101e-05	108.72	By MS/MS	By MS/MS	By MS/MS	By MS/MS	By MS/MS
ADQELLMYSHDNIICGITSVAFSR	TTGSDDATCRLFDLRADQELLMYSHDNIIC	HDNIICGITSVAFSRSGRLLLAGYDDFNCN	R	A	D	S	R	S	2	1	1	2	1	1	1	1	1	3	2	0	1	1	0	3	1	0	1	1	0	0	24	0	2739.3	P62879	P62879	257	280	GNB2	Guanine nucleotide-binding protein G(I)/G(S)/G(T) subunit beta-2	yes	yes	3	2.6123e-41	235.33	By MS/MS	By MS/MS	By MS/MS	By MS/MS	By MS/MS
ADQELMTYSHDNIICGITSVSFSK	ATGSDDATCRLFDLRADQELMTYSHDNIIC	HDNIICGITSVSFSKSGRLLLAGYDDFNCN	R	A	D	S	K	S	1	0	1	2	1	1	1	1	1	3	1	1	1	1	0	4	2	0	1	1	0	0	24	0	2715.25	P62873	P62873	257	280	GNB1	Guanine nucleotide-binding protein G(I)/G(S)/G(T) subunit beta-1	yes	yes	3	1.538e-20	170.58	By MS/MS	By MS/MS	By MS/MS	By MS/MS	By MS/MS
ADQFEYVMYGK	LDDGEYNPTDDRPSRADQFEYVMYGKVYRI	RPSRADQFEYVMYGKVYRIEGDETSTEAAT	R	A	D	G	K	V	1	0	0	1	0	1	1	1	0	0	0	1	1	1	0	0	0	0	2	1	0	0	11	0	1349.6	P52434	P52434	85	95	POLR2H	DNA-directed RNA polymerases I, II, and III subunit RPABC3	yes	yes	2	0.00012485	114.83	By matching	By MS/MS	By MS/MS	By MS/MS	By MS/MS
ADQFLVGTSR	VPDQYGTIRAVAEGKADQFLVGTSRNFILR	VAEGKADQFLVGTSRNFILRGTFNDGFQIE	K	A	D	S	R	N	1	1	0	1	0	1	0	1	0	0	1	0	0	1	0	1	1	0	0	1	0	0	10	0	1092.56	Q9HC35	Q9HC35	563	572	EML4	Echinoderm microtubule-associated protein-like 4	yes	yes	2	0.012926	61.363	By MS/MS
ADQIETQQLMR	ALKNHEDKIRVVLNKADQIETQQLMRVYGA	VLNKADQIETQQLMRVYGALMWSLGKIINT	K	A	D	M	R	V	1	1	0	1	0	3	1	0	0	1	1	0	1	0	0	0	1	0	0	0	0	0	11	0	1331.65	Q9H4M9	Q9H4M9	221	231	EHD1	EH domain-containing protein 1	no	no	2	3.2376e-07	213.03	By MS/MS	By MS/MS	By MS/MS	By MS/MS	By MS/MS
ADQLDYENFR	FLTILRATGFDGGNKADQLDYENFRHVVHK	DGGNKADQLDYENFRHVVHKWHYKLTKASV	K	A	D	F	R	H	1	1	1	2	0	1	1	0	0	0	1	0	0	1	0	0	0	0	1	0	0	0	10	0	1269.56	Q8NI27	Q8NI27	1085	1094	THOC2	THO complex subunit 2	yes	yes	2	0.013521	56.209				By MS/MS
ADQPKPISPLK	______________________________	______________________________	M	A	D	L	K	N	1	0	0	1	0	1	0	0	0	1	1	2	0	0	3	1	0	0	0	0	0	0	11	1	1192.68	O43772	O43772	2	12	SLC25A20	Mitochondrial carnitine/acylcarnitine carrier protein	yes	yes	2	1.5696e-05	115.57	By MS/MS	By MS/MS	By MS/MS	By MS/MS	By MS/MS
ADQSFTSPPPR	PNVDADDVRLAIQCRADQSFTSPPPRDFLL	IQCRADQSFTSPPPRDFLLDIARQKNQTPL	R	A	D	P	R	D	1	1	0	1	0	1	0	0	0	0	0	0	0	1	3	2	1	0	0	0	0	0	11	0	1201.57	Q9HBM6;Q16594	Q9HBM6	79	89	TAF9B;TAF9	Transcription initiation factor TFIID subunit 9B;Transcription initiation factor TFIID subunit 9	yes	no	2	0.00030939	110.38	By MS/MS	By MS/MS	By MS/MS	By MS/MS	By matching
ADQVDTQQLMR	AFRGQDDKIRVVLNKADQVDTQQLMRVYGA	VLNKADQVDTQQLMRVYGALMWSLGKVINT	K	A	D	M	R	V	1	1	0	2	0	3	0	0	0	0	1	0	1	0	0	0	1	0	0	1	0	0	11	0	1303.62	Q9H223	Q9H223	224	234	EHD4	EH domain-containing protein 4	yes	yes	2	4.7744e-06	136.36		By MS/MS	By matching	By MS/MS	By matching
ADRDESSPYAAMLAAQDVAQR	GKETICRVTGGMKVKADRDESSPYAAMLAA	SPYAAMLAAQDVAQRCKELGITALHIKLRA	K	A	D	Q	R	C	6	2	0	3	0	2	1	0	0	0	1	0	1	0	1	2	0	0	1	1	0	0	21	1	2264.05	P62263	P62263	64	84	RPS14	40S ribosomal protein S14	yes	yes	3	3.1988e-15	168.3	By MS/MS	By MS/MS	By MS/MS	By MS/MS	By MS/MS
ADRETVAVKPTENNEEEFTSK	LKELEELSLEAQGIKADRETVAVKPTENNE	AVKPTENNEEEFTSKDKKKKGQKGKKQSFD	K	A	D	S	K	D	2	1	2	1	0	0	5	0	0	0	0	2	0	1	1	1	3	0	0	2	0	0	21	2	2393.13	O60841	O60841	74	94	EIF5B	Eukaryotic translation initiation factor 5B	yes	yes	3	8.8627e-15	162.81	By MS/MS	By MS/MS	By MS/MS	By MS/MS	By MS/MS
ADSAVSQEQLR	RKDEKTAQTRESHAKADSAVSQEQLRKLQE	SHAKADSAVSQEQLRKLQERVERCAKEAEK	K	A	D	L	R	K	2	1	0	1	0	2	1	0	0	0	1	0	0	0	0	2	0	0	0	1	0	0	11	0	1202.59	Q9UKS6	Q9UKS6	176	186	PACSIN3	Protein kinase C and casein kinase substrate in neurons protein 3	yes	yes	2	5.3277e-11	215.93	By MS/MS	By MS/MS	By MS/MS	By MS/MS	By MS/MS
ADSEASSGPVTEDK	VQDMDDTFSDTLSQKADSEASSGPVTEDKS	KADSEASSGPVTEDKSSSKDMNSPTDRHPD	K	A	D	D	K	S	2	0	0	2	0	0	2	1	0	0	0	1	0	0	1	3	1	0	0	1	0	0	14	0	1391.61	Q7Z6B7	Q7Z6B7	814	827	SRGAP1	SLIT-ROBO Rho GTPase-activating protein 1	yes	yes	2	0.00045483	90.05	By MS/MS	By MS/MS	By MS/MS	By MS/MS
ADSELQLVEQR	______________________________	______________________________	M	A	D	Q	R	I	1	1	0	1	0	2	2	0	0	0	2	0	0	0	0	1	0	0	0	1	0	0	11	0	1286.65	P07741	P07741	2	12	APRT	Adenine phosphoribosyltransferase	yes	yes	2	1.4272e-10	213.03	By MS/MS	By matching	By MS/MS	By matching	By matching
ADSGLREPQEDSQK	______________________________	MADSGLREPQEDSQKDLENDPSVNSQAQET	M	A	D	Q	K	D	1	1	0	2	0	2	2	1	0	0	1	1	0	0	1	2	0	0	0	0	0	0	14	1	1558.72	Q8NFQ8	Q8NFQ8	2	15	TOR1AIP2	Torsin-1A-interacting protein 2	yes	yes	2	7.1988e-05	108.56	By MS/MS	By MS/MS
ADSGPTQPPLSLSPAPETK	SRTVPDSEAPPGWDRADSGPTQPPLSLSPA	PTQPPLSLSPAPETKRPGQAAKKETKEPKK	R	A	D	T	K	R	2	0	0	1	0	1	1	1	0	0	2	1	0	0	5	3	2	0	0	0	0	0	19	0	1891.95	O15027	O15027	1893	1911	SEC16A	Protein transport protein Sec16A	yes	yes	2	3.308e-09	136.17		By MS/MS	By MS/MS		By MS/MS
ADSILAYHQQNVPR	THLANTAAEAVLQGRADSILAYHQQNVPRA	RADSILAYHQQNVPRAKLDQAPKVPPTPEP	R	A	D	P	R	A	2	1	1	1	0	2	0	0	1	1	1	0	0	0	1	1	0	0	1	1	0	0	14	0	1610.82	Q86UU0	Q86UU0	260	273	BCL9L	B-cell CLL/lymphoma 9-like protein	yes	yes	3	0.002479	68.171	By matching				By matching
ADSINKPFAQQCQDLVK	FPHLQQPSFLLASLKADSINKPFAQQCQDL	SINKPFAQQCQDLVKVIEDFPAKELHTIFP	K	A	D	V	K	V	2	0	1	2	1	3	0	0	0	1	1	2	0	1	1	1	0	0	0	1	0	0	17	1	1960.97	Q9NXE4	Q9NXE4	18	34	SMPD4	Sphingomyelin phosphodiesterase 4	yes	yes	3	2.3021e-32	207.92	By matching	By matching	By MS/MS	By matching	By MS/MS
ADSLLAVVK	LDLASESTAHAQSSKADSLLAVVKREPAEQ	HAQSSKADSLLAVVKREPAEQPGDGERTDC	K	A	D	V	K	R	2	0	0	1	0	0	0	0	0	0	2	1	0	0	0	1	0	0	0	2	0	0	9	0	914.544	Q14151;Q15424	Q14151	285	293	SAFB2;SAFB	Scaffold attachment factor B2;Scaffold attachment factor B1	no	no	1;2	3.3268e-05	142.79	By MS/MS	By MS/MS	By MS/MS	By MS/MS	By MS/MS
ADSLVEGTSSR	EGKQHSSDSFDDAFKADSLVEGTSSRYSMY	DAFKADSLVEGTSSRYSMYNSVSQKLMAKM	K	A	D	S	R	Y	1	1	0	1	0	0	1	1	0	0	1	0	0	0	0	3	1	0	0	1	0	0	11	0	1120.54	Q8N1G2	Q8N1G2	73	83	CMTR1	Cap-specific mRNA (nucleoside-2-O-)-methyltransferase 1	yes	yes	2	1.803e-05	132.32	By MS/MS	By MS/MS	By MS/MS	By matching	By MS/MS
ADSRDPASDQMQHWK	______________________________	ADSRDPASDQMQHWKEQRAAQKADVLTTGA	M	A	D	W	K	E	2	1	0	3	0	2	0	0	1	0	0	1	1	0	1	2	0	1	0	0	0	0	15	1	1770.77	P04040	P04040	2	16	CAT	Catalase	yes	yes	3	1.6957e-07	136.34	By MS/MS	By MS/MS	By MS/MS	By MS/MS	By MS/MS
ADSVVVLLCR	CGCRNVFLLGFIPAKADSVVVLLCRQPCAS	FIPAKADSVVVLLCRQPCASQSSLKDINWD	K	A	D	C	R	Q	1	1	0	1	1	0	0	0	0	0	2	0	0	0	0	1	0	0	0	3	0	0	10	0	1130.61	Q92900	Q92900	201	210	UPF1	Regulator of nonsense transcripts 1	yes	yes	2	4.0373e-06	175.12	By MS/MS	By MS/MS	By MS/MS	By matching	By MS/MS
ADSWVEKEEPAPSN	RLTPLQLEIQRVVEKADSWVEKEEPAPSN_	KADSWVEKEEPAPSN_______________	K	A	D	S	N	-	2	0	1	1	0	0	3	0	0	0	0	1	0	0	2	2	0	1	0	1	0	0	14	1	1557.69	Q8N163	Q8N163	910	923	CCAR2	Cell cycle and apoptosis regulator protein 2	yes	yes	2	1.7287e-14	190.35	By MS/MS	By MS/MS	By MS/MS	By MS/MS	By MS/MS
ADSYVLEYR	YNNALINWHHPEKDKADSYVLEYRKINRDD	HPEKDKADSYVLEYRKINRDDEMSWNEIEV	K	A	D	Y	R	K	1	1	0	1	0	0	1	0	0	0	1	0	0	0	0	1	0	0	2	1	0	0	9	0	1114.53	Q9NQ86	Q9NQ86	445	453	TRIM36	E3 ubiquitin-protein ligase TRIM36	yes	yes	2	0.11008	30.185	By matching	By matching	By matching	By matching	By MS/MS
ADTLDPALLRPGR	FDQNVNVKVIMATNRADTLDPALLRPGRLD	NRADTLDPALLRPGRLDRKIEFPLPDRRQK	R	A	D	G	R	L	2	2	0	2	0	0	0	1	0	0	3	0	0	0	2	0	1	0	0	0	0	0	13	1	1393.77	P43686	P43686	314	326	PSMC4	26S protease regulatory subunit 6B	yes	yes	2;3	8.3521e-06	96.067	By MS/MS	By MS/MS	By MS/MS	By matching	By MS/MS
ADTLTDEINFLR	DVDAAYMNKVELQAKADTLTDEINFLRALY	QAKADTLTDEINFLRALYDAELSQMQTHIS	K	A	D	L	R	A	1	1	1	2	0	0	1	0	0	1	2	0	0	1	0	0	2	0	0	0	0	0	12	0	1406.7	CON__P02538;P02538;P04259	P04259	288	299	KRT6A;KRT6B	Keratin, type II cytoskeletal 6A;Keratin, type II cytoskeletal 6B	no	no	2	0.00024657	117.67
ADTLTLEER	KRLSKVVNIVPVIAKADTLTLEERVHFKQR	VPVIAKADTLTLEERVHFKQRITADLLSNG	K	A	D	E	R	V	1	1	0	1	0	0	2	0	0	0	2	0	0	0	0	0	2	0	0	0	0	0	9	0	1046.52	Q9UHD8	Q9UHD8	446	454	2009-09-01	Septin-9	yes	yes	2	0.0001957	144.12	By matching	By matching	By matching	By MS/MS	By matching
ADTLTPEECQQFK	KRLHEKVNIIPLIAKADTLTPEECQQFKKQ	AKADTLTPEECQQFKKQIMKEIQEHKIKIY	K	A	D	F	K	K	1	0	0	1	1	2	2	0	0	0	1	1	0	1	1	0	2	0	0	0	0	0	13	0	1565.7	Q16181	Q16181	196	208	2007-09-01	Septin-7	yes	yes	2	1.1072e-13	180.36	By MS/MS	By MS/MS	By MS/MS	By MS/MS	By MS/MS
ADTLTPEECQQFKK	KRLHEKVNIIPLIAKADTLTPEECQQFKKQ	KADTLTPEECQQFKKQIMKEIQEHKIKIYE	K	A	D	K	K	Q	1	0	0	1	1	2	2	0	0	0	1	2	0	1	1	0	2	0	0	0	0	0	14	1	1693.8	Q16181	Q16181	196	209	2007-09-01	Septin-7	yes	yes	2	0.00051168	92.866		By matching	By matching
ADTQTYQPYNK	DFIDDLADLSCLVYRADTQTYQPYNKDWIK	LVYRADTQTYQPYNKDWIKEKIYVLLRRQA	R	A	D	N	K	D	1	0	1	1	0	2	0	0	0	0	0	1	0	0	1	0	2	0	2	0	0	0	11	0	1327.6	P84090	P84090	74	84	ERH	Enhancer of rudimentary homolog	yes	yes	2	8.3766e-11	214.71	By matching	By MS/MS	By matching	By MS/MS	By MS/MS
ADTQTYQPYNKDWIK	DFIDDLADLSCLVYRADTQTYQPYNKDWIK	ADTQTYQPYNKDWIKEKIYVLLRRQAQQAG	R	A	D	I	K	E	1	0	1	2	0	2	0	0	0	1	0	2	0	0	1	0	2	1	2	0	0	0	15	1	1869.89	P84090	P84090	74	88	ERH	Enhancer of rudimentary homolog	yes	yes	2;3	1.0961e-38	265.22	By MS/MS	By MS/MS	By MS/MS	By MS/MS	By MS/MS
ADTSLNNCEGAAGSTSEK	SGSNSPTSDSASVQRADTSLNNCEGAAGST	SLNNCEGAAGSTSEKSRNVPVAALPVTQQM	R	A	D	E	K	S	3	0	2	1	1	0	2	2	0	0	1	1	0	0	0	3	2	0	0	0	0	0	18	0	1810.76	O76080	O76080	69	86	ZFAND5	AN1-type zinc finger protein 5	yes	yes	2	4.7385e-09	138.42		By MS/MS
ADTSQEICSPR	VDMALDQRFSRLPSKADTSQEICSPRLPIS	LPSKADTSQEICSPRLPISASHSSKTRSLV	K	A	D	P	R	L	1	1	0	1	1	1	1	0	0	1	0	0	0	0	1	2	1	0	0	0	0	0	11	0	1262.56	P52948	P52948	1020	1030	NUP98	Nuclear pore complex protein Nup98-Nup96;Nuclear pore complex protein Nup98;Nuclear pore complex protein Nup96	yes	yes	2	1.402e-14	225.67	By MS/MS	By matching	By MS/MS	By MS/MS	By matching
ADTSSQGALVFLSK	GALSLEPSHIGDLQKADTSSQGALVFLSKD	KADTSSQGALVFLSKDYEIESQNPLASPTN	K	A	D	S	K	D	2	0	0	1	0	1	0	1	0	0	2	1	0	1	0	3	1	0	0	1	0	0	14	0	1422.74	Q7Z417	Q7Z417	604	617	NUFIP2	Nuclear fragile X mental retardation-interacting protein 2	yes	yes	2	3.1559e-15	213.06	By MS/MS	By MS/MS	By MS/MS	By MS/MS	By MS/MS
ADTTSTVTPVPGQEK	CGEESSKAKEVTIAKADTTSTVTPVPGQEK	ADTTSTVTPVPGQEKGSALEGRADTTTGSA	K	A	D	E	K	G	1	0	0	1	0	1	1	1	0	0	0	1	0	0	2	1	4	0	0	2	0	0	15	0	1529.76	Q9H9B1	Q9H9B1	645	659	EHMT1	Histone-lysine N-methyltransferase EHMT1	yes	yes	2	3.934e-05	146.5	By matching	By MS/MS	By matching	By matching	By matching
ADTVGLACEAINR	SLETIGPLMNGMKKRADTVGLACEAINRMF	KRADTVGLACEAINRMFQKEQSELVAQALK	R	A	D	N	R	M	3	1	1	1	1	0	1	1	0	1	1	0	0	0	0	0	1	0	0	1	0	0	13	0	1388.67	O75165	O75165	2103	2115	DNAJC13	DnaJ homolog subfamily C member 13	yes	yes	2	0.0061161	76.068		By MS/MS	By matching	By matching
ADVDISGPK	GFKAEGPEVDVNLPKADVDISGPKIDVTAP	DVNLPKADVDISGPKIDVTAPDVSIEEPEG	K	A	D	P	K	I	1	0	0	2	0	0	0	1	0	1	0	1	0	0	1	1	0	0	0	1	0	0	9	0	900.455	Q09666	Q09666	776	784	AHNAK	Neuroblast differentiation-associated protein AHNAK	yes	no	2	0.00041384	96.367	By MS/MS				By MS/MS
ADVDISGPKVDIEGPDVNIEGPEGK	GFKAEGPEVDVNLPKADVDISGPKVDIEGP	DIEGPDVNIEGPEGKLKGPKLKMPEMNIKA	K	A	D	G	K	L	1	0	1	4	0	0	3	4	0	3	0	2	0	0	3	1	0	0	0	3	0	0	25	1	2549.25	Q09666	Q09666	2537	2561	AHNAK	Neuroblast differentiation-associated protein AHNAK	yes	yes	3	1.6067e-09	114.2	By MS/MS		By MS/MS
ADVDVQPYAFTTK	YPNVGKSSFINKVTRADVDVQPYAFTTKSL	TRADVDVQPYAFTTKSLFVGHMDYKYLRWQ	R	A	D	T	K	S	2	0	0	2	0	1	0	0	0	0	0	1	0	1	1	0	2	0	1	2	0	0	13	0	1453.71	Q9BZE4	Q9BZE4	191	203	GTPBP4	Nucleolar GTP-binding protein 1	yes	yes	2	1.2818e-07	142.08	By matching	By matching	By MS/MS	By MS/MS	By matching
ADVDVSGPK	GFKGEGPEVDVKLPKADVDVSGPKMDAEVP	DVKLPKADVDVSGPKMDAEVPDVNIEGPDA	K	A	D	P	K	M	1	0	0	2	0	0	0	1	0	0	0	1	0	0	1	1	0	0	0	2	0	0	9	0	886.44	Q09666	Q09666	1409	1417	AHNAK	Neuroblast differentiation-associated protein AHNAK	yes	no	2	0.015406	65.156				By MS/MS	By matching
ADVDVSGPKVDVEGPDVNIEGPEGK	GFKAEGPEVDVNLPKADVDVSGPKVDVEGP	DVEGPDVNIEGPEGKLKGPKFKMPEMNIKA	K	A	D	G	K	L	1	0	1	4	0	0	3	4	0	1	0	2	0	0	3	1	0	0	0	5	0	0	25	1	2521.22	Q09666	Q09666	2921	2945	AHNAK	Neuroblast differentiation-associated protein AHNAK	yes	yes	3	8.4808e-14	138.11		By MS/MS	By MS/MS	By MS/MS	By MS/MS
ADVDVSGPKVDVEVPDVSLEGPEGK	GFKGEGPEVDVNLPKADVDVSGPKVDVEVP	DVEVPDVSLEGPEGKLKGPKFKMPEMHFKT	K	A	D	G	K	L	1	0	0	4	0	0	3	3	0	0	1	2	0	0	3	2	0	0	0	6	0	0	25	1	2536.25	Q09666	Q09666	2270	2294	AHNAK	Neuroblast differentiation-associated protein AHNAK	yes	yes	3	4.684e-06	87.881	By MS/MS	By MS/MS	By MS/MS	By MS/MS	By MS/MS
ADVFHAYLSLLK	PALISRFKEREENVKADVFHAYLSLLKQTR	NVKADVFHAYLSLLKQTRPVQSWLCDPDAM	K	A	D	L	K	Q	2	0	0	1	0	0	0	0	1	0	3	1	0	1	0	1	0	0	1	1	0	0	12	0	1375.75	Q86VP6	Q86VP6	392	403	CAND1	Cullin-associated NEDD8-dissociated protein 1	yes	yes	2	5.3249e-11	196.76	By MS/MS	By MS/MS	By MS/MS	By MS/MS	By MS/MS
ADVGDALETALEQLNR	CADGAPKCPLQGASRADVGDALETALEQLN	DVGDALETALEQLNRRYQPRLRFQKQRLLN	R	A	D	N	R	R	3	1	1	2	0	1	2	1	0	0	3	0	0	0	0	0	1	0	0	1	0	0	16	0	1713.85	Q9P2E5	Q9P2E5	401	416	CHPF2	Chondroitin sulfate glucuronyltransferase	yes	yes	2	4.0683e-11	162.31		By MS/MS	By MS/MS	By matching	By MS/MS
ADVIQATGDAICIFR	GVDPVEAFAQNVLSKADVIQATGDAICIFR	ADVIQATGDAICIFRELQCLTPRGRYDIRI	K	A	D	F	R	E	3	1	0	2	1	1	0	1	0	3	0	0	0	1	0	0	1	0	0	1	0	0	15	0	1648.82	Q08945	Q08945	189	203	SSRP1	FACT complex subunit SSRP1	yes	yes	2	5.4925e-22	202.44	By MS/MS	By matching	By MS/MS	By MS/MS	By MS/MS
ADVLFIAPR	ILIFSLIVTYCINAKADVLFIAPREPGAVS	YCINAKADVLFIAPREPGAVSY________	K	A	D	P	R	E	2	1	0	1	0	0	0	0	0	1	1	0	0	1	1	0	0	0	0	1	0	0	9	0	1000.57	Q92542	Q92542	694	702	NCSTN	Nicastrin	yes	yes	2	0.017145	52.937		By MS/MS			By matching
ADVLSEEAILK	HFMKAFQKIVVLFYKADVLSEEAILKWYKE	LFYKADVLSEEAILKWYKEAHVAKGKSVFL	K	A	D	L	K	W	2	0	0	1	0	0	2	0	0	1	2	1	0	0	0	1	0	0	0	1	0	0	11	0	1186.64	Q9Y6E2	Q9Y6E2	370	380	BZW2	Basic leucine zipper and W2 domain-containing protein 2	yes	yes	2	0.0011942	95.523	By MS/MS	By MS/MS	By MS/MS	By matching	By MS/MS
ADVLTTGAGNPVGDK	SDQMQHWKEQRAAQKADVLTTGAGNPVGDK	ADVLTTGAGNPVGDKLNVITVGPRGPLLVQ	K	A	D	D	K	L	2	0	1	2	0	0	0	3	0	0	1	1	0	0	1	0	2	0	0	2	0	0	15	0	1413.71	P04040	P04040	24	38	CAT	Catalase	yes	yes	2	8.1596e-06	165.42	By MS/MS	By MS/MS	By MS/MS	By matching	By MS/MS
ADVLTTGAGNPVGDKLNVITVGPR	SDQMQHWKEQRAAQKADVLTTGAGNPVGDK	NPVGDKLNVITVGPRGPLLVQDVVFTDEMA	K	A	D	P	R	G	2	1	2	2	0	0	0	4	0	1	2	1	0	0	2	0	3	0	0	4	0	0	24	1	2363.28	P04040	P04040	24	47	CAT	Catalase	yes	yes	3	9.5065e-41	190.88		By MS/MS	By MS/MS	By MS/MS	By MS/MS
ADVQSIIGLQR	VGRMFKQFNKLTEDKADVQSIIGLQRFFET	TEDKADVQSIIGLQRFFETRMNEAFGDTKF	K	A	D	Q	R	F	1	1	0	1	0	2	0	1	0	2	1	0	0	0	0	1	0	0	0	1	0	0	11	0	1198.67	Q13263	Q13263	780	790	TRIM28	Transcription intermediary factor 1-beta	yes	yes	2	2.3559e-10	208.6	By MS/MS	By MS/MS	By MS/MS	By MS/MS	By MS/MS
ADVTTAFPTLGTDQVSELVPGKEELNIVK	KSNTAIKGSDRRKLRADVTTAFPTLGTDQV	VSELVPGKEELNIVKLYAHKGDAVTVYVSG	R	A	D	V	K	L	2	0	1	2	0	1	3	2	0	1	3	2	0	1	2	1	4	0	0	4	0	0	29	1	3070.61	P41214	P41214	24	52	EIF2D	Eukaryotic translation initiation factor 2D	yes	yes	3	2.6063e-07	105.55	By MS/MS	By MS/MS	By MS/MS	By MS/MS	By MS/MS
ADVVDSETVVR	GPCSDSTVPCPYSSKADVVDSETVVRARGL	YSSKADVVDSETVVRARGLPWQSSDQDVAR	K	A	D	V	R	A	1	1	0	2	0	0	1	0	0	0	0	0	0	0	0	1	1	0	0	4	0	0	11	0	1188.6	Q9H6T0	Q9H6T0	250	260	ESRP2	Epithelial splicing regulatory protein 2	yes	yes	2	0.00043264	91.095	By MS/MS	By MS/MS	By matching	By MS/MS	By matching
ADVVESWIGEK	AKLDENSAFLQFNWKADVVESWIGEKENSL	FNWKADVVESWIGEKENSLKTDDYGRDLSS	K	A	D	E	K	E	1	0	0	1	0	0	2	1	0	1	0	1	0	0	0	1	0	1	0	2	0	0	11	0	1231.61	Q13813	Q13813	1985	1995	SPTAN1	Spectrin alpha chain, non-erythrocytic 1	yes	yes	2	0.1168	31.286				By matching	By matching
ADVVESWIGEKENSLK	AKLDENSAFLQFNWKADVVESWIGEKENSL	DVVESWIGEKENSLKTDDYGRDLSSVQTLL	K	A	D	L	K	T	1	0	1	1	0	0	3	1	0	1	1	2	0	0	0	2	0	1	0	2	0	0	16	1	1802.9	Q13813	Q13813	1985	2000	SPTAN1	Spectrin alpha chain, non-erythrocytic 1	yes	yes	3	0.095145	33.872	By matching
ADVVVSGPK	SLKGEGPEVDVNLPKADVVVSGPKVDIEAP	DVNLPKADVVVSGPKVDIEAPDVSLEGPEG	K	A	D	P	K	V	1	0	0	1	0	0	0	1	0	0	0	1	0	0	1	1	0	0	0	3	0	0	9	0	870.481	Q09666	Q09666	1153	1161	AHNAK	Neuroblast differentiation-associated protein AHNAK	yes	no	2	0.005592	68.016	By matching	By MS/MS	By matching	By matching	By matching
ADWLSHYWMPK	GYYYRQVFERHYPGRADWLSHYWMPKWINA	YPGRADWLSHYWMPKWINATDPSARTLTHY	R	A	D	P	K	W	1	0	0	1	0	0	0	0	1	0	1	1	1	0	1	1	0	2	1	0	0	0	11	0	1432.66	P08243	P08243	530	540	ASNS	Asparagine synthetase [glutamine-hydrolyzing]	yes	yes	2;3	2.6799e-06	125.48	By matching	By matching	By matching	By matching	By matching
ADWWTNTAHYNR	PTPIENMILRYVKAKADWWTNTAHYNRERI	KAKADWWTNTAHYNRERIRRGATVDKTVCK	K	A	D	N	R	E	2	1	2	1	0	0	0	0	1	0	0	0	0	0	0	0	2	2	1	0	0	0	12	0	1533.67	Q6P2Q9	Q6P2Q9	747	758	PRPF8	Pre-mRNA-processing-splicing factor 8	yes	yes	2;3	1.1957e-08	162.36	By MS/MS	By MS/MS	By MS/MS	By matching	By MS/MS
ADYDTLSLR	TRPVSFHERGGVGSRADYDTLSLRSLRLGP	GGVGSRADYDTLSLRSLRLGPGGLDDRYSL	R	A	D	L	R	S	1	1	0	2	0	0	0	0	0	0	2	0	0	0	0	1	1	0	1	0	0	0	9	0	1052.51	Q9Y446	Q9Y446	174	182	PKP3	Plakophilin-3	yes	yes	2	0.00026004	135	By matching	By MS/MS	By MS/MS	By matching	By MS/MS
ADYEIASK	MDLGECLKVHDLALRADYEIASKEQDFFFE	VHDLALRADYEIASKEQDFFFELDAMDHLQ	R	A	D	S	K	E	2	0	0	1	0	0	1	0	0	1	0	1	0	0	0	1	0	0	1	0	0	0	8	0	895.429	Q9Y383;Q9NQ29	Q9Y383	69	76	LUC7L2;LUC7L	Putative RNA-binding protein Luc7-like 2;Putative RNA-binding protein Luc7-like 1	no	no	2	0.036418	60.118			By matching	By MS/MS	By matching
ADYTSHLR	QAAAIILNIYCSRSKADYTSHLRSLVSGLI	IYCSRSKADYTSHLRSLVSGLIRLFNDSSP	K	A	D	L	R	S	1	1	0	1	0	0	0	0	1	0	1	0	0	0	0	1	1	0	1	0	0	0	8	0	961.462	Q92616	Q92616	2184	2191	GCN1L1	Translational activator GCN1	yes	yes	2	0.0049343	73.208				By MS/MS	By MS/MS
AEAAALSTQCR	PRSRQVGTLHKSLVRAEAAALSTQCREASG	SLVRAEAAALSTQCREASGLSADSLARAEP	R	A	E	C	R	E	4	1	0	0	1	1	1	0	0	0	1	0	0	0	0	1	1	0	0	0	0	0	11	0	1176.56	Q9H6T0	Q9H6T0	77	87	ESRP2	Epithelial splicing regulatory protein 2	yes	yes	2	7.3429e-06	153.05	By MS/MS	By MS/MS	By MS/MS	By MS/MS	By MS/MS
AEAAGLIGWLK	VSWVLRSVAEHPLSRAEAAGLIGWLKSHIL	PLSRAEAAGLIGWLKSHILPHPVVVADLLK	R	A	E	L	K	S	3	0	0	0	0	0	1	2	0	1	2	1	0	0	0	0	0	1	0	0	0	0	11	0	1127.63	O60287	O60287	2116	2126	URB1	Nucleolar pre-ribosomal-associated protein 1	yes	yes	2	0.00046004	90.657	By MS/MS	By MS/MS	By MS/MS	By MS/MS	By MS/MS
AEACFVNCVER	WEKCMDKPGPKLDSRAEACFVNCVERFIDT	LDSRAEACFVNCVERFIDTSQFILNRLEQT	R	A	E	E	R	F	2	1	1	0	2	0	2	0	0	0	0	0	0	1	0	0	0	0	0	2	0	0	11	0	1353.58	O60220	O60220	59	69	TIMM8A	Mitochondrial import inner membrane translocase subunit Tim8 A	yes	yes	2	4.2798e-06	146.11	By MS/MS	By MS/MS	By MS/MS	By MS/MS	By matching
AEAEAGSPRPDPR	ATLTSLLAQAQAQARAEAEAGSPRPDPREA	ARAEAEAGSPRPDPREALRAATMEVKVGRL	R	A	E	P	R	E	3	2	0	1	0	0	2	1	0	0	0	0	0	0	3	1	0	0	0	0	0	0	13	1	1351.65	P58107	P58107	2502	2514	EPPK1	Epiplakin	yes	no	3	0.012769	47.361	By MS/MS	By MS/MS	By MS/MS	By MS/MS	By MS/MS
AEAEAQAEELSFPR	VGDLAQFMVQNGLSRAEAEAQAEELSFPRS	RAEAEAQAEELSFPRSVVEFLQGYIGVPHG	R	A	E	P	R	S	4	1	0	0	0	1	4	0	0	0	1	0	0	1	1	1	0	0	0	0	0	0	14	0	1546.73	P11498	P11498	929	942	PC	Pyruvate carboxylase, mitochondrial	yes	yes	2	1.7579e-15	193.62		By MS/MS	By matching	By MS/MS	By matching
AEAEGSPAAEPSPFLGK	MSQGNPGLGSLLNIKAEAEGSPAAEPSPFL	AEGSPAAEPSPFLGKAVKALVQEKLAEPWK	K	A	E	G	K	A	4	0	0	0	0	0	3	2	0	0	1	1	0	1	3	2	0	0	0	0	0	0	17	0	1656.8	Q86V15	Q86V15	976	992	CASZ1	Zinc finger protein castor homolog 1	yes	yes	2	5.7402e-05	104.94
AEAEQSVTCAHCR	GVQGLTISGYLRPARAEAEQSVTCAHCRKD	ARAEAEQSVTCAHCRKDTEESVCGATLLLR	R	A	E	C	R	K	3	1	0	0	2	1	2	0	1	0	0	0	0	0	0	1	1	0	0	1	0	0	13	0	1517.64	O43149	O43149	708	720	ZZEF1	Zinc finger ZZ-type and EF-hand domain-containing protein 1	yes	yes	3	0.00012307	100.22	By matching	By matching	By matching	By matching	By matching
AEAESLYQSK	AEVKAQYEDIAQKSKAEAESLYQSKYEELQ	AQKSKAEAESLYQSKYEELQITAGRHGDSV	K	A	E	S	K	Y	2	0	0	0	0	1	2	0	0	0	1	1	0	0	0	2	0	0	1	0	0	0	10	0	1124.54	P04264;CON__P04264	P04264	367	376	KRT1	Keratin, type II cytoskeletal 1	yes	no	2	6.3871e-05	110.88	By matching			By matching
AEAESMYQIK	AEVKAQYEDIANRSRAEAESMYQIKYEELQ	ANRSRAEAESMYQIKYEELQSLAGKHGDDL	R	A	E	I	K	Y	2	0	0	0	0	1	2	0	0	1	0	1	1	0	0	1	0	0	1	0	0	0	10	0	1168.54	CON__P05787;P05787;CON__Q9H552;CON__H-INV:HIT000292931	CON__P05787	276	285	KRT8	Keratin, type II cytoskeletal 8	no	no	2	1.6034e-06	177.97	By MS/MS	By MS/MS	By MS/MS	By MS/MS	By MS/MS
AEAESMYQIKYEELQSLAGK	AEVKAQYEDIANRSRAEAESMYQIKYEELQ	MYQIKYEELQSLAGKHGDDLRRTKTEISEM	R	A	E	G	K	H	3	0	0	0	0	2	4	1	0	1	2	2	1	0	0	2	0	0	2	0	0	0	20	1	2287.1	CON__P05787;P05787;CON__H-INV:HIT000292931	CON__P05787	276	295	KRT8	Keratin, type II cytoskeletal 8	no	no	3	1.0008e-14	162.49	By MS/MS	By MS/MS	By MS/MS	By MS/MS	By MS/MS
AEAESWYQTK	AEVKAQYEEIAQRSRAEAESWYQTKYEELQ	AQRSRAEAESWYQTKYEELQVTAGRHGDDL	R	A	E	T	K	Y	2	0	0	0	0	1	2	0	0	0	0	1	0	0	0	1	1	1	1	0	0	0	10	0	1211.55	CON__P02538;P02538;CON__Q8VED5;P04259	P04259	350	359	KRT6A;KRT6B	Keratin, type II cytoskeletal 6A;Keratin, type II cytoskeletal 6B	no	no	2	2.7743e-05	115.82
AEAETLPSLSITK	IHELFVPENKLDHVRAEAETLPSLSITKLD	VRAEAETLPSLSITKLDLQWVQVLSEGWAT	R	A	E	T	K	L	2	0	0	0	0	0	2	0	0	1	2	1	0	0	1	2	2	0	0	0	0	0	13	0	1358.73	O95340	O95340	239	251	PAPSS2	Bifunctional 3-phosphoadenosine 5-phosphosulfate synthase 2;Sulfate adenylyltransferase;Adenylyl-sulfate kinase	yes	yes	2	0.07122	63.32	By matching	By matching	By matching	By matching	By matching
AEAGAGSATEFQFR	DTYRRSAVPPGADKKAEAGAGSATEFQFRG	KAEAGAGSATEFQFRGGFGRGRGQPPQ___	K	A	E	F	R	G	4	1	0	0	0	1	2	2	0	0	0	0	0	2	0	1	1	0	0	0	0	0	14	0	1440.66	P46783;Q9NQ39	P46783	140	153	RPS10;RPS10P5	40S ribosomal protein S10;Putative 40S ribosomal protein S10-like	yes	no	2	1.5371e-15	232	By matching			By MS/MS	By matching
AEAGDNLGALVR	TVVTGIEMFHKSLERAEAGDNLGALVRGLK	LERAEAGDNLGALVRGLKREDLRRGLVMVK	R	A	E	V	R	G	3	1	1	1	0	0	1	2	0	0	2	0	0	0	0	0	0	0	0	1	0	0	12	0	1184.61	P49411	P49411	316	327	TUFM	Elongation factor Tu, mitochondrial	yes	yes	2	1.8442e-08	156.26	By matching	By matching	By MS/MS		By matching
AEAGEAGQATAEAECHR	GSEPTQRDAGSRDEKAEAGEAGQATAEAEC	AGEAGQATAEAECHRTRETLPPFPTRLLEL	K	A	E	H	R	T	6	1	0	0	1	1	4	2	1	0	0	0	0	0	0	0	1	0	0	0	0	0	17	0	1756.74	O95671	O95671	260	276	ASMTL	N-acetylserotonin O-methyltransferase-like protein	yes	yes	2;3	2.4855e-05	109.84	By matching	By matching	By matching	By MS/MS	By matching
AEAGPEGVAPAPEGEK	KENGDKSEAQKPSEKAEAGPEGVAPAPEGE	EAGPEGVAPAPEGEKKQKPARKRRMVEEIG	K	A	E	E	K	K	4	0	0	0	0	0	4	3	0	0	0	1	0	0	3	0	0	0	0	1	0	0	16	0	1507.72	Q9Y4L1	Q9Y4L1	670	685	HYOU1	Hypoxia up-regulated protein 1	yes	yes	2	1.9688e-11	195.77	By MS/MS	By MS/MS	By MS/MS	By MS/MS	By MS/MS
AEAGPEGVAPAPEGEKK	KENGDKSEAQKPSEKAEAGPEGVAPAPEGE	AGPEGVAPAPEGEKKQKPARKRRMVEEIGV	K	A	E	K	K	Q	4	0	0	0	0	0	4	3	0	0	0	2	0	0	3	0	0	0	0	1	0	0	17	1	1635.81	Q9Y4L1	Q9Y4L1	670	686	HYOU1	Hypoxia up-regulated protein 1	yes	yes	2;3	5.7826e-08	170.79	By MS/MS	By MS/MS	By MS/MS	By MS/MS	By MS/MS
AEAGVPAEFSIWTR	GGAHKVRAGGPGLERAEAGVPAEFSIWTRE	RAEAGVPAEFSIWTREAGAGGLAIAVEGPS	R	A	E	T	R	E	3	1	0	0	0	0	2	1	0	1	0	0	0	1	1	1	1	1	0	1	0	0	14	0	1532.76	P21333	P21333	2251	2264	FLNA	Filamin-A	yes	yes	2	2.7083e-07	141.73	By matching		By MS/MS	By MS/MS	By matching
AEAHQAVAFQFTVTPDGIDLR	______________________________	VAFQFTVTPDGIDLRLSHEALRQIYLSGLH	M	A	E	L	R	L	4	1	0	2	0	2	1	1	1	1	1	0	0	2	1	0	2	0	0	2	0	0	21	0	2285.14	P50416	P50416	2	22	CPT1A	Carnitine O-palmitoyltransferase 1, liver isoform	yes	yes	2	0.064841	44.312
AEALEDLVGFK	NLPGSKRQPQTPKEKAEALEDLVGFKELFQ	PKEKAEALEDLVGFKELFQTPGHTEESMTD	K	A	E	F	K	E	2	0	0	1	0	0	2	1	0	0	2	1	0	1	0	0	0	0	0	1	0	0	11	0	1190.62	P46013	P46013	2431	2441	MKI67	Antigen KI-67	yes	yes	2	0.056332	58.246
AEALETLQIIR	EVKPSELSKEVGISKAEALETLQIIRRECL	GISKAEALETLQIIRRECLTNKPRYAGTSE	K	A	E	I	R	R	2	1	0	0	0	1	2	0	0	2	2	0	0	0	0	0	1	0	0	0	0	0	11	0	1255.71	O43502	O43502	55	65	RAD51C	DNA repair protein RAD51 homolog 3	yes	yes	2	0.11243	41.54
AEALSEPLTKPVGK	LQNKLKQLARQALDRAEALSEPLTKPVGKI	RAEALSEPLTKPVGKISSTSVKPKPPPVRA	R	A	E	G	K	I	2	0	0	0	0	0	2	1	0	0	2	2	0	0	2	1	1	0	0	1	0	0	14	1	1438.8	Q9Y6W3	Q9Y6W3	147	160	CAPN7	Calpain-7	yes	yes	3	0.069385	36.219	By matching	By matching	By matching	By MS/MS	By MS/MS
AEALTEPLNA	KRQESQLRKPENTTRAEALTEPLNA_____	ENTTRAEALTEPLNA_______________	R	A	E	N	A	-	3	0	1	0	0	0	2	0	0	0	2	0	0	0	1	0	1	0	0	0	0	0	10	0	1027.52	Q9NX76	Q9NX76	174	183	CMTM6	CKLF-like MARVEL transmembrane domain-containing protein 6	yes	yes	1	1.0312e-11	163.69		By matching	By matching	By matching	By matching
AEAMDLGKDPNGPTHSSTLFVR	______________________________	KDPNGPTHSSTLFVRDDGSSMSFYVRPSPA	M	A	E	V	R	D	2	1	1	2	0	0	1	2	1	0	2	1	1	1	2	2	2	0	0	1	0	0	22	1	2342.13	Q9NYB0	Q9NYB0	2	23	TERF2IP	Telomeric repeat-binding factor 2-interacting protein 1	yes	yes	3	4.2007e-05	81.144	By matching	By matching			By MS/MS
AEAPDGQGPGPQAAR	PRVPGVENSDSPAQRAEAPDGQGPGPQAAR	AEAPDGQGPGPQAAREHRKVGKEWRGPAEG	R	A	E	A	R	E	4	1	0	1	0	2	1	3	0	0	0	0	0	0	3	0	0	0	0	0	0	0	15	0	1420.67	Q9BZL4	Q9BZL4	609	623	PPP1R12C	Protein phosphatase 1 regulatory subunit 12C	yes	yes	2	0.035134	51.998			By matching
AEAPLHDPDLDFLEVAK	RPRAASKLDRDCLVKAEAPLHDPDLDFLEV	APLHDPDLDFLEVAKKIRERKEKMLSKPEM	K	A	E	A	K	K	3	0	0	3	0	0	2	0	1	0	3	1	0	1	2	0	0	0	0	1	0	0	17	0	1878.94	Q9BY89	Q9BY89	333	349	KIAA1671	Uncharacterized protein KIAA1671	yes	yes	3	0.05543	30.416			By MS/MS
AEAQQVEALPGPSLDQWHR	KKKKRKKLKKKGKEKAEAQQVEALPGPSLD	QVEALPGPSLDQWHRSAGEEEDGPVLTDEQ	K	A	E	H	R	S	3	1	0	1	0	3	2	1	1	0	2	0	0	0	2	1	0	1	0	1	0	0	19	0	2131.04	Q66PJ3	Q66PJ3	313	331	ARL6IP4	ADP-ribosylation factor-like protein 6-interacting protein 4	yes	yes	3	1.1888e-09	114.72	By MS/MS	By MS/MS	By matching	By MS/MS
AEASAAGADSGAAVAAHR	______________________________	SAAGADSGAAVAAHRFFCHFCKGEVSPKLP	M	A	E	H	R	F	9	1	0	1	0	0	1	2	1	0	0	0	0	0	0	2	0	0	0	1	0	0	18	0	1581.75	Q9Y4L5	Q9Y4L5	2	19	RNF115	E3 ubiquitin-protein ligase RNF115	yes	yes	2	9.2701e-09	125.53				By MS/MS
AEASAFAESIDVELR	VQQEVVRYEEEPGLRAEASAFAESIDVELR	AEASAFAESIDVELRQIDKLRAELRRLQRR	R	A	E	L	R	Q	4	1	0	1	0	0	3	0	0	1	1	0	0	1	0	2	0	0	0	1	0	0	15	0	1606.78	O60437	O60437	1366	1380	PPL	Periplakin	yes	yes	2	0.10626	31.801	By MS/MS
AEASGGLGGLTR	RELPLRLADFGALHRAEASGGLGGLTRLRC	LHRAEASGGLGGLTRLRCFQQDDAHIFCTT	R	A	E	T	R	L	2	1	0	0	0	0	1	4	0	0	2	0	0	0	0	1	1	0	0	0	0	0	12	0	1087.56	Q9BW92	Q9BW92	439	450	TARS2	Threonine--tRNA ligase, mitochondrial	yes	yes	2	0.0010167	90.653		By MS/MS		By MS/MS	By matching
AEASIQAGAGDGEWEESEVK	ELVGREMGVDVHFPKAEASIQAGAGDGEWE	QAGAGDGEWEESEVKLKKSKIKMPKFNFSK	K	A	E	V	K	L	4	0	0	1	0	1	5	3	0	1	0	1	0	0	0	2	0	1	0	1	0	0	20	0	2061.91	Q09666	Q09666	5687	5706	AHNAK	Neuroblast differentiation-associated protein AHNAK	yes	yes	2	3.012e-36	228.73		By matching	By MS/MS	By MS/MS	By MS/MS
AEASSGDHPTDTEMK	ANMFERLAEEENKAKAEASSGDHPTDTEMK	AEASSGDHPTDTEMKEEQKSNTAGSQSQVE	K	A	E	M	K	E	2	0	0	2	0	0	2	1	1	0	0	1	1	0	1	2	2	0	0	0	0	0	15	0	1574.65	Q02790	Q02790	427	441	FKBP4	Peptidyl-prolyl cis-trans isomerase FKBP4;Peptidyl-prolyl cis-trans isomerase FKBP4, N-terminally processed	yes	yes	2;3	4.1466e-08	123.29	By MS/MS	By MS/MS	By MS/MS	By MS/MS	By MS/MS
AEASSGDHPTDTEMKEEQK	ANMFERLAEEENKAKAEASSGDHPTDTEMK	SGDHPTDTEMKEEQKSNTAGSQSQVETEA_	K	A	E	Q	K	S	2	0	0	2	0	1	4	1	1	0	0	2	1	0	1	2	2	0	0	0	0	0	19	1	2088.89	Q02790	Q02790	427	445	FKBP4	Peptidyl-prolyl cis-trans isomerase FKBP4;Peptidyl-prolyl cis-trans isomerase FKBP4, N-terminally processed	yes	yes	3;4	2.9756e-25	172.37	By MS/MS	By MS/MS	By MS/MS	By MS/MS	By MS/MS
AEAVESAQAGDKCDFTGTLIVVPDVSK	LPRGSIPRSLEVILRAEAVESAQAGDKCDF	CDFTGTLIVVPDVSKLSTPGARAETNSRVS	R	A	E	S	K	L	4	0	0	3	1	1	2	2	0	1	1	2	0	1	1	2	2	0	0	4	0	0	27	1	2806.37	Q14566	Q14566	230	256	MCM6	DNA replication licensing factor MCM6	yes	yes	3	4.4141e-26	194.11		By MS/MS	By MS/MS	By MS/MS	By MS/MS
AEAVVNTVDISER	KKRRMLKRLEQTRKKAEAVVNTVDISEREK	KKAEAVVNTVDISEREKVAQLRSLYKKAGL	K	A	E	E	R	E	2	1	1	1	0	0	2	0	0	1	0	0	0	0	0	1	1	0	0	3	0	0	13	0	1401.71	Q8IY81	Q8IY81	764	776	FTSJ3	pre-rRNA processing protein FTSJ3	yes	yes	2	0.00064584	87.363	By MS/MS		By matching
AECEILMMVGLPAAGK	PLSERIRGTVGPKSKAECEILMMVGLPAAG	ECEILMMVGLPAAGKTTWAIKHAASNPSKK	K	A	E	G	K	T	3	0	0	0	1	0	2	2	0	1	2	1	2	0	1	0	0	0	0	1	0	0	16	0	1688.83	Q9BUJ2	Q9BUJ2	419	434	HNRNPUL1	Heterogeneous nuclear ribonucleoprotein U-like protein 1	yes	yes	2	4.7449e-06	129.84	By matching		By matching	By MS/MS
AECMLQQAER	VIDMSGLREKDDIQRAECMLQQAERLGCRQ	DDIQRAECMLQQAERLGCRQFVTATDVVRG	R	A	E	E	R	L	2	1	0	0	1	2	2	0	0	0	1	0	1	0	0	0	0	0	0	0	0	0	10	0	1234.54	P13796	P13796	334	343	LCP1	Plastin-2	yes	yes	2	2.9188e-05	120.33		By matching	By matching	By MS/MS
AECRPAASENYMR	SSSDKLSLEGIVVQRAECRPAASENYMRLK	QRAECRPAASENYMRLKRLQIEESSKPVRL	R	A	E	M	R	L	3	2	1	0	1	0	2	0	0	0	0	0	1	0	1	1	0	0	1	0	0	0	13	1	1553.67	P13984	P13984	114	126	GTF2F2	General transcription factor IIF subunit 2	yes	yes	2;3	1.4108e-20	194.59	By MS/MS	By MS/MS	By MS/MS	By matching	By MS/MS
AEDAVEAIR	ECDIVKDYAFVHMERAEDAVEAIRGLDNTE	FVHMERAEDAVEAIRGLDNTEFQGKRMHVQ	R	A	E	I	R	G	3	1	0	1	0	0	2	0	0	1	0	0	0	0	0	0	0	0	0	1	0	0	9	0	972.488	Q9BQ04;Q9BWF3	Q9BWF3	121	129	RBM4B;RBM4	RNA-binding protein 4B;RNA-binding protein 4	no	no	2	0.00025301	110.41	By MS/MS		By MS/MS	By matching	By matching
AEDEGIICVEGMAGGAVHIDYNCVPSVIYTHPEVAWVGK	YAIGDVVAGPMLAHKAEDEGIICVEGMAGG	PSVIYTHPEVAWVGKSEEQLKEEGIEYKVG	K	A	E	G	K	S	4	0	1	2	2	0	4	5	2	4	0	1	1	0	2	1	1	1	2	6	0	0	39	0	4241.99	P09622	P09622	366	404	DLD	Dihydrolipoyl dehydrogenase, mitochondrial	yes	yes	4	2.6409e-36	195.17	By MS/MS	By MS/MS	By matching	By MS/MS	By MS/MS
AEDFTPVFMAPPVHYPR	ESSAIIPVSGITVVKAEDFTPVFMAPPVHY	DFTPVFMAPPVHYPRGDGEEQRVVIFEQTQ	K	A	E	P	R	G	2	1	0	1	0	0	1	0	1	0	0	0	1	2	4	0	1	0	1	2	0	0	17	0	1972.95	Q6ISB3	Q6ISB3	160	176	GRHL2	Grainyhead-like protein 2 homolog	yes	yes	3	0.0012065	57.52	By MS/MS	By MS/MS	By MS/MS	By MS/MS	By MS/MS
AEDGATPSPSNETPK	EGEAASAASSTSSPKAEDGATPSPSNETPK	AEDGATPSPSNETPKKKKKRFSFKKSFKLS	K	A	E	P	K	K	2	0	1	1	0	0	2	1	0	0	0	1	0	0	3	2	2	0	0	0	0	0	15	0	1499.67	P29966	P29966	138	152	MARCKS	Myristoylated alanine-rich C-kinase substrate	yes	yes	2	1.7852e-05	119.76	By MS/MS	By matching	By MS/MS	By MS/MS	By MS/MS
AEDGATPSPSNETPKK	EGEAASAASSTSSPKAEDGATPSPSNETPK	EDGATPSPSNETPKKKKKRFSFKKSFKLSG	K	A	E	K	K	K	2	0	1	1	0	0	2	1	0	0	0	2	0	0	3	2	2	0	0	0	0	0	16	1	1627.77	P29966	P29966	138	153	MARCKS	Myristoylated alanine-rich C-kinase substrate	yes	yes	3	0.05283	41.967	By matching	By matching			By matching
AEDGENYDIK	EKEAKQQEEKIEKMRAEDGENYDIKKQAEI	IEKMRAEDGENYDIKKQAEILQESRMMIPD	R	A	E	I	K	K	1	0	1	2	0	0	2	1	0	1	0	1	0	0	0	0	0	0	1	0	0	0	10	0	1152.49	O75347	O75347	42	51	TBCA	Tubulin-specific chaperone A	yes	yes	2	0.005133	82.749	By matching	By matching	By matching	By matching	By matching
AEDGENYDIKK	EKEAKQQEEKIEKMRAEDGENYDIKKQAEI	EKMRAEDGENYDIKKQAEILQESRMMIPDC	R	A	E	K	K	Q	1	0	1	2	0	0	2	1	0	1	0	2	0	0	0	0	0	0	1	0	0	0	11	1	1280.59	O75347	O75347	42	52	TBCA	Tubulin-specific chaperone A	yes	yes	2;3	2.298e-05	123.96	By MS/MS	By matching	By MS/MS	By MS/MS	By MS/MS
AEDGSVIDYELIDQDAR	GDFRKLMVALAKGRRAEDGSVIDYELIDQD	DGSVIDYELIDQDARDLYDAGVKRKGTDVP	R	A	E	A	R	D	2	1	0	4	0	1	2	1	0	2	1	0	0	0	0	1	0	0	1	1	0	0	17	0	1907.87	P07355	P07355	180	196	ANXA2	Annexin A2	yes	yes	2	3.0627e-47	332.41	By MS/MS	By MS/MS	By MS/MS	By MS/MS	By MS/MS
AEDIKGTECVK	INFVGGNKLQSTGNKAEDIKGTECVKSTPV	TGNKAEDIKGTECVKSTPVTSAVQIPEVKQ	K	A	E	V	K	S	1	0	0	1	1	0	2	1	0	1	0	2	0	0	0	0	1	0	0	1	0	0	11	1	1248.6	Q96KR1	Q96KR1	517	527	ZFR	Zinc finger RNA-binding protein	yes	yes	2;3	0.00061683	71.085	By MS/MS		By MS/MS	By MS/MS	By MS/MS
AEDIPQMDDAFSQTVK	GIALRWVTFLLKIYRAEDIPQMDDAFSQTV	EDIPQMDDAFSQTVKEIFGGNADKKNLVDP	R	A	E	V	K	E	2	0	0	3	0	2	1	0	0	1	0	1	1	1	1	1	1	0	0	1	0	0	16	0	1793.81	Q9NZM1	Q9NZM1	367	382	MYOF	Myoferlin	yes	yes	2	3.9324e-05	111.72	By matching	By MS/MS	By matching	By MS/MS	By MS/MS
AEDKEWMPVTK	RGRGRGRGRGARGGKAEDKEWMPVTKLGRL	RGGKAEDKEWMPVTKLGRLVKDMKIKSLEE	K	A	E	T	K	L	1	0	0	1	0	0	2	0	0	0	0	2	1	0	1	0	1	1	0	1	0	0	11	1	1332.64	P15880	P15880	55	65	RPS2	40S ribosomal protein S2	yes	yes	2;3	9.0261e-10	211.37	By MS/MS	By MS/MS	By MS/MS	By MS/MS	By matching
AEDKPSTDLSAPVNGEATSQK	LAGEELAGEEAPQEKAEDKPSTDLSAPVNG	TDLSAPVNGEATSQKGESAEDKEHEEGRDS	K	A	E	Q	K	G	3	0	1	2	0	1	2	1	0	0	1	2	0	0	2	3	2	0	0	1	0	0	21	1	2144.02	Q7Z4V5	Q7Z4V5	590	610	HDGFRP2	Hepatoma-derived growth factor-related protein 2	yes	yes	3	0.056262	45.511
AEDLLNR	______________________________	WFVDLAGKAEDLLNRVDQGAATALSRKDNA	K	A	E	N	R	V	1	1	1	1	0	0	1	0	0	0	2	0	0	0	0	0	0	0	0	0	0	0	7	0	829.429	Q8TBA6	Q8TBA6	11	17	GOLGA5	Golgin subfamily A member 5	yes	yes	2	0.0046948	101.72	By matching	By MS/MS	By MS/MS	By matching	By matching
AEDLNIAPR	PENLSKLKSLLTQLRAEDLNIAPRKATLQP	LLTQLRAEDLNIAPRKATLQPLPPNLPPVT	R	A	E	P	R	K	2	1	1	1	0	0	1	0	0	1	1	0	0	0	1	0	0	0	0	0	0	0	9	0	997.519	Q96SZ5	Q96SZ5	63	71	ADO	2-aminoethanethiol dioxygenase	yes	yes	2	0.042872	52.786	By matching	By matching	By matching		By MS/MS
AEDLPLR	SAELAAALLSIYMERAEDLPLRKGTKHLSP	LLSIYMERAEDLPLRKGTKHLSPYATLTVG	R	A	E	L	R	K	1	1	0	1	0	0	1	0	0	0	2	0	0	0	1	0	0	0	0	0	0	0	7	0	812.439	Q9BSJ8	Q9BSJ8	807	813	ESYT1	Extended synaptotagmin-1	yes	yes	2	0.0054953	97.071		By matching			By matching
AEDLPLRK	SAELAAALLSIYMERAEDLPLRKGTKHLSP	LSIYMERAEDLPLRKGTKHLSPYATLTVGD	R	A	E	R	K	G	1	1	0	1	0	0	1	0	0	0	2	1	0	0	1	0	0	0	0	0	0	0	8	1	940.534	Q9BSJ8	Q9BSJ8	807	814	ESYT1	Extended synaptotagmin-1	yes	yes	2	0.0011686	118.05	By MS/MS	By matching	By MS/MS	By MS/MS	By MS/MS
AEDLRTECATCK	RERRQRQSVLQKKPKAEDLRTECATCKGTG	KPKAEDLRTECATCKGTGDNENLVRYPS__	K	A	E	C	K	G	2	1	0	1	2	0	2	0	0	0	1	1	0	0	0	0	2	0	0	0	0	0	12	1	1452.63	O94880	O94880	864	875	PHF14	PHD finger protein 14	yes	yes	3	0.048293	34.898	By MS/MS				By MS/MS
AEDMAELTCLNEASVLHNLR	PRDQIQRMNPPKFSKAEDMAELTCLNEASV	ELTCLNEASVLHNLRERYYSGLIYTYSGLF	K	A	E	L	R	E	3	1	2	1	1	0	3	0	1	0	4	0	1	0	0	1	1	0	0	1	0	0	20	0	2285.08	Q7Z406	Q7Z406	107	126	MYH14	Myosin-14	yes	yes	3	4.164e-10	143.57	By MS/MS	By MS/MS	By matching	By MS/MS	By MS/MS
AEDMETK	______________________________	______________________________	M	A	E	T	K	I	1	0	0	1	0	0	2	0	0	0	0	1	1	0	0	0	1	0	0	0	0	0	7	0	822.343	P14854	P14854	2	8	COX6B1	Cytochrome c oxidase subunit 6B1	yes	yes	1	0.0014786	165.11	By MS/MS	By matching	By MS/MS	By matching	By matching
AEDMYSAQSHQAATPPKDGK	TANSQVMGSANSTLRAEDMYSAQSHQAATP	SAQSHQAATPPKDGKNSQVFRNPYVWD___	R	A	E	G	K	N	4	0	0	2	0	2	1	1	1	0	0	2	1	0	2	2	1	0	1	0	0	0	20	1	2130.96	Q9NQ84	Q9NQ84	410	429	GPRC5C	G-protein coupled receptor family C group 5 member C	yes	yes	3	0.01529	52.784		By MS/MS
AEDNADTLALVFEAPNQEK	KILKCAGNEDIITLRAEDNADTLALVFEAP	ADTLALVFEAPNQEKVSDYEMKLMDLDVEQ	R	A	E	E	K	V	4	0	2	2	0	1	3	0	0	0	2	1	0	1	1	0	1	0	0	1	0	0	19	0	2073.99	P12004	P12004	92	110	PCNA	Proliferating cell nuclear antigen	yes	yes	2	6.6253e-65	366.94	By MS/MS	By MS/MS	By MS/MS	By MS/MS	By MS/MS
AEDNFEDIITKPPVR	DKKIGILHENFQTLKAEDNFEDIITKPPVR	AEDNFEDIITKPPVRKFVHEKEIMAEDDQV	K	A	E	V	R	K	1	1	1	2	0	0	2	0	0	2	0	1	0	1	2	0	1	0	0	1	0	0	15	1	1742.88	Q9Y6G9	Q9Y6G9	345	359	DYNC1LI1	Cytoplasmic dynein 1 light intermediate chain 1	yes	yes	3	0.0022647	71.08	By MS/MS		By MS/MS	By matching
AEDSGEYHCVYHFVSAPK	RKNASNMEYRINKPRAEDSGEYHCVYHFVS	SGEYHCVYHFVSAPKANATIEVKAAPDITG	R	A	E	P	K	A	2	0	0	1	1	0	2	1	2	0	0	1	0	1	1	2	0	0	2	2	0	0	18	0	2094.91	Q9Y639	Q9Y639	210	227	NPTN	Neuroplastin	yes	yes	3;4	1.8332e-09	146.76	By MS/MS	By MS/MS	By MS/MS	By MS/MS	By MS/MS
AEDYEENLQVMR	DGEGKVRMIVCVNPKAEDYEENLQVMRFAE	NPKAEDYEENLQVMRFAEVTQEVEVARPVD	K	A	E	M	R	F	1	1	1	1	0	1	3	0	0	0	1	0	1	0	0	0	0	0	1	1	0	0	12	0	1495.66	Q02241	Q02241	417	428	KIF23	Kinesin-like protein KIF23	yes	yes	2	1.2061e-16	225.67				By matching	By matching
AEEAGAELQADLR	ALWEKNTHLEAQLQKAEEAGAELQADLRDI	QKAEEAGAELQADLRDIQEEKEEIQKKLSE	K	A	E	L	R	D	4	1	0	1	0	1	3	1	0	0	2	0	0	0	0	0	0	0	0	0	0	0	13	0	1371.66	Q9BV73	Q9BV73	671	683	CEP250	Centrosome-associated protein CEP250	yes	yes	3	0.11689	15.545	By matching	By matching	By matching	By matching	By matching
AEEAGAELQADLRDIQEEK	ALWEKNTHLEAQLQKAEEAGAELQADLRDI	GAELQADLRDIQEEKEEIQKKLSESRHQQE	K	A	E	E	K	E	4	1	0	2	0	2	5	1	0	1	2	1	0	0	0	0	0	0	0	0	0	0	19	1	2114.01	Q9BV73	Q9BV73	671	689	CEP250	Centrosome-associated protein CEP250	yes	yes	3	0.00073932	58.98	By matching	By MS/MS	By MS/MS		By matching
AEEAQKTESVDNEGE	AGKEGTAPSENGETKAEEAQKTESVDNEGE	AEEAQKTESVDNEGE_______________	K	A	E	G	E	-	2	0	1	1	0	1	5	1	0	0	0	1	0	0	0	1	1	0	0	1	0	0	15	1	1634.69	Q15651	Q15651	85	99	HMGN3	High mobility group nucleosome-binding domain-containing protein 3	yes	yes	2	1.0442e-21	212.59	By MS/MS	By MS/MS	By MS/MS	By MS/MS	By MS/MS
AEEASHWLWSR	CVVEGRCTRKAECPRAEEASHWLWSRSKSC	ECPRAEEASHWLWSRSKSCVAVTSAQPQNM	R	A	E	S	R	S	2	1	0	0	0	0	2	0	1	0	1	0	0	0	0	2	0	2	0	0	0	0	11	0	1370.64	O15031	O15031	504	514	PLXNB2	Plexin-B2	yes	yes	2;3	0.0083854	54.65	By MS/MS		By matching	By matching	By MS/MS
AEEDEDKEDDFRAPLYK	NFSMATFMDPGIFPRAEEDEDKEDDFRAPL	EDEDKEDDFRAPLYKTVEIKGIQVRMKWCA	R	A	E	Y	K	T	2	1	0	4	0	0	4	0	0	0	1	2	0	1	1	0	0	0	1	0	0	0	17	2	2068.92	Q9C0B5	Q9C0B5	76	92	ZDHHC5	Palmitoyltransferase ZDHHC5	yes	yes	3;4	0.0080905	64.537	By matching	By MS/MS		By MS/MS	By MS/MS
AEEDEILNR	DGGTVSQEEEDRKPKAEEDEILNRSPRNRK	EDRKPKAEEDEILNRSPRNRKPRRE_____	K	A	E	N	R	S	1	1	1	1	0	0	3	0	0	1	1	0	0	0	0	0	0	0	0	0	0	0	9	0	1087.51	P27824	P27824	574	582	CANX	Calnexin	yes	yes	2	7.4267e-05	169.57	By MS/MS	By MS/MS	By matching	By MS/MS	By MS/MS
AEEDEILNRSPR	DGGTVSQEEEDRKPKAEEDEILNRSPRNRK	KPKAEEDEILNRSPRNRKPRRE________	K	A	E	P	R	N	1	2	1	1	0	0	3	0	0	1	1	0	0	0	1	1	0	0	0	0	0	0	12	1	1427.7	P27824	P27824	574	585	CANX	Calnexin	yes	yes	2;3	4.6019e-49	309.29	By MS/MS	By MS/MS	By MS/MS	By MS/MS	By MS/MS
AEEDKIPLLVVGNK	FTATAEFREQILRVKAEEDKIPLLVVGNKS	KAEEDKIPLLVVGNKSDLEERRQVPVEEAR	K	A	E	N	K	S	1	0	1	1	0	0	2	1	0	1	2	2	0	0	1	0	0	0	0	2	0	0	14	1	1523.86	P11234	P11234	116	129	RALB	Ras-related protein Ral-B	yes	yes	3	0.040967	47.394	By MS/MS	By matching	By matching		By matching
AEEDKLEQIKK	HTEKDLVTSLKDYIKAEEDKLEQIKKWAEK	DYIKAEEDKLEQIKKWAEKLDRLTSTATKD	K	A	E	K	K	W	1	0	0	1	0	1	3	0	0	1	1	3	0	0	0	0	0	0	0	0	0	0	11	2	1329.71	P13674	P13674	48	58	P4HA1	Prolyl 4-hydroxylase subunit alpha-1	yes	yes	3	1.3597e-05	111.63	By MS/MS	By MS/MS	By MS/MS	By matching	By MS/MS
AEEDTQFNYHR	ELAQEYDKRKKEMVKAEEDTQFNYHRKKNI	EMVKAEEDTQFNYHRKKNIAAERKEAKQEK	K	A	E	H	R	K	1	1	1	1	0	1	2	0	1	0	0	0	0	1	0	0	1	0	1	0	0	0	11	0	1408.6	Q14683	Q14683	178	188	SMC1A	Structural maintenance of chromosomes protein 1A	yes	yes	2;3	9.4463e-07	172.98	By matching	By MS/MS	By matching	By MS/MS	By matching
AEEDVEPECIMEK	MASFLKGAHVTINARAEEDVEPECIMEKVA	ARAEEDVEPECIMEKVAKASGANYSFHKES	R	A	E	E	K	V	1	0	0	1	1	0	5	0	0	1	0	1	1	0	1	0	0	0	0	1	0	0	13	0	1577.66	Q9UJU6	Q9UJU6	119	131	DBNL	Drebrin-like protein	yes	yes	2	5.2673e-09	155.98	By MS/MS	By MS/MS	By MS/MS	By MS/MS	By matching
AEEEEDQDEGIK	EIETQTELLSPGSGRAEEEEDQDEGIKQAM	SGRAEEEEDQDEGIKQAMNHFVQENGTLRA	R	A	E	I	K	Q	1	0	0	2	0	1	5	1	0	1	0	1	0	0	0	0	0	0	0	0	0	0	12	0	1390.57	Q96NY8	Q96NY8	468	479	PVRL4	Nectin-4;Processed poliovirus receptor-related protein 4	yes	yes	2	4.7444e-06	136.63		By MS/MS	By MS/MS	By matching	By MS/MS
AEEFDQIK	DAHKTEGDIFAIVSKAEEFDQIKVREEEIE	IFAIVSKAEEFDQIKVREEEIEELDTLLSN	K	A	E	I	K	V	1	0	0	1	0	1	2	0	0	1	0	1	0	1	0	0	0	0	0	0	0	0	8	0	978.466	Q8N3C0	Q8N3C0	1018	1025	ASCC3	Activating signal cointegrator 1 complex subunit 3	yes	yes	2	0.0098416	64.207				By matching
AEEGFTQVTR	______________________________	TQSARAEEGFTQVTRKGGRRAKKRQAEQLS	R	A	E	T	R	K	1	1	0	0	0	1	2	1	0	0	0	0	0	1	0	0	2	0	0	1	0	0	10	0	1136.55	Q9NRX1	Q9NRX1	12	21	PNO1	RNA-binding protein PNO1	yes	yes	2	0.00012856	120.31	By matching	By matching	By matching	By MS/MS	By matching
AEEIANEMIEAAK	DFTAKGAMSTQQIKKAEEIANEMIEAAKAV	KKAEEIANEMIEAAKAVYTQDCPLAAAKAI	K	A	E	A	K	A	4	0	1	0	0	0	4	0	0	2	0	1	1	0	0	0	0	0	0	0	0	0	13	0	1417.68	P49588	P49588	652	664	AARS	Alanine--tRNA ligase, cytoplasmic	yes	yes	2	0.0011919	87.184	By matching			By matching	By MS/MS
AEEIVAAQEK	QLLMRCATPLKDEERAEEIVAAQEKSFHHV	KDEERAEEIVAAQEKSFHHVTHDLVREVTS	R	A	E	E	K	S	3	0	0	0	0	1	3	0	0	1	0	1	0	0	0	0	0	0	0	1	0	0	10	0	1086.56	Q9Y4A5	Q9Y4A5	1227	1236	TRRAP	Transformation/transcription domain-associated protein	yes	yes	2	0.066158	48.423	By MS/MS		By matching		By matching
AEEKSPISINVK	GFSPASKPSSPREVKAEEKSPISINVKTVK	EVKAEEKSPISINVKTVKKEPEDRQQASKS	K	A	E	V	K	T	1	0	1	0	0	0	2	0	0	2	0	2	0	0	1	2	0	0	0	1	0	0	12	1	1313.72	Q9UK58	Q9UK58	348	359	CCNL1	Cyclin-L1	yes	yes	2	0.034609	77.633		By matching	By matching	By MS/MS
AEELFLWVPR	FKEEGFGLRATRDIKAEELFLWVPRKLLMT	TRDIKAEELFLWVPRKLLMTVESAKNSVLG	K	A	E	P	R	K	1	1	0	0	0	0	2	0	0	0	2	0	0	1	1	0	0	1	0	1	0	0	10	0	1258.67	Q86TU7	Q86TU7	116	125	SETD3	Histone-lysine N-methyltransferase setd3	yes	yes	2	2.9708e-05	133.23	By matching	By matching	By matching	By MS/MS	By MS/MS
AEELGLPILGVLR	VSDGAAAILLARRSKAEELGLPILGVLRSY	SKAEELGLPILGVLRSYAVVGVPPDIMGIG	K	A	E	L	R	S	1	1	0	0	0	0	2	2	0	1	4	0	0	0	1	0	0	0	0	1	0	0	13	0	1378.82	P09110	P09110	293	305	ACAA1	3-ketoacyl-CoA thiolase, peroxisomal	yes	yes	2	1.6473e-07	137.95	By MS/MS	By MS/MS	By MS/MS		By MS/MS
AEELGQELK	ASENLRQELTSQAERAEELGQELKAWQEKF	TSQAERAEELGQELKAWQEKFFQKEQALST	R	A	E	L	K	A	1	0	0	0	0	1	3	1	0	0	2	1	0	0	0	0	0	0	0	0	0	0	9	0	1015.52	Q14980	Q14980	1322	1330	NUMA1	Nuclear mitotic apparatus protein 1	yes	yes	2	0.00027208	108.74	By MS/MS	By MS/MS	By MS/MS	By MS/MS	By matching
AEELHYPLGER	LGLLLLCAAAAGAGKAEELHYPLGERRSDY	GAGKAEELHYPLGERRSDYDREALLGVQED	K	A	E	E	R	R	1	1	0	0	0	0	3	1	1	0	2	0	0	0	1	0	0	0	1	0	0	0	11	0	1312.64	Q14257	Q14257	25	35	RCN2	Reticulocalbin-2	yes	yes	3	0.0080067	56.951	By MS/MS	By MS/MS	By MS/MS	By MS/MS	By MS/MS
AEELIQEIQR	PMEKEIEELKAKLLRAEELIQEIQRRPRHA	AKLLRAEELIQEIQRRPRHAPSLHGSTELL	R	A	E	Q	R	R	1	1	0	0	0	2	3	0	0	2	1	0	0	0	0	0	0	0	0	0	0	0	10	0	1227.65	Q9H5N1	Q9H5N1	173	182	RABEP2	Rab GTPase-binding effector protein 2	yes	yes	2	0.075836	58.246		By MS/MS		By matching	By matching
AEELKAELLK	KKDTVKKLKEIAFPKAEELKAELLKRYTKE	IAFPKAEELKAELLKRYTKEYTEYNEEKKK	K	A	E	L	K	R	2	0	0	0	0	0	3	0	0	0	3	2	0	0	0	0	0	0	0	0	0	0	10	1	1142.65	O95630	O95630	103	112	STAMBP	STAM-binding protein	yes	yes	2	7.5092e-05	115.82		By MS/MS	By MS/MS
AEELKAELLKR	KKDTVKKLKEIAFPKAEELKAELLKRYTKE	AFPKAEELKAELLKRYTKEYTEYNEEKKKE	K	A	E	K	R	Y	2	1	0	0	0	0	3	0	0	0	3	2	0	0	0	0	0	0	0	0	0	0	11	2	1298.76	O95630	O95630	103	113	STAMBP	STAM-binding protein	yes	yes	3	0.11131	34.386	By matching	By matching	By matching		By matching
AEELQPGFSK	PLSATVEDALQSFLKAEELQPGFSKAGRVY	QSFLKAEELQPGFSKAGRVYISKCYRELGK	K	A	E	S	K	A	1	0	0	0	0	1	2	1	0	0	1	1	0	1	1	1	0	0	0	0	0	0	10	0	1104.55	Q96TC7	Q96TC7	409	418	RMDN3	Regulator of microtubule dynamics protein 3	yes	yes	2	3.2861e-06	119.62		By MS/MS	By MS/MS	By matching	By MS/MS
AEEMGNPDASYNLGVLHLDGIFPGVPGR	KFKKNYAKAAKYWLKAEEMGNPDASYNLGV	GVLHLDGIFPGVPGRNQTLAGEYFHKAAQG	K	A	E	G	R	N	2	1	2	2	0	0	2	5	1	1	3	0	1	1	3	1	0	0	1	2	0	0	28	0	2924.41	Q68CR1	Q68CR1	790	817	SEL1L3	Protein sel-1 homolog 3	yes	yes	3	2.5586e-07	105.17
AEEMLEKGPENEYSVDDECLVK	KQPKLTDGILEIITKAEEMLEKGPENEYSV	GPENEYSVDDECLVKLLKGLCLKYLGRVQE	K	A	E	V	K	L	1	0	1	2	1	0	6	1	0	0	2	2	1	0	1	1	0	0	1	2	0	0	22	1	2583.14	Q5SRH9	Q5SRH9	487	508	TTC39A	Tetratricopeptide repeat protein 39A	yes	yes	3	4.1007e-07	113.24		By MS/MS	By MS/MS
AEENIRSLMSTEKTK	VLEGTYLDKHMEAQRAEENIRSLMSTEKTK	AEENIRSLMSTEKTKGFCQLVVSSSLRDGM	R	A	E	T	K	G	1	1	1	0	0	0	3	0	0	1	1	2	1	0	0	2	2	0	0	0	0	0	15	2	1735.88	Q9Y666	Q9Y666	745	759	SLC12A7	Solute carrier family 12 member 7	yes	yes	4	0.019412	56.569
AEEPGDRPAEEWLGR	AGGPAAAEPLLAAEKAEEPGDRPAEEWLGR	AEEPGDRPAEEWLGRAGLRWTWARSPAESA	K	A	E	G	R	A	2	2	0	1	0	0	4	2	0	0	1	0	0	0	2	0	0	1	0	0	0	0	15	1	1710.8	Q587I9	Q587I9	32	46	SFT2D3	Vesicle transport protein SFT2C	yes	yes	3	0.07871	24.455	By matching	By MS/MS	By matching		By matching
AEEPGGHAYETPR	SIHEVDISNLEAALRAEEPGGHAYETPREE	LRAEEPGGHAYETPREEIARLRKMELEPQH	R	A	E	P	R	E	2	1	0	0	0	0	3	2	1	0	0	0	0	0	2	0	1	0	1	0	0	0	13	0	1412.63	Q9Y2H5	Q9Y2H5	882	894	PLEKHA6	Pleckstrin homology domain-containing family A member 6	yes	yes	2	0.098514	34.695			By MS/MS
AEEPVKSECTEEAEEGPAK	QKPPAAEELAVDTGKAEEPVKSECTEEAEE	VKSECTEEAEEGPAKGKDAEAAEATAEGAL	K	A	E	A	K	G	3	0	0	0	1	0	7	1	0	0	0	2	0	0	2	1	1	0	0	1	0	0	19	1	2088.92	Q9Y618	Q9Y618	858	876	NCOR2	Nuclear receptor corepressor 2	yes	yes	3	4.1836e-07	103.1	By MS/MS	By MS/MS	By MS/MS	By MS/MS	By MS/MS
AEEQPQVELFVK	______________________________	______________________________	M	A	E	V	K	A	1	0	0	0	0	2	3	0	0	0	1	1	0	1	1	0	0	0	0	2	0	0	12	0	1415.73	O00299	O00299	2	13	CLIC1	Chloride intracellular channel protein 1	yes	yes	2	0.00010943	107.58	By MS/MS	By MS/MS	By MS/MS	By MS/MS	By MS/MS
AEETRYPQQYQPSPLPVHYELLTDGYTR	PLGGPDRRLRVDFAKAEETRYPQQYQPSPL	PLPVHYELLTDGYTRHRNLDADLVRDRTPP	K	A	E	T	R	H	1	2	0	1	0	3	3	1	1	0	3	0	0	0	4	1	3	0	4	1	0	0	28	1	3350.62	Q8NDT2	Q8NDT2	492	519	RBM15B	Putative RNA-binding protein 15B	yes	yes	4	0.00073572	63.085	By MS/MS
AEEVATFFAK	VKFYYDGKVMKLSPKAEEVATFFAKMLDHE	KLSPKAEEVATFFAKMLDHEYTTKEIFRKN	K	A	E	A	K	M	3	0	0	0	0	0	2	0	0	0	0	1	0	2	0	0	1	0	0	1	0	0	10	0	1111.56	P11387	P11387	253	262	TOP1	DNA topoisomerase 1	yes	yes	2	0.0001054	105.52	By MS/MS	By MS/MS	By MS/MS	By matching	By MS/MS
AEEVEYYYR	KQLSNLALLCQNQGKAEEVEYYYRRALEIY	CQNQGKAEEVEYYYRRALEIYATRLGPDDP	K	A	E	Y	R	R	1	1	0	0	0	0	3	0	0	0	0	0	0	0	0	0	0	0	3	1	0	0	9	0	1220.54	Q9H0B6	Q9H0B6	340	348	KLC2	Kinesin light chain 2	yes	yes	2	0.0094258	71.501			By matching	By matching
AEEYEFLTPVEEAPK	KIDKTDYMVGSYGPRAEEYEFLTPVEEAPK	AEEYEFLTPVEEAPKGMLARGSYSIKSRFT	R	A	E	P	K	G	2	0	0	0	0	0	5	0	0	0	1	1	0	1	2	0	1	0	1	1	0	0	15	0	1750.83	P52565	P52565	153	167	ARHGDIA	Rho GDP-dissociation inhibitor 1	yes	yes	2	6.6368e-22	199.19	By MS/MS	By MS/MS	By MS/MS	By MS/MS	By MS/MS
AEFAAPSTDAPDK	ALVKLGNTTVICGVKAEFAAPSTDAPDKGY	VKAEFAAPSTDAPDKGYVVPNVDLPPLCSS	K	A	E	D	K	G	4	0	0	2	0	0	1	0	0	0	0	1	0	1	2	1	1	0	0	0	0	0	13	0	1318.6	Q96B26	Q96B26	64	76	EXOSC8	Exosome complex component RRP43	yes	yes	2	0.0046818	69.786
AEFAAPSTDAPDKGYVVPNVDLPPLCSSR	ALVKLGNTTVICGVKAEFAAPSTDAPDKGY	YVVPNVDLPPLCSSRFRSGPPGEEAQVASQ	K	A	E	S	R	F	4	1	1	3	1	0	1	1	0	0	2	1	0	1	5	3	1	0	1	3	0	0	29	1	3072.49	Q96B26	Q96B26	64	92	EXOSC8	Exosome complex component RRP43	yes	yes	3	5.9102e-11	127.59		By MS/MS		By MS/MS	By MS/MS
AEFEDQDDEAR	DDLKGEMQKQAQLNRAEFEDQDDEARVQYE	QLNRAEFEDQDDEARVQYEGFRPGMYVRIE	R	A	E	A	R	V	2	1	0	3	0	1	3	0	0	0	0	0	0	1	0	0	0	0	0	0	0	0	11	0	1323.52	Q14692	Q14692	864	874	BMS1	Ribosome biogenesis protein BMS1 homolog	yes	yes	2	1.3007e-07	186.78	By MS/MS	By MS/MS	By MS/MS	By MS/MS	By MS/MS
AEFFADVVPAVR	QGHMWRAAFTAGRMKAEFFADVVPAVRKWR	RMKAEFFADVVPAVRKWREAGMKVYIYSSG	K	A	E	V	R	K	3	1	0	1	0	0	1	0	0	0	0	0	0	2	1	0	0	0	0	3	0	0	12	0	1319.69	Q9UHY7	Q9UHY7	129	140	ENOPH1	Enolase-phosphatase E1	yes	yes	2	0.0014629	88.681			By matching	By matching
AEFFQHLIEDR	LSPILHIVKDESPAKAEFFQHLIEDRTEAA	SPAKAEFFQHLIEDRTEAAFSYYEFLLHVQ	K	A	E	D	R	T	1	1	0	1	0	1	2	0	1	1	1	0	0	2	0	0	0	0	0	0	0	0	11	0	1403.68	O95487	O95487	1238	1248	SEC24B	Protein transport protein Sec24B	yes	yes	3	0.00067165	72.958	By matching	By MS/MS	By MS/MS	By MS/MS	By MS/MS
AEFGDFDIK	MLFSSGTVQLTTTSRAEFGDFDIKTVLQEI	LTTTSRAEFGDFDIKTVLQEIKRGKRMKCT	R	A	E	I	K	T	1	0	0	2	0	0	1	1	0	1	0	1	0	2	0	0	0	0	0	0	0	0	9	0	1040.48	Q8IWS0	Q8IWS0	258	266	PHF6	PHD finger protein 6	yes	yes	2	0.0046891	69.716	By MS/MS	By MS/MS	By matching	By matching	By matching
AEFGPPGPGAGSR	NFRAFELLHLHLDLRAEFGPPGPGAGSRGL	LRAEFGPPGPGAGSRGLSGTAVLDLRCLEP	R	A	E	S	R	G	2	1	0	0	0	0	1	4	0	0	0	0	0	1	3	1	0	0	0	0	0	0	13	0	1198.57	Q9H4A4	Q9H4A4	45	57	RNPEP	Aminopeptidase B	yes	yes	2	0.00049038	90.306	By MS/MS	By MS/MS	By MS/MS		By MS/MS
AEFGSLGPLLCSQVVK	LAKLRPPPDNQDAYRAEFGSLGPLLCSQVV	EFGSLGPLLCSQVVKARAQAALQAQQVNRT	R	A	E	V	K	A	1	0	0	0	1	1	1	2	0	0	3	1	0	1	1	2	0	0	0	2	0	0	16	0	1703.89	P49848	P49848	450	465	TAF6	Transcription initiation factor TFIID subunit 6	yes	yes	2	2.7846e-06	118.87			By matching		By MS/MS
AEFIVGGK	______________________________	ASSSGSKAEFIVGGKYKLVRKIGSGSFGDI	K	A	E	G	K	Y	1	0	0	0	0	0	1	2	0	1	0	1	0	1	0	0	0	0	0	1	0	0	8	0	819.449	P48729	P48729	9	16	CSNK1A1	Casein kinase I isoform alpha	yes	yes	2	0.0035331	80.229	By MS/MS
AEFTSPPSLFK	RTGNSEKETALPSTKAEFTSPPSLFKTGLP	PSTKAEFTSPPSLFKTGLPPSRNSTSSQSQ	K	A	E	F	K	T	1	0	0	0	0	0	1	0	0	0	1	1	0	2	2	2	1	0	0	0	0	0	11	0	1222.62	Q6UN15	Q6UN15	255	265	FIP1L1	Pre-mRNA 3-end-processing factor FIP1	yes	yes	2	1.9637e-05	118.67		By MS/MS	By MS/MS		By MS/MS
AEFVEVTK	LKAWSVARLSQKFPKAEFVEVTKLVTDLTK	LSQKFPKAEFVEVTKLVTDLTKVHKECCHG	K	A	E	T	K	L	1	0	0	0	0	0	2	0	0	0	0	1	0	1	0	0	1	0	0	2	0	0	8	0	921.481	CON__P02769	CON__P02769	249	256			yes	yes	2	0.0032714	84.568	By MS/MS	By MS/MS	By MS/MS	By MS/MS
AEFWLDLQPQAK	GVSVLAERCKKNNGKAEFWLDLQPQAKVLM	NGKAEFWLDLQPQAKVLMSVQYFLEDVDCK	K	A	E	A	K	V	2	0	0	1	0	2	1	0	0	0	2	1	0	1	1	0	0	1	0	0	0	0	12	0	1444.74	Q05655	Q05655	102	113	PRKCD	Protein kinase C delta type;Protein kinase C delta type regulatory subunit;Protein kinase C delta type catalytic subunit	yes	yes	2	0.0012739	76.85			By MS/MS
AEGAATEEEGTPK	GYNVNDEKAKEKDKKAEGAATEEEGTPKES	KKAEGAATEEEGTPKESEPQAAAEPAEAKE	K	A	E	P	K	E	3	0	0	0	0	0	4	2	0	0	0	1	0	0	1	0	2	0	0	0	0	0	13	0	1288.58	P80723	P80723	26	38	BASP1	Brain acid soluble protein 1	yes	yes	2	6.9809e-08	175.49	By MS/MS	By MS/MS	By MS/MS	By MS/MS	By MS/MS
AEGAIAGFRDPFSGK	RRGVVGPELYGRLKRAEGAIAGFRDPFSGK	AEGAIAGFRDPFSGKQVSVFQAMKKGLIPW	R	A	E	G	K	Q	3	1	0	1	0	0	1	3	0	1	0	1	0	2	1	1	0	0	0	0	0	0	15	1	1521.76	P58107	P58107	1004	1018	EPPK1	Epiplakin	yes	yes	3	0.023909	49.559	By matching		By matching	By MS/MS	By matching
AEGDSAGTAGTPGGTPAGDK	RKLRIYISNTFSPSKAEGDSAGTAGTPGGT	AGTAGTPGGTPAGDKVASWELRVEGKLLDD	K	A	E	D	K	V	4	0	0	2	0	0	1	6	0	0	0	1	0	0	2	1	3	0	0	0	0	0	20	0	1715.76	Q92925	Q92925	207	226	SMARCD2	SWI/SNF-related matrix-associated actin-dependent regulator of chromatin subfamily D member 2	yes	yes	2	8.4728e-21	234.9	By MS/MS	By MS/MS	By MS/MS	By MS/MS	By MS/MS
AEGDVAALNR	GLQRELDGERERREKAEGDVAALNRRIQLV	ERREKAEGDVAALNRRIQLVEEELDRAQER	K	A	E	N	R	R	3	1	1	1	0	0	1	1	0	0	1	0	0	0	0	0	0	0	0	1	0	0	10	0	1014.51	P67936	P67936	45	54	TPM4	Tropomyosin alpha-4 chain	yes	yes	2	2.8364e-05	128.93	By MS/MS	By MS/MS	By MS/MS	By MS/MS	By matching
AEGDVAALNRR	GLQRELDGERERREKAEGDVAALNRRIQLV	RREKAEGDVAALNRRIQLVEEELDRAQERL	K	A	E	R	R	I	3	2	1	1	0	0	1	1	0	0	1	0	0	0	0	0	0	0	0	1	0	0	11	1	1170.61	P67936	P67936	45	55	TPM4	Tropomyosin alpha-4 chain	yes	yes	3	6.0348e-06	117.02	By matching	By MS/MS		By MS/MS
AEGEAEGARGAAEPFLAQAR	EEQPPCGTSLAPVKRAEGEAEGARGAAEPF	EGARGAAEPFLAQARLAWEAQQAHFHMKQR	R	A	E	A	R	L	7	2	0	0	0	1	4	3	0	0	1	0	0	1	1	0	0	0	0	0	0	0	20	1	1999.97	Q9C0H5	Q9C0H5	539	558	ARHGAP39	Rho GTPase-activating protein 39	yes	yes	4	0.05587	27.324	By MS/MS	By MS/MS	By MS/MS	By MS/MS	By MS/MS
AEGELIELNQK				A	E	Q	K		1	0	1	0	0	1	3	1	0	1	2	1	0	0	0	0	0	0	0	0	0	0	11	0	1242.65		REV__Q8WZ42					yes	yes	2	0.10658	42.396		By matching		By matching	By matching
AEGFVDALHR	MAELVQGQSAPVGMKAEGFVDALHRVRQIA	PVGMKAEGFVDALHRVRQIAAKIDSIPHLN	K	A	E	H	R	V	2	1	0	1	0	0	1	1	1	0	1	0	0	1	0	0	0	0	0	1	0	0	10	0	1113.56	Q96I24	Q96I24	16	25	FUBP3	Far upstream element-binding protein 3	yes	yes	2;3	9.6518e-05	103.7	By MS/MS	By MS/MS	By MS/MS	By MS/MS	By MS/MS
AEGGGATTSTQVMVIK	KLLVKMPFQTSPGGKAEGGGATTSTQVMVI	EGGGATTSTQVMVIKRPGRKRKAEADPQAI	K	A	E	I	K	R	2	0	0	0	0	1	1	3	0	1	0	1	1	0	0	1	3	0	0	2	0	0	16	0	1548.78	P51608	P51608	234	249	MECP2	Methyl-CpG-binding protein 2	yes	yes	2	4.8707e-11	199.8
AEGGGGGGRPGAPAAGDGKTEQK	PGARQGQQQAGGKKKAEGGGGGGRPGAPAA	RPGAPAAGDGKTEQKGGDKKRGVKRPREDH	K	A	E	Q	K	G	4	1	0	1	0	1	2	9	0	0	0	2	0	0	2	0	1	0	0	0	0	0	23	2	2023.97	Q00839	Q00839	216	238	HNRNPU	Heterogeneous nuclear ribonucleoprotein U	yes	yes	3;4	2.6309e-05	78.413	By MS/MS	By matching	By MS/MS	By matching	By matching
AEGGLWLR	PTHTEPRRKPELILRAEGGLWLRVEPLGAN	KPELILRAEGGLWLRVEPLGANSQ______	R	A	E	L	R	V	1	1	0	0	0	0	1	2	0	0	2	0	0	0	0	0	0	1	0	0	0	0	8	0	900.482	Q9HBI6;Q08477;P78329;Q9HCS2	Q9HBI6	508	515	CYP4F11;CYP4F3;CYP4F2;CYP4F12	Phylloquinone omega-hydroxylase CYP4F11;Docosahexaenoic acid omega-hydroxylase CYP4F3;Phylloquinone omega-hydroxylase CYP4F2;Cytochrome P450 4F12	yes	no	2	0.0017655	95.541
AEGGYFGQIR	TMEQLEAMTGGEQLKAEGGYFGQIRNTKKS	GEQLKAEGGYFGQIRNTKKSSQRLKDALLD	K	A	E	I	R	N	1	1	0	0	0	1	1	3	0	1	0	0	0	1	0	0	0	0	1	0	0	0	10	0	1096.53	Q8NI27	Q8NI27	711	720	THOC2	THO complex subunit 2	yes	yes	2	4.9769e-05	113.26	By matching	By MS/MS	By MS/MS	By MS/MS	By matching
AEGIPVEMVVIGDDSAFTVLKK	TGDRLNFGLAREQARAEGIPVEMVVIGDDS	MVVIGDDSAFTVLKKAGRRGLCGTVLIHKV	R	A	E	K	K	A	2	0	0	2	0	0	2	2	0	2	1	2	1	1	1	1	1	0	0	4	0	0	22	1	2317.22	Q3LXA3	Q3LXA3	127	148	DAK	Bifunctional ATP-dependent dihydroxyacetone kinase/FAD-AMP lyase (cyclizing);ATP-dependent dihydroxyacetone kinase;FAD-AMP lyase (cyclizing)	yes	yes	3	0.0013846	57.278	By MS/MS	By matching	By MS/MS	By matching	By MS/MS
AEGLEEADTGASGCHSHPEEQPTSISPSR	SLTDESCSEKAAPHKAEGLEEADTGASGCH	HSHPEEQPTSISPSRHGALAELCPPGGSHR	K	A	E	S	R	H	3	1	0	1	1	1	5	3	2	1	1	0	0	0	3	5	2	0	0	0	0	0	29	0	3035.32	Q9BV36	Q9BV36	241	269	MLPH	Melanophilin	yes	yes	3;4	1.1573e-10	117.73				By MS/MS	By matching
AEGLGDGYR	QLLGHLLLVAKQTAKAEGLGDGYRLVINDG	AKQTAKAEGLGDGYRLVINDGKLGAQSVYH	K	A	E	Y	R	L	1	1	0	1	0	0	1	3	0	0	1	0	0	0	0	0	0	0	1	0	0	0	9	0	936.43	Q9BX68	Q9BX68	124	132	HINT2	Histidine triad nucleotide-binding protein 2, mitochondrial	yes	yes	2	0.00019637	118.07	By matching	By matching	By matching	By MS/MS	By matching
AEGLQVGQDAR	RIREFSLAGGIWHGRAEGLQVGQDARVLGG	WHGRAEGLQVGQDARVLGGE__________	R	A	E	A	R	V	2	1	0	1	0	2	1	2	0	0	1	0	0	0	0	0	0	0	0	1	0	0	11	0	1142.57	Q8WWM7	Q8WWM7	1060	1070	ATXN2L	Ataxin-2-like protein	yes	yes	2	0.00098436	91.549
AEGPDVAVDLPK	MPKMKMPKFSVSGLKAEGPDVAVDLPKGDI	GLKAEGPDVAVDLPKGDINIEGPSMNIEGP	K	A	E	P	K	G	2	0	0	2	0	0	1	1	0	0	1	1	0	0	2	0	0	0	0	2	0	0	12	0	1209.62	Q09666	Q09666	3489	3500	AHNAK	Neuroblast differentiation-associated protein AHNAK	yes	yes	2	1.8249e-05	116.77	By MS/MS	By MS/MS	By MS/MS	By matching	By MS/MS
AEGPEVDVNLPK	MPKMKMPKFSVPGFKAEGPEVDVNLPKADV	GFKAEGPEVDVNLPKADVDISGPKIDVTAP	K	A	E	P	K	A	1	0	1	1	0	0	2	1	0	0	1	1	0	0	2	0	0	0	0	2	0	0	12	0	1266.65	Q09666	Q09666	764	775	AHNAK	Neuroblast differentiation-associated protein AHNAK	yes	no	2	9.7573e-10	181.87	By MS/MS	By MS/MS	By MS/MS	By MS/MS	By MS/MS
AEGPGRGDEPSPS	QDAVQQHQQKMCWLKAEGPGRGDEPSPS__	LKAEGPGRGDEPSPS_______________	K	A	E	P	S	-	1	1	0	1	0	0	2	3	0	0	0	0	0	0	3	2	0	0	0	0	0	0	13	1	1254.55	Q9NVI7	Q9NVI7	622	634	ATAD3A	ATPase family AAA domain-containing protein 3A	yes	yes	2	0.00059945	107.11	By MS/MS	By MS/MS	By MS/MS	By MS/MS	By MS/MS
AEGPQEWVFQECK	EDIILHMFQYIQKLRAEGPQEWVFQECKDL	LRAEGPQEWVFQECKDLNAVAFRFKDKERP	R	A	E	C	K	D	1	0	0	0	1	2	3	1	0	0	0	1	0	1	1	0	0	1	0	1	0	0	13	0	1606.71	P14735	P14735	403	415	IDE	Insulin-degrading enzyme	yes	yes	2	7.9584e-08	147.58	By MS/MS	By MS/MS	By MS/MS		By MS/MS
AEGSAVSDPQHAAR	______________________________	MAEGSAVSDPQHAARLLRALSSFREESRFC	M	A	E	A	R	L	4	1	0	1	0	1	1	1	1	0	0	0	0	0	1	2	0	0	0	1	0	0	14	0	1394.65	Q9H2C0	Q9H2C0	2	15	GAN	Gigaxonin	yes	yes	2	2.3572e-08	160.52	By MS/MS			By MS/MS
AEGSDVANAVLDGADCIMLSGETAK	TQMLESMIKKPRPTRAEGSDVANAVLDGAD	LDGADCIMLSGETAKGDYPLEAVRMQHLIA	R	A	E	A	K	G	5	0	1	3	1	0	2	3	0	1	2	1	1	0	0	2	1	0	0	2	0	0	25	0	2493.14	P14618	P14618	343	367	PKM	Pyruvate kinase PKM	yes	yes	2	5.4868e-164	473.44	By MS/MS	By MS/MS	By MS/MS	By matching	By MS/MS
AEGSDVANAVLDGADCIMLSGETAKGDYPLEAVR	TQMLESMIKKPRPTRAEGSDVANAVLDGAD	SGETAKGDYPLEAVRMQHLIAREAEAAIYH	R	A	E	V	R	M	6	1	1	4	1	0	3	4	0	1	3	1	1	0	1	2	1	0	1	3	0	0	34	1	3493.63	P14618	P14618	343	376	PKM	Pyruvate kinase PKM	yes	yes	3	1.3647e-105	315.87	By MS/MS	By MS/MS	By MS/MS	By MS/MS	By MS/MS
AEGSEAAELAEIYAK	LRRERELTAQIAAGRAEGSEAAELAEIYAK	AEGSEAAELAEIYAKLEEIEADKAPARASV	R	A	E	A	K	L	5	0	0	0	0	0	4	1	0	1	1	1	0	0	0	1	0	0	1	0	0	0	15	0	1550.75	Q9NUQ8	Q9NUQ8	280	294	ABCF3	ATP-binding cassette sub-family F member 3	yes	yes	2	6.6593e-22	199.12	By MS/MS	By MS/MS	By matching	By MS/MS	By matching
AEGSSTASSGSQLAEGK	HSEPQARGDPGDQTKAEGSSTASSGSQLAE	GSSTASSGSQLAEGKGSQMGTVQPIPCLLS	K	A	E	G	K	G	3	0	0	0	0	1	2	3	0	0	1	1	0	0	0	5	1	0	0	0	0	0	17	0	1565.72	Q9NZB2	Q9NZB2	503	519	FAM120A	Constitutive coactivator of PPAR-gamma-like protein 1	yes	yes	2	1.4547e-39	252.2	By MS/MS	By MS/MS	By MS/MS	By MS/MS	By MS/MS
AEGTFPGKI	SLCPTSWVTDWDEQRAEGTFPGKI______	DWDEQRAEGTFPGKI_______________	R	A	E	K	I	-	1	0	0	0	0	0	1	2	0	1	0	1	0	1	1	0	1	0	0	0	0	0	9	1	918.481	P14854	P14854	78	86	COX6B1	Cytochrome c oxidase subunit 6B1	yes	yes	2	0.0023466	133.12
AEGTTYRDELLTK	NLMEIVKKLMTHVDKAEGTTYRDELLTKII	DKAEGTTYRDELLTKIIDICSQSNYQYITN	K	A	E	T	K	I	1	1	0	1	0	0	2	1	0	0	2	1	0	0	0	0	3	0	1	0	0	0	13	1	1495.75	O14617	O14617	387	399	AP3D1	AP-3 complex subunit delta-1	yes	yes	3	0.07193	40.477	By matching	By matching	By MS/MS	By matching
AEGTVFTEEDFQK	RKACDRPVAKTKKKKAEGTVFTEEDFQKFQ	KKAEGTVFTEEDFQKFQQEYFGS_______	K	A	E	Q	K	F	1	0	0	1	0	1	3	1	0	0	0	1	0	2	0	0	2	0	0	1	0	0	13	0	1499.68	Q86WX3	Q86WX3	116	128	RPS19BP1	Active regulator of SIRT1	yes	yes	2	6.9844e-11	157.38
AEGTVNEGRPESDAADHTGPK	NFVRGLHSEPGLEERAEGTVNEGRPESDAA	EGRPESDAADHTGPKFDIDMMVSLLRQENA	R	A	E	P	K	F	3	1	1	2	0	0	3	3	1	0	0	1	0	0	2	1	2	0	0	1	0	0	21	1	2136.97	Q96EH3	Q96EH3	71	91	MALSU1	Mitochondrial assembly of ribosomal large subunit protein 1	yes	yes	4	2.0257e-05	96.718	By MS/MS	By MS/MS	By MS/MS	By matching	By MS/MS
AEGVSTPLAGR	GTYFEGLLEGPALARAEGVSTPLAGRGLAE	ALARAEGVSTPLAGRGLAERASQQS_____	R	A	E	G	R	G	2	1	0	0	0	0	1	2	0	0	1	0	0	0	1	1	1	0	0	1	0	0	11	0	1056.56	P29590	P29590	862	872	PML	Protein PML	yes	yes	2	0.042696	50.353	By MS/MS	By matching	By matching
AEGYAEGDLTLYHR	QAKTVTELVTKKKPKAEGYAEGDLTLYHRT	KAEGYAEGDLTLYHRTSVTDFLRAANPVDF	K	A	E	H	R	T	2	1	0	1	0	0	2	2	1	0	2	0	0	0	0	0	1	0	2	0	0	0	14	0	1593.74	Q8IY81	Q8IY81	238	251	FTSJ3	pre-rRNA processing protein FTSJ3	yes	yes	2;3	1.3147e-10	186.46	By MS/MS	By MS/MS	By matching	By MS/MS	By MS/MS
AEGYNLKDEDGR	DKTIKLWKISERDKRAEGYNLKDEDGRLRD	DKRAEGYNLKDEDGRLRDPFRITALRVPIL	R	A	E	G	R	L	1	1	1	2	0	0	2	2	0	0	1	1	0	0	0	0	0	0	1	0	0	0	12	1	1365.62	Q66LE6	Q66LE6	137	148	PPP2R2D	Serine/threonine-protein phosphatase 2A 55 kDa regulatory subunit B delta isoform	yes	yes	3	0.000777	70.412		By MS/MS	By MS/MS	By matching	By matching
AEHASSLLELASTTK	YVNWIKDHLIKQGMKAEHASSLLELASTTK	AEHASSLLELASTTKCSSVKYDVEIVEEYF	K	A	E	T	K	C	3	0	0	0	0	0	2	0	1	0	3	1	0	0	0	3	2	0	0	0	0	0	15	0	1556.8	Q5T4S7	Q5T4S7	1065	1079	UBR4	E3 ubiquitin-protein ligase UBR4	yes	yes	3	0.014056	36.775		By MS/MS		By matching	By matching
AEHDQLLLNYAK	ARERAKLQIELGKCKAEHDQLLLNYAKKES	KCKAEHDQLLLNYAKKESDLNGAQIKLREY	K	A	E	A	K	K	2	0	1	1	0	1	1	0	1	0	3	1	0	0	0	0	0	0	1	0	0	0	12	0	1413.73	P20700	P20700	112	123	LMNB1	Lamin-B1	yes	yes	2;3	8.2165e-10	184.36	By MS/MS	By MS/MS	By MS/MS	By MS/MS	By MS/MS
AEHDSILAEK	PEYIYTRLEMYNILKAEHDSILAEKAEKDS	YNILKAEHDSILAEKAEKDSKPIKVTLPDG	K	A	E	E	K	A	2	0	0	1	0	0	2	0	1	1	1	1	0	0	0	1	0	0	0	0	0	0	10	0	1111.55	P26639	P26639	66	75	TARS	Threonine--tRNA ligase, cytoplasmic	yes	yes	2;3	2.5762e-06	176.33				By MS/MS
AEHSVDIDVDIDWPIAEQR	MGYLQGGKMAYYEMRAEHSVDIDVDIDWPI	VDIDVDIDWPIAEQRVLRYGYFGKEKLKEI	R	A	E	Q	R	V	2	1	0	4	0	1	2	0	1	3	0	0	0	0	1	1	0	1	0	2	0	0	19	0	2207.05	Q8NFW8	Q8NFW8	242	260	CMAS	N-acylneuraminate cytidylyltransferase	yes	yes	3	0.077095	30.21	By matching		By MS/MS
AEHTPMAPGGSTHR	QPPGPVPTPPLPSERAEHTPMAPGGSTHRR	RAEHTPMAPGGSTHRRDRQAFSMYEPGSAL	R	A	E	H	R	R	2	1	0	0	0	0	1	2	2	0	0	0	1	0	2	1	2	0	0	0	0	0	14	0	1447.66	Q9Y2X7	Q9Y2X7	488	501	GIT1	ARF GTPase-activating protein GIT1	yes	yes	4	0.10381	23.831				By MS/MS
AEIDMLDIR	LGTDDNTLIRVMVSRAEIDMLDIRAHFKRL	RVMVSRAEIDMLDIRAHFKRLYGKSLYSFI	R	A	E	I	R	A	1	1	0	2	0	0	1	0	0	2	1	0	1	0	0	0	0	0	0	0	0	0	9	0	1074.54	P09525	P09525	276	284	ANXA4	Annexin A4	yes	yes	2	0.00020345	118.5	By MS/MS	By MS/MS	By MS/MS	By MS/MS	By MS/MS
AEIELFVNR	PVNFCDEEKKSDECKAEIELFVNRLDSVES	KSDECKAEIELFVNRLDSVESVLPYEYTAF	K	A	E	N	R	L	1	1	1	0	0	0	2	0	0	1	1	0	0	1	0	0	0	0	0	1	0	0	9	0	1089.58	Q99805	Q99805	58	66	TM9SF2	Transmembrane 9 superfamily member 2	yes	yes	2	6.7646e-05	155	By MS/MS	By MS/MS	By MS/MS	By MS/MS	By MS/MS
AEIGIAMGSGTAVAK	AMTGDGVNDAPALKKAEIGIAMGSGTAVAK	AEIGIAMGSGTAVAKTASEMVLADDNFSTI	K	A	E	A	K	T	4	0	0	0	0	0	1	3	0	2	0	1	1	0	0	1	1	0	0	1	0	0	15	0	1374.72	P16615;Q93084	P16615	713	727	ATP2A2;ATP2A3	Sarcoplasmic/endoplasmic reticulum calcium ATPase 2;Sarcoplasmic/endoplasmic reticulum calcium ATPase 3	no	no	2	0.074297	38.867		By matching
AEIIDQDLYER	FSGLRDTVTPGELLKAEIIDQDLYERLEHG	ELLKAEIIDQDLYERLEHGQATAKDVGSLA	K	A	E	E	R	L	1	1	0	2	0	1	2	0	0	2	1	0	0	0	0	0	0	0	1	0	0	0	11	0	1363.66	P58107	P58107	575	585	EPPK1	Epiplakin	yes	yes	2	2.5405e-06	163.64	By MS/MS	By MS/MS	By MS/MS	By MS/MS	By MS/MS
AEIIHHLADLLTDQR	RSGGRMLATLEPEQRAEIIHHLADLLTDQR	AEIIHHLADLLTDQRDEILLANKKDLEEAE	R	A	E	Q	R	D	2	1	0	2	0	1	1	0	2	2	3	0	0	0	0	0	1	0	0	0	0	0	15	0	1743.93	P54886	P54886	386	400	ALDH18A1	Delta-1-pyrroline-5-carboxylate synthase;Glutamate 5-kinase;Gamma-glutamyl phosphate reductase	yes	yes	3	2.6518e-11	170.49	By MS/MS	By MS/MS	By MS/MS		By MS/MS
AEIIHHLADLLTDQRDEILLANK	RSGGRMLATLEPEQRAEIIHHLADLLTDQR	DLLTDQRDEILLANKKDLEEAEGRLAAPLL	R	A	E	N	K	K	3	1	1	3	0	1	2	0	2	3	5	1	0	0	0	0	1	0	0	0	0	0	23	1	2640.42	P54886	P54886	386	408	ALDH18A1	Delta-1-pyrroline-5-carboxylate synthase;Glutamate 5-kinase;Gamma-glutamyl phosphate reductase	yes	yes	4	8.4225e-23	190.88	By MS/MS	By MS/MS	By MS/MS	By MS/MS	By MS/MS
AEIIHHLADLLTDQRDEILLANKK	RSGGRMLATLEPEQRAEIIHHLADLLTDQR	LLTDQRDEILLANKKDLEEAEGRLAAPLLK	R	A	E	K	K	D	3	1	1	3	0	1	2	0	2	3	5	2	0	0	0	0	1	0	0	0	0	0	24	2	2768.52	P54886	P54886	386	409	ALDH18A1	Delta-1-pyrroline-5-carboxylate synthase;Glutamate 5-kinase;Gamma-glutamyl phosphate reductase	yes	yes	4;5	2.3176e-51	248.03	By MS/MS	By MS/MS	By MS/MS	By MS/MS	By MS/MS
AEIISLCK	TCSLFMRNIAPNISRAEIISLCKRYPGFMR	IAPNISRAEIISLCKRYPGFMRVALSEPQP	R	A	E	C	K	R	1	0	0	0	1	0	1	0	0	2	1	1	0	0	0	1	0	0	0	0	0	0	8	0	932.5	Q9BXP5	Q9BXP5	435	442	SRRT	Serrate RNA effector molecule homolog	yes	yes	2	0.001661	97.798	By MS/MS	By MS/MS	By MS/MS	By MS/MS	By MS/MS
AEIITVSDGR	ATLLRALQALQQEHKAEIITVSDGRGVKFF	QQEHKAEIITVSDGRGVKFF__________	K	A	E	G	R	G	1	1	0	1	0	0	1	1	0	2	0	0	0	0	0	1	1	0	0	1	0	0	10	0	1059.56	Q9BRG1	Q9BRG1	162	171	VPS25	Vacuolar protein-sorting-associated protein 25	yes	yes	2	0.0051137	69.375	By matching	By matching	By MS/MS		By MS/MS
AEINILLCGDPGTSK	GTRKDFSHTGRGKFRAEINILLCGDPGTSK	AEINILLCGDPGTSKSQLLQYVYNLVPRGQ	R	A	E	S	K	S	1	0	1	1	1	0	1	2	0	2	2	1	0	0	1	1	1	0	0	0	0	0	15	0	1586.8	P33991	P33991	502	516	MCM4	DNA replication licensing factor MCM4	yes	yes	2	0.00013379	105.08					By MS/MS
AEIPCEDEQEQEHNGPLDNK	SFSEQHISQLQESIRAEIPCEDEQEQEHNG	EDEQEQEHNGPLDNKGKSTAGNFLVNPLEP	R	A	E	N	K	G	1	0	2	2	1	2	5	1	1	1	1	1	0	0	2	0	0	0	0	0	0	0	20	0	2351	Q96SB4	Q96SB4	451	470	SRPK1	SRSF protein kinase 1	yes	yes	3	4.9894e-15	137.61	By MS/MS	By MS/MS	By MS/MS	By MS/MS	By MS/MS
AEIQELAMVPR	GDEMNLHLPQSLETRAEIQELAMVPRMIVT	LETRAEIQELAMVPRMIVTPQSNRPVMGIV	R	A	E	P	R	M	2	1	0	0	0	1	2	0	0	1	1	0	1	0	1	0	0	0	0	1	0	0	11	0	1255.66	P24928	P24928	513	523	POLR2A	DNA-directed RNA polymerase II subunit RPB1	yes	yes	2	0.000159	103.26			By matching	By matching	By matching
AEISCIDNK	AGEGGLDLAIEGPSKAEISCIDNKDGTCTV	IEGPSKAEISCIDNKDGTCTVTYLPTLPGD	K	A	E	N	K	D	1	0	1	1	1	0	1	0	0	2	0	1	0	0	0	1	0	0	0	0	0	0	9	0	1048.49	O75369	O75369	1864	1872	FLNB	Filamin-B	yes	yes	2	0.007108	70.747				By MS/MS
AEISFEDR	AGAGGLAIAVEGPSKAEISFEDRKDGSCGV	AVEGPSKAEISFEDRKDGSCGVAYVVQEPG	K	A	E	D	R	K	1	1	0	1	0	0	2	0	0	1	0	0	0	1	0	1	0	0	0	0	0	0	8	0	965.445	P21333	P21333	2281	2288	FLNA	Filamin-A	yes	yes	2	0.0025062	88.954	By MS/MS	By MS/MS	By matching	By MS/MS	By MS/MS
AEISFEDRK	AGAGGLAIAVEGPSKAEISFEDRKDGSCGV	VEGPSKAEISFEDRKDGSCGVAYVVQEPGD	K	A	E	R	K	D	1	1	0	1	0	0	2	0	0	1	0	1	0	1	0	1	0	0	0	0	0	0	9	1	1093.54	P21333	P21333	2281	2289	FLNA	Filamin-A	yes	yes	2;3	0.00030636	137.14	By MS/MS	By MS/MS	By MS/MS	By matching
AEISNAIDQYVTGTIGEDEDLIK	HPQVLSMKFKTGVKRAEISNAIDQYVTGTI	QYVTGTIGEDEDLIKWKALFEEVPELLTEA	R	A	E	I	K	W	2	0	1	3	0	1	3	2	0	4	1	1	0	0	0	1	2	0	1	1	0	0	23	0	2493.21	P31939	P31939	485	507	ATIC	Bifunctional purine biosynthesis protein PURH;Phosphoribosylaminoimidazolecarboxamide formyltransferase;IMP cyclohydrolase	yes	yes	2	3.3023e-62	343.34				By MS/MS
AEITDAEGLGLK	PSKPPPVELRAAALRAEITDAEGLGLKLED	ALRAEITDAEGLGLKLEDRETVIKELKKSL	R	A	E	L	K	L	2	0	0	1	0	0	2	2	0	1	2	1	0	0	0	0	1	0	0	0	0	0	12	0	1215.63	Q14203	Q14203	933	944	DCTN1	Dynactin subunit 1	yes	yes	2	0.00020968	106.16			By MS/MS	By MS/MS	By MS/MS
AEITFDDHK	AGAGGLSIAVEGPSKAEITFDDHKNGSCGV	VEGPSKAEITFDDHKNGSCGVSYIAQEPGN	K	A	E	H	K	N	1	0	0	2	0	0	1	0	1	1	0	1	0	1	0	0	1	0	0	0	0	0	9	0	1074.5	O75369	O75369	2236	2244	FLNB	Filamin-B	yes	yes	2	0.00021267	138.1		By matching	By MS/MS	By MS/MS	By MS/MS
AEITGPDGTRLPVPVVDHK	DKDGRLVRTGSAELRAEITGPDGTRLPVPV	GPDGTRLPVPVVDHKNGTYELVYTARTEGE	R	A	E	H	K	N	1	1	0	2	0	0	1	2	1	1	1	1	0	0	3	0	2	0	0	3	0	0	19	1	2000.07	O75382	O75382	364	382	TRIM3	Tripartite motif-containing protein 3	yes	yes	4	0.00055338	81.723	By MS/MS			By MS/MS	By MS/MS
AEITLVATKPEK	MKSIPLAMAPVFEQKAEITLVATKPEKLAP	EQKAEITLVATKPEKLAPSRQDIFQEQLAA	K	A	E	E	K	L	2	0	0	0	0	0	2	0	0	1	1	2	0	0	1	0	2	0	0	1	0	0	12	1	1298.74	Q9UBF2	Q9UBF2	591	602	COPG2	Coatomer subunit gamma-2	yes	yes	2	0.0010786	117.25	By matching	By MS/MS	By MS/MS	By MS/MS	By matching
AEIYEAFENIYPILK	IFVSGKVVLTGAKVRAEIYEAFENIYPILK	AEIYEAFENIYPILKGFRKTT_________	R	A	E	L	K	G	2	0	1	0	0	0	3	0	0	3	1	1	0	1	1	0	0	0	2	0	0	0	15	0	1811.93	P20226	P20226	319	333	TBP	TATA-box-binding protein	yes	yes	2	1.4907e-09	148.78		By MS/MS		By MS/MS	By MS/MS
AEKDEPGAWEETFK	ETPRDGDKPEETQGKAEKDEPGAWEETFKT	KAEKDEPGAWEETFKTHSDSKPYGPMSVGL	K	A	E	F	K	T	2	0	0	1	0	0	4	1	0	0	0	2	0	1	1	0	1	1	0	0	0	0	14	1	1635.74	Q14697	Q14697	218	231	GANAB	Neutral alpha-glucosidase AB	yes	yes	2;3	3.4522e-10	199.31	By MS/MS	By MS/MS	By MS/MS	By MS/MS	By MS/MS
AEKENPGLTQDIIMK	VNLSAAQTLRAAFIKAEKENPGLTQDIIMK	AEKENPGLTQDIIMKILEKKSVEVNFTESL	K	A	E	M	K	I	1	0	1	1	0	1	2	1	0	2	1	2	1	0	1	0	1	0	0	0	0	0	15	1	1685.87	Q9BUL8	Q9BUL8	51	65	PDCD10	Programmed cell death protein 10	yes	yes	3	0.012622	37.477	By matching	By MS/MS			By MS/MS
AEKENTPSEANLQEEEVR	______________________________	ENTPSEANLQEEEVRTLFVSGLPLDIKPRE	K	A	E	V	R	T	2	1	2	0	0	1	6	0	0	0	1	1	0	0	1	1	1	0	0	1	0	0	18	1	2071.97	Q93062	Q93062	7	24	RBPMS	RNA-binding protein with multiple splicing	yes	yes	3	7.4518e-06	113.54					By matching
AEKPDATADAEPDANQK	LSKPAQKSEEANEPKAEKPDATADAEPDAN	KPDATADAEPDANQKAEAAPESQPPASEDL	K	A	E	Q	K	A	5	0	1	3	0	1	2	0	0	0	0	2	0	0	2	0	1	0	0	0	0	0	17	1	1769.81	Q96T58	Q96T58	1774	1790	SPEN	Msx2-interacting protein	yes	yes	3	1.0337e-08	115.87	By MS/MS	By MS/MS	By MS/MS	By MS/MS	By MS/MS
AELAELPLR	KIFSFAHQTISALIKAELAELPLRLFLQGA	ISALIKAELAELPLRLFLQGALAAGEIGFE	K	A	E	L	R	L	2	1	0	0	0	0	2	0	0	0	3	0	0	0	1	0	0	0	0	0	0	0	9	0	1010.58	Q96QK1	Q96QK1	574	582	VPS35	Vacuolar protein sorting-associated protein 35	yes	yes	2	0.10638	43.083	By matching	By matching		By MS/MS	By matching
AELAGALAEMETMK	GANGEAESGELSRLRAELAGALAEMETMKA	RAELAGALAEMETMKAVAEVSESTKAEAVA	R	A	E	M	K	A	4	0	0	0	0	0	3	1	0	0	2	1	2	0	0	0	1	0	0	0	0	0	14	0	1463.7	Q9H5N1	Q9H5N1	45	58	RABEP2	Rab GTPase-binding effector protein 2	yes	yes	2	0.0067546	64.121			By matching
AELDDTPMR	GFIKLESRALAEIAKAELDDTPMRGRQLRV	LAEIAKAELDDTPMRGRQLRVRFATHAAAL	K	A	E	M	R	G	1	1	0	2	0	0	1	0	0	0	1	0	1	0	1	0	1	0	0	0	0	0	9	0	1046.47	P23246	P23246	350	358	SFPQ	Splicing factor, proline- and glutamine-rich	yes	yes	2	0.00020193	117.89	By MS/MS	By MS/MS	By MS/MS	By MS/MS	By MS/MS
AELDGTILK	GFIRLESRTLAEIAKAELDGTILKSRPLRI	LAEIAKAELDGTILKSRPLRIRFATHGAAL	K	A	E	L	K	S	1	0	0	1	0	0	1	1	0	1	2	1	0	0	0	0	1	0	0	0	0	0	9	0	958.534	Q8WXF1	Q8WXF1	135	143	PSPC1	Paraspeckle component 1	yes	yes	2	0.0007576	91.069	By MS/MS	By MS/MS	By matching	By MS/MS	By matching
AELDIGQHCQVEHCR	______________________________	AELDIGQHCQVEHCRQRDFLPFVCDDCSGI	M	A	E	C	R	Q	1	1	0	1	2	2	2	1	2	1	1	0	0	0	0	0	0	0	0	1	0	0	15	0	1850.82	Q8TCF1	Q8TCF1	2	16	ZFAND1	AN1-type zinc finger protein 1	yes	yes	3	0.00010716	102.64	By MS/MS	By matching	By matching	By matching	By MS/MS
AELDNELMEGK	LALLEDLEKQRALIKAELDNELMEGKVQSG	ALIKAELDNELMEGKVQSGMGLILQGYESG	K	A	E	G	K	V	1	0	1	1	0	0	3	1	0	0	2	1	1	0	0	0	0	0	0	0	0	0	11	0	1247.57	Q13523	Q13523	118	128	PRPF4B	Serine/threonine-protein kinase PRP4 homolog	yes	yes	2	2.0179e-05	118.03	By MS/MS	By matching	By MS/MS
AELDREDFEHVK	NWLEINPDTGAISTRAELDREDFEHVKNST	STRAELDREDFEHVKNSTYTALIIATDNGS	R	A	E	V	K	N	1	1	0	2	0	0	3	0	1	0	1	1	0	1	0	0	0	0	0	1	0	0	12	1	1486.71	P12830	P12830	546	557	CDH1	Cadherin-1;E-Cad/CTF1;E-Cad/CTF2;E-Cad/CTF3	yes	yes	3	0.010119	48.527	By matching	By matching	By MS/MS	By matching	By matching
AELEALGMK	LGSCCSHKERLSILRAELEALGMKGTPSLG	RLSILRAELEALGMKGTPSLGKCRALKEQR	R	A	E	M	K	G	2	0	0	0	0	0	2	1	0	0	2	1	1	0	0	0	0	0	0	0	0	0	9	0	960.495	Q9BW71	Q9BW71	461	469	HIRIP3	HIRA-interacting protein 3	yes	yes	2	0.087658	33.957	By matching		By matching	By MS/MS	By matching
AELEALLSSK	QEAREELERQNRALRAELEALLSSKDDVGK	NRALRAELEALLSSKDDVGKSVHELERACR	R	A	E	S	K	D	2	0	0	0	0	0	2	0	0	0	3	1	0	0	0	2	0	0	0	0	0	0	10	0	1059.58	Q7Z406	Q7Z406	1528	1537	MYH14	Myosin-14	yes	yes	2	0.0036983	77.192			By MS/MS
AELEIQK	PGPTLWASYSLEYGKAELEIQKDALEPGQR	SYSLEYGKAELEIQKDALEPGQRVVVVDDL	K	A	E	Q	K	D	1	0	0	0	0	1	2	0	0	1	1	1	0	0	0	0	0	0	0	0	0	0	7	0	829.455	P07741	P07741	108	114	APRT	Adenine phosphoribosyltransferase	yes	yes	2	0.0020869	119.56				By matching	By MS/MS
AELEIQKDALEPGQR	PGPTLWASYSLEYGKAELEIQKDALEPGQR	AELEIQKDALEPGQRVVVVDDLLATGGTMN	K	A	E	Q	R	V	2	1	0	1	0	2	3	1	0	1	2	1	0	0	1	0	0	0	0	0	0	0	15	1	1695.88	P07741	P07741	108	122	APRT	Adenine phosphoribosyltransferase	yes	yes	3	8.4395e-11	127.29	By MS/MS	By MS/MS	By MS/MS		By MS/MS
AELELELGR	ILALKASFEKAAAGKAELELELGRIRSNAE	KAAAGKAELELELGRIRSNAEDTLRSKEQA	K	A	E	G	R	I	1	1	0	0	0	0	3	1	0	0	3	0	0	0	0	0	0	0	0	0	0	0	9	0	1028.55	Q15149	Q15149	2079	2087	PLEC	Plectin	yes	yes	2	0.00020055	129.29	By MS/MS	By MS/MS	By MS/MS	By MS/MS	By MS/MS
AELFTQSCADLDK	STTQTKAQRLFDANKAELFTQSCADLDKWL	NKAELFTQSCADLDKWLHGLESQIQSDDYG	K	A	E	D	K	W	2	0	0	2	1	1	1	0	0	0	2	1	0	1	0	1	1	0	0	0	0	0	13	0	1496.68	Q01082	Q01082	1382	1394	SPTBN1	Spectrin beta chain, non-erythrocytic 1	yes	yes	2	0.094858	50.648
AELGAGGDGHR	______________________________	______________________________	M	A	E	H	R	G	2	1	0	1	0	0	1	4	1	0	1	0	0	0	0	0	0	0	0	0	0	0	11	0	1038.48	Q14244	Q14244	2	12	MAP7	Ensconsin	yes	yes	2	0.0069804	67.334		By matching
AELGALPDDFIDSLEK	NKNLNEDDTFLVFSKAELGALPDDFIDSLE	ELGALPDDFIDSLEKTDDDKYKITLKYPHY	K	A	E	E	K	T	2	0	0	3	0	0	2	1	0	1	3	1	0	1	1	1	0	0	0	0	0	0	16	0	1731.86	Q9BYT8	Q9BYT8	218	233	NLN	Neurolysin, mitochondrial	yes	yes	2	7.8035e-05	134.56	By MS/MS	By MS/MS	By MS/MS	By MS/MS	By MS/MS
AELGEYIR	AILWSLSGDSRLKMRAELGEYIRRITTVPL	DSRLKMRAELGEYIRRITTVPLPTAPNIPI	R	A	E	I	R	R	1	1	0	0	0	0	2	1	0	1	1	0	0	0	0	0	0	0	1	0	0	0	8	0	949.487	Q14204	Q14204	2512	2519	DYNC1H1	Cytoplasmic dynein 1 heavy chain 1	yes	yes	2	0.0044327	74.127	By MS/MS	By MS/MS	By MS/MS	By MS/MS	By MS/MS
AELGFLESCLR	LETQKSPEELAALVKAELGFLESCLRVNPK	ALVKAELGFLESCLRVNPKSYGTWHHRCWL	K	A	E	L	R	V	1	1	0	0	1	0	2	1	0	0	3	0	0	1	0	1	0	0	0	0	0	0	11	0	1293.64	Q92696	Q92696	91	101	RABGGTA	Geranylgeranyl transferase type-2 subunit alpha	yes	yes	2	0.020399	60.434	By matching	By matching	By matching		By matching
AELGIPLEEVPPEEINYLTR	SDALGVRRAAQRRLKAELGIPLEEVPPEEI	PLEEVPPEEINYLTRIHYKAQSDGIWGEHE	K	A	E	T	R	I	1	1	1	0	0	0	5	1	0	2	3	0	0	0	3	0	1	0	1	1	0	0	20	0	2281.18	Q13907	Q13907	114	133	IDI1	Isopentenyl-diphosphate Delta-isomerase 1	yes	yes	2	2.9057e-05	133.66		By MS/MS		By MS/MS
AELGMGDSTSQSPPIKR	GFPVRCCIVVKHLGRAELGMGDSTSQSPPI	LGMGDSTSQSPPIKRSCPDVQISWNQGIDL	R	A	E	K	R	S	1	1	0	1	0	1	1	2	0	1	1	1	1	0	2	3	1	0	0	0	0	0	17	1	1772.87	Q9NR19	Q9NR19	256	272	ACSS2	Acetyl-coenzyme A synthetase, cytoplasmic	yes	yes	3	2.2171e-06	125.52	By MS/MS	By MS/MS	By MS/MS	By matching	By matching
AELGTDLLSQLSLEDQK	EASLHAMESTRESLKAELGTDLLSQLSLED	LGTDLLSQLSLEDQKRVDALNDEIRQLQQE	K	A	E	Q	K	R	1	0	0	2	0	2	2	1	0	0	5	1	0	0	0	2	1	0	0	0	0	0	17	0	1858.95	Q9UQE7	Q9UQE7	779	795	SMC3	Structural maintenance of chromosomes protein 3	yes	yes	2	2.5258e-23	209.19	By MS/MS	By matching	By MS/MS	By MS/MS	By MS/MS
AELINIHHLMVELK	HRVLSQPQLRALPARAELINIHHLMVELKK	RAELINIHHLMVELKKHKPNF_________	R	A	E	L	K	K	1	0	1	0	0	0	2	0	2	2	3	1	1	0	0	0	0	0	0	1	0	0	14	0	1658.92	Q8N1B4	Q8N1B4	704	717	VPS52	Vacuolar protein sorting-associated protein 52 homolog	yes	yes	3	0.0082416	55.335	By MS/MS		By MS/MS	By MS/MS	By MS/MS
AELIVQPELK	TIQELLQNCSDCLMRAELIVQPELKYGDGI	DCLMRAELIVQPELKYGDGIQLTRSRELDE	R	A	E	L	K	Y	1	0	0	0	0	1	2	0	0	1	2	1	0	0	1	0	0	0	0	1	0	0	10	0	1138.66	P15924	P15924	85	94	DSP	Desmoplakin	yes	yes	2	9.2752e-05	107.15	By MS/MS	By MS/MS	By MS/MS	By MS/MS	By MS/MS
AELLEFLESQQENMIK	SNTESPYLIWNNSTRAELLEFLESQQENMI	ELLEFLESQQENMIKKGDCDKTYGSEFVYS	R	A	E	I	K	K	1	0	1	0	0	2	4	0	0	1	3	1	1	1	0	1	0	0	0	0	0	0	16	0	1920.95	O75165	O75165	1650	1665	DNAJC13	DnaJ homolog subfamily C member 13	yes	yes	2	7.0909e-11	149.93
AELLLLK	PLSTPMPKKRGRKSKAELLLLKLSKDLDRP	KKRGRKSKAELLLLKLSKDLDRPESQSPKR	K	A	E	L	K	L	1	0	0	0	0	0	1	0	0	0	4	1	0	0	0	0	0	0	0	0	0	0	7	0	798.521	Q8WUA4	Q8WUA4	149	155	GTF3C2	General transcription factor 3C polypeptide 2	yes	yes	2	0.090416	43			By matching	By MS/MS
AELLQSDENGIPSSPQK	ANKSSQAQAQELETKAELLQSDENGIPSSP	LLQSDENGIPSSPQKVALTLDLDLEKEPES	K	A	E	Q	K	V	1	0	1	1	0	2	2	1	0	1	2	1	0	0	2	3	0	0	0	0	0	0	17	0	1811.89	Q14542	Q14542	239	255	SLC29A2	Equilibrative nucleoside transporter 2	yes	yes	2	2.3951e-05	135.58
AELLSLTQMER	KDLKKRRRAQGEQARAELLSLTQMEREKIV	EQARAELLSLTQMEREKIVWEFEQLYHSLK	R	A	E	E	R	E	1	1	0	0	0	1	2	0	0	0	3	0	1	0	0	1	1	0	0	0	0	0	11	0	1289.66	P14373	P14373	169	179	TRIM27	Zinc finger protein RFP	yes	yes	2	0.0016695	92.239	By MS/MS		By MS/MS	By MS/MS	By MS/MS
AELMEISEDKTK	TTDFNVIVEALSKSKAELMEISEDKTKIRR	KSKAELMEISEDKTKIRRSPSKPLPEVTDE	K	A	E	T	K	I	1	0	0	1	0	0	3	0	0	1	1	2	1	0	0	1	1	0	0	0	0	0	12	1	1392.68	P05455	P05455	77	88	SSB	Lupus La protein	yes	yes	2	0.00050193	115.18				By MS/MS	By MS/MS
AELMQALWRTLRNPADSISHVAYR	NLQPDFLYDHIQPVRAELMQALWRTLRNPA	TLRNPADSISHVAYRVLGKFGGSNRKMLKE	R	A	E	Y	R	V	4	3	1	1	0	1	1	0	1	1	3	0	1	0	1	2	1	1	1	1	0	0	24	2	2797.44	Q9Y4A5	Q9Y4A5	870	893	TRRAP	Transformation/transcription domain-associated protein	yes	yes	3	0.014838	51.31	By MS/MS	By matching	By matching	By MS/MS	By matching
AELNEFLTR	QISKKRKFVADGIFKAELNEFLTRELAEDG	ADGIFKAELNEFLTRELAEDGYSGVEVRVT	K	A	E	T	R	E	1	1	1	0	0	0	2	0	0	0	2	0	0	1	0	0	1	0	0	0	0	0	9	0	1091.56	P23396	P23396	19	27	RPS3	40S ribosomal protein S3	yes	yes	2	0.00015059	160.59	By MS/MS	By MS/MS	By MS/MS	By MS/MS	By MS/MS
AELNPWPEYIYTR	GGKKKNKEGSGDGGRAELNPWPEYIYTRLE	GRAELNPWPEYIYTRLEMYNILKAEHDSIL	R	A	E	T	R	L	1	1	1	0	0	0	2	0	0	1	1	0	0	0	2	0	1	1	2	0	0	0	13	0	1650.8	P26639	P26639	45	57	TARS	Threonine--tRNA ligase, cytoplasmic	yes	yes	2	4.2324e-08	151.79	By MS/MS	By MS/MS	By MS/MS	By MS/MS	By matching
AELNSTTEELHK	TQQLQEVKAKLQQCKAELNSTTEELHKYQK	QCKAELNSTTEELHKYQKMLEPPPSAKPFT	K	A	E	H	K	Y	1	0	1	0	0	0	3	0	1	0	2	1	0	0	0	1	2	0	0	0	0	0	12	0	1370.67	O95235	O95235	701	712	KIF20A	Kinesin-like protein KIF20A	yes	yes	3	0.11231	15.548
AELQMLLEEEIPSGKR	______________________________	ELQMLLEEEIPSGKRALIESYQNLTRVADY	M	A	E	K	R	A	1	1	0	0	0	1	4	1	0	1	3	1	1	0	1	1	0	0	0	0	0	0	16	1	1841.96	Q8IZP0	Q8IZP0	2	17	ABI1	Abl interactor 1	yes	yes	2	6.4834e-07	128.31		By matching	By matching		By MS/MS
AELQTALAHTQHAAR	LQVHIQTIGILVSEKAELQTALAHTQHAAR	AELQTALAHTQHAARQKEGESEDLASRLQY	K	A	E	A	R	Q	5	1	0	0	0	2	1	0	2	0	2	0	0	0	0	0	2	0	0	0	0	0	15	0	1616.84	Q08379	Q08379	231	245	GOLGA2	Golgin subfamily A member 2	yes	yes	3	3.3542e-08	126.48	By MS/MS	By MS/MS	By MS/MS	By MS/MS	By MS/MS
AELRDDPIISTHLAK	NRSLADFEKALTDYRAELRDDPIISTHLAK	AELRDDPIISTHLAKLYDNLLEQNLIRVIE	R	A	E	A	K	L	2	1	0	2	0	0	1	0	1	2	2	1	0	0	1	1	1	0	0	0	0	0	15	1	1677.9	O00231	O00231	311	325	PSMD11	26S proteasome non-ATPase regulatory subunit 11	yes	yes	3;4	1.0998e-05	123.42	By MS/MS	By MS/MS	By MS/MS	By matching	By MS/MS
AELSVLEQLNVSPQISK	MLDPYKIFTHDSFEKAELSVLEQLNVSPQI	LSVLEQLNVSPQISKYNLELTYEHFKSEEI	K	A	E	S	K	Y	1	0	1	0	0	2	2	0	0	1	3	1	0	0	1	3	0	0	0	2	0	0	17	0	1854.01	Q32P41	Q32P41	154	170	TRMT5	tRNA (guanine(37)-N1)-methyltransferase	yes	yes	2	1.7006e-16	173.72
AELTRLQHQTELGNQLEYNKR	RELELRQLQAVQRTRAELTRLQHQTELGNQ	QHQTELGNQLEYNKRREQELRQKHAAQVRQ	R	A	E	K	R	R	1	2	2	0	0	3	3	1	1	0	4	1	0	0	0	0	2	0	1	0	0	0	21	2	2540.31	Q9UL54	Q9UL54	703	723	TAOK2	Serine/threonine-protein kinase TAO2	yes	yes	4	0.11659	23.726	By matching	By MS/MS	By matching	By MS/MS	By matching
AELVCLSGPHPVPDPPGPEGAR	FREKTGALRKALRGRAELVCLSGPHPVPDP	GPHPVPDPPGPEGARSDFGSCPPEEQPRGW	R	A	E	A	R	S	2	1	0	1	1	0	2	3	1	0	2	0	0	0	6	1	0	0	0	2	0	0	22	0	2251.11	Q8WZ82	Q8WZ82	37	58	OVCA2	Ovarian cancer-associated gene 2 protein	yes	yes	3	0.047382	40.81	By MS/MS	By MS/MS	By MS/MS
AELVQLVSPFLGK	FLRCLVIFNQEVISRAELVQLVSPFLGKFP	SRAELVQLVSPFLGKFPELFNWFKNFLGYK	R	A	E	G	K	F	1	0	0	0	0	1	1	1	0	0	3	1	0	1	1	1	0	0	0	2	0	0	13	0	1399.81	Q96ST3	Q96ST3	498	510	SIN3A	Paired amphipathic helix protein Sin3a	yes	yes	2	0.00023201	100.55				By MS/MS
AELWDTWK	LPRREPTVSSFYVKRAELWDTWKVAHLKEH	SSFYVKRAELWDTWKVAHLKEHRRVFQAMW	R	A	E	W	K	V	1	0	0	1	0	0	1	0	0	0	1	1	0	0	0	0	1	2	0	0	0	0	8	0	1047.5	Q9BVI4	Q9BVI4	234	241	NOC4L	Nucleolar complex protein 4 homolog	yes	yes	2	0.0059456	83.206
AELYKEPTNEELNR	EPPAKGLLQPVKLSRAELYKEPTNEELNRL	RAELYKEPTNEELNRLRETEILFHSSLLRL	R	A	E	N	R	L	1	1	2	0	0	0	4	0	0	0	2	1	0	0	1	0	1	0	1	0	0	0	14	1	1704.83	Q9H6R4	Q9H6R4	58	71	NOL6	Nucleolar protein 6	yes	yes	2;3	2.4508e-07	139.58			By MS/MS	By matching	By MS/MS
AEMDAAIASCK	PATNEVIGRVPQATKAEMDAAIASCKRAFP	QATKAEMDAAIASCKRAFPAWADTSVLSRQ	K	A	E	C	K	R	4	0	0	1	1	0	1	0	0	1	0	1	1	0	0	1	0	0	0	0	0	0	11	0	1165.51	Q02252	Q02252	77	87	ALDH6A1	Methylmalonate-semialdehyde dehydrogenase [acylating], mitochondrial	yes	yes	2	4.9616e-06	135.86	By MS/MS	By MS/MS	By MS/MS	By MS/MS	By MS/MS
AEMDAAIASCKR	PATNEVIGRVPQATKAEMDAAIASCKRAFP	ATKAEMDAAIASCKRAFPAWADTSVLSRQQ	K	A	E	K	R	A	4	1	0	1	1	0	1	0	0	1	0	1	1	0	0	1	0	0	0	0	0	0	12	1	1321.61	Q02252	Q02252	77	88	ALDH6A1	Methylmalonate-semialdehyde dehydrogenase [acylating], mitochondrial	yes	yes	2;3	0.00036164	92.925	By MS/MS		By MS/MS	By MS/MS
AEMDEVER	PEDMNERVLEAMTERAEMDEVERFQPLLDG	LEAMTERAEMDEVERFQPLLDGLKSGTTIA	R	A	E	E	R	F	1	1	0	1	0	0	3	0	0	0	0	0	1	0	0	0	0	0	0	1	0	0	8	0	977.412	O60610	O60610	287	294	DIAPH1	Protein diaphanous homolog 1	yes	yes	2	0.0032714	82.452	By MS/MS	By matching	By MS/MS	By MS/MS	By matching
AEMDMVAWGVDLASVEQHINSHR	KHVTSECLGWMRQQRAEMDMVAWGVDLASV	GVDLASVEQHINSHRGIHNSIGDYRWQLDK	R	A	E	H	R	G	3	1	1	2	0	1	2	1	2	1	1	0	2	0	0	2	0	1	0	3	0	0	23	0	2594.2	P15924	P15924	200	222	DSP	Desmoplakin	yes	yes	3;4	4.0318e-16	162.81	By MS/MS	By MS/MS	By MS/MS	By MS/MS	By MS/MS
AEMLLEEAKR	QVEVILQHSAADIARAEMLLEEAKRASKSA	ADIARAEMLLEEAKRASKSATDVKVTADMV	R	A	E	K	R	A	2	1	0	0	0	0	3	0	0	0	2	1	1	0	0	0	0	0	0	0	0	0	10	1	1188.62	P07942	P07942	1571	1580	LAMB1	Laminin subunit beta-1	yes	yes	3	0.0013806	64.439
AEMTCSGILPIDQMR	CDCPGLVMPSFVSTKAEMTCSGILPIDQMR	AEMTCSGILPIDQMRDHVPPVSLVCQNIPR	K	A	E	M	R	D	1	1	0	1	1	1	1	1	0	2	1	0	2	0	1	1	1	0	0	0	0	0	15	0	1720.79	Q9H089	Q9H089	451	465	LSG1	Large subunit GTPase 1 homolog	yes	yes	2	1.955e-07	182.41	By MS/MS	By MS/MS	By MS/MS	By MS/MS	By MS/MS
AEMTSKHQEYLK	SEEEDEVWQVIIGARAEMTSKHQEYLKLET	GARAEMTSKHQEYLKLETTWMTAVGLSEMA	R	A	E	L	K	L	1	0	0	0	0	1	2	0	1	0	1	2	1	0	0	1	1	0	1	0	0	0	12	1	1463.71	Q9NR28	Q9NR28	141	152	DIABLO	Diablo homolog, mitochondrial	yes	yes	3	0.07099	23.34
AEMTVFVR	DPPRPLESDVFIEDRAEMTVFVRSFDGFSS	DVFIEDRAEMTVFVRSFDGFSSAQKNQEQL	R	A	E	V	R	S	1	1	0	0	0	0	1	0	0	0	0	0	1	1	0	0	1	0	0	2	0	0	8	0	951.485	Q9Y5Z4	Q9Y5Z4	133	140	HEBP2	Heme-binding protein 2	yes	yes	2	0.010807	75.109			By MS/MS
AEMVVPDFSELFK	DSEIRAAEKKFGSNKAEMVVPDFSELFKER	NKAEMVVPDFSELFKERATAPFFVFQVFCV	K	A	E	F	K	E	1	0	0	1	0	0	2	0	0	0	1	1	1	2	1	1	0	0	0	2	0	0	13	0	1510.74	Q9HD20	Q9HD20	227	239	ATP13A1	Manganese-transporting ATPase 13A1	yes	yes	2	0.03117	60.434	By matching	By matching	By MS/MS		By matching
AEMYDDVHSDGR	QFKAQDLLRAVPRSRAEMYDDVHSDGRYSL	RSRAEMYDDVHSDGRYSLSGSVAHSRDAGR	R	A	E	G	R	Y	1	1	0	3	0	0	1	1	1	0	0	0	1	0	0	1	0	0	1	1	0	0	12	0	1393.56	Q8IX01	Q8IX01	51	62	SUGP2	SURP and G-patch domain-containing protein 2	yes	yes	3	0.0086352	55.314	By MS/MS	By MS/MS	By matching	By matching	By matching
AENCPYMHGDFPCK	KRELCKFYITGFCARAENCPYMHGDFPCKL	RAENCPYMHGDFPCKLYHTTGNCINGDDCM	R	A	E	C	K	L	1	0	1	1	2	0	1	1	1	0	0	1	1	1	2	0	0	0	1	0	0	0	14	0	1724.67	Q9UPT8	Q9UPT8	436	449	ZC3H4	Zinc finger CCCH domain-containing protein 4	yes	yes	3	0.095435	33.147	By matching	By matching		By matching	By matching
AENFFILR	EKILCHKFMRFMMMRAENFFILRRKPVEGY	MRFMMMRAENFFILRRKPVEGYDISFLITN	R	A	E	L	R	R	1	1	1	0	0	0	1	0	0	1	1	0	0	2	0	0	0	0	0	0	0	0	8	0	1008.54	P59998	P59998	98	105	ARPC4	Actin-related protein 2/3 complex subunit 4	yes	yes	2	6.5117e-05	170.06	By MS/MS	By MS/MS	By matching	By MS/MS	By MS/MS
AENLGEVLR	YYSLPFCQPSKITYKAENLGEVLRGDRIVN	SKITYKAENLGEVLRGDRIVNTPFQVLMNS	K	A	E	L	R	G	1	1	1	0	0	0	2	1	0	0	2	0	0	0	0	0	0	0	0	1	0	0	9	0	999.535	Q92544	Q92544	73	81	TM9SF4	Transmembrane 9 superfamily member 4	yes	yes	2	0.0013449	83.948	By MS/MS	By matching		By MS/MS	By matching
AENLGEVLRGDR	YYSLPFCQPSKITYKAENLGEVLRGDRIVN	TYKAENLGEVLRGDRIVNTPFQVLMNSEKK	K	A	E	D	R	I	1	2	1	1	0	0	2	2	0	0	2	0	0	0	0	0	0	0	0	1	0	0	12	1	1327.68	Q92544	Q92544	73	84	TM9SF4	Transmembrane 9 superfamily member 4	yes	yes	3	0.022344	42.095		By matching	By MS/MS	By MS/MS	By MS/MS
AENLLHDHYGGK	LLLRNTSARSVMLDRAENLLHDHYGGKEYW	LDRAENLLHDHYGGKEYWDTRRSMVFARHL	R	A	E	G	K	E	1	0	1	1	0	0	1	2	2	0	2	1	0	0	0	0	0	0	1	0	0	0	12	0	1352.65	Q9Y2G5	Q9Y2G5	220	231	POFUT2	GDP-fucose protein O-fucosyltransferase 2	yes	yes	3	0.00054983	82.543	By matching	By matching	By matching	By matching	By matching
AENLQLLTENELHR	DARVRELELELDRLRAENLQLLTENELHRQ	RAENLQLLTENELHRQQERAPLSKFGD___	R	A	E	H	R	Q	1	1	2	0	0	1	3	0	1	0	4	0	0	0	0	0	1	0	0	0	0	0	14	0	1678.86	O94992	O94992	334	347	HEXIM1	Protein HEXIM1	yes	yes	3	0.00014973	98.439	By MS/MS	By MS/MS	By matching	By MS/MS	By MS/MS
AENNEYSVTGHYPLNLPSVTVTNLDTFGHLK	VFENTDSPSAIISEKAENNEYSVTGHYPLN	PSVTVTNLDTFGHLKDSNSWPPSNKRGVDT	K	A	E	L	K	D	1	0	4	1	0	0	2	2	2	0	4	1	0	1	2	2	4	0	2	3	0	0	31	0	3429.68	Q9ULJ8	Q9ULJ8	223	253	PPP1R9A	Neurabin-1	yes	yes	4	2.4317e-05	78.311		By MS/MS	By MS/MS	By matching	By matching
AENNSEVGASGYGVPGPTWDR	PTTMGGPLPPHLALKAENNSEVGASGYGVP	VGASGYGVPGPTWDRGANLKDYYSRKEEQE	K	A	E	D	R	G	2	1	2	1	0	0	2	4	0	0	0	0	0	0	2	2	1	1	1	2	0	0	21	0	2161.97	Q08211	Q08211	121	141	DHX9	ATP-dependent RNA helicase A	yes	yes	2	1.6065e-46	320.78	By MS/MS	By MS/MS	By MS/MS	By MS/MS	By MS/MS
AENPSLENHR	______________________________	______________________________	M	A	E	H	R	I	1	1	2	0	0	0	2	0	1	0	1	0	0	0	1	1	0	0	0	0	0	0	10	0	1165.55	O00505	O00505	2	11	KPNA3	Importin subunit alpha-4	yes	yes	2	3.5222e-05	125.83	By MS/MS	By MS/MS	By MS/MS	By MS/MS	By MS/MS
AENPYLFLR	TGHGNLRPRKTRPLKAENPYLFLRGLPYLV	KTRPLKAENPYLFLRGLPYLVNEDDVRVFF	K	A	E	L	R	G	1	1	1	0	0	0	1	0	0	0	2	0	0	1	1	0	0	0	1	0	0	0	9	0	1121.59	Q8IXT5	Q8IXT5	152	160	RBM12B	RNA-binding protein 12B	yes	yes	2	0.044104	45.68			By matching	By matching	By matching
AENQDLNEDHDAKPR	AFSPSLSPCPIMMGKAENQDLNEDHDAKPR	AENQDLNEDHDAKPRQPNPDWRYSASLRAG	K	A	E	P	R	Q	2	1	2	3	0	1	2	0	1	0	1	1	0	0	1	0	0	0	0	0	0	0	15	1	1750.79	Q9UN73	Q9UN73	786	800	PCDHA6	Protocadherin alpha-6	yes	yes	4	0.0028139	55.213	By MS/MS	By MS/MS	By MS/MS	By matching	By MS/MS
AENQPIRDVLK	QLTSSELESTLETLKAENQPIRDVLKQLIL	ETLKAENQPIRDVLKQLILVLCSEENMQKA	K	A	E	L	K	Q	1	1	1	1	0	1	1	0	0	1	1	1	0	0	1	0	0	0	0	1	0	0	11	1	1281.7	P42704	P42704	673	683	LRPPRC	Leucine-rich PPR motif-containing protein, mitochondrial	yes	yes	3	0.001402	74.077	By matching	By matching	By matching	By MS/MS	By matching
AENQVLAMR	KLKDELASTKQKLEKAENQVLAMRKQSEGL	KQKLEKAENQVLAMRKQSEGLTKEYDRLLE	K	A	E	M	R	K	2	1	1	0	0	1	1	0	0	0	1	0	1	0	0	0	0	0	0	1	0	0	9	0	1030.52	P51572	P51572	205	213	BCAP31	B-cell receptor-associated protein 31	yes	yes	2	1.5016e-08	202.45	By MS/MS	By MS/MS	By MS/MS	By MS/MS	By MS/MS
AENSESLGTVPEHER	______________________________	AENSESLGTVPEHERILQEIESTDTACVGP	M	A	E	E	R	I	1	1	1	0	0	0	4	1	1	0	1	0	0	0	1	2	1	0	0	1	0	0	15	0	1653.76	Q8TAG9	Q8TAG9	2	16	EXOC6	Exocyst complex component 6	yes	yes	2	5.1442e-11	169.04	By MS/MS	By MS/MS		By MS/MS
AENSSLNLIGK	EVGLVVGNSQVAFEKAENSSLNLIGKAKTK	AFEKAENSSLNLIGKAKTKENRQSIINPDW	K	A	E	G	K	A	1	0	2	0	0	0	1	1	0	1	2	1	0	0	0	2	0	0	0	0	0	0	11	0	1144.61	P46459	P46459	188	198	NSF	Vesicle-fusing ATPase	yes	yes	2	1.1177e-05	128.58
AENYDIPSADR	SNFHMDFIVAASNLRAENYDIPSADRHKSK	SNLRAENYDIPSADRHKSKLIAGKIIPAIA	R	A	E	D	R	H	2	1	1	2	0	0	1	0	0	1	0	0	0	0	1	1	0	0	1	0	0	0	11	0	1249.56	P22314	P22314	870	880	UBA1	Ubiquitin-like modifier-activating enzyme 1	yes	yes	2	1.3636e-05	125.7	By MS/MS	By MS/MS	By MS/MS	By MS/MS	By MS/MS
AEPAKIEAFR	EEEGKGKDASGNKVKAEPAKIEAFRASLSK	GNKVKAEPAKIEAFRASLSKLGDVYVNDAF	K	A	E	F	R	A	3	1	0	0	0	0	2	0	0	1	0	1	0	1	1	0	0	0	0	0	0	0	10	1	1130.61	P00558	P00558	142	151	PGK1	Phosphoglycerate kinase 1	yes	yes	3	0.04207	38.402	By matching	By MS/MS	By MS/MS	By MS/MS	By matching
AEPDHMVLGK	VTLSTDKNKYGIRLRAEPDHMVLGKRLKGA	GIRLRAEPDHMVLGKRLKGAFKAVMTSIKQ	R	A	E	G	K	R	1	0	0	1	0	0	1	1	1	0	1	1	1	0	1	0	0	0	0	1	0	0	10	0	1095.54	P41252	P41252	894	903	IARS	Isoleucine--tRNA ligase, cytoplasmic	yes	yes	2;3	0.0063833	51.436	By matching	By matching	By matching	By MS/MS	By matching
AEPEAGEEQAGDDR	SQKRSEKPPAGSICRAEPEAGEEQAGDDRD	RAEPEAGEEQAGDDRDSGGPVLQFDYEAVA	R	A	E	D	R	D	3	1	0	2	0	1	4	2	0	0	0	0	0	0	1	0	0	0	0	0	0	0	14	0	1472.6	P56182	P56182	276	289	RRP1	Ribosomal RNA processing protein 1 homolog A	yes	yes	2	0.014245	53.569		By MS/MS	By MS/MS	By MS/MS
AEPEAGEEQAGDDRDSGGPVLQFDYEAVANR	SQKRSEKPPAGSICRAEPEAGEEQAGDDRD	GGPVLQFDYEAVANRLFEMASRQSTPSQNR	R	A	E	N	R	L	5	2	1	4	0	2	5	4	0	0	1	0	0	1	2	1	0	0	1	2	0	0	31	1	3291.46	P56182	P56182	276	306	RRP1	Ribosomal RNA processing protein 1 homolog A	yes	yes	3	1.0334e-08	91.1
AEPEDHYFLLTEPPLNTPENR	LMERFMEQVIFKYLRAEPEDHYFLLTEPPL	YFLLTEPPLNTPENREYTAEIMFESFNVPG	R	A	E	N	R	E	1	1	2	1	0	0	4	0	1	0	3	0	0	1	4	0	2	0	1	0	0	0	21	0	2481.18	P61158	P61158	103	123	ACTR3	Actin-related protein 3	yes	yes	3	7.3298e-06	109.03		By MS/MS	By MS/MS	By MS/MS	By MS/MS
AEPGEGTRPATVGDSSAR	SGEKPPAGSEQDGWKAEPGEGTRPATVGDS	GEGTRPATVGDSSARPARRVLLPTPPCGAL	K	A	E	A	R	P	3	2	0	1	0	0	2	3	0	0	0	0	0	0	2	2	2	0	0	1	0	0	18	1	1756.83	Q9BTC0	Q9BTC0	1636	1653	DIDO1	Death-inducer obliterator 1	yes	yes	3	0.0273	34.274	By matching	By MS/MS	By matching	By matching	By matching
AEPLETFPFDQSK	VTGYNRVILAEFDYKAEPLETFPFDQSKER	YKAEPLETFPFDQSKERLSMYLMKADLMPF	K	A	E	S	K	E	1	0	0	1	0	1	2	0	0	0	1	1	0	2	2	1	1	0	0	0	0	0	13	0	1507.72	Q9Y6N5	Q9Y6N5	397	409	SQRDL	Sulfide:quinone oxidoreductase, mitochondrial	yes	yes	2	0.00030377	93.839	By MS/MS	By matching	By MS/MS	By MS/MS	By MS/MS
AEPLNSVAH	IDEETDSALDLGNIRAEPLNSVAH______	DLGNIRAEPLNSVAH_______________	R	A	E	A	H	-	2	0	1	0	0	0	1	0	1	0	1	0	0	0	1	1	0	0	0	1	0	0	9	0	936.466	O95777	O95777	88	96	LSM8	U6 snRNA-associated Sm-like protein LSm8	yes	yes	2	0.001393	83.364	By MS/MS	By MS/MS	By MS/MS	By MS/MS	By MS/MS
AEPPKAPEQEQAAPGPAAGGEAPK	PKAEPEKTEGAAEAKAEPPKAPEQEQAAPG	EQAAPGPAAGGEAPKAAEAAAAPAESAAPA	K	A	E	P	K	A	7	0	0	0	0	2	4	3	0	0	0	2	0	0	6	0	0	0	0	0	0	0	24	1	2297.13	P80723	P80723	98	121	BASP1	Brain acid soluble protein 1	yes	yes	3	3.1165e-08	115.01	By MS/MS	By MS/MS	By MS/MS	By MS/MS	By MS/MS
AEPPLNASASDQGEK	FTKPRPRPKDKNGTRAEPPLNASASDQGEK	AEPPLNASASDQGEKVIPPAGQTEDAEPIS	R	A	E	E	K	V	3	0	1	1	0	1	2	1	0	0	1	1	0	0	2	2	0	0	0	0	0	0	15	0	1512.71	Q9Y4L1	Q9Y4L1	926	940	HYOU1	Hypoxia up-regulated protein 1	yes	yes	2	1.8894e-07	141.58
AEPPQAMNALMR	SPSKKKKKIQKKEEKAEPPQAMNALMRLNQ	EEKAEPPQAMNALMRLNQLKPGLQYKLVSQ	K	A	E	M	R	L	3	1	1	0	0	1	1	0	0	0	1	0	2	0	2	0	0	0	0	0	0	0	12	0	1327.64	Q12906	Q12906	397	408	ILF3	Interleukin enhancer-binding factor 3	yes	yes	2	1.6426e-05	118.71	By MS/MS	By MS/MS	By MS/MS	By MS/MS	By MS/MS
AEPSADLLVNLSR	RGYKLFLDDRDLLPRAEPSADLLVNLSRCR	PRAEPSADLLVNLSRCRRLIVVLSDAFLSR	R	A	E	S	R	C	2	1	1	1	0	0	1	0	0	0	3	0	0	0	1	2	0	0	0	1	0	0	13	0	1383.74	Q6IA17	Q6IA17	208	220	SIGIRR	Single Ig IL-1-related receptor	yes	yes	2	0.010807	57.836		By matching	By matching	By matching	By matching
AEPSEVDMNSPK	EEETVFPKAKQVKKKAEPSEVDMNSPKSKK	KKKAEPSEVDMNSPKSKKAKKKEEPSQNDI	K	A	E	P	K	S	1	0	1	1	0	0	2	0	0	0	0	1	1	0	2	2	0	0	0	1	0	0	12	0	1302.58	Q9NR30	Q9NR30	62	73	DDX21	Nucleolar RNA helicase 2	yes	yes	2	0.0010637	97.813		By MS/MS	By MS/MS		By matching
AEPSGAETRPPIR	______________________________	______________________________	M	A	E	I	R	V	2	2	0	0	0	0	2	1	0	1	0	0	0	0	3	1	1	0	0	0	0	0	13	1	1379.72	Q9NRR5	Q9NRR5	2	14	UBQLN4	Ubiquilin-4	yes	yes	2	0.00070078	80.758	By MS/MS	By MS/MS	By MS/MS	By MS/MS
AEPTAAPHPVLK	EQRLLQQGTAPAQAKAEPTAAPHPVLKQVI	QAKAEPTAAPHPVLKQVIKPRRKLAFRSGE	K	A	E	L	K	Q	3	0	0	0	0	0	1	0	1	0	1	1	0	0	3	0	1	0	0	1	0	0	12	0	1229.68	Q86YP4	Q86YP4	488	499	GATAD2A	Transcriptional repressor p66-alpha	yes	yes	2;3	0.0041233	67.385	By MS/MS	By MS/MS	By matching	By MS/MS	By MS/MS
AEPTHWCLLVR	RSSQPPADRDPAPFRAEPTHWCLLVRENGT	APFRAEPTHWCLLVRENGTMEIYQLPDWRL	R	A	E	V	R	E	1	1	0	0	1	0	1	0	1	0	2	0	0	0	1	0	1	1	0	1	0	0	11	0	1380.7	Q10570	Q10570	779	789	CPSF1	Cleavage and polyadenylation specificity factor subunit 1	yes	yes	3	0.00079511	69.01	By matching	By matching	By MS/MS	By matching	By MS/MS
AEPVEVVAPR	LFLAHILSPWGAEVKAEPVEVVAPRGKSGA	GAEVKAEPVEVVAPRGKSGAALSKKSKGQV	K	A	E	P	R	G	2	1	0	0	0	0	2	0	0	0	0	0	0	0	2	0	0	0	0	3	0	0	10	0	1065.58	P09874	P09874	487	496	PARP1	Poly [ADP-ribose] polymerase 1	yes	yes	2	0.0013146	80.787	By matching	By matching	By MS/MS	By MS/MS	By MS/MS
AEPYAADEGSGEGHK	ESGKSRGEMQYMYFKAEPYAADEGSGEGHK	AEPYAADEGSGEGHKWLMVHVDKRITLAAF	K	A	E	H	K	W	3	0	0	1	0	0	3	3	1	0	0	1	0	0	1	1	0	0	1	0	0	0	15	0	1516.64	Q96K76	Q96K76	1036	1050	USP47	Ubiquitin carboxyl-terminal hydrolase 47	yes	yes	2;3	0.00017109	78.285	By matching	By MS/MS	By matching	By MS/MS	By matching
AEPYCSVLPGFTFIQHLPLSER	VLVKNCAVEFNFGQRAEPYCSVLPGFTFIQ	LPGFTFIQHLPLSERIRGTVGPKSKAECEI	R	A	E	E	R	I	1	1	0	0	1	1	2	1	1	1	3	0	0	2	3	2	1	0	1	1	0	0	22	0	2560.28	Q9BUJ2	Q9BUJ2	387	408	HNRNPUL1	Heterogeneous nuclear ribonucleoprotein U-like protein 1	yes	yes	3	1.7147e-11	149.85	By MS/MS	By MS/MS	By MS/MS	By MS/MS	By MS/MS
AEQATVTSEFESYK	QQRVTALQEECRAAKAEQATVTSEFESYKV	KAEQATVTSEFESYKVRVHNVLKQQKNKSM	K	A	E	Y	K	V	2	0	0	0	0	1	3	0	0	0	0	1	0	1	0	2	2	0	1	1	0	0	14	0	1588.73	Q8IWJ2	Q8IWJ2	1311	1324	GCC2	GRIP and coiled-coil domain-containing protein 2	yes	yes	2	0.00064483	95.417		By MS/MS
AEQDEAEKLQR	______________________________	LLAKAEQDEAEKLQRITVHKELELQFDLGN	K	A	E	Q	R	I	2	1	0	1	0	2	3	0	0	0	1	1	0	0	0	0	0	0	0	0	0	0	11	1	1315.64	Q15050	Q15050	13	23	RRS1	Ribosome biogenesis regulatory protein homolog	yes	yes	2;3	0.00011846	113.93	By MS/MS	By MS/MS	By MS/MS		By MS/MS
AEQDITTLEQSISR	DANRQISEYKFKLSKAEQDITTLEQSISRL	KAEQDITTLEQSISRLEGQVLRYKTAAENA	K	A	E	S	R	L	1	1	0	1	0	2	2	0	0	2	1	0	0	0	0	2	2	0	0	0	0	0	14	0	1589.79	Q9Y608	Q9Y608	640	653	LRRFIP2	Leucine-rich repeat flightless-interacting protein 2	yes	yes	2	0.00016452	107.53		By MS/MS	By MS/MS	By MS/MS	By MS/MS
AEQEAQAPHWWR	ERLEKYRSFDRYRRRAEQEAQAPHWWRTYR	RRRAEQEAQAPHWWRTYREYFGEKTDPKEK	R	A	E	W	R	T	3	1	0	0	0	2	2	0	1	0	0	0	0	0	1	0	0	2	0	0	0	0	12	0	1507.7	Q96DV4	Q96DV4	61	72	MRPL38	39S ribosomal protein L38, mitochondrial	yes	yes	3	0.00017944	78.692	By matching	By MS/MS	By matching		By matching
AEQEEEFISNTLFK	ENRDLRKASVTIQARAEQEEEFISNTLFKK	RAEQEEEFISNTLFKKIQALQKEKETLAVN	R	A	E	F	K	K	1	0	1	0	0	1	4	0	0	1	1	1	0	2	0	1	1	0	0	0	0	0	14	0	1683.8	Q16204	Q16204	105	118	CCDC6	Coiled-coil domain-containing protein 6	yes	yes	2	8.8481e-14	175.48	By MS/MS		By matching	By MS/MS	By MS/MS
AEQEIAALVEQLTPIER	EEAGRPGAEDEEMSRAEQEIAALVEQLTPI	QEIAALVEQLTPIERYAMKFLEASLEEVSR	R	A	E	E	R	Y	3	1	0	0	0	2	4	0	0	2	2	0	0	0	1	0	1	0	0	1	0	0	17	0	1909.02	Q6ZRS2	Q6ZRS2	2298	2314	SRCAP	Helicase SRCAP	yes	yes	2	6.3977e-09	182.1	By matching			By matching	By MS/MS
AEQEPTAEQLAQIAAENEEDEHSVNYKPPAQK	______________________________	EEDEHSVNYKPPAQKSIQEIQELDKDDESL	M	A	E	Q	K	S	6	0	2	1	0	4	7	0	1	1	1	2	0	0	3	1	1	0	1	1	0	0	32	1	3563.67	P52565	P52565	2	33	ARHGDIA	Rho GDP-dissociation inhibitor 1	yes	yes	3	7.7298e-121	323.14	By MS/MS	By MS/MS	By MS/MS	By MS/MS
AEQFYCGDTEGK	SHLEAADPVVMGKTKAEQFYCGDTEGKKVM	KTKAEQFYCGDTEGKKVMSILLHGDAAFAG	K	A	E	G	K	K	1	0	0	1	1	1	2	2	0	0	0	1	0	1	0	0	1	0	1	0	0	0	12	0	1403.57	Q02218	Q02218	390	401	OGDH	2-oxoglutarate dehydrogenase, mitochondrial	yes	yes	2	0.0002053	96.229	By MS/MS	By matching	By MS/MS	By matching	By MS/MS
AEQFYCGDTEGKK	SHLEAADPVVMGKTKAEQFYCGDTEGKKVM	TKAEQFYCGDTEGKKVMSILLHGDAAFAGQ	K	A	E	K	K	V	1	0	0	1	1	1	2	2	0	0	0	2	0	1	0	0	1	0	1	0	0	0	13	1	1531.66	Q02218	Q02218	390	402	OGDH	2-oxoglutarate dehydrogenase, mitochondrial	yes	yes	2;3	1.6786e-05	113.63	By matching	By MS/MS	By MS/MS	By MS/MS	By MS/MS
AEQINQAAGEASAVLAK	EGKKQAQILASEAEKAEQINQAAGEASAVL	QINQAAGEASAVLAKAKAKAEAIRILAAAL	K	A	E	A	K	A	6	0	1	0	0	2	2	1	0	1	1	1	0	0	0	1	0	0	0	1	0	0	17	0	1669.86	Q9UJZ1	Q9UJZ1	234	250	STOML2	Stomatin-like protein 2, mitochondrial	yes	yes	2	9.2356e-17	239.98	By matching	By MS/MS	By MS/MS	By MS/MS	By MS/MS
AEQLASLEAAQR	DLREQERGIIPNQSRAEQLASLEAAQRAVG	QSRAEQLASLEAAQRAVGVGPGSSAGSNAR	R	A	E	Q	R	A	4	1	0	0	0	2	2	0	0	0	2	0	0	0	0	1	0	0	0	0	0	0	12	0	1285.66	O95049	O95049	545	556	TJP3	Tight junction protein ZO-3	yes	yes	2	1.1527e-07	143.5	By matching	By matching	By matching	By matching	By MS/MS
AEQLGAEGNVDESQK	KVHELNEEIGKLLAKAEQLGAEGNVDESQK	AEQLGAEGNVDESQKILMEVEKVRAKKKEA	K	A	E	Q	K	I	2	0	1	1	0	2	3	2	0	0	1	1	0	0	0	1	0	0	0	1	0	0	15	0	1573.72	Q9NQ29	Q9NQ29	140	154	LUC7L	Putative RNA-binding protein Luc7-like 1	yes	yes	2	3.5396e-11	197.36	By MS/MS	By MS/MS	By MS/MS	By MS/MS	By MS/MS
AEQMASVQNAQR	IGNELEKGLIPNKSRAEQMASVQNAQRDNA	KSRAEQMASVQNAQRDNAGDRADFWRMRGQ	R	A	E	Q	R	D	3	1	1	0	0	3	1	0	0	0	0	0	1	0	0	1	0	0	0	1	0	0	12	0	1331.63	Q9UDY2	Q9UDY2	665	676	TJP2	Tight junction protein ZO-2	yes	yes	2	1.2095e-09	213.8	By MS/MS	By MS/MS	By MS/MS	By MS/MS	By matching
AEQMFGEMEVWNAISER	LENHEKMTSTTRYKKAEQMFGEMEVWNAIS	QMFGEMEVWNAISERDRLEIYEDVLFFLSK	K	A	E	E	R	D	2	1	1	0	0	1	4	1	0	1	0	0	2	1	0	1	0	1	0	1	0	0	17	0	2025.89	O75400	O75400	486	502	PRPF40A	Pre-mRNA-processing factor 40 homolog A	yes	yes	2	8.6602e-05	116.43		By MS/MS	By matching	By matching	By MS/MS
AEQPHQHAMYYLR	EIIKEAYMRSLNNFRAEQPHQHAMYYLRLL	FRAEQPHQHAMYYLRLLMTEVAWTKDELKE	R	A	E	L	R	L	2	1	0	0	0	2	1	0	2	0	1	0	1	0	1	0	0	0	2	0	0	0	13	0	1642.77	P14735	P14735	675	687	IDE	Insulin-degrading enzyme	yes	yes	3	0.00011871	87.18	By MS/MS	By MS/MS	By MS/MS	By MS/MS	By MS/MS
AEQSLHDLQER	EHMKKMMKDLEGLHRAEQSLHDLQERLHKA	GLHRAEQSLHDLQERLHKAQEEHRTVEVEK	R	A	E	E	R	L	1	1	0	1	0	2	2	0	1	0	2	0	0	0	0	1	0	0	0	0	0	0	11	0	1324.64	Q13586	Q13586	254	264	STIM1	Stromal interaction molecule 1	yes	yes	2;3	1.6401e-05	133.07	By matching	By matching	By matching	By matching	By matching
AEQVDPNFYSK	PPSSTYEKALGYFHRAEQVDPNFYSKNLLL	YFHRAEQVDPNFYSKNLLLLGKTYLKLHNK	R	A	E	S	K	N	1	0	1	1	0	1	1	0	0	0	0	1	0	1	1	1	0	0	1	1	0	0	11	0	1296.6	Q96DB5	Q96DB5	251	261	RMDN1	Regulator of microtubule dynamics protein 1	yes	yes	2	1.912e-05	119.27		By MS/MS	By MS/MS	By MS/MS	By MS/MS
AEQWNVNYVETSAK	LEDKRQVSVEEAKNRAEQWNVNYVETSAKT	RAEQWNVNYVETSAKTRANVDKVFFDLMRE	R	A	E	A	K	T	2	0	2	0	0	1	2	0	0	0	0	1	0	0	0	1	1	1	1	2	0	0	14	0	1637.77	P11233	P11233	146	159	RALA	Ras-related protein Ral-A	yes	yes	2	6.6731e-11	194.39	By MS/MS	By MS/MS	By MS/MS	By MS/MS	By MS/MS
AERPEDLNLPNAVITR	______________________________	ERPEDLNLPNAVITRIIKEALPDGVNISKE	M	A	E	T	R	I	2	2	2	1	0	0	2	0	0	1	2	0	0	0	2	0	1	0	0	1	0	0	16	1	1806.96	Q9NRF9	Q9NRF9	2	17	POLE3	DNA polymerase epsilon subunit 3	yes	yes	2	1.0722e-05	115.68	By MS/MS	By MS/MS	By MS/MS		By MS/MS
AERPGLQNMELAPVQR	HPAGPPGEAQEGSAKAERPGLQNMELAPVQ	ERPGLQNMELAPVQRKIEARSAEDSFTGFV	K	A	E	Q	R	K	2	2	1	0	0	2	2	1	0	0	2	0	1	0	2	0	0	0	0	1	0	0	16	1	1807.94	Q6P1M3	Q6P1M3	683	698	LLGL2	Lethal(2) giant larvae protein homolog 2	yes	yes	3	2.6074e-06	101.78	By MS/MS	By MS/MS	By MS/MS	By MS/MS	By MS/MS
AESAPLPVSADDTPEVLNR	EAKVDGETASDSESRAESAPLPVSADDTPE	PLPVSADDTPEVLNRALSNLSSRWKNWWVR	R	A	E	N	R	A	3	1	1	2	0	0	2	0	0	0	2	0	0	0	3	2	1	0	0	2	0	0	19	0	1979.98	O95674	O95674	39	57	CDS2	Phosphatidate cytidylyltransferase 2	yes	yes	2	8.0424e-14	173.25			By MS/MS	By matching	By MS/MS
AESCGSGNSTGYQIR	RISAISVAERVAAERAESCGSGNSTGYQIR	AESCGSGNSTGYQIRLQSRLPRKQGSILYC	R	A	E	I	R	L	1	1	1	0	1	1	1	3	0	1	0	0	0	0	0	3	1	0	1	0	0	0	15	0	1585.68	Q9H2U1	Q9H2U1	281	295	DHX36	ATP-dependent RNA helicase DHX36	yes	yes	2	1.9779e-26	285.83	By MS/MS	By MS/MS	By MS/MS	By MS/MS	By MS/MS
AESEEGPDVLR	QEAAAVLMARLGVFRAESEEGPDVLRWLDR	GVFRAESEEGPDVLRWLDRQLIRLCQKFGQ	R	A	E	L	R	W	1	1	0	1	0	0	3	1	0	0	1	0	0	0	1	1	0	0	0	1	0	0	11	0	1200.56	Q15437	Q15437	536	546	SEC23B	Protein transport protein Sec23B	yes	yes	2	4.2901e-06	145.9	By MS/MS	By matching	By MS/MS	By MS/MS	By MS/MS
AESEEMETSQAGSK	PHVEEQQQQTPAENKAESEEMETSQAGSKD	KAESEEMETSQAGSKDKKMDQPPQAKKAKV	K	A	E	S	K	D	2	0	0	0	0	1	4	1	0	0	0	1	1	0	0	3	1	0	0	0	0	0	14	0	1482.61	P34932	P34932	544	557	HSPA4	Heat shock 70 kDa protein 4	yes	yes	2	2.495e-07	142.89	By MS/MS	By MS/MS	By MS/MS	By MS/MS	By MS/MS
AESEQEAYLRED	IEELRQKTQEEGEERAESEQEAYLRED___	EERAESEQEAYLRED_______________	R	A	E	E	D	-	2	1	0	1	0	1	4	0	0	0	1	0	0	0	0	1	0	0	1	0	0	0	12	1	1438.62	Q9NR28	Q9NR28	228	239	DIABLO	Diablo homolog, mitochondrial	yes	yes	2	1.9998e-09	185.18	By MS/MS	By MS/MS	By MS/MS	By MS/MS	By MS/MS
AESEVANLR	VVQEKVREIVRPDPKAESEVANLRLELVEQ	VRPDPKAESEVANLRLELVEQERKYRGAEE	K	A	E	L	R	L	2	1	1	0	0	0	2	0	0	0	1	0	0	0	0	1	0	0	0	1	0	0	9	0	987.499	O60437	O60437	1184	1192	PPL	Periplakin	yes	yes	2	0.00021755	148.04	By MS/MS	By matching	By matching	By matching	By MS/MS
AESFFQTK	SETHLLYVAEKKRPKAESFFQTKALDVSAS	AEKKRPKAESFFQTKALDVSASDDEIARLK	K	A	E	T	K	A	1	0	0	0	0	1	1	0	0	0	0	1	0	2	0	1	1	0	0	0	0	0	8	0	956.46	P13798	P13798	173	180	APEH	Acylamino-acid-releasing enzyme	yes	yes	2	0.0017485	95.909	By MS/MS	By MS/MS	By MS/MS	By MS/MS	By MS/MS
AESIIIR	______________________________	______________________________	M	A	E	I	R	V	1	1	0	0	0	0	1	0	0	3	0	0	0	0	0	1	0	0	0	0	0	0	7	0	800.476	Q8TAT6	Q8TAT6	2	8	NPLOC4	Nuclear protein localization protein 4 homolog	yes	yes	2	0.050687	50.966
AESLIGVYPEQGDCVISK	FQAIVISLKEEFYTKAESLIGVYPEQGDCV	LIGVYPEQGDCVISKVLTFDLTKYPDANPN	K	A	E	S	K	V	1	0	0	1	1	1	2	2	0	2	1	1	0	0	1	2	0	0	1	2	0	0	18	0	1963.96	Q14683	Q14683	1197	1214	SMC1A	Structural maintenance of chromosomes protein 1A	yes	yes	2	7.8583e-18	220.69	By MS/MS	By MS/MS	By MS/MS	By matching	By MS/MS
AESLNGNPLFSK	SQVLAKECGVENIRRAESLNGNPLFSKALA	IRRAESLNGNPLFSKALADLVHSHIQSNEL	R	A	E	S	K	A	1	0	2	0	0	0	1	1	0	0	2	1	0	1	1	2	0	0	0	0	0	0	12	0	1275.65	P22830	P22830	368	379	FECH	Ferrochelatase, mitochondrial	yes	yes	2	0.00014476	102.52	By MS/MS	By matching	By matching		By matching
AESLQQEVEALKER	AIEMATLDKEMAEERAESLQQEVEALKERV	RAESLQQEVEALKERVDELTTDLEILKAEI	R	A	E	E	R	V	2	1	0	0	0	2	4	0	0	0	2	1	0	0	0	1	0	0	0	1	0	0	14	1	1628.84	Q14203	Q14203	318	331	DCTN1	Dynactin subunit 1	yes	yes	3	0.090004	27.086	By matching	By matching
AESLQVTR	RHIKASTKVEVDMEKAESLQVTRGDFLASL	VEVDMEKAESLQVTRGDFLASLENDIKPAF	K	A	E	T	R	G	1	1	0	0	0	1	1	0	0	0	1	0	0	0	0	1	1	0	0	1	0	0	8	0	902.482	P46459	P46459	470	477	NSF	Vesicle-fusing ATPase	yes	yes	2	0.0017485	95.909			By MS/MS		By MS/MS
AESMLQQADK	DINMSGFNETDDLKRAESMLQQADKLGCRQ	DDLKRAESMLQQADKLGCRQFVTPADVVSG	R	A	E	D	K	L	2	0	0	1	0	2	1	0	0	0	1	1	1	0	0	1	0	0	0	0	0	0	10	0	1119.52	P13797	P13797	337	346	PLS3	Plastin-3	yes	yes	2	3.1628e-05	129.38	By matching		By matching		By matching
AESPEEVACR	AIAMSLGQDIPMDQRAESPEEVACRKEEEE	PMDQRAESPEEVACRKEEEERKAREKQEEE	R	A	E	C	R	K	2	1	0	0	1	0	3	0	0	0	0	0	0	0	1	1	0	0	0	1	0	0	10	0	1146.5	Q7Z6Z7	Q7Z6Z7	1393	1402	HUWE1	E3 ubiquitin-protein ligase HUWE1	yes	yes	2	0.0017424	75.378	By MS/MS	By MS/MS	By MS/MS	By MS/MS	By MS/MS
AESPESSAIESTQSTPQK	SKSKQHRVSRRAQQRAESPESSAIESTQST	PESSAIESTQSTPQKGRGRPSKTPSPSQPK	R	A	E	Q	K	G	2	0	0	0	0	2	3	0	0	1	0	1	0	0	2	5	2	0	0	0	0	0	18	0	1875.87	Q9NTI5	Q9NTI5	1356	1373	PDS5B	Sister chromatid cohesion protein PDS5 homolog B	yes	yes	2	1.5277e-52	275.74
AESQLLECK	KMASVRQHLEETTQKAESQLLECKASWEER	EETTQKAESQLLECKASWEERERMLKDEVS	K	A	E	C	K	A	1	0	0	0	1	1	2	0	0	0	2	1	0	0	0	1	0	0	0	0	0	0	9	0	1076.52	P12270	P12270	1120	1128	TPR	Nucleoprotein TPR	yes	yes	2	0.00022886	125.82		By matching		By MS/MS
AESSDKLYR	______________________________	______________________________	M	A	E	Y	R	V	1	1	0	1	0	0	1	0	0	0	1	1	0	0	0	2	0	0	1	0	0	0	9	1	1067.52	P09874	P09874	2	10	PARP1	Poly [ADP-ribose] polymerase 1	yes	yes	2	0.00028913	96.668	By MS/MS	By matching	By matching	By MS/MS
AETEALSK	______________________________	______________________________	M	A	E	S	K	L	2	0	0	0	0	0	2	0	0	0	1	1	0	0	0	1	1	0	0	0	0	0	8	0	847.429	Q9BUP3	Q9BUP3	2	9	HTATIP2	Oxidoreductase HTATIP2	yes	yes	1	0.0012988	121.09	By MS/MS	By matching	By MS/MS		By matching
AETEEGPDVLR	QEAAAILMARLAIYRAETEEGPDVLRWLDR	AIYRAETEEGPDVLRWLDRQLIRLCQKFGE	R	A	E	L	R	W	1	1	0	1	0	0	3	1	0	0	1	0	0	0	1	0	1	0	0	1	0	0	11	0	1214.58	Q15436	Q15436	534	544	SEC23A	Protein transport protein Sec23A	yes	yes	2	4.2895e-06	168.83	By MS/MS	By MS/MS	By MS/MS	By MS/MS	By MS/MS
AETEKPANQKEPTTCHTVK	EQGMPAGKKRPPEARAETEKPANQKEPTTC	KPANQKEPTTCHTVKLRGAPFNVTEKNVME	R	A	E	V	K	L	2	0	1	0	1	1	3	0	1	0	0	3	0	0	2	0	4	0	0	1	0	0	19	2	2168.05	Q9Y4C8	Q9Y4C8	279	297	RBM19	Probable RNA-binding protein 19	yes	yes	4	0.00027364	89.846	By matching	By matching	By MS/MS	By matching	By matching
AETHENEPGPLTVGDELLSQFK	EQEPQEMDIDEILKRAETHENEPGPLTVGD	PGPLTVGDELLSQFKVANFSNMDEDDIELE	R	A	E	F	K	V	1	0	1	1	0	1	4	2	1	0	3	1	0	1	2	1	2	0	0	1	0	0	22	0	2410.17	O14646	O14646	999	1020	CHD1	Chromodomain-helicase-DNA-binding protein 1	yes	yes	3	0.042442	47.728	By MS/MS				By MS/MS
AETLMTVTDPVHDIAFAPNLGR	VQIFEYNENTRKYAKAETLMTVTDPVHDIA	TDPVHDIAFAPNLGRSFHILAIATKDVRIF	K	A	E	G	R	S	3	1	1	2	0	0	1	1	1	1	2	0	1	1	2	0	3	0	0	2	0	0	22	0	2367.19	Q96EE3	Q96EE3	212	233	SEH1L	Nucleoporin SEH1	yes	yes	3	4.5971e-16	168.27	By MS/MS	By MS/MS	By MS/MS	By MS/MS	By matching
AETNMVWYDWMR	AYTLEEFQHLLPKMKAETNMVWYDWMRPSH	KMKAETNMVWYDWMRPSHAQLHSDYMQPLT	K	A	E	M	R	P	1	1	1	1	0	0	1	0	0	0	0	0	2	0	0	0	1	2	1	1	0	0	12	0	1600.68	Q9NQH7	Q9NQH7	197	208	XPNPEP3	Probable Xaa-Pro aminopeptidase 3	yes	yes	2	0.099714	43.68		By MS/MS			By matching
AETPTAAEDDNEGDK	KVTVDTGVIPASEEKAETPTAAEDDNEGDK	AETPTAAEDDNEGDKKKKDKKKKKGEKEEK	K	A	E	D	K	K	3	0	1	3	0	0	3	1	0	0	0	1	0	0	1	0	2	0	0	0	0	0	15	0	1561.64	O60841	O60841	299	313	EIF5B	Eukaryotic translation initiation factor 5B	yes	yes	2	0.00076013	88.187	By MS/MS	By matching	By MS/MS	By MS/MS	By MS/MS
AETPTAAEDDNEGDKK	KVTVDTGVIPASEEKAETPTAAEDDNEGDK	ETPTAAEDDNEGDKKKKDKKKKKGEKEEKE	K	A	E	K	K	K	3	0	1	3	0	0	3	1	0	0	0	2	0	0	1	0	2	0	0	0	0	0	16	1	1689.73	O60841	O60841	299	314	EIF5B	Eukaryotic translation initiation factor 5B	yes	yes	3	3.2742e-11	140.84	By MS/MS	By MS/MS	By MS/MS	By MS/MS	By MS/MS
AETPTESVSEPEVATK	GDQPTTPPKPLKTSKAETPTESVSEPEVAT	ETPTESVSEPEVATKQELQEEEEQTKPPRR	K	A	E	T	K	Q	2	0	0	0	0	0	4	0	0	0	0	1	0	0	2	2	3	0	0	2	0	0	16	0	1673.8	P18858	P18858	193	208	LIG1	DNA ligase 1	yes	yes	2	3.7439e-31	227.48	By MS/MS	By MS/MS	By MS/MS	By MS/MS	By MS/MS
AETSEGSGSAPAVPEASASPK	QPSAHHSAEPAEAGKAETSEGSGSAPAVPE	SGSAPAVPEASASPKQRRSIIRDRGPMYDD	K	A	E	P	K	Q	5	0	0	0	0	0	3	2	0	0	0	1	0	0	3	5	1	0	0	1	0	0	21	0	1928.9	P51608	P51608	62	82	MECP2	Methyl-CpG-binding protein 2	yes	yes	2	2.0722e-15	226.93
AETVADTRR	______________________________	______________________________	M	A	E	R	R	L	2	2	0	1	0	0	1	0	0	0	0	0	0	0	0	0	2	0	0	1	0	0	9	1	1017.52	O60493	O60493	2	10	SNX3	Sorting nexin-3	yes	yes	2	0.00019418	141.2	By matching	By matching	By matching		By MS/MS
AETYEGVYQCTAR	PGTGTLIINIMSEGKAETYEGVYQCTARNE	GKAETYEGVYQCTARNERGAAVSNNIVVRP	K	A	E	A	R	N	2	1	0	0	1	1	2	1	0	0	0	0	0	0	0	0	2	0	2	1	0	0	13	0	1546.67	Q92823	Q92823	114	126	NRCAM	Neuronal cell adhesion molecule	yes	yes	2	5.9913e-11	160.18
AEVDAEKPGATDR	WNRGEPQVPDFRHLKAEVDAEKPGATDRKG	LKAEVDAEKPGATDRKGGVGMPSRDRNIGA	K	A	E	D	R	K	3	1	0	2	0	0	2	1	0	0	0	1	0	0	1	0	1	0	0	1	0	0	13	1	1357.65	Q92888	Q92888	289	301	ARHGEF1	Rho guanine nucleotide exchange factor 1	yes	yes	2;3	0.00014297	95.651	By MS/MS	By MS/MS	By MS/MS	By MS/MS	By MS/MS
AEVDDVIQVR	GEYEEHLGILGPVIRAEVDDVIQVRFKNLA	GPVIRAEVDDVIQVRFKNLASRPYSLHAHG	R	A	E	V	R	F	1	1	0	2	0	1	1	0	0	1	0	0	0	0	0	0	0	0	0	3	0	0	10	0	1142.59	CON__Q28107;P12259	CON__Q28107	1637	1646	F5	Coagulation factor V;Coagulation factor V heavy chain;Coagulation factor V light chain	yes	no	2	0.0051137	69.375		By MS/MS	By matching	By MS/MS	By matching
AEVEETLKR	______________________________	______________________________	M	A	E	K	R	L	1	1	0	0	0	0	3	0	0	0	1	1	0	0	0	0	1	0	0	1	0	0	9	1	1073.57	Q9NP97;Q8TF09	Q9NP97	2	10	DYNLRB1;DYNLRB2	Dynein light chain roadblock-type 1;Dynein light chain roadblock-type 2	yes	no	2	1.0554e-05	124.23	By MS/MS	By MS/MS	By MS/MS	By MS/MS	By MS/MS
AEVEQVELPDGK	KRKAGSTSWTGFQTKAEVEQVELPDGKKRR	QTKAEVEQVELPDGKKRRKVLALPSHRGPK	K	A	E	G	K	K	1	0	0	1	0	1	3	1	0	0	1	1	0	0	1	0	0	0	0	2	0	0	12	0	1312.65	Q9NW13	Q9NW13	654	665	RBM28	RNA-binding protein 28	yes	yes	2	9.9614e-06	145.91		By matching		By matching
AEVEVADELLENLAK	SAADLSMLVLESLEKAEVEVADELLENLAK	AEVEVADELLENLAKVFSLMDPNSPERVTF	K	A	E	A	K	V	3	0	1	1	0	0	4	0	0	0	3	1	0	0	0	0	0	0	0	2	0	0	15	0	1641.85	Q7L5D6	Q7L5D6	96	110	GET4	Golgi to ER traffic protein 4 homolog	yes	yes	2	2.5701e-26	282.05	By MS/MS	By MS/MS	By MS/MS	By MS/MS	By MS/MS
AEVIMNYHVGETVLSLQK	KALWDRGLLNGASQKAEVIMNYHVGETVLS	IMNYHVGETVLSLQKTTLIPGGSESLVYTT	K	A	E	Q	K	T	1	0	1	0	0	1	2	1	1	1	2	1	1	0	0	1	1	0	1	3	0	0	18	0	2030.05	Q15393	Q15393	1089	1106	SF3B3	Splicing factor 3B subunit 3	yes	yes	2;3	3.1244e-64	295.03	By MS/MS	By MS/MS	By MS/MS	By MS/MS	By MS/MS
AEVITCDVLLVCIGR	DGKIDVSIEAASGGKAEVITCDVLLVCIGR	AEVITCDVLLVCIGRRPFTKNLGLEELGIE	K	A	E	G	R	R	1	1	0	1	2	0	1	1	0	2	2	0	0	0	0	0	1	0	0	3	0	0	15	0	1716.89	P09622	P09622	301	315	DLD	Dihydrolipoyl dehydrogenase, mitochondrial	yes	yes	2	1.7841e-26	231.05	By MS/MS	By MS/MS	By MS/MS	By MS/MS	By MS/MS
AEVLISTVGPEDCVVPFLTRPK	GCLPVLAAAGRARGRAEVLISTVGPEDCVV	VGPEDCVVPFLTRPKVPVLQLDSGNYLFST	R	A	E	P	K	V	1	1	0	1	1	0	2	1	0	1	2	1	0	1	3	1	2	0	0	4	0	0	22	1	2426.29	P56192	P56192	26	47	MARS	Methionine--tRNA ligase, cytoplasmic	yes	yes	3	4.7252e-11	139.83	By MS/MS	By MS/MS	By MS/MS	By MS/MS	By MS/MS
AEVLSEEPILK	HFMKAFQKIVVLFYKAEVLSEEPILKWYKD	LFYKAEVLSEEPILKWYKDAHVAKGKSVFL	K	A	E	L	K	W	1	0	0	0	0	0	3	0	0	1	2	1	0	0	1	1	0	0	0	1	0	0	11	0	1226.68	Q7L1Q6	Q7L1Q6	369	379	BZW1	Basic leucine zipper and W2 domain-containing protein 1	yes	yes	2	8.5863e-05	107.56	By MS/MS	By MS/MS	By matching	By MS/MS	By MS/MS
AEVLWLMGAK	SLEALLQRAVAHCPKAEVLWLMGAKSKWLA	AHCPKAEVLWLMGAKSKWLAGDVPAARSIL	K	A	E	A	K	S	2	0	0	0	0	0	1	1	0	0	2	1	1	0	0	0	0	1	0	1	0	0	10	0	1116.6	O94906	O94906	607	616	PRPF6	Pre-mRNA-processing factor 6	yes	yes	2	0.00013544	101.64	By MS/MS	By MS/MS	By MS/MS	By MS/MS	By MS/MS
AEVPGATGGDSPHLQPAEPPGEPR	______________________________	DSPHLQPAEPPGEPRREPHPAEAEKQQPQH	K	A	E	P	R	R	3	1	0	1	0	1	3	4	1	0	1	0	0	0	6	1	1	0	0	1	0	0	24	0	2365.13	Q9P2K5	Q9P2K5	7	30	MYEF2	Myelin expression factor 2	yes	yes	3	1.4353e-06	105.54	By MS/MS	By MS/MS	By MS/MS	By MS/MS	By MS/MS
AEVQHQLHVAVGSLQESILAQVQR	SATEQMAATVAGSVRAEVQHQLHVAVGSLQ	AVGSLQESILAQVQRIVKGEVSVALKEQQA	R	A	E	Q	R	I	3	1	0	0	0	5	2	1	2	1	3	0	0	0	0	2	0	0	0	4	0	0	24	0	2639.41	Q6P2E9	Q6P2E9	1198	1221	EDC4	Enhancer of mRNA-decapping protein 4	yes	yes	4	5.1629e-07	96.303		By MS/MS	By MS/MS	By matching
AEVQVLVLDGR	______________________________	______________________________	M	A	E	G	R	G	1	1	0	1	0	1	1	1	0	0	2	0	0	0	0	0	0	0	0	3	0	0	11	0	1197.67	P40429	P40429	2	12	RPL13A	60S ribosomal protein L13a	yes	yes	1;2	0.0040489	77.288	By matching	By matching	By MS/MS	By matching	By MS/MS
AEVSKLEQQCQK	AGRTEPTGPKLEALRAEVSKLEQQCQKQQE	ALRAEVSKLEQQCQKQQEQADSLERSLEAE	R	A	E	Q	K	Q	1	0	0	0	1	3	2	0	0	0	1	2	0	0	0	1	0	0	0	1	0	0	12	1	1446.71	Q14980	Q14980	1127	1138	NUMA1	Nuclear mitotic apparatus protein 1	yes	yes	2;3	8.7364e-16	221.32	By MS/MS	By MS/MS	By MS/MS	By MS/MS	By MS/MS
AEVTMGDPHQQTLAR	SLEEFYKEAPPDISKAEVTMGDPHQQTLAR	AEVTMGDPHQQTLARLDWELEQRKRLAEKY	K	A	E	A	R	L	2	1	0	1	0	2	1	1	1	0	1	0	1	0	1	0	2	0	0	1	0	0	15	0	1652.79	Q13769	Q13769	176	190	THOC5	THO complex subunit 5 homolog	yes	yes	2;3	4.4144e-06	129.34		By MS/MS	By MS/MS	By MS/MS	By MS/MS
AEVVETTQVYTEEETRR	PETGLRLLPLKGAEKAEVVETTQVYTEEET	VVETTQVYTEEETRRAFEETQIDIPGGGSH	K	A	E	R	R	A	1	2	0	0	0	1	5	0	0	0	0	0	0	0	0	0	4	0	1	3	0	0	17	1	2038.98	Q15149	Q15149	3686	3702	PLEC	Plectin	yes	yes	3	6.3499e-12	146.78	By MS/MS	By MS/MS	By MS/MS	By MS/MS	By MS/MS
AEVVSLLLDR	TNRNTALTLACFQGRAEVVSLLLDRKANVE	CFQGRAEVVSLLLDRKANVEHRAKTGLTPL	R	A	E	D	R	K	1	1	0	1	0	0	1	0	0	0	3	0	0	0	0	1	0	0	0	2	0	0	10	0	1113.64	Q8IWZ3	Q8IWZ3	1237	1246	ANKHD1	Ankyrin repeat and KH domain-containing protein 1	yes	yes	2	0.079452	46.406	By MS/MS	By matching	By matching	By MS/MS	By matching
AEVWDLDMLR	CEESSPTVALLHEDRAEVWDLDMLRSSHST	LHEDRAEVWDLDMLRSSHSTWPVDVSQIKQ	R	A	E	L	R	S	1	1	0	2	0	0	1	0	0	0	2	0	1	0	0	0	0	1	0	1	0	0	10	0	1246.6	Q6P2E9	Q6P2E9	264	273	EDC4	Enhancer of mRNA-decapping protein 4	yes	yes	2	0.0021697	73.985	By matching	By matching	By matching	By MS/MS	By matching
AEWDQVTVYLFCDDHK	LPLSAHGIVVAWLSRAEWDQVTVYLFCDDH	EWDQVTVYLFCDDHKLQRYALNRITVWRSR	R	A	E	H	K	L	1	0	0	3	1	1	1	0	1	0	1	1	0	1	0	0	1	1	1	2	0	0	16	0	2024.89	Q9Y4W2	Q9Y4W2	49	64	LAS1L	Ribosomal biogenesis protein LAS1L	yes	yes	3	0.0042765	57.499		By MS/MS	By MS/MS	By matching	By MS/MS
AEWQVYK	ELPDSKKKIYQDAYRAEWQVYKEEISRFKE	KIYQDAYRAEWQVYKEEISRFKEQLTPSQI	R	A	E	Y	K	E	1	0	0	0	0	1	1	0	0	0	0	1	0	0	0	0	0	1	1	1	0	0	7	0	922.455	Q00059	Q00059	105	111	TFAM	Transcription factor A, mitochondrial	yes	yes	2	0.038331	91.584	By matching	By MS/MS	By matching	By matching	By matching
AEWQVYKEEISR	ELPDSKKKIYQDAYRAEWQVYKEEISRFKE	AYRAEWQVYKEEISRFKEQLTPSQIMSLEK	R	A	E	S	R	F	1	1	0	0	0	1	3	0	0	1	0	1	0	0	0	1	0	1	1	1	0	0	12	1	1536.76	Q00059	Q00059	105	116	TFAM	Transcription factor A, mitochondrial	yes	yes	2;3	3.5641e-06	114.56	By MS/MS	By matching	By MS/MS	By MS/MS	By matching
AEYEGDGIPTVFVAVAGR	VTSAHKGPDETLRIKAEYEGDGIPTVFVAV	EGDGIPTVFVAVAGRSNGLGPVMSGNTAYP	K	A	E	G	R	S	3	1	0	1	0	0	2	3	0	1	0	0	0	1	1	0	1	0	1	3	0	0	18	0	1849.92	P22234	P22234	314	331	PAICS	Multifunctional protein ADE2;Phosphoribosylaminoimidazole-succinocarboxamide synthase;Phosphoribosylaminoimidazole carboxylase	yes	yes	2	2.3071e-09	147.73	By MS/MS	By MS/MS	By MS/MS	By MS/MS	By MS/MS
AEYLASIFGTEKDK	______________________________	MAEYLASIFGTEKDKVNCSFYFKIGACRHG	M	A	E	D	K	V	2	0	0	1	0	0	2	1	0	1	1	2	0	1	0	1	1	0	1	0	0	0	14	1	1570.79	P0DN76;Q01081;Q8WU68	P0DN76	2	15	U2AF1;U2AF1L4	Splicing factor U2AF 35 kDa subunit;Splicing factor U2AF 26 kDa subunit	yes	no	2	4.7429e-11	169.23	By MS/MS	By MS/MS	By MS/MS	By matching	By MS/MS
AEYQTACEQLGQK	NFLPKYQRVKDLCQRAEYQTACEQLGQKWQ	QRAEYQTACEQLGQKWQCVEDATGKLKLHK	R	A	E	Q	K	W	2	0	0	0	1	3	2	1	0	0	1	1	0	0	0	0	1	0	1	0	0	0	13	0	1524.69	Q8IWU5	Q8IWU5	449	461	SULF2	Extracellular sulfatase Sulf-2	yes	yes	2	1.717e-06	147.3
AFAAGADIK	EDPAVGAIVLTGGDKAFAAGADIKEMQNLS	LTGGDKAFAAGADIKEMQNLSFQDCYSSKF	K	A	F	I	K	E	4	0	0	1	0	0	0	1	0	1	0	1	0	1	0	0	0	0	0	0	0	0	9	0	862.455	P30084	P30084	93	101	ECHS1	Enoyl-CoA hydratase, mitochondrial	yes	yes	1;2	0.00073702	91.318	By MS/MS	By MS/MS	By MS/MS	By MS/MS	By MS/MS
AFAAQEDLEK	AKKKKEEEATEWQHKAFAAQEDLEKTKEEL	EWQHKAFAAQEDLEKTKEELKTVMSAPPPP	K	A	F	E	K	T	3	0	0	1	0	1	2	0	0	0	1	1	0	1	0	0	0	0	0	0	0	0	10	0	1120.54	P35241	P35241	449	458	RDX	Radixin	yes	yes	2	0.033907	53.317
AFACHSYLANHTR	LHTGVKPYKCKICEKAFACHSYLANHTRIH	EKAFACHSYLANHTRIHSGEKTYKCNECGK	K	A	F	T	R	I	3	1	1	0	1	0	0	0	2	0	1	0	0	1	0	1	1	0	1	0	0	0	13	0	1546.71	Q8N4W9	Q8N4W9	379	391	ZNF808	Zinc finger protein 808	yes	yes	4	0.07718	32.6
AFADNPGPMVVFATPGMLHAGQSLQIFR	QRNMFEFKHIKAFDRAFADNPGPMVVFATP	TPGMLHAGQSLQIFRKWAGNEKNMVIMPGY	R	A	F	F	R	K	4	1	1	1	0	2	0	3	1	1	2	0	2	3	3	1	1	0	0	2	0	0	28	0	2971.48	Q5TA45	Q5TA45	311	338	CPSF3L	Integrator complex subunit 11	yes	yes	3	1.0744e-07	111.2	By MS/MS	By MS/MS	By matching		By matching
AFAHITGGGLLENIPR	YSHSLLPVLRSGHVKAFAHITGGGLLENIP	FAHITGGGLLENIPRVLPEKLGVDLDAQTW	K	A	F	P	R	V	2	1	1	0	0	0	1	3	1	2	2	0	0	1	1	0	1	0	0	0	0	0	16	0	1664.9	P22102	P22102	677	692	GART	Trifunctional purine biosynthetic protein adenosine-3;Phosphoribosylamine--glycine ligase;Phosphoribosylformylglycinamidine cyclo-ligase;Phosphoribosylglycinamide formyltransferase	yes	yes	3	0.097016	32.152		By matching			By MS/MS
AFAIDSSHPWLHECMIR	FRKEKFLLMLQSVKRAFAIDSSHPWLHECM	AIDSSHPWLHECMIRLFNTAVCESKDLSDT	R	A	F	I	R	L	2	1	0	1	1	0	1	0	2	2	1	0	1	1	1	2	0	1	0	0	0	0	17	0	2068.96	Q9BXJ9	Q9BXJ9	698	714	NAA15	N-alpha-acetyltransferase 15, NatA auxiliary subunit	yes	yes	3;4	6.7999e-05	95.767	By MS/MS	By MS/MS	By MS/MS	By MS/MS	By MS/MS
AFAISGPFNVQFLVK	GAIEKVKDATRKIAKAFAISGPFNVQFLVK	AFAISGPFNVQFLVKGNDVLVIECNLRASR	K	A	F	V	K	G	2	0	1	0	0	1	0	1	0	1	1	1	0	3	1	1	0	0	0	2	0	0	15	0	1636.9	P31327	P31327	1233	1247	CPS1	Carbamoyl-phosphate synthase [ammonia], mitochondrial	yes	yes	2	0.00013554	101.95	By matching		By matching	By matching	By MS/MS
AFALEVIK	KPENQFAFNGEFKNKAFALEVIKSTHQCWK	NGEFKNKAFALEVIKSTHQCWKALLMKKCN	K	A	F	I	K	S	2	0	0	0	0	0	1	0	0	1	1	1	0	1	0	0	0	0	0	1	0	0	8	0	889.527	Q9H2U2	Q9H2U2	262	269	PPA2	Inorganic pyrophosphatase 2, mitochondrial	yes	yes	2	0.0036226	89.55	By MS/MS	By MS/MS	By MS/MS	By MS/MS	By MS/MS
AFALNDLDDYEK	RLFVYDVFWLRFSNRAFALNDLDDYEKHFT	SNRAFALNDLDDYEKHFTVMNYDPDVVLKQ	R	A	F	E	K	H	2	0	1	3	0	0	1	0	0	0	2	1	0	1	0	0	0	0	1	0	0	0	12	0	1412.65	Q14166	Q14166	499	510	TTLL12	Tubulin--tyrosine ligase-like protein 12	yes	yes	2	0.00014012	107.45	By matching	By MS/MS	By MS/MS	By MS/MS	By MS/MS
AFAMIIDK	ERIITLTGPTNAIFKAFAMIIDKLEEDINS	PTNAIFKAFAMIIDKLEEDINSSMTNSTAA	K	A	F	D	K	L	2	0	0	1	0	0	0	0	0	2	0	1	1	1	0	0	0	0	0	0	0	0	8	0	907.484	Q15365;Q15366	Q15365	71	78	PCBP1;PCBP2	Poly(rC)-binding protein 1;Poly(rC)-binding protein 2	no	no	2	0.0027604	86.794	By matching	By MS/MS		By MS/MS	By MS/MS
AFAMIIDKLEEDINSSMTNSTAASRPPVTLR	ERIITLTGPTNAIFKAFAMIIDKLEEDINS	MTNSTAASRPPVTLRLVVPATQCGSLIGKG	K	A	F	L	R	L	4	2	2	2	0	0	2	0	0	3	2	1	2	1	2	4	3	0	0	1	0	0	31	2	3377.7	Q15365	Q15365	71	101	PCBP1	Poly(rC)-binding protein 1	yes	yes	3;4	2.703e-180	388.23	By MS/MS	By MS/MS	By MS/MS	By MS/MS	By MS/MS
AFAMIIDKLEEDISSSMTNSTAASRPPVTLR	ERIITLAGPTNAIFKAFAMIIDKLEEDISS	MTNSTAASRPPVTLRLVVPASQCGSLIGKG	K	A	F	L	R	L	4	2	1	2	0	0	2	0	0	3	2	1	2	1	2	5	3	0	0	1	0	0	31	2	3350.68	Q15366	Q15366	71	101	PCBP2	Poly(rC)-binding protein 2	yes	yes	3;4	2.2882e-89	281.63	By MS/MS	By MS/MS	By MS/MS	By matching	By MS/MS
AFAVGVQQVLLK	NVSKEYNEFAEVFLKAFAVGVQQVLLKVLY	FLKAFAVGVQQVLLKVLYQYKEKQYMAPRV	K	A	F	L	K	V	2	0	0	0	0	2	0	1	0	0	2	1	0	1	0	0	0	0	0	3	0	0	12	0	1271.76	O95373	O95373	295	306	IPO7	Importin-7	yes	yes	2	8.5978e-08	147.36	By MS/MS	By MS/MS	By MS/MS	By MS/MS	By MS/MS
AFAVQSAVR	LQLGDEEDARKRNPKAFAVQSAVRMARSFH	RKRNPKAFAVQSAVRMARSFHRTQDLKTKK	K	A	F	V	R	M	3	1	0	0	0	1	0	0	0	0	0	0	0	1	0	1	0	0	0	2	0	0	9	0	947.519	Q14692	Q14692	44	52	BMS1	Ribosome biogenesis protein BMS1 homolog	yes	yes	2	0.0045887	71.379	By MS/MS			By matching
AFAYTWFNLQAR	DEFHPFIEALLPHVRAFAYTWFNLQARKRK	HVRAFAYTWFNLQARKRKYFKKHEKRMSKD	R	A	F	A	R	K	3	1	1	0	0	1	0	0	0	0	1	0	0	2	0	0	1	1	1	0	0	0	12	0	1486.74	P08651	P08651	26	37	NFIC	Nuclear factor 1 C-type	no	no	2	0.00094516	91.867	By matching	By matching		By MS/MS	By matching
AFCADQLDVFLQK	VVALVKKDKPEKELKAFCADQLDVFLQKET	LKAFCADQLDVFLQKETSGFVDKLFESLYT	K	A	F	Q	K	E	2	0	0	2	1	2	0	0	0	0	2	1	0	2	0	0	0	0	0	1	0	0	13	0	1553.75	Q9P2N5	Q9P2N5	47	59	RBM27	RNA-binding protein 27	yes	yes	2	6.9266e-11	157.54	By matching		By MS/MS	By MS/MS	By MS/MS
AFCAENLEEK	PEDTGKACGVDYEVKAFCAENLEEKIHKRN	DYEVKAFCAENLEEKIHKRNSVRLVIRKVQ	K	A	F	E	K	I	2	0	1	0	1	0	3	0	0	0	1	1	0	1	0	0	0	0	0	0	0	0	10	0	1209.53	P49407	P49407	148	157	ARRB1	Beta-arrestin-1	yes	yes	2	0.00024539	94.309	By matching	By MS/MS	By matching		By matching
AFCAGGDIR	DPETFLIIIKGAGGKAFCAGGDIRVISEAE	KGAGGKAFCAGGDIRVISEAEKAKQKIAPV	K	A	F	I	R	V	2	1	0	1	1	0	0	2	0	1	0	0	0	1	0	0	0	0	0	0	0	0	9	0	965.439	Q6NVY1	Q6NVY1	93	101	HIBCH	3-hydroxyisobutyryl-CoA hydrolase, mitochondrial	yes	yes	2	0.0012937	84.568	By matching	By MS/MS	By matching	By matching	By matching
AFCDQQLLTVAK	LSNQGLPIGLQFIGRAFCDQQLLTVAKWFE	IGRAFCDQQLLTVAKWFEKQVQFPVIQLQE	R	A	F	A	K	W	2	0	0	1	1	2	0	0	0	0	2	1	0	1	0	0	1	0	0	1	0	0	12	0	1392.71	Q9H0R6	Q9H0R6	481	492	QRSL1	Glutamyl-tRNA(Gln) amidotransferase subunit A, mitochondrial	yes	yes	2	0.016451	53.47				By matching
AFCEPGNVENNGVLSFIK	DLLDRKEDVKKKLKKAFCEPGNVENNGVLS	EPGNVENNGVLSFIKHVLFPLKSEFVILRD	K	A	F	I	K	H	1	0	3	0	1	0	2	2	0	1	1	1	0	2	1	1	0	0	0	2	0	0	18	0	1993.96	P54577	P54577	248	265	YARS	Tyrosine--tRNA ligase, cytoplasmic;Tyrosine--tRNA ligase, cytoplasmic, N-terminally processed	yes	yes	2	4.3564e-09	176.25	By MS/MS	By MS/MS	By MS/MS	By MS/MS	By MS/MS
AFCGFEDPR	LVDKIMVDRINLAQKAFCGFEDPRTKTKMS	INLAQKAFCGFEDPRTKTKMSAAQALKKGW	K	A	F	P	R	T	1	1	0	1	1	0	1	1	0	0	0	0	0	2	1	0	0	0	0	0	0	0	9	0	1097.46	Q15149	Q15149	4492	4500	PLEC	Plectin	yes	yes	2	0.0003294	103.74	By MS/MS	By MS/MS	By MS/MS		By MS/MS
AFCQEMLQEEPR	LIVRELDLASLRSVRAFCQEMLQEEPRLDV	SVRAFCQEMLQEEPRLDVLINNAGIFQCPY	R	A	F	P	R	L	1	1	0	0	1	2	3	0	0	0	1	0	1	1	1	0	0	0	0	0	0	0	12	0	1536.67	Q9HBH5	Q9HBH5	124	135	RDH14	Retinol dehydrogenase 14	yes	yes	2	1.4827e-07	139.15	By MS/MS	By matching	By MS/MS	By matching
AFCSFQIYAVPWQGTMTLSK	LDNCPFHDQPHLKRKAFCSFQIYAVPWQGT	QIYAVPWQGTMTLSKSTCQDA_________	K	A	F	S	K	S	2	0	0	0	1	2	0	1	0	1	1	1	1	2	1	2	2	1	1	1	0	0	20	0	2334.12	P01034	P01034	121	140	CST3	Cystatin-C	yes	yes	2	5.2865e-15	225.29
AFDGAGSSLGR	DAYGSLDRATSPRPRAFDGAGSSLGRAPSP	PRPRAFDGAGSSLGRAPSPRPGPGPLRQQG	R	A	F	G	R	A	2	1	0	1	0	0	0	3	0	0	1	0	0	1	0	2	0	0	0	0	0	0	11	0	1036.49	Q8WUF5	Q8WUF5	145	155	PPP1R13L	RelA-associated inhibitor	yes	yes	2	0.0012445	78.098	By MS/MS	By MS/MS	By matching	By MS/MS	By matching
AFDHVLHLRPLSR	DGFHLLLMTPKPMIRAFDHVLHLRPLSRLQ	IRAFDHVLHLRPLSRLQAACHRLKLWPELQ	R	A	F	S	R	L	1	2	0	1	0	0	0	0	2	0	3	0	0	1	1	1	0	0	0	1	0	0	13	1	1559.87	Q9H6R4	Q9H6R4	469	481	NOL6	Nucleolar protein 6	yes	yes	4	0.00012159	101.53	By MS/MS	By matching	By matching	By MS/MS	By MS/MS
AFDITYVR	VQYPSSINLTLHLGKAFDITYVRLKFHTSR	LTLHLGKAFDITYVRLKFHTSRPESFAIYK	K	A	F	V	R	L	1	1	0	1	0	0	0	0	0	1	0	0	0	1	0	0	1	0	1	1	0	0	8	0	983.508	P11047	P11047	142	149	LAMC1	Laminin subunit gamma-1	yes	yes	2	0.043331	55.531		By matching		By matching
AFDLFNPNFK	RIRAKFYSVYGSGQRAFDLFNPNFKSTCQR	GSGQRAFDLFNPNFKSTCQRFVEKYTELQK	R	A	F	F	K	S	1	0	2	1	0	0	0	0	0	0	1	1	0	3	1	0	0	0	0	0	0	0	10	0	1211.6	Q9Y3D9	Q9Y3D9	84	93	MRPS23	28S ribosomal protein S23, mitochondrial	yes	yes	2	2.9888e-05	143.89	By matching	By MS/MS	By MS/MS	By matching	By matching
AFDLIVDRPVTLVR	RRTPVQPNPIVYMMKAFDLIVDRPVTLVRE	KAFDLIVDRPVTLVREFIERQHAKNRYYYY	K	A	F	V	R	E	1	2	0	2	0	0	0	0	0	1	2	0	0	1	1	0	1	0	0	3	0	0	14	1	1612.93	O96000	O96000	30	43	NDUFB10	NADH dehydrogenase [ubiquinone] 1 beta subcomplex subunit 10	yes	yes	2;3	6.9922e-06	108.71	By MS/MS	By MS/MS	By MS/MS	By MS/MS	By MS/MS
AFDLVPPEAVPEQKDPDPEFPTVK	SVHGVGHSFVQSAFKAFDLVPPEAVPEQKD	VPEQKDPDPEFPTVKYPNPEEGKGVLTLSF	K	A	F	V	K	Y	2	0	0	3	0	1	3	0	0	0	1	2	0	2	6	0	1	0	0	3	0	0	24	1	2664.33	Q96G03	Q96G03	269	292	PGM2	Phosphoglucomutase-2	yes	yes	3	1.7469e-05	77.445	By matching		By MS/MS		By MS/MS
AFDQGADAIYDHINEGK	TFALTIIVGVMFFERAFDQGADAIYDHINE	DQGADAIYDHINEGKLWKHIKHKYENK___	R	A	F	G	K	L	3	0	1	3	0	1	1	2	1	2	0	1	0	1	0	0	0	0	1	0	0	0	17	0	1862.84	Q9UDW1	Q9UDW1	35	51	UQCR10	Cytochrome b-c1 complex subunit 9	yes	yes	2;3	1.0151e-55	285.58	By MS/MS	By MS/MS	By MS/MS	By MS/MS	By MS/MS
AFDSGIIPMEFVNK	RFGGALDAAAKMFSKAFDSGIIPMEFVNKM	KAFDSGIIPMEFVNKMKKEGKLIMGIGHRV	K	A	F	N	K	M	1	0	1	1	0	0	1	1	0	2	0	1	1	2	1	1	0	0	0	1	0	0	14	0	1566.78	P53396	P53396	949	962	ACLY	ATP-citrate synthase	yes	yes	2	1.4808e-21	221.59	By MS/MS	By MS/MS	By MS/MS	By MS/MS	By MS/MS
AFDTAGNGYCR	QFLRLGMLSPEGTCKAFDTAGNGYCRSEGV	GTCKAFDTAGNGYCRSEGVVAVLLTKKSLA	K	A	F	C	R	S	2	1	1	1	1	0	0	2	0	0	0	0	0	1	0	0	1	0	1	0	0	0	11	0	1230.51	P49327	P49327	214	224	FASN	Fatty acid synthase;[Acyl-carrier-protein] S-acetyltransferase;[Acyl-carrier-protein] S-malonyltransferase;3-oxoacyl-[acyl-carrier-protein] synthase;3-oxoacyl-[acyl-carrier-protein] reductase;3-hydroxyacyl-[acyl-carrier-protein] dehydratase;Enoyl-[acyl-carrier-protein] reductase;Oleoyl-[acyl-carrier-protein] hydrolase	yes	yes	2	8.8295e-08	190.26	By MS/MS	By MS/MS	By MS/MS	By MS/MS	By MS/MS
AFDTQLVER	DDRPYDPEEEYDPERAFDTQLVERGRRHEV	EYDPERAFDTQLVERGRRHEVERAPEAAAA	R	A	F	E	R	G	1	1	0	1	0	1	1	0	0	0	1	0	0	1	0	0	1	0	0	1	0	0	9	0	1077.55	Q9BTC0	Q9BTC0	1396	1404	DIDO1	Death-inducer obliterator 1	yes	yes	2	0.084496	34.808			By matching
AFDVPDAEAR	DLRFQTGNKSPEVLRAFDVPDAEAREHPTV	PEVLRAFDVPDAEAREHPTVVPSHKSPVLD	R	A	F	A	R	E	3	1	0	2	0	0	1	0	0	0	0	0	0	1	1	0	0	0	0	1	0	0	10	0	1089.51	Q96S66	Q96S66	444	453	CLCC1	Chloride channel CLIC-like protein 1	yes	yes	2	0.0059815	68.016		By matching	By matching	By MS/MS	By matching
AFDYFNLAANAGNSHAMAFLGK	LHLHGGRGVEQNHQRAFDYFNLAANAGNSH	AANAGNSHAMAFLGKMYSEGSDIVPQSNET	R	A	F	G	K	M	6	0	3	1	0	0	0	2	1	0	2	1	1	3	0	1	0	0	1	0	0	0	22	0	2329.09	Q9UBV2	Q9UBV2	397	418	SEL1L	Protein sel-1 homolog 1	yes	yes	3	4.3297e-73	233.1	By matching	By matching	By matching	By matching	By matching
AFEALLSNIVKPVASDIQAR	TQVDTEIEEKDEETKAFEALLSNIVKPVAS	LSNIVKPVASDIQARTVVLTWSPPSSLING	K	A	F	A	R	T	4	1	1	1	0	1	1	0	0	2	2	1	0	1	1	2	0	0	0	2	0	0	20	1	2141.18	Q9Y2H6	Q9Y2H6	261	280	FNDC3A	Fibronectin type-III domain-containing protein 3A	yes	yes	3	8.3016e-07	117.74		By matching
AFEDDDITHVEGSVDPIR	LSHISACDGIFHLTRAFEDDDITHVEGSVD	DDDITHVEGSVDPIRDIEIIHEELQLKDEE	R	A	F	I	R	D	1	1	0	4	0	0	2	1	1	2	0	0	0	1	1	1	1	0	0	2	0	0	18	0	2013.93	Q9NTK5	Q9NTK5	126	143	OLA1	Obg-like ATPase 1	yes	yes	3	0.090461	19.319			By MS/MS
AFEDEMSGR	GKDLTSVMRLLSKHRAFEDEMSGRSGHFEQ	LLSKHRAFEDEMSGRSGHFEQAIKEGEDMI	R	A	F	G	R	S	1	1	0	1	0	0	2	1	0	0	0	0	1	1	0	1	0	0	0	0	0	0	9	0	1040.42	Q01082	Q01082	682	690	SPTBN1	Spectrin beta chain, non-erythrocytic 1	yes	yes	2	0.0075023	68.625	By MS/MS	By MS/MS	By MS/MS	By MS/MS	By MS/MS
AFEEDQVAGR	LEQLRQQEEEKAEARAFEEDQVAGRLKEDV	KAEARAFEEDQVAGRLKEDVLEQRGRLQKL	R	A	F	G	R	L	2	1	0	1	0	1	2	1	0	0	0	0	0	1	0	0	0	0	0	1	0	0	10	0	1120.51	O43818	O43818	102	111	RRP9	U3 small nucleolar RNA-interacting protein 2	yes	yes	2	0.00025646	136.57
AFEHLQQLELIKPMER	KAHSVYNFEKPVVMKAFEHLQQLELIKPME	FEHLQQLELIKPMERTSGNSQREYQLMKLL	K	A	F	E	R	T	1	1	0	0	0	2	3	0	1	1	3	1	1	1	1	0	0	0	0	0	0	0	16	1	1981.05	O43929	O43929	375	390	ORC4	Origin recognition complex subunit 4	yes	yes	3	0.00034236	88.565		By MS/MS
AFELLHLHLDLR	HSAQAVDVASASNFRAFELLHLHLDLRAEF	NFRAFELLHLHLDLRAEFGPPGPGAGSRGL	R	A	F	L	R	A	1	1	0	1	0	0	1	0	2	0	5	0	0	1	0	0	0	0	0	0	0	0	12	0	1475.82	Q9H4A4	Q9H4A4	33	44	RNPEP	Aminopeptidase B	yes	yes	3	0.0007214	81.431	By MS/MS	By MS/MS	By MS/MS	By MS/MS	By matching
AFELMHSGK	DEFVTHNLSFDEINKAFELMHSGKSIRTVV	FDEINKAFELMHSGKSIRTVVKI_______	K	A	F	G	K	S	1	0	0	0	0	0	1	1	1	0	1	1	1	1	0	1	0	0	0	0	0	0	9	0	1018.49	P11766	P11766	358	366	ADH5	Alcohol dehydrogenase class-3	yes	yes	2	0.0010678	87.308				By MS/MS
AFEMEFDLDK	KRKSIHSRMLRPVSRAFEMEFDLDKALEEV	RPVSRAFEMEFDLDKALEEVPIHIEDPPFP	R	A	F	D	K	A	1	0	0	2	0	0	2	0	0	0	1	1	1	2	0	0	0	0	0	0	0	0	10	0	1243.54	Q5VZK9	Q5VZK9	935	944	LRRC16A	Leucine-rich repeat-containing protein 16A	yes	yes	3	0.10742	25.386	By matching	By matching	By matching	By MS/MS	By matching
AFENCSEDLQER	PHGRVVNISSLQCLRAFENCSEDLQERFHS	CLRAFENCSEDLQERFHSETLTEGDLVDLM	R	A	F	E	R	F	1	1	1	1	1	1	3	0	0	0	1	0	0	1	0	1	0	0	0	0	0	0	12	0	1496.62	O75828	O75828	146	157	CBR3	Carbonyl reductase [NADPH] 3	yes	yes	2	1.2037e-23	257.88	By MS/MS	By MS/MS	By MS/MS	By MS/MS
AFEPATGR	GGARVEPADASGTEKAFEPATGRVIATFTC	DASGTEKAFEPATGRVIATFTCSGEKEVNL	K	A	F	G	R	V	2	1	0	0	0	0	1	1	0	0	0	0	0	1	1	0	1	0	0	0	0	0	8	0	847.419	P49189	P49189	31	38	ALDH9A1	4-trimethylaminobutyraldehyde dehydrogenase	yes	yes	2	0.061909	52.786				By MS/MS
AFESDVFHNR	EALDPPMRLPRRPLRAFESDVFHNRTTNQR	RRPLRAFESDVFHNRTTNQRNITAQVSIQN	R	A	F	N	R	T	1	1	1	1	0	0	1	0	1	0	0	0	0	2	0	1	0	0	0	1	0	0	10	0	1220.56	O14545	O14545	188	197	TRAFD1	TRAF-type zinc finger domain-containing protein 1	yes	yes	3	0.12164	22.028
AFEVMDEFDGR	VAALQASPPLDQDDRAFEVMDEFDGRSFRS	QDDRAFEVMDEFDGRSFRSGYSERSRLNSH	R	A	F	G	R	S	1	1	0	2	0	0	2	1	0	0	0	0	1	2	0	0	0	0	0	1	0	0	11	0	1314.56	Q9UDY2	Q9UDY2	139	149	TJP2	Tight junction protein ZO-2	yes	yes	2	0.012856	60.518	By matching	By MS/MS	By matching	By MS/MS	By matching
AFEVSENGNLVVSGK	TGTVSLEVRLLEASRAFEVSENGNLVVSGK	AFEVSENGNLVVSGKVYQWDDPDPRLFDHP	R	A	F	G	K	V	1	0	2	0	0	0	2	2	0	0	1	1	0	1	0	2	0	0	0	3	0	0	15	0	1548.78	P49327	P49327	943	957	FASN	Fatty acid synthase;[Acyl-carrier-protein] S-acetyltransferase;[Acyl-carrier-protein] S-malonyltransferase;3-oxoacyl-[acyl-carrier-protein] synthase;3-oxoacyl-[acyl-carrier-protein] reductase;3-hydroxyacyl-[acyl-carrier-protein] dehydratase;Enoyl-[acyl-carrier-protein] reductase;Oleoyl-[acyl-carrier-protein] hydrolase	yes	yes	2	8.7401e-08	142.97	By MS/MS	By MS/MS	By MS/MS	By MS/MS	By MS/MS
AFEWYGTYLELCGVLHK	SVDYWEKFFQQRGKKAFEWYGTYLELCGVL	EWYGTYLELCGVLHKYIKPREKVLVIGCGN	K	A	F	H	K	Y	1	0	0	0	1	0	2	2	1	0	3	1	0	1	0	0	1	1	2	1	0	0	17	0	2085	Q8N6R0	Q8N6R0	28	44	METTL13	Methyltransferase-like protein 13	yes	yes	3	1.0516e-08	120.66	By matching	By MS/MS	By matching	By matching	By matching
AFEYNMQIFNELDQAGSTLAR	LNMKTKERIVEEANKAFEYNMQIFNELDQA	QIFNELDQAGSTLARETLEDGFPVHDGKGD	K	A	F	A	R	E	3	1	2	1	0	2	2	1	0	1	2	0	1	2	0	1	1	0	1	0	0	0	21	0	2417.13	P30519	P30519	226	246	HMOX2	Heme oxygenase 2	yes	yes	2	8.6542e-71	350.88	By MS/MS	By MS/MS	By MS/MS	By MS/MS	By MS/MS
AFFAQDGVQSLLTQK	GDATCLQLAMQADARAFFAQDGVQSLLTQK	AFFAQDGVQSLLTQKWWGDMASTTPIWALV	R	A	F	Q	K	W	2	0	0	1	0	3	0	1	0	0	2	1	0	2	0	1	1	0	0	1	0	0	15	0	1651.86	Q8TD43	Q8TD43	665	679	TRPM4	Transient receptor potential cation channel subfamily M member 4	yes	yes	2	9.2026e-11	160.72	By MS/MS	By MS/MS	By MS/MS	By MS/MS	By MS/MS
AFFDFGK	ELLGHDIVPMLETLKAFFDFGKDIKDDNYS	VPMLETLKAFFDFGKDIKDDNYSNKLLDIL	K	A	F	G	K	D	1	0	0	1	0	0	0	1	0	0	0	1	0	3	0	0	0	0	0	0	0	0	7	0	830.396	O15091	O15091	284	290	KIAA0391	Mitochondrial ribonuclease P protein 3	yes	yes	2	0.037777	53.554	By matching	By MS/MS	By MS/MS	By MS/MS	By matching
AFFESHPAPSAER	SVEGFAVDKMAGEVKAFFESHPAPSAERTI	VKAFFESHPAPSAERTIQQCCENILLNAAW	K	A	F	E	R	T	3	1	0	0	0	0	2	0	1	0	0	0	0	2	2	2	0	0	0	0	0	0	13	0	1444.67	P55786	P55786	870	882	NPEPPS	Puromycin-sensitive aminopeptidase	yes	yes	2;3	5.3846e-08	182.28	By MS/MS	By MS/MS	By MS/MS	By MS/MS	By MS/MS
AFFFPSFNVR	GDDTWKDLFPGAFSKAFFFPSFNVRDLDTV	GAFSKAFFFPSFNVRDLDTVDNGILEHLYP	K	A	F	V	R	D	1	1	1	0	0	0	0	0	0	0	0	0	0	4	1	1	0	0	0	1	0	0	10	0	1230.62	Q8TEQ8	Q8TEQ8	193	202	PIGO	GPI ethanolamine phosphate transferase 3	yes	yes	2	0.0023742	73.665	By matching	By MS/MS	By MS/MS		By MS/MS
AFFPCFDTPAVK	KKPFVYTQGQAVLNRAFFPCFDTPAVKYKY	LNRAFFPCFDTPAVKYKYSALIEVPDGFTA	R	A	F	V	K	Y	2	0	0	1	1	0	0	0	0	0	0	1	0	3	2	0	1	0	0	1	0	0	12	0	1398.66	Q9H4A4	Q9H4A4	177	188	RNPEP	Aminopeptidase B	yes	yes	2	0.00021254	119.75	By MS/MS	By MS/MS	By MS/MS	By MS/MS	By matching
AFFSEVER	RDPSKQYGLKMKTSRAFFSEVERRFDAMPF	LKMKTSRAFFSEVERRFDAMPFTLRAFEDE	R	A	F	E	R	R	1	1	0	0	0	0	2	0	0	0	0	0	0	2	0	1	0	0	0	1	0	0	8	0	983.471	Q9UQ80	Q9UQ80	264	271	PA2G4	Proliferation-associated protein 2G4	yes	yes	2	0.00064564	122.5	By MS/MS	By MS/MS	By MS/MS	By MS/MS	By MS/MS
AFFSSYLK	PNGSHGLINVVKPLRAFFSSYLKSLPDVRK	NVVKPLRAFFSSYLKSLPDVRKKSLPLPEK	R	A	F	L	K	S	1	0	0	0	0	0	0	0	0	0	1	1	0	2	0	2	0	0	1	0	0	0	8	0	961.491	Q6ZRP7	Q6ZRP7	280	287	QSOX2	Sulfhydryl oxidase 2	yes	yes	2	0.043188	54.157				By MS/MS
AFGDVFSVIGVR	KNLLRAFYELSQTHRAFGDVFSVIGVREPQ	THRAFGDVFSVIGVREPQPAASEAFVKFAD	R	A	F	V	R	E	1	1	0	1	0	0	0	2	0	1	0	0	0	2	0	1	0	0	0	3	0	0	12	0	1265.68	Q9NRD5	Q9NRD5	186	197	PICK1	PRKCA-binding protein	yes	yes	2	0.00017081	99.815	By MS/MS	By MS/MS	By MS/MS	By MS/MS	By MS/MS
AFGESSTESDEEEEEGCGHTHCVR	GRRSSKCCCIYEKPRAFGESSTESDEEEEE	DEEEEEGCGHTHCVRGHRKGRRRATLGPTP	R	A	F	V	R	G	1	1	0	1	2	0	7	3	2	0	0	0	0	1	0	3	2	0	0	1	0	0	24	0	2738.05	O60927	O60927	69	92	PPP1R11	Protein phosphatase 1 regulatory subunit 11	yes	yes	4	5.386e-07	96.579
AFGFSHLEALLDDSK	SYIRKTRPDGNCFYRAFGFSHLEALLDDSK	AFGFSHLEALLDDSKELQRFKAVSAKSKED	R	A	F	S	K	E	2	0	0	2	0	0	1	1	1	0	3	1	0	2	0	2	0	0	0	0	0	0	15	0	1648.81	Q96FW1	Q96FW1	95	109	OTUB1	Ubiquitin thioesterase OTUB1	yes	yes	2;3	1.6165e-60	318.57	By MS/MS	By MS/MS	By MS/MS	By MS/MS	By MS/MS
AFGFSHLEALLDDSKELQR	SYIRKTRPDGNCFYRAFGFSHLEALLDDSK	SHLEALLDDSKELQRFKAVSAKSKEDLVSQ	R	A	F	Q	R	F	2	1	0	2	0	1	2	1	1	0	4	1	0	2	0	2	0	0	0	0	0	0	19	1	2175.1	Q96FW1	Q96FW1	95	113	OTUB1	Ubiquitin thioesterase OTUB1	yes	yes	4	0.00021548	83.423	By MS/MS	By MS/MS	By MS/MS		By MS/MS
AFGHHAVSLLDGGLR	DQGLYSAPRVWWMFRAFGHHAVSLLDGGLR	AFGHHAVSLLDGGLRHWLRQNLPLSSGKSQ	R	A	F	L	R	H	2	1	0	1	0	0	0	3	2	0	3	0	0	1	0	1	0	0	0	1	0	0	15	0	1548.82	P25325	P25325	119	133	MPST	3-mercaptopyruvate sulfurtransferase	yes	yes	3	0.00059089	66.215	By matching	By matching	By MS/MS
AFGIPIR	DDKGTIKLADFGLARAFGIPIRVYTHEVVT	LADFGLARAFGIPIRVYTHEVVTLWYRSPE	R	A	F	I	R	V	1	1	0	0	0	0	0	1	0	2	0	0	0	1	1	0	0	0	0	0	0	0	7	0	772.46	P06493	P06493	152	158	CDK1	Cyclin-dependent kinase 1	yes	yes	2	0.012908	74.832	By MS/MS	By MS/MS	By MS/MS	By MS/MS	By MS/MS
AFGPGLQGGSAGSPAR	FPLEAVAPTKPSKVKAFGPGLQGGSAGSPA	FGPGLQGGSAGSPARFTIDTKGAGTGGLGL	K	A	F	A	R	F	3	1	0	0	0	1	0	5	0	0	1	0	0	1	2	2	0	0	0	0	0	0	16	0	1428.71	P21333	P21333	1072	1087	FLNA	Filamin-A	yes	yes	2	6.6325e-06	164.13	By matching	By MS/MS	By MS/MS	By MS/MS	By MS/MS
AFGPSETNESPAVVLEPPVVSMEVSEPHILETLKPATK	FDSEPSAVALELPTRAFGPSETNESPAVVL	VSEPHILETLKPATKTAELSVVSTSVISEQ	R	A	F	T	K	T	3	0	1	0	0	0	6	1	1	1	3	2	1	1	6	4	3	0	0	5	0	0	38	1	4029.07	P18583	P18583	173	210	SON	Protein SON	yes	yes	4	4.2802e-10	104.35		By MS/MS		By MS/MS
AFGVPVR	NTEGAIKLADFGLARAFGVPVRTYTHEVVT	LADFGLARAFGVPVRTYTHEVVTLWYRAPE	R	A	F	V	R	T	1	1	0	0	0	0	0	1	0	0	0	0	0	1	1	0	0	0	0	2	0	0	7	0	744.428	P24941	P24941	151	157	CDK2	Cyclin-dependent kinase 2	yes	yes	2	0.078823	58.661		By MS/MS	By matching		By matching
AFGYYGPLR	VGNLGNNGNKTELERAFGYYGPLRSVWVAR	KTELERAFGYYGPLRSVWVARNPPGFAFVE	R	A	F	L	R	S	1	1	0	0	0	0	0	2	0	0	1	0	0	1	1	0	0	0	2	0	0	0	9	0	1042.52	P84103	P84103	29	37	SRSF3	Serine/arginine-rich splicing factor 3	yes	yes	2	0.00020422	151.51	By MS/MS	By MS/MS	By MS/MS	By MS/MS	By MS/MS
AFHITNDEPIPFWTFLSR	LAAEQLSRDSTLGGKAFHITNDEPIPFWTF	ITNDEPIPFWTFLSRILTGLNYEAPKYHIP	K	A	F	S	R	I	1	1	1	1	0	0	1	0	1	2	1	0	0	3	2	1	2	1	0	0	0	0	18	0	2190.09	Q15738	Q15738	264	281	NSDHL	Sterol-4-alpha-carboxylate 3-dehydrogenase, decarboxylating	yes	yes	3	6.7462e-13	158.98	By MS/MS	By MS/MS	By MS/MS	By MS/MS	By MS/MS
AFHLFCLRPALYEVPDGEWQCPACQPATAR	KGEDDKLILCDECNKAFHLFCLRPALYEVP	DGEWQCPACQPATARRNSRGRNYTEESASE	K	A	F	A	R	R	5	2	0	1	3	2	2	1	1	0	3	0	0	2	4	0	1	1	1	1	0	0	30	1	3559.66	Q9UIG0	Q9UIG0	1208	1237	BAZ1B	Tyrosine-protein kinase BAZ1B	yes	yes	4	2.1286e-07	106.1	By matching		By matching		By matching
AFHNEAQVNPER	VNAAQDSTDLVAKLRAFHNEAQVNPERKNL	KLRAFHNEAQVNPERKNLKWIGLDLSNGKP	R	A	F	E	R	K	2	1	2	0	0	1	2	0	1	0	0	0	0	1	1	0	0	0	0	1	0	0	12	0	1410.66	P17987	P17987	469	480	TCP1	T-complex protein 1 subunit alpha	yes	yes	2;3	2.4986e-12	203.03	By MS/MS	By MS/MS	By MS/MS	By MS/MS	By MS/MS
AFHNEAQVNPERK	VNAAQDSTDLVAKLRAFHNEAQVNPERKNL	LRAFHNEAQVNPERKNLKWIGLDLSNGKPR	R	A	F	R	K	N	2	1	2	0	0	1	2	0	1	0	0	1	0	1	1	0	0	0	0	1	0	0	13	1	1538.76	P17987	P17987	469	481	TCP1	T-complex protein 1 subunit alpha	yes	yes	3;4	3.4123e-05	112.42	By MS/MS	By MS/MS	By MS/MS	By MS/MS	By MS/MS
AFHPFIAGPYNR	AEQDKRAVERLEVEKAFHPFIAGPYNRLVG	VEKAFHPFIAGPYNRLVGEIMQETGTRINI	K	A	F	N	R	L	2	1	1	0	0	0	0	1	1	1	0	0	0	2	2	0	0	0	1	0	0	0	12	0	1388.7	Q00341	Q00341	232	243	HDLBP	Vigilin	yes	yes	3	9.193e-05	104.22	By MS/MS	By MS/MS	By MS/MS	By MS/MS	By MS/MS
AFHPTYEEK	LYGLALRFFKEKDGKAFHPTYEEKLKLVAL	KEKDGKAFHPTYEEKLKLVALHKQVLMGPY	K	A	F	E	K	L	1	0	0	0	0	0	2	0	1	0	0	1	0	1	1	0	1	0	1	0	0	0	9	0	1120.52	Q9H3P7	Q9H3P7	101	109	ACBD3	Golgi resident protein GCP60	yes	yes	3	0.00041253	79.16	By matching		By MS/MS	By MS/MS	By MS/MS
AFHSSLHESIQKPYNQK	DVKLVPSSSYIKVVKAFHSSLHESIQKPYN	HSSLHESIQKPYNQKSIHSFMTHPEFAIEE	K	A	F	Q	K	S	1	0	1	0	0	2	1	0	2	1	1	2	0	1	1	3	0	0	1	0	0	0	17	1	2013.01	P23634	P23634	1145	1161	ATP2B4	Plasma membrane calcium-transporting ATPase 4	yes	yes	4	1.7235e-39	195.23
AFIGFEGVK	VIDQDMATRLKPAQKAFIGFEGVKGKKKMS	LKPAQKAFIGFEGVKGKKKMSAAEAVKEKW	K	A	F	V	K	G	1	0	0	0	0	0	1	2	0	1	0	1	0	2	0	0	0	0	0	1	0	0	9	0	966.517	P15924	P15924	2694	2702	DSP	Desmoplakin	yes	yes	2	0.0038051	71.379	By MS/MS	By MS/MS	By MS/MS	By MS/MS	By MS/MS
AFIGNAYIAVDWDPTALHLR	YRFCRGCKIDCGEDRAFIGNAYIAVDWDPT	AYIAVDWDPTALHLRYQTSQERVVDEHESV	R	A	F	L	R	Y	4	1	1	2	0	0	0	1	1	2	2	0	0	1	1	0	1	1	1	1	0	0	20	0	2242.15	Q8NFA0	Q8NFA0	1188	1207	USP32	Ubiquitin carboxyl-terminal hydrolase 32	yes	yes	3	0.057114	48.315
AFIHHELLAYLYSSADQSSLMEESADQAQR	LMPKTIMHLMINNTKAFIHHELLAYLYSSA	DQSSLMEESADQAQRRDDMLRMYHALKEAL	K	A	F	Q	R	R	5	1	0	2	0	3	3	0	2	1	4	0	1	1	0	5	0	0	2	0	0	0	30	0	3409.59	P50570	P50570	689	718	DNM2	Dynamin-2	yes	yes	4	4.0104e-16	146.2	By MS/MS	By MS/MS	By MS/MS		By MS/MS
AFIISFK	VPKLLSPLVKDWAPKAFIISFKLETDPAIV	LVKDWAPKAFIISFKLETDPAIVINRARKA	K	A	F	F	K	L	1	0	0	0	0	0	0	0	0	2	0	1	0	2	0	1	0	0	0	0	0	0	7	0	824.48	Q9HAB8	Q9HAB8	225	231	PPCS	Phosphopantothenate--cysteine ligase	yes	yes	2	0.016965	70.912	By MS/MS	By MS/MS	By MS/MS	By MS/MS	By matching
AFIITLNSFGTELSK	AEVMCPILEFEADRRAFIITLNSFGTELSK	AFIITLNSFGTELSKEDRETLYPTFGKLYP	R	A	F	S	K	E	1	0	1	0	0	0	1	1	0	2	2	1	0	2	0	2	2	0	0	0	0	0	15	0	1639.88	Q8N8Y2	Q8N8Y2	220	234	ATP6V0D2	V-type proton ATPase subunit d 2	yes	yes	2	3.3439e-22	208.56	By MS/MS	By MS/MS	By MS/MS	By MS/MS	By MS/MS
AFINLEAAGVGGK	SHGFITQHPWASLIRAFINLEAAGVGGKEL	IRAFINLEAAGVGGKELVFQTGPENPWLVQ	R	A	F	G	K	E	3	0	1	0	0	0	1	3	0	1	1	1	0	1	0	0	0	0	0	1	0	0	13	0	1245.67	Q7Z2K6	Q7Z2K6	273	285	ERMP1	Endoplasmic reticulum metallopeptidase 1	yes	yes	2	9.4539e-08	145.89	By MS/MS	By MS/MS	By MS/MS	By MS/MS	By MS/MS
AFIPAIDSFGFETDLR	TQDAPIPGSPLYTIKAFIPAIDSFGFETDL	FIPAIDSFGFETDLRTHTQGQAFSLSVFHH	K	A	F	L	R	T	2	1	0	2	0	0	1	1	0	2	1	0	0	3	1	1	1	0	0	0	0	0	16	0	1797.89	Q15029	Q15029	873	888	EFTUD2	116 kDa U5 small nuclear ribonucleoprotein component	yes	yes	2	1.3313e-07	174.42	By MS/MS	By MS/MS	By MS/MS	By MS/MS	By MS/MS
AFIPGGPSPGSR	NSGTYNNQWMIVDYKAFIPGGPSPGSRVLT	DYKAFIPGGPSPGSRVLTILEQIPGMVVVA	K	A	F	S	R	V	1	1	0	0	0	0	0	3	0	1	0	0	0	1	3	2	0	0	0	0	0	0	12	0	1141.59	Q8NHP8	Q8NHP8	385	396	PLBD2	Putative phospholipase B-like 2;Putative phospholipase B-like 2 32 kDa form;Putative phospholipase B-like 2 45 kDa form	yes	yes	2	0.0092435	61.65	By MS/MS	By MS/MS	By MS/MS	By matching	By MS/MS
AFIPQLLSR	ELKEALDDVTLPRLKAFIPQLLSRLHIEAL	TLPRLKAFIPQLLSRLHIEALLHGNITKQA	K	A	F	S	R	L	1	1	0	0	0	1	0	0	0	1	2	0	0	1	1	1	0	0	0	0	0	0	9	0	1043.61	P14735	P14735	714	722	IDE	Insulin-degrading enzyme	yes	yes	2	0.0012448	85.161	By MS/MS	By MS/MS	By MS/MS	By MS/MS	By MS/MS
AFISNVK	SNAIKEFGFSGLNVKAFISNVKTALAATNP	GFSGLNVKAFISNVKTALAATNPAVRTAAI	K	A	F	V	K	T	1	0	1	0	0	0	0	0	0	1	0	1	0	1	0	1	0	0	0	1	0	0	7	0	777.438	Q14008	Q14008	755	761	CKAP5	Cytoskeleton-associated protein 5	yes	yes	2	0.11438	39.663				By MS/MS
AFITHAGSHGVYESICNGVPMVMMPLFGDQMDNAK	KWLPQNDLLGHPMTRAFITHAGSHGVYESI	MVMMPLFGDQMDNAKRMETKGAGVTLNVLE	R	A	F	A	K	R	3	0	2	2	1	1	1	4	2	2	1	1	4	2	2	2	1	0	1	3	0	0	35	0	3823.73	P19224;Q9HAW9;Q9HAW8;Q9HAW7;O60656;P22309;P35504;P35503;P22310	P19224	367	401	UGT1A6;UGT1A8;UGT1A10;UGT1A7;UGT1A9;UGT1A1;UGT1A5;UGT1A3;UGT1A4	UDP-glucuronosyltransferase 1-6;UDP-glucuronosyltransferase 1-8;UDP-glucuronosyltransferase 1-10;UDP-glucuronosyltransferase 1-7;UDP-glucuronosyltransferase 1-9;UDP-glucuronosyltransferase 1-1;UDP-glucuronosyltransferase 1-5;UDP-glucuronosyltransferase 1-3;UDP-glucuronosyltransferase 1-4	yes	no	4	2.2272e-07	81.732
AFITNIPFDVK	GNRFEPYANPTKRYRAFITNIPFDVKWQSL	KRYRAFITNIPFDVKWQSLKDLVKEKVGEV	R	A	F	V	K	W	1	0	1	1	0	0	0	0	0	2	0	1	0	2	1	0	1	0	0	1	0	0	11	0	1263.69	P52272	P52272	73	83	HNRNPM	Heterogeneous nuclear ribonucleoprotein M	yes	yes	2	1.3062e-07	219.8	By MS/MS	By MS/MS	By MS/MS	By MS/MS	By MS/MS
AFIVWLANGDTLR	ELDHATLVRFSPDCRAFIVWLANGDTLRVF	CRAFIVWLANGDTLRVFKMTKREDGGYTFT	R	A	F	L	R	V	2	1	1	1	0	0	0	1	0	1	2	0	0	1	0	0	1	1	0	1	0	0	13	0	1474.79	Q9Y4P3	Q9Y4P3	150	162	TBL2	Transducin beta-like protein 2	yes	yes	2	1.2024e-07	142.98	By matching	By MS/MS	By matching	By MS/MS	By MS/MS
AFKDEYMVNLVR	YWRSCAMMMGCVIERAFKDEYMVNLVRAPE	IERAFKDEYMVNLVRAPEVPVISGAFCYDV	R	A	F	V	R	A	1	1	1	1	0	0	1	0	0	0	1	1	1	1	0	0	0	0	1	2	0	0	12	1	1483.75	Q9NYK5	Q9NYK5	157	168	MRPL39	39S ribosomal protein L39, mitochondrial	yes	yes	2;3	5.8936e-08	163.84	By MS/MS	By MS/MS	By MS/MS	By MS/MS	By MS/MS
AFKDIDIEDLEELDPDFIMAK	RERLEQIKKTELGAKAFKDIDIEDLEELDP	IEDLEELDPDFIMAKQVEQLEKEKKELQER	K	A	F	A	K	Q	2	0	0	5	0	0	3	0	0	3	2	2	1	2	1	0	0	0	0	0	0	0	21	1	2466.19	Q14152	Q14152	652	672	EIF3A	Eukaryotic translation initiation factor 3 subunit A	yes	yes	3	3.5161e-07	121.21	By MS/MS	By MS/MS	By MS/MS	By MS/MS	By MS/MS
AFKQQFVNYATEKLR	YLYERLSWTTHAKERAFKQQFVNYATEKLR	AFKQQFVNYATEKLRMIVSSTSANCSHQVK	R	A	F	L	R	M	2	1	1	0	0	2	1	0	0	0	1	2	0	2	0	0	1	0	1	1	0	0	15	2	1841.98	Q8IWA4	Q8IWA4	641	655	MFN1	Mitofusin-1	yes	yes	4	0.1211	17.402	By matching	By matching	By matching	By matching	By matching
AFLACMR	LWLGKAVEDKNRRMRAFLACMRSDTPAMLN	EDKNRRMRAFLACMRSDTPAMLNPANVPTH	R	A	F	M	R	S	2	1	0	0	1	0	0	0	0	0	1	0	1	1	0	0	0	0	0	0	0	0	7	0	867.41	Q9NZB2	Q9NZB2	690	696	FAM120A	Constitutive coactivator of PPAR-gamma-like protein 1	yes	yes	2	0.00094273	143.22	By MS/MS	By MS/MS	By MS/MS	By MS/MS	By MS/MS
AFLADPSAFVAAAPVAAATTAAPAAAAAPAK	SVETDYTFPLAEKVKAFLADPSAFVAAAPV	AATTAAPAAAAAPAKVEAKEESEESDEDMG	K	A	F	A	K	V	17	0	0	1	0	0	0	0	0	0	1	1	0	2	4	1	2	0	0	2	0	0	31	0	2751.46	P05388	P05388	267	297	RPLP0	60S acidic ribosomal protein P0	yes	yes	3	3.4336e-07	98.84		By MS/MS
AFLADPSAFVAAAPVAAATTAAPAAAAAPAKVEAK	SVETDYTFPLAEKVKAFLADPSAFVAAAPV	AAPAAAAAPAKVEAKEESEESDEDMGFGLF	K	A	F	A	K	E	18	0	0	1	0	0	1	0	0	0	1	2	0	2	4	1	2	0	0	3	0	0	35	1	3178.7	P05388	P05388	267	301	RPLP0	60S acidic ribosomal protein P0	yes	yes	3	3.792e-43	211.77	By MS/MS	By MS/MS	By MS/MS	By MS/MS	By MS/MS
AFLASGPYLTHQQK	______________________________	MAFLASGPYLTHQQKVLRLYKRALRHLESW	M	A	F	Q	K	V	2	0	0	0	0	2	0	1	1	0	2	1	0	1	1	1	1	0	1	0	0	0	14	0	1559.81	Q9Y6M9	Q9Y6M9	2	15	NDUFB9	NADH dehydrogenase [ubiquinone] 1 beta subcomplex subunit 9	yes	yes	2	8.0875e-56	311.77	By MS/MS	By MS/MS	By MS/MS	By MS/MS	By MS/MS
AFLDALQNQAEASSK	ELVSNLGTIARSGSKAFLDALQNQAEASSK	AFLDALQNQAEASSKIIGQFGVGFYSAFMV	K	A	F	S	K	I	4	0	1	1	0	2	1	0	0	0	2	1	0	1	0	2	0	0	0	0	0	0	15	0	1591.78	Q12931	Q12931	182	196	TRAP1	Heat shock protein 75 kDa, mitochondrial	yes	yes	2	1.065e-22	244.42	By MS/MS	By MS/MS	By MS/MS	By MS/MS	By MS/MS
AFLDFHALPYQVVEVNPVR	TLYQYKTCPFCSKVRAFLDFHALPYQVVEV	FHALPYQVVEVNPVRRAEIKFSSYRKVPIL	R	A	F	V	R	R	2	1	1	1	0	1	1	0	1	0	2	0	0	2	2	0	0	0	1	4	0	0	19	0	2213.16	Q9H7Z7	Q9H7Z7	118	136	PTGES2	Prostaglandin E synthase 2;Prostaglandin E synthase 2 truncated form	yes	yes	3	2.4677e-07	131.45	By MS/MS	By MS/MS	By MS/MS	By MS/MS	By MS/MS
AFLDNPGILSELCGTLSR	VQENKGLKVLIEATKAFLDNPGILSELCGT	DNPGILSELCGTLSRLAIRNEFCQEVVDLG	K	A	F	S	R	L	1	1	1	1	1	0	1	2	0	1	4	0	0	1	1	2	1	0	0	0	0	0	18	0	1961.99	Q6NXE6	Q6NXE6	285	302	ARMC6	Armadillo repeat-containing protein 6	yes	yes	2	9.6507e-11	156.2	By MS/MS				By MS/MS
AFLDRPSQPTQETK	TSFKGKYGCVDYWVKAFLDRPSQPTQETKK	KAFLDRPSQPTQETKKNFEVVDLVDVNTPD	K	A	F	T	K	K	1	1	0	1	0	2	1	0	0	0	1	1	0	1	2	1	2	0	0	0	0	0	14	1	1616.82	Q9H3M7	Q9H3M7	127	140	TXNIP	Thioredoxin-interacting protein	yes	yes	3	3.7882e-08	127.36	By MS/MS	By MS/MS	By MS/MS	By matching	By MS/MS
AFLDSLPDVK	HIYDNRIVLNGIDLKAFLDSLPDVKIVKMK	GIDLKAFLDSLPDVKIVKMKCPDGGDNADS	K	A	F	V	K	I	1	0	0	2	0	0	0	0	0	0	2	1	0	1	1	1	0	0	0	1	0	0	10	0	1103.59	O15294	O15294	743	752	OGT	UDP-N-acetylglucosamine--peptide N-acetylglucosaminyltransferase 110 kDa subunit	yes	yes	2	0.0085593	68.383	By MS/MS	By MS/MS	By MS/MS	By matching	By MS/MS
AFLEENNLDYIIR	SKRGVSCQFGPDVTKAFLEENNLDYIIRSH	TKAFLEENNLDYIIRSHEVKAEGYEVAHGG	K	A	F	I	R	S	1	1	2	1	0	0	2	0	0	2	2	0	0	1	0	0	0	0	1	0	0	0	13	0	1608.81	P53041	P53041	413	425	PPP5C	Serine/threonine-protein phosphatase 5	yes	yes	2	6.843e-11	157.78	By MS/MS	By MS/MS		By MS/MS	By MS/MS
AFLEHMSEVQPDSPQGIYDTLLELR	EEFIPIFANNPRELKAFLEHMSEVQPDSPQ	PDSPQGIYDTLLELRLQNWAHEKDPQVKEK	K	A	F	L	R	L	1	1	0	2	0	2	3	1	1	1	4	0	1	1	2	2	1	0	1	1	0	0	25	0	2887.41	Q9H270	Q9H270	606	630	VPS11	Vacuolar protein sorting-associated protein 11 homolog	yes	yes	3	2.5687e-06	76.152			By matching
AFLEILHTYQK	NKIKNRFQGQPDIYKAFLEILHTYQKEQRN	DIYKAFLEILHTYQKEQRNAKEAGGNYTPA	K	A	F	Q	K	E	1	0	0	0	0	1	1	0	1	1	2	1	0	1	0	0	1	0	1	0	0	0	11	0	1361.73	Q96ST3	Q96ST3	327	337	SIN3A	Paired amphipathic helix protein Sin3a	yes	yes	2;3	9.9518e-05	100.88	By MS/MS	By MS/MS	By MS/MS	By MS/MS	By MS/MS
AFLFDVVSK	ENLLNIFISNSGIEKAFLFDVVSKIYIATD	NSGIEKAFLFDVVSKIYIATDSSPVDMQSY	K	A	F	S	K	I	1	0	0	1	0	0	0	0	0	0	1	1	0	2	0	1	0	0	0	2	0	0	9	0	1024.56	Q9HB90;Q9NQL2	Q9HB90	259	267	RRAGC;RRAGD	Ras-related GTP-binding protein C;Ras-related GTP-binding protein D	yes	no	2	0.0048443	69.423	By MS/MS	By MS/MS	By MS/MS	By MS/MS	By MS/MS
AFLGELK	VHPSEMINNAENLFRAFLGELKTQMTSAVR	NNAENLFRAFLGELKTQMTSAVREPKLPVL	R	A	F	L	K	T	1	0	0	0	0	0	1	1	0	0	2	1	0	1	0	0	0	0	0	0	0	0	7	0	776.443	P78527	P78527	199	205	PRKDC	DNA-dependent protein kinase catalytic subunit	yes	yes	2	0.012741	75.311	By MS/MS	By MS/MS	By MS/MS	By MS/MS	By MS/MS
AFLHSPLFPEMQSLHSAFLTCVTTSCSSILCSGAQR	SIDEEAYITLEKISKAFLHSPLFPEMQSLH	VTTSCSSILCSGAQRDSGLVSQQLPWLFEK	K	A	F	Q	R	D	3	1	0	0	3	2	1	1	2	1	5	0	1	3	2	7	3	0	0	1	0	0	36	0	4039.91	Q14146	Q14146	794	829	URB2	Unhealthy ribosome biogenesis protein 2 homolog	yes	yes	4	0.038276	39.375
AFLHYPDSAAAQQAVSCLQGLR	GSVPLRLTWQGPRRRAFLHYPDSAAAQQAV	SAAAQQAVSCLQGLRLGTDTLRVALARQQR	R	A	F	L	R	L	5	1	0	1	1	3	0	1	1	0	3	0	0	1	1	2	0	0	1	1	0	0	22	0	2402.18	Q2M296	Q2M296	345	366	MTHFSD	Methenyltetrahydrofolate synthase domain-containing protein	yes	yes	3	0.0016812	55.844	By matching	By matching	By matching	By matching	By matching
AFLIEEQK	GGSMCAKCVRDRIKRAFLIEEQKIVVKVLK	VRDRIKRAFLIEEQKIVVKVLKAQAQSQKA	R	A	F	Q	K	I	1	0	0	0	0	1	2	0	0	1	1	1	0	1	0	0	0	0	0	0	0	0	8	0	976.523	P49207	P49207	94	101	RPL34	60S ribosomal protein L34	yes	yes	2	0.00088241	114.6	By matching	By MS/MS	By MS/MS	By MS/MS	By matching
AFLIEPEHVNTVGYGK	MNQGELFDCALLGDRAFLIEPEHVNTVGYG	FLIEPEHVNTVGYGKDRSGSLLYLHDTLED	R	A	F	G	K	D	1	0	1	0	0	0	2	2	1	1	1	1	0	1	1	0	1	0	1	2	0	0	16	0	1772.91	Q96JH7	Q96JH7	167	182	VCPIP1	Deubiquitinating protein VCIP135	yes	yes	3	0.00052881	71.08	By MS/MS		By matching
AFLLDPDR	LAPLLSNLSQRPAARAFLLDPDRCVVQRLL	SQRPAARAFLLDPDRCVVQRLLPLTQYPDS	R	A	F	D	R	C	1	1	0	2	0	0	0	0	0	0	2	0	0	1	1	0	0	0	0	0	0	0	8	0	945.492	Q9BTY7	Q9BTY7	191	198	HGH1	Protein HGH1 homolog	yes	yes	2	0.0084923	66.682		By MS/MS	By MS/MS		By MS/MS
AFLLESLLK	KHNVHSPYKCTICGKAFLLESLLKNHVAAH	CTICGKAFLLESLLKNHVAAHGQSLLKCPR	K	A	F	L	K	N	1	0	0	0	0	0	1	0	0	0	4	1	0	1	0	1	0	0	0	0	0	0	9	0	1032.62	Q96JM3	Q96JM3	746	754	CHAMP1	Chromosome alignment-maintaining phosphoprotein 1	yes	yes	2	0.002806	73.26	By MS/MS	By MS/MS	By MS/MS	By MS/MS	By MS/MS
AFLLFPTIER	TLQMLKRVPELPVIRAFLLFPTIERMSESP	LPVIRAFLLFPTIERMSESPNGRIATPLLC	R	A	F	E	R	M	1	1	0	0	0	0	1	0	0	1	2	0	0	2	1	0	1	0	0	0	0	0	10	0	1205.68	Q9H6V9	Q9H6V9	160	169	C2orf43	UPF0554 protein C2orf43	yes	yes	2	0.0011234	83.206	By MS/MS	By MS/MS	By MS/MS	By MS/MS	By MS/MS
AFLLMASQYQQPHENDVAALLKPISEK	ETHAEMVHSAFQAQRAFLLMASQYQQPHEN	HENDVAALLKPISEKIQEIQTFRERNRGSN	R	A	F	E	K	I	4	0	1	1	0	3	2	0	1	1	4	2	1	1	2	2	0	0	1	1	0	0	27	1	3040.57	P40123	P40123	87	113	CAP2	Adenylyl cyclase-associated protein 2	yes	yes	4	1.1863e-25	187.29	By MS/MS	By MS/MS	By MS/MS	By MS/MS	By MS/MS
AFLLMFIK	LDGPRPNQKEMLSLRAFLLMFIKQLVMKDS	KEMLSLRAFLLMFIKQLVMKDSGVKEDELQ	R	A	F	I	K	Q	1	0	0	0	0	0	0	0	0	1	2	1	1	2	0	0	0	0	0	0	0	0	8	0	981.572	P50851	P50851	656	663	LRBA	Lipopolysaccharide-responsive and beige-like anchor protein	yes	yes	2	0.0054653	72.234	By MS/MS	By MS/MS	By MS/MS	By MS/MS	By MS/MS
AFLLSCMLLGGR	ALRLLVELNKIPTVRAFLLSCMLLGGRKTT	TVRAFLLSCMLLGGRKTTDIPLEGYLLSPI	R	A	F	G	R	K	1	1	0	0	1	0	0	2	0	0	4	0	1	1	0	1	0	0	0	0	0	0	12	0	1336.7	Q8TCU6	Q8TCU6	170	181	PREX1	Phosphatidylinositol 3,4,5-trisphosphate-dependent Rac exchanger 1 protein	yes	yes	2	9.1054e-08	146.69	By matching	By matching	By MS/MS	By MS/MS	By matching
AFLLSLAALR	RLLISCWGHSEPSMRAFLLSLAALRDNHTH	EPSMRAFLLSLAALRDNHTHSDIQVKLFVV	R	A	F	L	R	D	3	1	0	0	0	0	0	0	0	0	4	0	0	1	0	1	0	0	0	0	0	0	10	0	1073.66	Q8IV08	Q8IV08	376	385	PLD3	Phospholipase D3	yes	yes	2	0.0011187	83.265	By MS/MS	By MS/MS	By MS/MS	By MS/MS	By MS/MS
AFLMQHAPANDYLVTSHIHLHVPEGATPK	EVMKESARIAYTFARAFLMQHAPANDYLVT	TSHIHLHVPEGATPKDGPSAGCTIVTALLS	R	A	F	P	K	D	4	0	1	1	0	1	1	1	4	1	3	1	1	1	3	1	2	0	1	2	0	0	29	0	3193.61	P36776	P36776	823	851	LONP1	Lon protease homolog, mitochondrial	yes	yes	5;6	4.9254e-11	126.28	By matching	By matching	By matching		By matching
AFLNAIMR	GGNIEVLGFNARQRKAFLNAIMRYGMPPQD	FNARQRKAFLNAIMRYGMPPQDAFTTQWLV	K	A	F	M	R	Y	2	1	1	0	0	0	0	0	0	1	1	0	1	1	0	0	0	0	0	0	0	0	8	0	934.506	Q14839	Q14839	1423	1430	CHD4	Chromodomain-helicase-DNA-binding protein 4	no	no	2	0.00043639	130.05	By matching	By matching	By matching	By matching	By matching
AFLSPPTLLEGPLR	PYGPSPLGWPSSETRAFLSPPTLLEGPLRL	RAFLSPPTLLEGPLRLSPLLPGGGGRGSRG	R	A	F	L	R	L	1	1	0	0	0	0	1	1	0	0	4	0	0	1	3	1	1	0	0	0	0	0	14	0	1509.86	O15320;Q96PC5	O15320	533	546	CTAGE5;MIA2	cTAGE family member 5;Melanoma inhibitory activity protein 2	yes	no	2	3.5924e-05	114.83		By matching	By matching	By matching
AFLTLAEDILR	RFFETSAKANINIEKAFLTLAEDILRKTPV	NIEKAFLTLAEDILRKTPVKEPNSENVDIS	K	A	F	L	R	K	2	1	0	1	0	0	1	0	0	1	3	0	0	1	0	0	1	0	0	0	0	0	11	0	1260.71	P61026	P61026	162	172	RAB10	Ras-related protein Rab-10	yes	yes	2	4.4018e-06	143.7	By MS/MS	By matching	By MS/MS	By MS/MS	By MS/MS
AFMAVCIETAK	EMLEDMTTGTESETKAFMAVCIETAKRYNL	SETKAFMAVCIETAKRYNLDDYRTPVFIFE	K	A	F	A	K	R	3	0	0	0	1	0	1	0	0	1	0	1	1	1	0	0	1	0	0	1	0	0	11	0	1239.6	Q5T4S7	Q5T4S7	4308	4318	UBR4	E3 ubiquitin-protein ligase UBR4	yes	yes	2	0.11243	41.54
AFMDIMSAQASSGSTSVLR	VPSPVLIKKFSDTSKAFMDIMSAQASSGST	IMSAQASSGSTSVLRWVLSCLATLLRKQDL	K	A	F	L	R	W	3	1	0	1	0	1	0	1	0	1	1	0	2	1	0	5	1	0	0	1	0	0	19	0	1957.92	Q5JTH9	Q5JTH9	193	211	RRP12	RRP12-like protein	yes	yes	2	0.00083791	83.692
AFMGPLK	SKFGHGRFQTMEEKKAFMGPLKKDRIAKEE	FQTMEEKKAFMGPLKKDRIAKEEGA_____	K	A	F	L	K	K	1	0	0	0	0	0	0	1	0	0	1	1	1	1	1	0	0	0	0	0	0	0	7	0	762.41	P39023	P39023	387	393	RPL3	60S ribosomal protein L3	yes	yes	2	0.021228	66.994	By MS/MS	By matching	By MS/MS	By MS/MS	By MS/MS
AFMGPLKK	SKFGHGRFQTMEEKKAFMGPLKKDRIAKEE	QTMEEKKAFMGPLKKDRIAKEEGA______	K	A	F	K	K	D	1	0	0	0	0	0	0	1	0	0	1	2	1	1	1	0	0	0	0	0	0	0	8	1	890.505	P39023	P39023	387	394	RPL3	60S ribosomal protein L3	yes	yes	2	0.012612	67.035	By matching	By MS/MS		By MS/MS	By MS/MS
AFMGTPVQK	MLTPKPAGGDEKDIKAFMGTPVQKLDLAGT	DEKDIKAFMGTPVQKLDLAGTLPGSKRQLQ	K	A	F	Q	K	L	1	0	0	0	0	1	0	1	0	0	0	1	1	1	1	0	1	0	0	1	0	0	9	0	977.5	P46013	P46013	1189	1197	MKI67	Antigen KI-67	yes	no	2	0.0093751	60.895	By matching				By matching
AFMTADLPNELIELLEK	LSETQDPEEVSVTVKAFMTADLPNELIELL	MTADLPNELIELLEKIVLDNSVFSEHRNLQ	K	A	F	E	K	I	2	0	1	1	0	0	3	0	0	1	4	1	1	1	1	0	1	0	0	0	0	0	17	0	1946.01	Q00610;P53675	Q00610	994	1010	CLTC;CLTCL1	Clathrin heavy chain 1;Clathrin heavy chain 2	yes	no	2	0.00079721	113.52		By MS/MS	By MS/MS	By MS/MS
AFNADFH	IGAGTSEVRRLVIGRAFNADFH________	VRRLVIGRAFNADFH_______________	R	A	F	F	H	-	2	0	1	1	0	0	0	0	1	0	0	0	0	2	0	0	0	0	0	0	0	0	7	0	820.35	P26440	P26440	417	423	IVD	Isovaleryl-CoA dehydrogenase, mitochondrial	yes	yes	2	0.0047381	101.47	By MS/MS	By MS/MS	By MS/MS	By matching	By MS/MS
AFNDPFIQK	HANNTVSNFKRFHGRAFNDPFIQKEKENLS	KRFHGRAFNDPFIQKEKENLSYDLVPLKNG	R	A	F	Q	K	E	1	0	1	1	0	1	0	0	0	1	0	1	0	2	1	0	0	0	0	0	0	0	9	0	1078.54	Q92598	Q92598	74	82	HSPH1	Heat shock protein 105 kDa	yes	yes	2	0.0016147	80.676	By MS/MS	By MS/MS	By MS/MS	By MS/MS	By matching
AFNEQSHLSR	IHTAEKPYKCNECGKAFNEQSHLSRHHRIH	NECGKAFNEQSHLSRHHRIHTGEKPYKCEA	K	A	F	S	R	H	1	1	1	0	0	1	1	0	1	0	1	0	0	1	0	2	0	0	0	0	0	0	10	0	1187.57	Q8N4W9	Q8N4W9	827	836	ZNF808	Zinc finger protein 808	yes	yes	3	0.027402	40.616				By MS/MS
AFNFGNGLQMLGQKPK	LGQYNWLSYEDVFVRAFNFGNGLQMLGQKP	FNFGNGLQMLGQKPKTNIAIFCETRAEWMI	R	A	F	P	K	T	1	0	2	0	0	2	0	3	0	0	2	2	1	2	1	0	0	0	0	0	0	0	16	1	1748.9	O95573	O95573	144	159	ACSL3	Long-chain-fatty-acid--CoA ligase 3	yes	yes	3	0.00024094	91.441	By MS/MS	By matching		By matching	By matching
AFNFLNEIK	IVYLCITDDDFERSRAFNFLNEIKKRFQTT	DFERSRAFNFLNEIKKRFQTTYGSRAQTAL	R	A	F	I	K	K	1	0	2	0	0	0	1	0	0	1	1	1	0	2	0	0	0	0	0	0	0	0	9	0	1094.58	P51809	P51809	75	83	VAMP7	Vesicle-associated membrane protein 7	yes	yes	2	0.00022716	125.31	By MS/MS	By MS/MS	By MS/MS	By MS/MS	By MS/MS
AFNQQSHLSR	IHTGEKPYKCNECGKAFNQQSHLSRHQRLH	NECGKAFNQQSHLSRHQRLHTGVKPYKCKI	K	A	F	S	R	H	1	1	1	0	0	2	0	0	1	0	1	0	0	1	0	2	0	0	0	0	0	0	10	0	1186.58	Q8N4W9;Q96N58;Q8N823	Q8N4W9	351	360	ZNF808;ZNF578;ZNF611	Zinc finger protein 808;Zinc finger protein 578;Zinc finger protein 611	yes	no	3	8.2772e-05	89.171			By MS/MS	By MS/MS	By MS/MS
AFNSNYEQR	FKLLDCLQESHSFSKAFNSNYEQRTVLWRA	SHSFSKAFNSNYEQRTVLWRAGFKGKSKPN	K	A	F	Q	R	T	1	1	2	0	0	1	1	0	0	0	0	0	0	1	0	1	0	0	1	0	0	0	9	0	1127.5	Q9Y6D5	Q9Y6D5	1627	1635	ARFGEF2	Brefeldin A-inhibited guanine nucleotide-exchange protein 2	yes	yes	2	0.0095405	71.379				By MS/MS
AFNSSSFNSNTFLTR	VRMAVQDAVDALMQKAFNSSSFNSNTFLTR	AFNSSSFNSNTFLTRLLVHMGLLKSEDKVK	K	A	F	T	R	L	1	1	3	0	0	0	0	0	0	0	1	0	0	3	0	4	2	0	0	0	0	0	15	0	1691.79	P46060	P46060	501	515	RANGAP1	Ran GTPase-activating protein 1	yes	yes	2	3.2777e-16	191.95	By MS/MS	By MS/MS	By MS/MS	By MS/MS	By MS/MS
AFNSVDPTFDNSVPSK	ITKAYEMLSDPVKRRAFNSVDPTFDNSVPS	FNSVDPTFDNSVPSKSEAKDNFFEVFTPVF	R	A	F	S	K	S	1	0	2	2	0	0	0	0	0	0	0	1	0	2	2	3	1	0	0	2	0	0	16	0	1723.81	Q99543	Q99543	156	171	DNAJC2	DnaJ homolog subfamily C member 2;DnaJ homolog subfamily C member 2, N-terminally processed	yes	yes	2	4.7166e-06	165.51		By MS/MS	By MS/MS		By MS/MS
AFPANAACFLGFEVAMK	GVTSLYKGFNAVMIRAFPANAACFLGFEVA	PANAACFLGFEVAMKFLNWATPNL______	R	A	F	M	K	F	5	0	1	0	1	0	1	1	0	0	1	1	1	3	1	0	0	0	0	1	0	0	17	0	1842.88	O43772	O43772	276	292	SLC25A20	Mitochondrial carnitine/acylcarnitine carrier protein	yes	yes	2	0.0069653	67.952			By matching		By MS/MS
AFPAWADTSVLSR	ATKAEMDAAIASCKRAFPAWADTSVLSRQQ	KRAFPAWADTSVLSRQQVLLRYQQLIKENL	R	A	F	S	R	Q	3	1	0	1	0	0	0	0	0	0	1	0	0	1	1	2	1	1	0	1	0	0	13	0	1419.71	Q02252	Q02252	89	101	ALDH6A1	Methylmalonate-semialdehyde dehydrogenase [acylating], mitochondrial	yes	yes	2	1.5412e-07	139.15		By matching		By matching	By MS/MS
AFPCWDEPAIK	RYAAVTQFEATDARRAFPCWDEPAIKATFD	DARRAFPCWDEPAIKATFDISLVVPKDRVA	R	A	F	I	K	A	2	0	0	1	1	0	1	0	0	1	0	1	0	1	2	0	0	1	0	0	0	0	11	0	1332.62	P55786	P55786	187	197	NPEPPS	Puromycin-sensitive aminopeptidase	yes	yes	2	0.0088852	64.654	By MS/MS	By MS/MS	By MS/MS		By MS/MS
AFPDSPGLNR	LNLTSMLCLTSSVLKAFPDSPGLNRTVVNI	SSVLKAFPDSPGLNRTVVNISSLCALQPFK	K	A	F	N	R	T	1	1	1	1	0	0	0	1	0	0	1	0	0	1	2	1	0	0	0	0	0	0	10	0	1072.53	P35270	P35270	141	150	SPR	Sepiapterin reductase	yes	yes	2	0.0016084	77.072	By MS/MS	By MS/MS	By MS/MS	By MS/MS	By matching
AFPGPLAK	MEALLQHTSEQEEMRAFPGPLAKDDTHKVD	SEQEEMRAFPGPLAKDDTHKVDVINFAQNK	R	A	F	A	K	D	2	0	0	0	0	0	0	1	0	0	1	1	0	1	2	0	0	0	0	0	0	0	8	0	799.459	O15027	O15027	1318	1325	SEC16A	Protein transport protein Sec16A	yes	yes	2	0.013519	57.463	By MS/MS	By MS/MS	By MS/MS	By MS/MS	By MS/MS
AFPHLQQPSFLLASLK	______________________________	FPHLQQPSFLLASLKADSINKPFAQQCQDL	M	A	F	L	K	A	2	0	0	0	0	2	0	0	1	0	4	1	0	2	2	2	0	0	0	0	0	0	16	0	1796	Q9NXE4	Q9NXE4	2	17	SMPD4	Sphingomyelin phosphodiesterase 4	yes	yes	2	1.0236e-22	206.32	By MS/MS	By MS/MS	By MS/MS	By MS/MS	By MS/MS
AFPHRPDAPELPDFSMLK	______________________________	HRPDAPELPDFSMLKRLARDQLIYLLEQLP	M	A	F	L	K	R	2	1	0	2	0	0	1	0	1	0	2	1	1	2	4	1	0	0	0	0	0	0	18	1	2067.02	Q9H267	Q9H267	2	19	VPS33B	Vacuolar protein sorting-associated protein 33B	yes	yes	3	5.2747e-13	134.06	By MS/MS	By MS/MS	By MS/MS
AFPLAEWQPSDVDQR	EVASGSGQHAAHFARAFPLAEWQPSDVDQR	AFPLAEWQPSDVDQRCLDSIAATTQAQGLT	R	A	F	Q	R	C	2	1	0	2	0	2	1	0	0	0	1	0	0	1	2	1	0	1	0	1	0	0	15	0	1757.84	Q96S19	Q96S19	48	62	C16orf13	UPF0585 protein C16orf13	yes	yes	2	0.00071542	89.301
AFPLFTHR	CEQPEVFASACALARAFPLFTHRSGASRRL	SACALARAFPLFTHRSGASRRLEKKTVTVE	R	A	F	H	R	S	1	1	0	0	0	0	0	0	1	0	1	0	0	2	1	0	1	0	0	0	0	0	8	0	987.529	Q8NDH3	Q8NDH3	130	137	NPEPL1	Probable aminopeptidase NPEPL1	yes	yes	2	0.0017743	95.352	By MS/MS	By MS/MS	By matching	By matching	By matching
AFPMPGFDEH	QRLANLRQRVEQFARAFPMPGFDEH_____	EQFARAFPMPGFDEH_______________	R	A	F	E	H	-	1	0	0	1	0	0	1	1	1	0	0	0	1	2	2	0	0	0	0	0	0	0	10	0	1146.48	P34897	P34897	495	504	SHMT2	Serine hydroxymethyltransferase, mitochondrial	yes	yes	2	0.00018271	97.602	By MS/MS	By MS/MS	By MS/MS	By MS/MS	By MS/MS
AFPNPYADYNK	______________________________	MAQRAFPNPYADYNKSLAEGYFDAAGRLTP	R	A	F	N	K	S	2	0	2	1	0	0	0	0	0	0	0	1	0	1	2	0	0	0	2	0	0	0	11	0	1298.59	O43813	O43813	5	15	LANCL1	LanC-like protein 1	yes	yes	2	0.0012158	78.556	By matching	By matching	By matching	By MS/MS	By MS/MS
AFPYGNVAFPHLPGSAPSWPSLVDTSK	IESGHSSGYDSRSARAFPYGNVAFPHLPGS	PGSAPSWPSLVDTSKQWDYYARREKDRDRE	R	A	F	S	K	Q	3	0	1	1	0	0	0	2	1	0	2	1	0	2	5	4	1	1	1	2	0	0	27	0	2841.41	Q6UN15	Q6UN15	423	449	FIP1L1	Pre-mRNA 3-end-processing factor FIP1	yes	yes	3	1.8485e-08	114.68	By MS/MS	By MS/MS		By MS/MS	By MS/MS
AFQAMQVHCNNMHTLGAR	SSGYVEMEFEFDRLRAFQAMQVHCNNMHTL	AMQVHCNNMHTLGARLPGGVECRFRRGPAM	R	A	F	A	R	L	3	1	2	0	1	2	0	1	2	0	1	0	2	1	0	0	1	0	0	1	0	0	18	0	2084.95	Q08345	Q08345	279	296	DDR1	Epithelial discoidin domain-containing receptor 1	yes	yes	3;4	5.3664e-18	145.62	By MS/MS	By MS/MS	By MS/MS	By matching	By MS/MS
AFQELGVR	AREGGAPETLLMDCKAFQELGVRYRHTAAS	TLLMDCKAFQELGVRYRHTAASRSPNRDWI	K	A	F	V	R	Y	1	1	0	0	0	1	1	1	0	0	1	0	0	1	0	0	0	0	0	1	0	0	8	0	918.492	Q5SZK8	Q5SZK8	258	265	FREM2	FRAS1-related extracellular matrix protein 2	yes	yes	2	0.0026982	87.323			By matching		By MS/MS
AFQGPGHQAPHVHYAR	MGACPASEQGYEEMRAFQGPGHQAPHVHYA	FQGPGHQAPHVHYARLKTLRSLEATDSAFD	R	A	F	A	R	L	3	1	0	0	0	2	0	2	3	0	0	0	0	1	2	0	0	0	1	1	0	0	16	0	1771.87	P21860	P21860	1294	1309	ERBB3	Receptor tyrosine-protein kinase erbB-3	yes	yes	4	9.179e-05	76.01	By matching	By MS/MS	By matching		By matching
AFQIMQEELR	HPLKAQLQEYQDKTKAFQIMQEELRQENLS	QDKTKAFQIMQEELRQENLSWQHELHQLRM	K	A	F	L	R	Q	1	1	0	0	0	2	2	0	0	1	1	0	1	1	0	0	0	0	0	0	0	0	10	0	1263.63	Q14789	Q14789	2930	2939	GOLGB1	Golgin subfamily B member 1	yes	yes	2	0.00083151	94.85		By matching		By matching	By matching
AFQLEEGEETEPDCK	SNGDINLSLRKAKKRAFQLEEGEETEPDCK	AFQLEEGEETEPDCKYSKKHWKSRENNNNN	R	A	F	C	K	Y	1	0	0	1	1	1	5	1	0	0	1	1	0	1	1	0	1	0	0	0	0	0	15	0	1780.75	P38432	P38432	113	127	COIL	Coilin	yes	yes	2	2.3111e-39	263.19	By MS/MS	By MS/MS	By MS/MS	By MS/MS	By MS/MS
AFQNTATACAPVSHYR	PLQLPKVLGGDSAMRAFQNTATACAPVSHY	FQNTATACAPVSHYRAVESVDSSEESFSDS	R	A	F	Y	R	A	4	1	1	0	1	1	0	0	1	0	0	0	0	1	1	1	2	0	1	1	0	0	16	0	1792.83	Q9H814	Q9H814	43	58	PHAX	Phosphorylated adapter RNA export protein	yes	yes	3	6.8723e-06	94.922	By matching	By matching	By matching	By matching	By matching
AFQNVFAPR	PAPHSPWTAAPQYQKAFQNVFAPRNKNFNI	APQYQKAFQNVFAPRNKNFNIHGTNKHWLI	K	A	F	P	R	N	2	1	1	0	0	1	0	0	0	0	0	0	0	2	1	0	0	0	0	1	0	0	9	0	1048.55	P15586	P15586	247	255	GNS	N-acetylglucosamine-6-sulfatase	yes	yes	2	7.0089e-05	170.06	By MS/MS	By MS/MS	By MS/MS	By MS/MS	By MS/MS
AFQPLVK	RGGGTLCAQLPALWKAFQPLVKNYQPCNGM	AQLPALWKAFQPLVKNYQPCNGMARKPSRA	K	A	F	V	K	N	1	0	0	0	0	1	0	0	0	0	1	1	0	1	1	0	0	0	0	1	0	0	7	0	801.475	O00115	O00115	336	342	DNASE2	Deoxyribonuclease-2-alpha	yes	yes	2	0.005977	94.669	By MS/MS	By MS/MS	By MS/MS	By MS/MS	By MS/MS
AFQQSVEQDNLFDISTEEGSTKR	SFPRGGTRKIHKPEKAFQQSVEQDNLFDIS	DNLFDISTEEGSTKRKKSQKGPAKTKKLKI	K	A	F	K	R	K	1	1	1	2	0	3	3	1	0	1	1	1	0	2	0	3	2	0	0	1	0	0	23	1	2628.23	Q14690	Q14690	22	44	PDCD11	Protein RRP5 homolog	yes	yes	3	1.4161e-22	184.96	By MS/MS			By matching	By MS/MS
AFQYVETHGEVCPANWTPDSPTIKPSPAASK	LPVGRSVEETLRLVKAFQYVETHGEVCPAN	TPDSPTIKPSPAASKEYFQKVNQ_______	K	A	F	S	K	E	4	0	1	1	1	1	2	1	1	1	0	2	0	1	5	3	3	1	1	2	0	0	31	1	3384.61	P30048	P30048	218	248	PRDX3	Thioredoxin-dependent peroxide reductase, mitochondrial	yes	yes	3;4	1.2284e-120	324.32	By MS/MS	By MS/MS	By MS/MS	By MS/MS	By MS/MS
AFREEAIKFSEEQR	TNETPYFMKSIDCIRAFREEAIKFSEEQRF	RAFREEAIKFSEEQRFNNFLKALQEKVEIK	R	A	F	Q	R	F	2	2	0	0	0	1	4	0	0	1	0	1	0	2	0	1	0	0	0	0	0	0	14	2	1738.86	P13010	P13010	641	654	XRCC5	X-ray repair cross-complementing protein 5	yes	yes	4	0.062213	26.49	By matching		By matching	By matching	By matching
AFREEFGAEPELAVSAPGR	LRQPQVAELLAEARRAFREEFGAEPELAVS	EFGAEPELAVSAPGRVNLIGEHTDYNQGLV	R	A	F	G	R	V	4	2	0	0	0	0	4	2	0	0	1	0	0	2	2	1	0	0	0	1	0	0	19	1	2032	P51570	P51570	19	37	GALK1	Galactokinase	yes	yes	3	0.014696	59.857	By MS/MS			By MS/MS
AFSAFVGQMHQQGILK	VNLYHSAAAGRDSTKAFSAFVGQMHQQGIL	FSAFVGQMHQQGILKTDDLITRFFRLCTEM	K	A	F	L	K	T	2	0	0	0	0	3	0	2	1	1	1	1	1	2	0	1	0	0	0	1	0	0	16	0	1760.9	A5YKK6	A5YKK6	1875	1890	CNOT1	CCR4-NOT transcription complex subunit 1	yes	yes	3	0.0044833	56.527	By MS/MS	By matching	By MS/MS	By matching	By matching
AFSDPFVEAEK	NAKNTVQGFKRFHGRAFSDPFVEAEKSNLA	FHGRAFSDPFVEAEKSNLAYDIVQLPTGLT	R	A	F	E	K	S	2	0	0	1	0	0	2	0	0	0	0	1	0	2	1	1	0	0	0	1	0	0	11	0	1238.58	P34932	P34932	74	84	HSPA4	Heat shock 70 kDa protein 4	yes	yes	2	2.0385e-05	135.86	By matching	By matching	By MS/MS	By MS/MS	By MS/MS
AFSEDEALAQQENR	SDGALPLPMPGPVVRAFSEDEALAQQENRH	RAFSEDEALAQQENRHWRRGTFEKLGFPQI	R	A	F	N	R	H	3	1	1	1	0	2	3	0	0	0	1	0	0	1	0	1	0	0	0	0	0	0	14	0	1606.72	Q9C0H5	Q9C0H5	602	615	ARHGAP39	Rho GTPase-activating protein 39	yes	yes	2	0.00077131	82.505	By MS/MS			By MS/MS	By MS/MS
AFSGYLGTDQSK	FAPICNPVLCPWGKKAFSGYLGTDQSKWKA	GKKAFSGYLGTDQSKWKAYDATHLVKSYPG	K	A	F	S	K	W	1	0	0	1	0	1	0	2	0	0	1	1	0	1	0	2	1	0	1	0	0	0	12	0	1272.6	P10768	P10768	187	198	ESD	S-formylglutathione hydrolase	yes	yes	2	1.5815e-07	137.85	By MS/MS	By MS/MS		By MS/MS	By MS/MS
AFSHSSHFTQHLR	IHTGEKPYECGQCGRAFSHSSHFTQHLRIH	GRAFSHSSHFTQHLRIHNGEKPYKCGECGQ	R	A	F	L	R	I	1	1	0	0	0	1	0	0	3	0	1	0	0	2	0	3	1	0	0	0	0	0	13	0	1553.75	P10075	P10075	247	259	GLI4	Zinc finger protein GLI4	yes	yes	4	0.0029944	50.897					By MS/MS
AFSHSSHLIGHQR	IHSGERPYECNECGKAFSHSSHLIGHQRIH	GKAFSHSSHLIGHQRIHTGEKPYECDECGK	K	A	F	Q	R	I	1	1	0	0	0	1	0	1	3	1	1	0	0	1	0	3	0	0	0	0	0	0	13	0	1475.74	Q15776	Q15776	442	454	ZKSCAN8	Zinc finger protein with KRAB and SCAN domains 8	yes	yes	4	0.086159	26.969				By MS/MS
AFSHSSNLILHQR	IHTGEKPHECNECGKAFSHSSNLILHQRIH	GKAFSHSSNLILHQRIHSGEKPYECNECGK	K	A	F	Q	R	I	1	1	1	0	0	1	0	0	2	1	2	0	0	1	0	3	0	0	0	0	0	0	13	0	1508.78	P17029	P17029	441	453	ZKSCAN1	Zinc finger protein with KRAB and SCAN domains 1	yes	yes	4	0.0037741	66.989	By matching	By matching	By matching	By matching	By matching
AFSIAQDALHIPR	MKQALENSTRENLEKAFSIAQDALHIPRLL	EKAFSIAQDALHIPRLLEPEDIMVDTPDEQ	K	A	F	P	R	L	3	1	0	1	0	1	0	0	1	2	1	0	0	1	1	1	0	0	0	0	0	0	13	0	1437.77	Q96JQ2	Q96JQ2	250	262	CLMN	Calmin	yes	yes	3	0.008249	55.196	By MS/MS	By matching	By MS/MS	By MS/MS	By MS/MS
AFSITQGLLK	GEHPPDLDLPENLVRAFSITQGLLKDRLLC	ENLVRAFSITQGLLKDRLLCSGHDVSDGGL	R	A	F	L	K	D	1	0	0	0	0	1	0	1	0	1	2	1	0	1	0	1	1	0	0	0	0	0	10	0	1076.62	O15067	O15067	891	900	PFAS	Phosphoribosylformylglycinamidine synthase	yes	yes	2	0.0013228	80.684	By matching	By matching	By matching	By MS/MS	By matching
AFSLNSNLVLHQR	IHTGEKPYECSECGKAFSLNSNLVLHQRIH	GKAFSLNSNLVLHQRIHTGEKPHECNECGK	K	A	F	Q	R	I	1	1	2	0	0	1	0	0	1	0	3	0	0	1	0	2	0	0	0	1	0	0	13	0	1497.81	P17029	P17029	413	425	ZKSCAN1	Zinc finger protein with KRAB and SCAN domains 1	yes	yes	3	0.00057567	84.365	By MS/MS	By MS/MS	By MS/MS	By matching	By MS/MS
AFSLYANIDILRPYFDVEPAQVR	VADQMWQAGKRQASRAFSLYANIDILRPYF	DILRPYFDVEPAQVRSRLLESMIPIKMVNF	R	A	F	V	R	S	3	2	1	2	0	1	1	0	0	2	2	0	0	2	2	1	0	0	2	2	0	0	23	1	2696.4	Q9GZM5	Q9GZM5	108	130	YIPF3	Protein YIPF3;Protein YIPF3, 36 kDa form III	yes	yes	3	4.4645e-16	163.64				By matching
AFSMDDR	PPGVDSFYLEIFDERAFSMDDRIAWTHITI	YLEIFDERAFSMDDRIAWTHITIPESLRQG	R	A	F	D	R	I	1	1	0	2	0	0	0	0	0	0	0	0	1	1	0	1	0	0	0	0	0	0	7	0	840.344	Q9H0E2	Q9H0E2	124	130	TOLLIP	Toll-interacting protein	yes	yes	2	0.058432	68.915	By MS/MS	By MS/MS	By matching	By matching	By matching
AFSMDEPVAAK	ILKEQKGQSMFVENKAFSMDEPVAAKRPVS	VENKAFSMDEPVAAKRPVSPYSGYNGQLLT	K	A	F	A	K	R	3	0	0	1	0	0	1	0	0	0	0	1	1	1	1	1	0	0	0	1	0	0	11	0	1164.55	Q9NQ84	Q9NQ84	342	352	GPRC5C	G-protein coupled receptor family C group 5 member C	yes	yes	2	0.093261	36.24	By matching	By matching
AFSPTTVNTGR	SLFIATNICETIVWKAFSPTTVNTGRGMEF	IVWKAFSPTTVNTGRGMEFEGAIIALFHLL	K	A	F	G	R	G	1	1	1	0	0	0	0	1	0	0	0	0	0	1	1	1	3	0	0	1	0	0	11	0	1149.58	P61619	P61619	195	205	SEC61A1	Protein transport protein Sec61 subunit alpha isoform 1	yes	yes	2	6.1141e-06	134.51	By matching	By MS/MS	By MS/MS	By MS/MS	By MS/MS
AFSQFGK	VRNLANTVTEEILEKAFSQFGKLERVKKLK	VTEEILEKAFSQFGKLERVKKLKDYAFIHF	K	A	F	G	K	L	1	0	0	0	0	1	0	1	0	0	0	1	0	2	0	1	0	0	0	0	0	0	7	0	783.392	O60506	O60506	357	363	SYNCRIP	Heterogeneous nuclear ribonucleoprotein Q	yes	yes	1;2	0.0044784	102.98	By MS/MS	By matching	By MS/MS	By MS/MS	By MS/MS
AFSQFSTLALHLR	SHTGEKPYGCNECGKAFSQFSTLALHLRIH	GKAFSQFSTLALHLRIHTGKKPYQCSECGK	K	A	F	L	R	I	2	1	0	0	0	1	0	0	1	0	3	0	0	2	0	2	1	0	0	0	0	0	13	0	1489.8	Q15072	Q15072	248	260	ZNF146	Zinc finger protein OZF	yes	yes	3	0.0026809	74.46	By MS/MS	By matching		By matching	By MS/MS
AFSQFVRPLIAAK	HVFSEEDYRTLTNYKAFSQFVRPLIAAKNP	YKAFSQFVRPLIAAKNPKIAVSKMMMVLGA	K	A	F	A	K	N	3	1	0	0	0	1	0	0	0	1	1	1	0	2	1	1	0	0	0	1	0	0	13	1	1446.83	Q14839	Q14839	180	192	CHD4	Chromodomain-helicase-DNA-binding protein 4	yes	yes	2;3	0.00063647	96.113		By matching	By MS/MS	By matching	By MS/MS
AFSQNSGLINHQR	VHTGEKPYKCLECGKAFSQNSGLINHQRIH	GKAFSQNSGLINHQRIHTGEKPYECVQCGK	K	A	F	Q	R	I	1	1	2	0	0	2	0	1	1	1	1	0	0	1	0	2	0	0	0	0	0	0	13	0	1470.73	P17028	P17028	315	327	ZNF24	Zinc finger protein 24	yes	yes	3	0.00013078	100.38	By matching
AFSQSSHLYQHQR	IHTGEKPYECNECGKAFSQSSHLYQHQRIH	GKAFSQSSHLYQHQRIHTGEKPYECMECGG	K	A	F	Q	R	I	1	1	0	0	0	3	0	0	2	0	1	0	0	1	0	3	0	0	1	0	0	0	13	0	1587.75	P17036	P17036	348	360	ZNF3	Zinc finger protein 3	yes	yes	4	0.042385	32.43
AFSSPQEEEEAGFTGR	LPSLELISSFQPKRKAFSSPQEEEEAGFTG	FSSPQEEEEAGFTGRRMNSKMQVYSGSKCA	K	A	F	G	R	R	2	1	0	0	0	1	4	2	0	0	0	0	0	2	1	2	1	0	0	0	0	0	16	0	1740.76	Q14241	Q14241	539	554	TCEB3	Transcription elongation factor B polypeptide 3	yes	yes	2	7.7592e-32	236.28
AFSVFLFNTENK	NCHLNENIEKGLLHRAFSVFLFNTENKLLL	LHRAFSVFLFNTENKLLLQQRSDAKITFPG	R	A	F	N	K	L	1	0	2	0	0	0	1	0	0	0	1	1	0	3	0	1	1	0	0	1	0	0	12	0	1415.71	Q13907	Q13907	53	64	IDI1	Isopentenyl-diphosphate Delta-isomerase 1	yes	yes	2	2.6303e-23	256.47	By MS/MS	By MS/MS	By MS/MS	By MS/MS	By MS/MS
AFSVNIFK	NSYKCNAEEHVRVTKAFSVNIFKVWVQAFK	EHVRVTKAFSVNIFKVWVQAFKVEGGQFGS	K	A	F	F	K	V	1	0	1	0	0	0	0	0	0	1	0	1	0	2	0	1	0	0	0	1	0	0	8	0	924.507	P11279	P11279	349	356	LAMP1	Lysosome-associated membrane glycoprotein 1	yes	yes	2	0.00020013	143.23	By MS/MS	By matching	By MS/MS	By MS/MS	By MS/MS
AFSYYGPLR	VGNLGTGAGKGELERAFSYYGPLRTVWIAR	KGELERAFSYYGPLRTVWIARNPPGFAFVE	R	A	F	L	R	T	1	1	0	0	0	0	0	1	0	0	1	0	0	1	1	1	0	0	2	0	0	0	9	0	1072.53	Q16629	Q16629	30	38	SRSF7	Serine/arginine-rich splicing factor 7	yes	yes	2	7.0089e-05	170.06	By MS/MS	By MS/MS	By MS/MS	By MS/MS	By MS/MS
AFTEGAVLSFHNICYR	GNTNGFPATASNDLKAFTEGAVLSFHNICY	FTEGAVLSFHNICYRVKLKSGFLPCRKPVE	K	A	F	Y	R	V	2	1	1	0	1	0	1	1	1	1	1	0	0	2	0	1	1	0	1	1	0	0	16	0	1883.9	Q9UNQ0	Q9UNQ0	30	45	ABCG2	ATP-binding cassette sub-family G member 2	yes	yes	3	6.7465e-07	107.98	By MS/MS	By matching	By MS/MS	By MS/MS	By matching
AFTELFQVACAKPPPLGLCDYPSSR	YPEFPWTDVQAEIFRAFTELFQVACAKPPP	AKPPPLGLCDYPSSRAMYAVDLMLKWDNGP	R	A	F	S	R	A	3	1	0	1	2	1	1	1	0	0	3	1	0	2	4	2	1	0	1	1	0	0	25	1	2823.37	Q14166	Q14166	554	578	TTLL12	Tubulin--tyrosine ligase-like protein 12	yes	yes	3	8.0875e-54	241.42	By MS/MS	By MS/MS	By MS/MS	By MS/MS	By MS/MS
AFTELQAK	______________________________	VDLELKKAFTELQAKVIDTQQKVKLADIQI	K	A	F	A	K	V	2	0	0	0	0	1	1	0	0	0	1	1	0	1	0	0	1	0	0	0	0	0	8	0	906.481	O60925	O60925	12	19	PFDN1	Prefoldin subunit 1	yes	yes	2	0.0016323	98.418	By MS/MS	By MS/MS	By MS/MS	By MS/MS	By MS/MS
AFTGFIVEADTPGIQIGR	LLARSDPDPKAPANKAFTGFIVEADTPGIQ	GFIVEADTPGIQIGRKELNMGQRCSDTRGI	K	A	F	G	R	K	2	1	0	1	0	1	1	3	0	3	0	0	0	2	1	0	2	0	0	1	0	0	18	0	1890.98	P11310	P11310	218	235	ACADM	Medium-chain specific acyl-CoA dehydrogenase, mitochondrial	yes	yes	2	1.6471e-19	250.67	By MS/MS	By MS/MS	By MS/MS	By MS/MS	By MS/MS
AFTHTAQYDEAISDYFR	SKDTSLETRRQLALKAFTHTAQYDEAISDY	THTAQYDEAISDYFRKQYSKGVSQMPLRYG	K	A	F	F	R	K	3	1	0	2	0	1	1	0	1	1	0	0	0	2	0	1	2	0	2	0	0	0	17	0	2033.91	P31939	P31939	178	194	ATIC	Bifunctional purine biosynthesis protein PURH;Phosphoribosylaminoimidazolecarboxamide formyltransferase;IMP cyclohydrolase	yes	yes	2;3	5.1908e-79	323.59	By MS/MS	By MS/MS	By MS/MS	By MS/MS	By MS/MS
AFTKPEEACSFILSADFPALVVK	KEFMDRHGIPTAQWKAFTKPEEACSFILSA	CSFILSADFPALVVKASGLAAGKGVIVAKS	K	A	F	V	K	A	4	0	0	1	1	0	2	0	0	1	2	2	0	3	2	2	1	0	0	2	0	0	23	1	2539.3	P22102	P22102	126	148	GART	Trifunctional purine biosynthetic protein adenosine-3;Phosphoribosylamine--glycine ligase;Phosphoribosylformylglycinamidine cyclo-ligase;Phosphoribosylglycinamide formyltransferase	yes	yes	3	2.1749e-07	113.42	By MS/MS	By MS/MS	By MS/MS	By MS/MS	By MS/MS
AFTLVSAVER	______________________________	MMSIKAFTLVSAVERELLMGDKERVNIECV	K	A	F	E	R	E	2	1	0	0	0	0	1	0	0	0	1	0	0	1	0	1	1	0	0	2	0	0	10	0	1091.6	Q8WUH2	Q8WUH2	6	15	TGFBRAP1	Transforming growth factor-beta receptor-associated protein 1	yes	yes	2	0.005405	72.042	By MS/MS
AFTMDCITLEGDQVSHR	TLICRSMEVSTQLARAFTMDCITLEGDQVS	TMDCITLEGDQVSHRGALTGGYYDTRKSRL	R	A	F	H	R	G	1	1	0	2	1	1	1	1	1	1	1	0	1	1	0	1	2	0	0	1	0	0	17	0	1978.89	Q9UQE7	Q9UQE7	645	661	SMC3	Structural maintenance of chromosomes protein 3	yes	yes	3	3.9068e-06	119.46		By matching			By MS/MS
AFTPFSVMIACSIR	KQFLSVAEDTSDHRRAFTPFSVMIACSIRE	RAFTPFSVMIACSIRELHRCLLLALVAESS	R	A	F	I	R	E	2	1	0	0	1	0	0	0	0	2	0	0	1	2	1	2	1	0	0	1	0	0	14	0	1598.79	Q6AI08	Q6AI08	504	517	HEATR6	HEAT repeat-containing protein 6	yes	yes	2	0.0001042	108.37		By matching	By matching	By matching	By matching
AFTQLSNLQSHR	TGDRPYKCAHPGCEKAFTQLSNLQSHRRQH	CEKAFTQLSNLQSHRRQHNKDKPFKCHNCH	K	A	F	H	R	R	1	1	1	0	0	2	0	0	1	0	2	0	0	1	0	2	1	0	0	0	0	0	12	0	1400.72	Q8TF68	Q8TF68	383	394	ZNF384	Zinc finger protein 384	yes	yes	2;3	2.1453e-05	138.76	By MS/MS	By MS/MS	By MS/MS	By MS/MS	By MS/MS
AFTQSTNLIK	THTGEKPYKCTECEKAFTQSTNLIKHQRSH	TECEKAFTQSTNLIKHQRSHTGEKPYKCGE	K	A	F	I	K	H	1	0	1	0	0	1	0	0	0	1	1	1	0	1	0	1	2	0	0	0	0	0	10	0	1121.61	Q9UEG4	Q9UEG4	242	251	ZNF629	Zinc finger protein 629	yes	yes	2	0.083739	41.956			By matching
AFTSWTANTGIEACR	LSELPELHALTAGLKAFTSWTANTGIEACR	AFTSWTANTGIEACRMACGGHGYSHCSGLP	K	A	F	C	R	M	3	1	1	0	1	0	1	1	0	1	0	0	0	1	0	1	3	1	0	0	0	0	15	0	1683.77	Q15067	Q15067	379	393	ACOX1	Peroxisomal acyl-coenzyme A oxidase 1	yes	yes	2	1.3214e-05	124.06
AFTVSMK	MSCGISVEFCSHITRAFTVSMKGSRVERAE	EFCSHITRAFTVSMKGSRVERAEEALAHMG	R	A	F	M	K	G	1	0	0	0	0	0	0	0	0	0	0	1	1	1	0	1	1	0	0	1	0	0	7	0	782.4	O15118	O15118	1174	1180	NPC1	Niemann-Pick C1 protein	yes	yes	2	0.01251	85.359		By MS/MS	By matching
AFTYINLDK	ATEWLEGYLSSLHLKAFTYINLDKAVLGTS	SSLHLKAFTYINLDKAVLGTSNFKVSASPL	K	A	F	D	K	A	1	0	1	1	0	0	0	0	0	1	1	1	0	1	0	0	1	0	1	0	0	0	9	0	1083.56	P02786	P02786	478	486	TFRC	Transferrin receptor protein 1;Transferrin receptor protein 1, serum form	yes	yes	2	0.00035251	104.44	By MS/MS	By MS/MS	By MS/MS	By MS/MS	By matching
[truncated: 60,074 more rows]
[truncated: 55 more columns]
