# Supplementary material for: Analyzing bioactive effects of the minor hop compound xanthohumol C on human breast cancer cells using quantitative proteomics
Source: PLoS One. 2019 Mar 15;14(3):e0213469. doi: 10.1371/journal.pone.0213469 (PMC6420031; doi:10.1371/journal.pone.0213469)
Supplement: S2 File — (XLSX) [file pone.0213469.s008.xlsx]

## Sheet: Tabelle1
Protein IDs	Majority protein IDs	Peptide counts (all)	Peptide counts (razor+unique)	Peptide counts (unique)	Protein names	Gene names	Fasta headers	Number of proteins	Peptides	Razor + unique peptides	Unique peptides	Peptides mcf-7-XNC-K-1	Peptides mcf-7-XNC-K-2	Peptides mcf-7-XNC-K-3	Peptides mcf-7-XNC-K-4	Peptides mcf-7-XNC-T-1	Peptides mcf-7-XNC-T-2	Peptides mcf-7-XNC-T-3	Peptides mcf-7-XNC-T-4	Peptides mcf-7-XN-K-1	Peptides mcf-7-XN-K-2	Peptides mcf-7-XN-K-3	Peptides mcf-7-XN-K-4	Peptides mcf-7-XN-T-1	Peptides mcf-7-XN-T-2	Peptides mcf-7-XN-T-3	Peptides mcf-7-XN-T-4	Razor + unique peptides mcf-7-XNC-K-1	Razor + unique peptides mcf-7-XNC-K-2	Razor + unique peptides mcf-7-XNC-K-3	Razor + unique peptides mcf-7-XNC-K-4	Razor + unique peptides mcf-7-XNC-T-1	Razor + unique peptides mcf-7-XNC-T-2	Razor + unique peptides mcf-7-XNC-T-3	Razor + unique peptides mcf-7-XNC-T-4	Razor + unique peptides mcf-7-XN-K-1	Razor + unique peptides mcf-7-XN-K-2	Razor + unique peptides mcf-7-XN-K-3	Razor + unique peptides mcf-7-XN-K-4	Razor + unique peptides mcf-7-XN-T-1	Razor + unique peptides mcf-7-XN-T-2	Razor + unique peptides mcf-7-XN-T-3	Razor + unique peptides mcf-7-XN-T-4	Unique peptides mcf-7-XNC-K-1	Unique peptides mcf-7-XNC-K-2	Unique peptides mcf-7-XNC-K-3	Unique peptides mcf-7-XNC-K-4	Unique peptides mcf-7-XNC-T-1	Unique peptides mcf-7-XNC-T-2
A0A0B4J2F0	A0A0B4J2F0	1	1	1		PIGBOS1	sp|A0A0B4J2F0|PIOS1_HUMAN Protein PIGBOS1 OS=Homo sapiens GN=PIGBOS1 PE=3 SV=1	1	1	1	1	1	1	1	1	1	1	1	1	1	1	1	1	1	1	1	1	1	1	1	1	1	1	1	1	1	1	1	1	1	1	1	1	1	1	1	1	1	1
A0AV96;Q9NQ94	A0AV96	17;1	17;1	16;0	RNA-binding protein 47	RBM47	sp|A0AV96|RBM47_HUMAN RNA-binding protein 47 OS=Homo sapiens GN=RBM47 PE=1 SV=2	2	17	17	16	9	14	11	13	11	12	12	11	10	9	10	11	11	13	9	9	9	14	11	13	11	12	12	11	10	9	10	11	11	13	9	9	8	13	10	13	11	11
A0AVI4	A0AVI4	2	2	2	E3 ubiquitin-protein ligase TM129	TMEM129	sp|A0AVI4|TM129_HUMAN E3 ubiquitin-protein ligase TM129 OS=Homo sapiens GN=TMEM129 PE=1 SV=1	1	2	2	2	1	1	1	0	1	0	0	1	0	0	2	1	1	0	1	1	1	1	1	0	1	0	0	1	0	0	2	1	1	0	1	1	1	1	1	0	1	0
A0AVT1	A0AVT1	31	31	31	Ubiquitin-like modifier-activating enzyme 6	UBA6	sp|A0AVT1|UBA6_HUMAN Ubiquitin-like modifier-activating enzyme 6 OS=Homo sapiens GN=UBA6 PE=1 SV=1	1	31	31	31	21	23	21	20	18	16	18	20	23	19	20	21	19	18	19	22	21	23	21	20	18	16	18	20	23	19	20	21	19	18	19	22	21	23	21	20	18	16
A0FGR8	A0FGR8	32	32	32	Extended synaptotagmin-2	ESYT2	sp|A0FGR8|ESYT2_HUMAN Extended synaptotagmin-2 OS=Homo sapiens GN=ESYT2 PE=1 SV=1	1	32	32	32	23	26	24	25	27	28	25	24	23	24	27	25	28	27	30	26	23	26	24	25	27	28	25	24	23	24	27	25	28	27	30	26	23	26	24	25	27	28
A0JLT2	A0JLT2	2	2	2	Mediator of RNA polymerase II transcription subunit 19	MED19	sp|A0JLT2|MED19_HUMAN Mediator of RNA polymerase II transcription subunit 19 OS=Homo sapiens GN=MED19 PE=1 SV=2	1	2	2	2	1	2	2	2	1	2	1	1	1	2	1	1	2	1	2	2	1	2	2	2	1	2	1	1	1	2	1	1	2	1	2	2	1	2	2	2	1	2
A0MZ66	A0MZ66	26	26	26	Shootin-1	KIAA1598	sp|A0MZ66|SHOT1_HUMAN Shootin-1 OS=Homo sapiens GN=SHTN1 PE=1 SV=4	1	26	26	26	21	19	21	16	17	20	17	17	22	22	21	21	17	18	17	16	21	19	21	16	17	20	17	17	22	22	21	21	17	18	17	16	21	19	21	16	17	20
A1A4S6	A1A4S6	3	3	3	Rho GTPase-activating protein 10	ARHGAP10	sp|A1A4S6|RHG10_HUMAN Rho GTPase-activating protein 10 OS=Homo sapiens GN=ARHGAP10 PE=1 SV=1	1	3	3	3	1	2	2	1	2	1	1	2	3	3	1	1	1	1	0	0	1	2	2	1	2	1	1	2	3	3	1	1	1	1	0	0	1	2	2	1	2	1
A1L0T0	A1L0T0	17	17	17	Acetolactate synthase-like protein	ILVBL	sp|A1L0T0|ILVBL_HUMAN Acetolactate synthase-like protein OS=Homo sapiens GN=ILVBL PE=1 SV=2	1	17	17	17	14	14	11	10	13	13	12	11	11	11	15	12	14	14	13	11	14	14	11	10	13	13	12	11	11	11	15	12	14	14	13	11	14	14	11	10	13	13
A1L188	A1L188	1	1	1	Uncharacterized protein C17orf89	C17orf89	sp|A1L188|NDUF8_HUMAN NADH dehydrogenase [ubiquinone] 1 alpha subcomplex assembly factor 8 OS=Homo sapiens GN=NDUFAF8 PE=1 SV=1	1	1	1	1	1	0	0	0	0	0	1	1	1	1	0	1	1	1	1	0	1	0	0	0	0	0	1	1	1	1	0	1	1	1	1	0	1	0	0	0	0	0
A1L390	A1L390	7	7	7	Pleckstrin homology domain-containing family G member 3	PLEKHG3	sp|A1L390|PKHG3_HUMAN Pleckstrin homology domain-containing family G member 3 OS=Homo sapiens GN=PLEKHG3 PE=1 SV=1	1	7	7	7	2	3	3	2	4	2	2	6	4	3	2	4	0	2	1	1	2	3	3	2	4	2	2	6	4	3	2	4	0	2	1	1	2	3	3	2	4	2
A1L4H1	A1L4H1	2	2	2	Soluble scavenger receptor cysteine-rich domain-containing protein SSC5D	SSC5D	sp|A1L4H1|SRCRL_HUMAN Soluble scavenger receptor cysteine-rich domain-containing protein SSC5D OS=Homo sapiens GN=SSC5D PE=1 SV=3	1	2	2	2	1	1	1	1	1	1	1	2	1	1	2	1	1	1	1	1	1	1	1	1	1	1	1	2	1	1	2	1	1	1	1	1	1	1	1	1	1	1
A2A2Z9	A2A2Z9	1	1	1	Ankyrin repeat domain-containing protein 18B	ANKRD18B	sp|A2A2Z9|AN18B_HUMAN Ankyrin repeat domain-containing protein 18B OS=Homo sapiens GN=ANKRD18B PE=1 SV=1	1	1	1	1	0	0	0	0	0	0	1	0	0	0	0	0	0	0	0	0	0	0	0	0	0	0	1	0	0	0	0	0	0	0	0	0	0	0	0	0	0	0
A2RRP1	A2RRP1	13	13	13	Neuroblastoma-amplified sequence	NBAS	sp|A2RRP1|NBAS_HUMAN Neuroblastoma-amplified sequence OS=Homo sapiens GN=NBAS PE=1 SV=2	1	13	13	13	5	6	6	6	9	8	7	11	5	9	8	5	9	10	8	10	5	6	6	6	9	8	7	11	5	9	8	5	9	10	8	10	5	6	6	6	9	8
A2RU67	A2RU67	2	2	2	Uncharacterized protein KIAA1467	KIAA1467	sp|A2RU67|F234B_HUMAN Protein FAM234B OS=Homo sapiens GN=FAM234B PE=1 SV=1	1	2	2	2	2	2	2	2	2	2	2	2	2	2	2	2	2	2	2	2	2	2	2	2	2	2	2	2	2	2	2	2	2	2	2	2	2	2	2	2	2	2
Q3MJ40;A2RUR9	Q3MJ40;A2RUR9	1;1	1;1	1;1	Coiled-coil domain-containing protein 144B;Coiled-coil domain-containing protein 144A	CCDC144B;CCDC144A	sp|Q3MJ40|C144B_HUMAN Coiled-coil domain-containing protein 144B OS=Homo sapiens GN=CCDC144B PE=2 SV=1;sp|A2RUR9|C144A_HUMAN Coiled-coil domain-containing protein 144A OS=Homo sapiens GN=CCDC144A PE=2 SV=1	2	1	1	1	1	0	0	0	0	1	0	0	0	1	0	0	0	0	1	0	1	0	0	0	0	1	0	0	0	1	0	0	0	0	1	0	1	0	0	0	0	1
A3KMH1	A3KMH1	28	28	28	von Willebrand factor A domain-containing protein 8	VWA8	sp|A3KMH1|VWA8_HUMAN von Willebrand factor A domain-containing protein 8 OS=Homo sapiens GN=VWA8 PE=1 SV=2	1	28	28	28	21	19	19	14	20	19	20	17	17	21	21	19	20	19	16	18	21	19	19	14	20	19	20	17	17	21	21	19	20	19	16	18	21	19	19	14	20	19
A3KN83;Q9Y2G9	A3KN83	3;1	3;1	3;1	Protein strawberry notch homolog 1	SBNO1	sp|A3KN83|SBNO1_HUMAN Protein strawberry notch homolog 1 OS=Homo sapiens GN=SBNO1 PE=1 SV=1	2	3	3	3	2	1	1	1	0	3	2	2	3	2	1	2	0	1	0	2	2	1	1	1	0	3	2	2	3	2	1	2	0	1	0	2	2	1	1	1	0	3
A4D1E9	A4D1E9	11	11	11	GTP-binding protein 10	GTPBP10	sp|A4D1E9|GTPBA_HUMAN GTP-binding protein 10 OS=Homo sapiens GN=GTPBP10 PE=1 SV=1	1	11	11	11	6	9	9	7	8	11	10	11	7	8	9	9	10	10	10	11	6	9	9	7	8	11	10	11	7	8	9	9	10	10	10	11	6	9	9	7	8	11
A4D1S0	A4D1S0	1	1	1	Killer cell lectin-like receptor subfamily G member 2	KLRG2	sp|A4D1S0|KLRG2_HUMAN Killer cell lectin-like receptor subfamily G member 2 OS=Homo sapiens GN=KLRG2 PE=1 SV=3	1	1	1	1	1	0	1	1	1	0	0	0	0	0	1	1	0	0	0	0	1	0	1	1	1	0	0	0	0	0	1	1	0	0	0	0	1	0	1	1	1	0
A4D1S5	A4D1S5	5	4	4	Ras-related protein Rab-19	RAB19	sp|A4D1S5|RAB19_HUMAN Ras-related protein Rab-19 OS=Homo sapiens GN=RAB19 PE=2 SV=2	1	5	4	4	1	3	2	2	1	2	0	1	1	3	3	2	1	1	2	2	1	2	2	2	1	2	0	1	1	3	2	2	1	1	2	2	1	2	2	2	1	2
A4D2P6	A4D2P6	1	1	1	Delphilin	GRID2IP	sp|A4D2P6|GRD2I_HUMAN Delphilin OS=Homo sapiens GN=GRID2IP PE=3 SV=2	1	1	1	1	0	0	0	0	0	0	0	0	0	1	0	0	0	0	0	0	0	0	0	0	0	0	0	0	0	1	0	0	0	0	0	0	0	0	0	0	0	0
A5D8V6	A5D8V6	1	1	1	Vacuolar protein sorting-associated protein 37C	VPS37C	sp|A5D8V6|VP37C_HUMAN Vacuolar protein sorting-associated protein 37C OS=Homo sapiens GN=VPS37C PE=1 SV=2	1	1	1	1	0	1	0	0	0	1	1	1	1	0	0	1	1	0	0	0	0	1	0	0	0	1	1	1	1	0	0	1	1	0	0	0	0	1	0	0	0	1
A5PLL7	A5PLL7	2	2	2	Transmembrane protein 189	TMEM189	sp|A5PLL7|TM189_HUMAN Transmembrane protein 189 OS=Homo sapiens GN=TMEM189 PE=1 SV=3	1	2	2	2	1	1	1	1	1	1	2	1	1	1	2	0	2	2	2	2	1	1	1	1	1	1	2	1	1	1	2	0	2	2	2	2	1	1	1	1	1	1
A5PLN9	A5PLN9	5	5	5	Trafficking protein particle complex subunit 13	TRAPPC13	sp|A5PLN9|TPC13_HUMAN Trafficking protein particle complex subunit 13 OS=Homo sapiens GN=TRAPPC13 PE=1 SV=2	1	5	5	5	4	3	4	2	3	4	4	4	2	4	1	1	1	3	1	3	4	3	4	2	3	4	4	4	2	4	1	1	1	3	1	3	4	3	4	2	3	4
A5YKK6	A5YKK6	51	51	51	CCR4-NOT transcription complex subunit 1	CNOT1	sp|A5YKK6|CNOT1_HUMAN CCR4-NOT transcription complex subunit 1 OS=Homo sapiens GN=CNOT1 PE=1 SV=2	1	51	51	51	42	41	41	29	33	36	36	40	36	36	37	35	38	37	28	33	42	41	41	29	33	36	36	40	36	36	37	35	38	37	28	33	42	41	41	29	33	36
Q9GZQ8;A6NCE7;Q9H492	Q9GZQ8;A6NCE7;Q9H492	4;4;2	4;4;2	4;4;2	Microtubule-associated proteins 1A/1B light chain 3B;Microtubule-associated proteins 1A/1B light chain 3 beta 2;Microtubule-associated proteins 1A/1B light chain 3A	MAP1LC3B;MAP1LC3B2;MAP1LC3A	sp|Q9GZQ8|MLP3B_HUMAN Microtubule-associated proteins 1A/1B light chain 3B OS=Homo sapiens GN=MAP1LC3B PE=1 SV=3;sp|A6NCE7|MP3B2_HUMAN Microtubule-associated proteins 1A/1B light chain 3 beta 2 OS=Homo sapiens GN=MAP1LC3B2 PE=2 SV=1;sp|Q9H492|MLP3A_HUMAN M	3	4	4	4	4	3	4	3	2	2	2	2	3	2	2	3	4	4	4	4	4	3	4	3	2	2	2	2	3	2	2	3	4	4	4	4	4	3	4	3	2	2
A6NDB9	A6NDB9	8	8	8	Paralemmin-3	PALM3	sp|A6NDB9|PALM3_HUMAN Paralemmin-3 OS=Homo sapiens GN=PALM3 PE=1 SV=2	1	8	8	8	5	4	5	4	4	6	4	4	3	4	5	5	3	2	3	3	5	4	5	4	4	6	4	4	3	4	5	5	3	2	3	3	5	4	5	4	4	6
A6NDG6	A6NDG6	8	8	8	Phosphoglycolate phosphatase	PGP	sp|A6NDG6|PGP_HUMAN Glycerol-3-phosphate phosphatase OS=Homo sapiens GN=PGP PE=1 SV=1	1	8	8	8	7	8	7	6	7	7	6	7	8	8	5	7	7	7	7	7	7	8	7	6	7	7	6	7	8	8	5	7	7	7	7	7	7	8	7	6	7	7
A6NDU8	A6NDU8	3	3	3	UPF0600 protein C5orf51	C5orf51	sp|A6NDU8|CE051_HUMAN UPF0600 protein C5orf51 OS=Homo sapiens GN=C5orf51 PE=1 SV=1	1	3	3	3	3	2	2	2	3	2	1	2	2	3	3	1	1	2	1	2	3	2	2	2	3	2	1	2	2	3	3	1	1	2	1	2	3	2	2	2	3	2
A6NFI3	A6NFI3	13	13	13	Zinc finger protein 316	ZNF316	sp|A6NFI3|ZN316_HUMAN Zinc finger protein 316 OS=Homo sapiens GN=ZNF316 PE=1 SV=1	1	13	13	13	8	10	8	6	10	9	11	10	8	10	8	8	8	8	6	7	8	10	8	6	10	9	11	10	8	10	8	8	8	8	6	7	8	10	8	6	10	9
A6NFY7	A6NFY7	1	1	1	Succinate dehydrogenase assembly factor 1, mitochondrial	SDHAF1	sp|A6NFY7|SDHF1_HUMAN Succinate dehydrogenase assembly factor 1, mitochondrial OS=Homo sapiens GN=SDHAF1 PE=1 SV=1	1	1	1	1	1	1	1	1	1	1	1	1	1	1	1	1	1	1	1	1	1	1	1	1	1	1	1	1	1	1	1	1	1	1	1	1	1	1	1	1	1	1
A6NHL2	A6NHL2	4	1	1	Tubulin alpha chain-like 3	TUBAL3	sp|A6NHL2|TBAL3_HUMAN Tubulin alpha chain-like 3 OS=Homo sapiens GN=TUBAL3 PE=1 SV=2	1	4	1	1	4	3	4	4	4	4	4	4	4	4	3	4	4	4	3	3	1	0	1	1	1	1	1	1	1	1	0	1	1	1	0	0	1	0	1	1	1	1
A6NHQ2	A6NHQ2	2	1	1	rRNA/tRNA 2-O-methyltransferase fibrillarin-like protein 1	FBLL1	sp|A6NHQ2|FBLL1_HUMAN rRNA/tRNA 2-O-methyltransferase fibrillarin-like protein 1 OS=Homo sapiens GN=FBLL1 PE=3 SV=2	1	2	1	1	2	2	2	2	2	2	2	2	2	2	2	2	2	2	2	2	1	1	1	1	1	1	1	1	1	1	1	1	1	1	1	1	1	1	1	1	1	1
A6NHR9	A6NHR9	46	46	46	Structural maintenance of chromosomes flexible hinge domain-containing protein 1	SMCHD1	sp|A6NHR9|SMHD1_HUMAN Structural maintenance of chromosomes flexible hinge domain-containing protein 1 OS=Homo sapiens GN=SMCHD1 PE=1 SV=2	1	46	46	46	36	35	31	36	36	36	37	38	30	33	32	32	40	38	37	36	36	35	31	36	36	36	37	38	30	33	32	32	40	38	37	36	36	35	31	36	36	36
A6NIH7	A6NIH7	3	3	2	Protein unc-119 homolog B	UNC119B	sp|A6NIH7|U119B_HUMAN Protein unc-119 homolog B OS=Homo sapiens GN=UNC119B PE=1 SV=1	1	3	3	2	0	2	1	1	0	1	1	2	1	1	1	3	0	1	1	1	0	2	1	1	0	1	1	2	1	1	1	3	0	1	1	1	0	2	1	1	0	1
A6NJ78	A6NJ78	3	3	3	Probable methyltransferase-like protein 15	METTL15	sp|A6NJ78|MET15_HUMAN Probable methyltransferase-like protein 15 OS=Homo sapiens GN=METTL15 PE=1 SV=1	1	3	3	3	1	3	2	2	3	3	3	3	3	3	2	3	3	3	3	3	1	3	2	2	3	3	3	3	3	3	2	3	3	3	3	3	1	3	2	2	3	3
A6NKD9	A6NKD9	3	3	3	Coiled-coil domain-containing protein 85C	CCDC85C	sp|A6NKD9|CC85C_HUMAN Coiled-coil domain-containing protein 85C OS=Homo sapiens GN=CCDC85C PE=1 SV=1	1	3	3	3	3	1	2	1	2	0	2	2	1	2	1	1	1	1	0	0	3	1	2	1	2	0	2	2	1	2	1	1	1	1	0	0	3	1	2	1	2	0
A6NKT7	A6NKT7	36	2	0	RanBP2-like and GRIP domain-containing protein 3	RGPD3	sp|A6NKT7|RGPD3_HUMAN RanBP2-like and GRIP domain-containing protein 3 OS=Homo sapiens GN=RGPD3 PE=3 SV=2	1	36	2	0	24	25	30	26	30	26	29	26	26	27	26	28	30	27	23	28	2	1	2	2	1	2	2	2	2	2	2	2	2	2	2	2	0	0	0	0	0	0
A6NNL5	A6NNL5	1	1	1	Uncharacterized protein C15orf61	C15orf61	sp|A6NNL5|CO061_HUMAN Uncharacterized protein C15orf61 OS=Homo sapiens GN=C15orf61 PE=2 SV=2	1	1	1	1	1	1	0	0	0	0	1	0	0	1	1	0	0	0	0	0	1	1	0	0	0	0	1	0	0	1	1	0	0	0	0	0	1	1	0	0	0	0
A6NNY8;Q9UPT9	A6NNY8;Q9UPT9	2;2	2;2	2;2	Ubiquitin carboxyl-terminal hydrolase 27;Ubiquitin carboxyl-terminal hydrolase 22	USP27X;USP22	sp|A6NNY8|UBP27_HUMAN Ubiquitin carboxyl-terminal hydrolase 27 OS=Homo sapiens GN=USP27X PE=1 SV=3;sp|Q9UPT9|UBP22_HUMAN Ubiquitin carboxyl-terminal hydrolase 22 OS=Homo sapiens GN=USP22 PE=1 SV=2	2	2	2	2	0	0	0	2	0	0	1	1	0	1	1	1	1	0	1	0	0	0	0	2	0	0	1	1	0	1	1	1	1	0	1	0	0	0	0	2	0	0
A7MD48	A7MD48	2	2	2	Serine/arginine repetitive matrix protein 4	SRRM4	sp|A7MD48|SRRM4_HUMAN Serine/arginine repetitive matrix protein 4 OS=Homo sapiens GN=SRRM4 PE=1 SV=2	1	2	2	2	1	1	1	2	0	1	1	1	1	0	0	1	1	1	1	1	1	1	1	2	0	1	1	1	1	0	0	1	1	1	1	1	1	1	1	2	0	1
A8CG34;Q96HA1;A6NF01;Q6PJE2	A8CG34;Q96HA1	10;9;3;2	10;9;3;2	10;9;3;2	Nuclear envelope pore membrane protein POM 121C;Nuclear envelope pore membrane protein POM 121	POM121C;POM121	sp|A8CG34|P121C_HUMAN Nuclear envelope pore membrane protein POM 121C OS=Homo sapiens GN=POM121C PE=1 SV=2;sp|Q96HA1|P121A_HUMAN Nuclear envelope pore membrane protein POM 121 OS=Homo sapiens GN=POM121 PE=1 SV=2	4	10	10	10	4	1	3	5	7	5	4	4	3	4	5	3	3	4	8	2	4	1	3	5	7	5	4	4	3	4	5	3	3	4	8	2	4	1	3	5	7	5
A8MUA0	A8MUA0	1	1	1	Putative UPF0607 protein ENSP00000381514		sp|A8MUA0|YB057_HUMAN Putative UPF0607 protein ENSP00000381514 OS=Homo sapiens PE=3 SV=1	1	1	1	1	0	1	0	0	1	1	0	1	1	1	1	1	1	0	1	1	0	1	0	0	1	1	0	1	1	1	1	1	1	0	1	1	0	1	0	0	1	1
A8MW95	A8MW95	1	1	1	Beclin-2	BECN2	sp|A8MW95|BECN2_HUMAN Beclin-2 OS=Homo sapiens GN=BECN2 PE=1 SV=2	1	1	1	1	1	1	0	0	0	1	0	1	1	0	0	1	0	0	1	0	1	1	0	0	0	1	0	1	1	0	0	1	0	0	1	0	1	1	0	0	0	1
P62308;A8MWD9	P62308;A8MWD9	2;2	2;2	2;2	Small nuclear ribonucleoprotein G;Putative small nuclear ribonucleoprotein G-like protein 15	SNRPG;SNRPGP15	sp|P62308|RUXG_HUMAN Small nuclear ribonucleoprotein G OS=Homo sapiens GN=SNRPG PE=1 SV=1;sp|A8MWD9|RUXGL_HUMAN Putative small nuclear ribonucleoprotein G-like protein 15 OS=Homo sapiens GN=SNRPGP15 PE=5 SV=2	2	2	2	2	2	2	2	2	2	2	2	2	2	2	2	2	2	2	2	2	2	2	2	2	2	2	2	2	2	2	2	2	2	2	2	2	2	2	2	2	2	2
A8MXV4	A8MXV4	5	5	5	Nucleoside diphosphate-linked moiety X motif 19, mitochondrial	NUDT19	sp|A8MXV4|NUD19_HUMAN Nucleoside diphosphate-linked moiety X motif 19 OS=Homo sapiens GN=NUDT19 PE=1 SV=1	1	5	5	5	4	4	4	4	5	5	4	4	3	3	4	4	5	5	3	2	4	4	4	4	5	5	4	4	3	3	4	4	5	5	3	2	4	4	4	4	5	5
B3EWF7	B3EWF7	1	1	1	Laforin, isoform 9	EPM2A	sp|B3EWF7|EP2A2_HUMAN Laforin, isoform 9 OS=Homo sapiens GN=EPM2A PE=1 SV=1	1	1	1	1	1	1	1	1	1	1	1	1	1	0	1	1	1	1	0	1	1	1	1	1	1	1	1	1	1	0	1	1	1	1	0	1	1	1	1	1	1	1
B4DXR9;Q8IYB9;Q8IYX0;P0CB33;Q15928;Q3SXZ3;A6NP11;Q8TB69;Q49A33;Q96N22;P17038;Q8TF20	B4DXR9;Q8IYB9;Q8IYX0;P0CB33;Q15928;Q3SXZ3;A6NP11;Q8TB69	4;3;2;2;2;2;2;2;1;1;1;1	3;2;1;1;1;1;1;1;1;1;1;1	2;1;0;0;0;0;0;1;0;0;0;0	Zinc finger protein 732;Zinc finger protein 595;Zinc finger protein 679;Putative zinc finger protein 735;Zinc finger protein 141;Zinc finger protein 718;Zinc finger protein 716;Zinc finger protein 519	ZNF732;ZNF595;ZNF679;ZNF735;ZNF141;ZNF718;ZNF716;ZNF519	sp|B4DXR9|ZN732_HUMAN Zinc finger protein 732 OS=Homo sapiens GN=ZNF732 PE=2 SV=1;sp|Q8IYB9|ZN595_HUMAN Zinc finger protein 595 OS=Homo sapiens GN=ZNF595 PE=2 SV=1;sp|Q8IYX0|ZN679_HUMAN Zinc finger protein 679 OS=Homo sapiens GN=ZNF679 PE=1 SV=2;sp|P0CB33|	12	4	3	2	3	3	3	2	3	3	3	3	3	3	3	3	4	3	3	3	2	2	2	1	2	2	2	2	2	2	2	2	3	2	2	2	1	1	1	0	1	1
P0CG08;B7ZAQ6	P0CG08;B7ZAQ6	6;6	6;6	6;6	Golgi pH regulator B;Golgi pH regulator A	GPR89B;GPR89A	sp|P0CG08|GPHRB_HUMAN Golgi pH regulator B OS=Homo sapiens GN=GPR89B PE=1 SV=1;sp|B7ZAQ6|GPHRA_HUMAN Golgi pH regulator A OS=Homo sapiens GN=GPR89A PE=1 SV=2	2	6	6	6	4	5	5	6	5	5	5	5	5	5	6	4	5	3	6	5	4	5	5	6	5	5	5	5	5	5	6	4	5	3	6	5	4	5	5	6	5	5
C4AMC7;Q6VEQ5;A8K0Z3;Q9NQA3;A8MWX3	C4AMC7;Q6VEQ5;A8K0Z3;Q9NQA3	7;7;5;4;3	7;7;5;4;3	7;7;5;4;3	Putative WAS protein family homolog 3;WAS protein family homolog 2;WAS protein family homolog 1;WAS protein family homolog 6	WASH3P;WASH2P;WASH1;WASH6P	sp|C4AMC7|WASH3_HUMAN Putative WAS protein family homolog 3 OS=Homo sapiens GN=WASH3P PE=1 SV=2;sp|Q6VEQ5|WASH2_HUMAN WAS protein family homolog 2 OS=Homo sapiens GN=WASH2P PE=2 SV=2;sp|A8K0Z3|WASH1_HUMAN WASH complex subunit 1 OS=Homo sapiens GN=WASHC1 PE	5	7	7	7	4	3	5	5	2	2	2	4	3	5	6	4	3	3	3	4	4	3	5	5	2	2	2	4	3	5	6	4	3	3	3	4	4	3	5	5	2	2
CON__Q9UE12;CON__Q15323;CON__A2A5Y0;CON__REFSEQ:XP_986630;Q15323;CON__Q9D646	CON__Q9UE12;CON__Q15323;CON__A2A5Y0;CON__REFSEQ:XP_986630;Q15323;CON__Q9D646	3;3;3;3;3;2	1;1;1;1;1;1	1;1;1;1;1;1	Keratin, type I cuticular Ha1	KRT31	;;;;sp|Q15323|K1H1_HUMAN Keratin, type I cuticular Ha1 OS=Homo sapiens GN=KRT31 PE=1 SV=3;	6	3	1	1	1	1	1	1	3	1	1	1	1	1	1	1	1	1	1	1	0	0	0	0	1	0	0	0	0	0	0	0	0	0	0	0	0	0	0	0	1	0
CON__ENSEMBL:ENSBTAP00000001528	CON__ENSEMBL:ENSBTAP00000001528	2	2	1				1	2	2	1	1	1	1	1	0	0	1	0	1	0	1	1	1	2	1	1	1	1	1	1	0	0	1	0	1	0	1	1	1	2	1	1	1	1	0	1	0	0
CON__ENSEMBL:ENSBTAP00000007350;CON__P01030;P0C0L5;P0C0L4	CON__ENSEMBL:ENSBTAP00000007350;CON__P01030	5;3;1;1	5;3;1;1	5;3;1;1			;	4	5	5	5	3	5	4	4	3	3	3	2	3	4	5	2	3	3	1	3	3	5	4	4	3	3	3	2	3	4	5	2	3	3	1	3	3	5	4	4	3	3
CON__Q3MHN5;CON__ENSEMBL:ENSBTAP00000018229	CON__Q3MHN5;CON__ENSEMBL:ENSBTAP00000018229	2;2	2;2	2;2			;	2	2	2	2	2	2	2	2	0	0	0	0	2	2	1	1	0	1	1	2	2	2	2	2	0	0	0	0	2	2	1	1	0	1	1	2	2	2	2	2	0	0
CON__ENSEMBL:ENSBTAP00000018574	CON__ENSEMBL:ENSBTAP00000018574	2	2	2				1	2	2	2	2	2	2	1	0	2	2	2	2	2	2	2	2	2	2	2	2	2	2	1	0	2	2	2	2	2	2	2	2	2	2	2	2	2	2	1	0	2
CON__ENSEMBL:ENSBTAP00000023055;Q04756	CON__ENSEMBL:ENSBTAP00000023055;Q04756	3;2	3;2	3;2	Hepatocyte growth factor activator;Hepatocyte growth factor activator short chain;Hepatocyte growth factor activator long chain	HGFAC	;sp|Q04756|HGFA_HUMAN Hepatocyte growth factor activator OS=Homo sapiens GN=HGFAC PE=1 SV=1	2	3	3	3	1	2	1	0	2	2	2	0	1	3	2	2	0	2	1	1	1	2	1	0	2	2	2	0	1	3	2	2	0	2	1	1	1	2	1	0	2	2
CON__ENSEMBL:ENSBTAP00000024146;P01023;P20742	CON__ENSEMBL:ENSBTAP00000024146	19;2;1	19;2;1	19;2;1				3	19	19	19	15	12	14	8	11	11	10	8	11	13	13	13	11	11	8	11	15	12	14	8	11	11	10	8	11	13	13	13	11	11	8	11	15	12	14	8	11	11
CON__ENSEMBL:ENSBTAP00000032840	CON__ENSEMBL:ENSBTAP00000032840	7	7	6				1	7	7	6	3	3	3	4	2	4	5	3	3	2	4	2	5	4	2	3	3	3	3	4	2	4	5	3	3	2	4	2	5	4	2	3	3	3	3	3	1	3
CON__ENSEMBL:ENSBTAP00000034412	CON__ENSEMBL:ENSBTAP00000034412	3	3	3				1	3	3	3	1	2	1	1	2	1	0	1	1	1	3	1	1	0	1	2	1	2	1	1	2	1	0	1	1	1	3	1	1	0	1	2	1	2	1	1	2	1
CON__H-INV:HIT000292931	CON__H-INV:HIT000292931	25	1	1				1	25	1	1	25	24	24	24	25	23	24	23	24	24	24	23	23	23	24	24	1	1	1	0	1	1	1	1	1	1	0	0	0	0	1	0	1	1	1	0	1	1
CON__O43790;CON__Q6NT21;CON__Q14533;O43790;P78385;Q14533;CON__P78385;CON__P78386;A6NCN2;P78386;CON__Q61726	CON__O43790;CON__Q6NT21;CON__Q14533;O43790;P78385;Q14533;CON__P78385;CON__P78386;A6NCN2;P78386;CON__Q61726	6;6;6;6;6;6;5;4;4;4;3	6;6;6;6;6;6;5;4;4;4;3	6;6;6;6;6;6;5;4;4;4;3	Keratin, type II cuticular Hb6;Keratin, type II cuticular Hb3;Keratin, type II cuticular Hb1;Putative keratin-87 protein;Keratin, type II cuticular Hb5	KRT86;KRT83;KRT81;KRT87P;KRT85	;;;sp|O43790|KRT86_HUMAN Keratin, type II cuticular Hb6 OS=Homo sapiens GN=KRT86 PE=1 SV=1;sp|P78385|KRT83_HUMAN Keratin, type II cuticular Hb3 OS=Homo sapiens GN=KRT83 PE=1 SV=2;sp|Q14533|KRT81_HUMAN Keratin, type II cuticular Hb1 OS=Homo sapiens GN=KRT81	11	6	6	6	0	0	1	0	5	0	0	0	0	0	0	1	0	0	0	0	0	0	1	0	5	0	0	0	0	0	0	1	0	0	0	0	0	0	1	0	5	0
CON__P00735;P00734	CON__P00735	7;3	7;3	7;3				2	7	7	7	5	5	5	5	3	1	4	2	5	5	3	4	3	5	3	5	5	5	5	5	3	1	4	2	5	5	3	4	3	5	3	5	5	5	5	5	3	1
CON__P00761	CON__P00761	9	9	9				1	9	9	9	9	9	9	9	9	9	9	9	9	9	9	9	9	9	9	9	9	9	9	9	9	9	9	9	9	9	9	9	9	9	9	9	9	9	9	9	9	9
CON__P01966	CON__P01966	8	8	4				1	8	8	4	8	8	8	8	8	8	8	8	8	8	8	8	8	8	8	8	8	8	8	8	8	8	8	8	8	8	8	8	8	8	8	8	4	4	4	4	4	4
CON__P02070;P69892;P69891;P02100	CON__P02070	5;1;1;1	2;0;0;0	2;0;0;0				4	5	2	2	4	4	4	4	2	4	4	4	5	4	4	4	4	4	2	3	1	1	1	1	0	1	1	1	2	1	1	1	1	1	0	1	1	1	1	1	0	1
CON__P02533;P02533;CON__Q6IFX2;CON__Q61782;CON__P35900;P35900;CON__Q7Z3Y9;Q7Z3Y9	CON__P02533;P02533	25;25;11;4;2;2;1;1	8;8;2;2;0;0;0;0	5;5;1;1;0;0;0;0	Keratin, type I cytoskeletal 14	KRT14	;sp|P02533|K1C14_HUMAN Keratin, type I cytoskeletal 14 OS=Homo sapiens GN=KRT14 PE=1 SV=4	8	25	8	5	16	15	14	15	15	15	16	14	15	17	13	24	14	13	21	14	2	2	2	4	3	3	3	2	3	5	2	8	2	2	7	3	0	0	0	2	1	1
CON__P02538;P02538	CON__P02538;P02538	21;21	4;4	2;2	Keratin, type II cytoskeletal 6A	KRT6A	;sp|P02538|K2C6A_HUMAN Keratin, type II cytoskeletal 6A OS=Homo sapiens GN=KRT6A PE=1 SV=3	2	21	4	2	5	6	6	6	5	8	7	5	6	9	6	20	6	5	18	5	0	0	0	0	0	0	0	0	0	0	0	3	0	0	4	0	0	0	0	0	0	0
CON__P02662	CON__P02662	2	2	2				1	2	2	2	0	0	0	0	0	0	0	0	0	0	1	2	1	0	0	0	0	0	0	0	0	0	0	0	0	0	1	2	1	0	0	0	0	0	0	0	0	0
CON__P02768-1;P02768	CON__P02768-1;P02768	6;6	3;3	3;3	Serum albumin	ALB	;sp|P02768|ALBU_HUMAN Serum albumin OS=Homo sapiens GN=ALB PE=1 SV=2	2	6	3	3	3	3	3	3	3	3	3	3	3	4	3	3	6	3	3	3	0	0	0	0	0	0	0	0	0	1	0	0	3	0	0	0	0	0	0	0	0	0
CON__P02769	CON__P02769	43	43	40				1	43	43	40	40	38	41	39	36	34	35	37	40	41	39	40	37	36	34	39	40	38	41	39	36	34	35	37	40	41	39	40	37	36	34	39	37	35	38	36	33	31
CON__P02777	CON__P02777	4	4	4				1	4	4	4	3	1	2	0	1	3	3	4	3	2	1	2	3	2	3	2	3	1	2	0	1	3	3	4	3	2	1	2	3	2	3	2	3	1	2	0	1	3
CON__P05784	CON__P05784	17	4	4				1	17	4	4	13	12	11	13	13	14	14	12	14	13	11	12	11	14	11	10	2	2	1	3	1	2	2	2	3	2	1	1	1	3	2	1	2	2	1	3	1	2
CON__P05787;P05787;CON__Q9H552;CON__H-INV:HIT000016045;CON__Q9NSB2;CON__Q6ISB0;Q9NSB2;CON__P19013;P41219;P19013;P14136	CON__P05787;P05787	49;49;14;5;3;3;3;2;2;2;1	49;49;14;5;3;3;3;2;2;2;1	17;17;3;3;0;0;0;0;0;0;0	Keratin, type II cytoskeletal 8	KRT8	;sp|P05787|K2C8_HUMAN Keratin, type II cytoskeletal 8 OS=Homo sapiens GN=KRT8 PE=1 SV=7	11	49	49	17	47	46	46	48	48	46	48	46	45	46	45	47	46	46	47	48	47	46	46	48	48	46	48	46	45	46	45	47	46	46	47	48	16	16	16	16	17	17
CON__P08727;P08727;CON__Q99456;Q99456;CON__Q8N1A0;Q8N1A0	CON__P08727;P08727	42;42;4;4;1;1	40;40;4;4;1;1	23;23;2;2;0;0	Keratin, type I cytoskeletal 19	KRT19	;sp|P08727|K1C19_HUMAN Keratin, type I cytoskeletal 19 OS=Homo sapiens GN=KRT19 PE=1 SV=4	6	42	40	23	40	40	39	39	40	37	39	39	38	37	36	39	38	37	37	39	38	38	37	37	38	35	37	37	36	35	34	37	36	35	35	37	22	22	23	22	23	21
CON__P08730-1	CON__P08730-1	9	1	1				1	9	1	1	8	7	7	8	7	8	8	8	7	8	7	8	7	8	8	8	1	1	1	1	1	1	1	1	1	1	1	1	1	1	1	1	1	1	1	1	1	1
CON__P08779;P08779;CON__Q9Z2K1;CON__Q3ZAW8	CON__P08779;P08779	27;27;9;9	20;20;7;7	13;13;3;3	Keratin, type I cytoskeletal 16	KRT16	;sp|P08779|K1C16_HUMAN Keratin, type I cytoskeletal 16 OS=Homo sapiens GN=KRT16 PE=1 SV=4	4	27	20	13	12	13	9	8	9	11	10	11	10	16	9	26	12	12	21	9	5	6	4	2	3	5	4	4	4	10	3	20	6	6	15	2	1	3	1	0	0	2
CON__P12763;P02765	CON__P12763	8;3	8;3	8;3				2	8	8	8	8	7	8	8	8	7	7	7	7	7	8	7	7	7	7	8	8	7	8	8	8	7	7	7	7	7	8	7	7	7	7	8	8	7	8	8	8	7
CON__P13645;P13645;CON__P02535-1;CON__Q148H6;CON__Q7Z3Y7;Q7Z3Y7;CON__Q7Z3Z0;CON__Q7Z3Y8;Q7Z3Z0;Q7Z3Y8	CON__P13645;P13645	22;22;7;3;3;3;2;2;2;2	18;18;5;1;1;1;1;1;1;1	17;17;4;1;1;1;1;1;1;1	Keratin, type I cytoskeletal 10	KRT10	;sp|P13645|K1C10_HUMAN Keratin, type I cytoskeletal 10 OS=Homo sapiens GN=KRT10 PE=1 SV=6	10	22	18	17	13	12	10	16	11	14	14	12	12	16	16	19	9	9	19	13	9	8	7	13	8	11	11	8	9	13	13	16	6	5	16	9	9	8	7	12	8	10
CON__P13647;P13647	CON__P13647;P13647	17;17	8;8	4;4	Keratin, type II cytoskeletal 5	KRT5	;sp|P13647|K2C5_HUMAN Keratin, type II cytoskeletal 5 OS=Homo sapiens GN=KRT5 PE=1 SV=3	2	17	8	4	5	5	6	8	6	8	7	5	7	10	8	16	4	4	14	4	1	0	1	3	2	2	2	1	2	4	3	8	0	0	5	0	1	0	1	3	2	2
CON__P15497;P02647	CON__P15497	9;1	9;1	9;1				2	9	9	9	8	6	7	8	7	4	7	4	7	8	7	5	6	6	6	7	8	6	7	8	7	4	7	4	7	8	7	5	6	6	6	7	8	6	7	8	7	4
CON__P19001	CON__P19001	15	1	1				1	15	1	1	13	14	12	13	13	12	12	14	12	12	11	13	12	12	12	13	0	1	0	0	1	1	0	1	0	0	0	0	0	0	0	0	0	1	0	0	1	1
CON__P19012;P19012	CON__P19012;P19012	15;15	7;7	3;3	Keratin, type I cytoskeletal 15	KRT15	;sp|P19012|K1C15_HUMAN Keratin, type I cytoskeletal 15 OS=Homo sapiens GN=KRT15 PE=1 SV=3	2	15	7	3	12	10	11	8	10	12	11	12	13	9	9	9	7	9	8	7	4	3	4	2	3	5	4	5	6	2	3	2	1	2	1	1	1	1	2	1	1	1
CON__P34955	CON__P34955	9	9	9				1	9	9	9	8	8	9	8	6	7	5	7	9	9	9	8	9	8	7	9	8	8	9	8	6	7	5	7	9	9	9	8	9	8	7	9	8	8	9	8	6	7
CON__P35527;P35527	CON__P35527;P35527	23;23	22;22	22;22	Keratin, type I cytoskeletal 9	KRT9	;sp|P35527|K1C9_HUMAN Keratin, type I cytoskeletal 9 OS=Homo sapiens GN=KRT9 PE=1 SV=3	2	23	22	22	11	13	11	10	10	15	15	11	15	19	15	22	8	8	13	11	10	12	10	9	9	14	14	10	14	18	14	21	7	7	12	10	10	12	10	9	9	14
CON__P35908;P35908;CON__Q01546;Q01546;CON__Q9R0H5;CON__Q7Z794;Q7Z794;CON__Q14CN4-1;CON__Q6IME9;CON__Q3SY84;CON__Q7RTS7;CON__Q32MB2;Q14CN4;Q3SY84;Q7RTS7;Q86Y46;CON__REFSEQ:XP_932229	CON__P35908;P35908	19;19;4;4;3;3;3;2;2;2;2;2;2;2;2;2;1	13;13;1;1;0;0;0;0;0;0;0;0;0;0;0;0;0	10;10;0;0;0;0;0;0;0;0;0;0;0;0;0;0;0	Keratin, type II cytoskeletal 2 epidermal	KRT2	;sp|P35908|K22E_HUMAN Keratin, type II cytoskeletal 2 epidermal OS=Homo sapiens GN=KRT2 PE=1 SV=2	17	19	13	10	11	12	10	17	9	12	9	11	13	11	13	17	9	9	14	11	7	7	5	12	6	9	5	7	8	7	9	11	5	5	8	7	6	6	5	9	5	7
CON__P41361;P01008	CON__P41361	5;2	5;2	5;2				2	5	5	5	5	1	2	1	0	0	1	0	5	5	4	4	2	2	1	1	5	1	2	1	0	0	1	0	5	5	4	4	2	2	1	1	5	1	2	1	0	0
CON__P67983;Q8N339;P80297;P04732;P02795;P13640	CON__P67983;Q8N339;P80297;P04732;P02795;P13640	1;1;1;1;1;1	1;1;1;1;1;1	1;1;1;1;1;1	Metallothionein-1M;Metallothionein-1X;Metallothionein-1E;Metallothionein-2;Metallothionein-1G	MT1M;MT1X;MT1E;MT2A;MT1G	;sp|Q8N339|MT1M_HUMAN Metallothionein-1M OS=Homo sapiens GN=MT1M PE=3 SV=2;sp|P80297|MT1X_HUMAN Metallothionein-1X OS=Homo sapiens GN=MT1X PE=1 SV=1;sp|P04732|MT1E_HUMAN Metallothionein-1E OS=Homo sapiens GN=MT1E PE=1 SV=1;sp|P02795|MT2_HUMAN Metallothione	6	1	1	1	1	1	1	1	1	1	1	1	1	1	1	1	1	1	1	1	1	1	1	1	1	1	1	1	1	1	1	1	1	1	1	1	1	1	1	1	1	1
CON__P81644	CON__P81644	1	1	1				1	1	1	1	0	1	1	1	1	0	0	0	0	1	1	1	0	1	1	1	0	1	1	1	1	0	0	0	0	1	1	1	0	1	1	1	0	1	1	1	1	0
CON__Q03247;P02649	CON__Q03247	3;1	3;1	3;1				2	3	3	3	3	2	2	3	1	2	2	0	2	1	1	1	2	3	2	3	3	2	2	3	1	2	2	0	2	1	1	1	2	3	2	3	3	2	2	3	1	2
CON__Q04695;Q04695	CON__Q04695;Q04695	18;18	1;1	1;1	Keratin, type I cytoskeletal 17	KRT17	;sp|Q04695|K1C17_HUMAN Keratin, type I cytoskeletal 17 OS=Homo sapiens GN=KRT17 PE=1 SV=2	2	18	1	1	16	14	14	12	13	14	14	15	13	13	12	16	14	14	15	13	1	1	1	0	0	1	1	1	0	0	0	0	1	1	1	0	1	1	1	0	0	1
CON__Q29443;CON__Q0IIK2;CON__Q2HJF0;P02787;P02788	CON__Q29443;CON__Q0IIK2	31;31;1;1;1	31;31;1;1;1	31;31;1;1;1			;	5	31	31	31	25	25	24	29	24	24	23	22	22	24	24	25	26	24	21	23	25	25	24	29	24	24	23	22	22	24	24	25	26	24	21	23	25	25	24	29	24	24
CON__Q14525;Q14525	CON__Q14525;Q14525	3;3	1;1	1;1	Keratin, type I cuticular Ha3-II	KRT33B	;sp|Q14525|KT33B_HUMAN Keratin, type I cuticular Ha3-II OS=Homo sapiens GN=KRT33B PE=1 SV=3	2	3	1	1	1	1	1	1	3	1	1	1	1	1	1	1	1	1	1	1	0	0	0	0	1	0	0	0	0	0	0	0	0	0	0	0	0	0	0	0	1	0
CON__Q1RMK2	CON__Q1RMK2	3	3	3				1	3	3	3	3	3	2	1	1	2	1	2	2	3	1	3	3	3	1	2	3	3	2	1	1	2	1	2	2	3	1	3	3	3	1	2	3	3	2	1	1	2
CON__Q28065	CON__Q28065	2	2	2				1	2	2	2	1	1	1	1	1	1	1	1	1	2	1	1	1	1	1	0	1	1	1	1	1	1	1	1	1	2	1	1	1	1	1	0	1	1	1	1	1	1
CON__Q28107;P12259	CON__Q28107	34;7	34;7	34;7				2	34	34	34	24	25	25	25	19	18	19	17	23	27	23	21	21	22	16	21	24	25	25	25	19	18	19	17	23	27	23	21	21	22	16	21	24	25	25	25	19	18
CON__Q28194;P49746	CON__Q28194	17;1	2;0	2;0				2	17	2	2	12	12	8	8	7	7	8	6	11	11	13	7	12	12	15	13	2	2	1	2	2	0	1	1	1	2	2	2	1	1	2	2	2	2	1	2	2	0
CON__Q2UVX4	CON__Q2UVX4	10	10	8				1	10	10	8	8	6	5	4	3	2	2	3	5	8	7	6	3	3	2	2	8	6	5	4	3	2	2	3	5	8	7	6	3	3	2	2	6	4	3	3	2	1
CON__Q3SX09;P02042	CON__Q3SX09	12;2	12;2	8;0				2	12	12	8	11	10	10	9	9	10	10	9	9	10	11	9	9	10	8	10	11	10	10	9	9	10	10	9	9	10	11	9	9	10	8	10	7	6	6	5	6	6
CON__Q3T052;Q14624	CON__Q3T052	4;1	4;1	4;1				2	4	4	4	1	0	1	1	0	0	0	0	1	2	0	0	1	0	1	0	1	0	1	1	0	0	0	0	1	2	0	0	1	0	1	0	1	0	1	1	0	0
CON__Q3ZBD7	CON__Q3ZBD7	7	2	2				1	7	2	2	7	7	6	6	6	6	6	6	7	6	6	6	6	6	6	7	2	2	1	1	1	1	1	1	2	1	1	1	1	1	1	2	2	2	1	1	1	1
CON__Q3ZBS7;P04004	CON__Q3ZBS7	9;1	9;1	9;1				2	9	9	9	8	8	7	7	6	7	8	8	9	6	8	8	8	8	7	8	8	8	7	7	6	7	8	8	9	6	8	8	8	8	7	8	8	8	7	7	6	7
CON__Q497I4;CON__Q92764;Q92764;CON__Q6NTB9;CON__O76009;CON__Q14532;CON__A2AB72;CON__O76015;CON__O76013;CON__O76014;CON__Q2M2I5;O76009;Q14532;O76014;O76015;O76013;Q2M2I5	CON__Q497I4;CON__Q92764;Q92764	3;2;2;1;1;1;1;1;1;1;1;1;1;1;1;1;1	1;0;0;1;1;0;0;0;0;0;0;1;0;0;0;0;0	0;0;0;0;0;0;0;0;0;0;0;0;0;0;0;0;0	Keratin, type I cuticular Ha5	KRT35	;;sp|Q92764|KRT35_HUMAN Keratin, type I cuticular Ha5 OS=Homo sapiens GN=KRT35 PE=1 SV=5	17	3	1	0	2	2	2	2	3	2	2	2	2	2	2	2	2	2	2	2	0	0	0	0	1	0	0	0	0	0	0	0	0	0	0	0	0	0	0	0	0	0
CON__Q58D62	CON__Q58D62	3	3	3				1	3	3	3	1	3	1	0	1	0	0	1	3	3	1	1	0	1	0	1	1	3	1	0	1	0	0	1	3	3	1	1	0	1	0	1	1	3	1	0	1	0
CON__Q5D862;Q5D862	CON__Q5D862;Q5D862	2;2	2;2	2;2	Filaggrin-2	FLG2	;sp|Q5D862|FILA2_HUMAN Filaggrin-2 OS=Homo sapiens GN=FLG2 PE=1 SV=1	2	2	2	2	0	0	1	1	0	1	2	1	1	1	1	2	1	0	0	1	0	0	1	1	0	1	2	1	1	1	1	2	1	0	0	1	0	0	1	1	0	1
CON__Q6KB66-1;Q6KB66;CON__Q0VBK2	CON__Q6KB66-1;Q6KB66	19;19;4	18;18;4	18;18;4	Keratin, type II cytoskeletal 80	KRT80	;sp|Q6KB66|K2C80_HUMAN Keratin, type II cytoskeletal 80 OS=Homo sapiens GN=KRT80 PE=1 SV=2	3	19	18	18	17	15	16	19	16	13	14	14	17	16	15	17	14	15	16	14	16	14	15	18	15	12	13	13	16	15	14	16	13	14	15	13	16	14	15	18	15	12
CON__Q86YZ3;Q86YZ3	CON__Q86YZ3;Q86YZ3	4;4	4;4	4;4	Hornerin	HRNR	;sp|Q86YZ3|HORN_HUMAN Hornerin OS=Homo sapiens GN=HRNR PE=1 SV=2	2	4	4	4	2	0	1	2	1	3	1	2	1	1	2	3	1	1	1	1	2	0	1	2	1	3	1	2	1	1	2	3	1	1	1	1	2	0	1	2	1	3
CON__Q8VED5	CON__Q8VED5	8	1	0				1	8	1	0	5	6	6	6	5	5	5	5	6	5	5	7	5	5	8	5	1	1	1	1	1	1	1	1	1	1	1	0	1	1	1	1	0	0	0	0	0	0
CON__Q9QWL7	CON__Q9QWL7	19	2	0				1	19	2	0	18	16	16	15	16	15	15	17	16	16	14	18	16	15	17	16	2	1	1	1	1	1	1	1	1	1	1	2	1	1	1	1	0	0	0	0	0	0
CON__REFSEQ:XP_092267	CON__REFSEQ:XP_092267	4	1	1				1	4	1	1	3	2	3	3	3	2	2	2	2	2	3	2	2	2	3	3	0	0	0	0	0	0	0	0	0	0	0	0	0	0	1	0	0	0	0	0	0	0
Q13765;E9PAV3;Q9BZK3	Q13765;E9PAV3	5;5;2	5;5;2	5;5;2	Nascent polypeptide-associated complex subunit alpha;Nascent polypeptide-associated complex subunit alpha, muscle-specific form	NACA	sp|Q13765|NACA_HUMAN Nascent polypeptide-associated complex subunit alpha OS=Homo sapiens GN=NACA PE=1 SV=1;sp|E9PAV3|NACAM_HUMAN Nascent polypeptide-associated complex subunit alpha, muscle-specific form OS=Homo sapiens GN=NACA PE=1 SV=1	3	5	5	5	5	5	5	5	5	5	5	5	5	5	5	5	5	5	5	5	5	5	5	5	5	5	5	5	5	5	5	5	5	5	5	5	5	5	5	5	5	5
K7EJ46	K7EJ46	1	1	1	Small integral membrane protein 22	SMIM22	sp|K7EJ46|SIM22_HUMAN Small integral membrane protein 22 OS=Homo sapiens GN=SMIM22 PE=2 SV=1	1	1	1	1	1	0	0	0	0	1	0	0	1	1	0	0	0	0	0	0	1	0	0	0	0	1	0	0	1	1	0	0	0	0	0	0	1	0	0	0	0	1
L0R6Q1	L0R6Q1	4	4	4		SLC35A4	sp|L0R6Q1|S35U4_HUMAN SLC35A4 upstream open reading frame protein OS=Homo sapiens GN=SLC35A4 PE=3 SV=1	1	4	4	4	4	4	4	4	4	4	4	4	4	4	4	4	4	4	4	4	4	4	4	4	4	4	4	4	4	4	4	4	4	4	4	4	4	4	4	4	4	4
O00115	O00115	7	7	7	Deoxyribonuclease-2-alpha	DNASE2	sp|O00115|DNS2A_HUMAN Deoxyribonuclease-2-alpha OS=Homo sapiens GN=DNASE2 PE=1 SV=2	1	7	7	7	3	6	6	4	5	6	6	5	6	5	6	5	4	6	5	6	3	6	6	4	5	6	6	5	6	5	6	5	4	6	5	6	3	6	6	4	5	6
O00124	O00124	2	2	2	UBX domain-containing protein 8	UBXN8	sp|O00124|UBXN8_HUMAN UBX domain-containing protein 8 OS=Homo sapiens GN=UBXN8 PE=1 SV=2	1	2	2	2	1	1	1	1	0	1	1	1	1	1	1	1	2	1	2	1	1	1	1	1	0	1	1	1	1	1	1	1	2	1	2	1	1	1	1	1	0	1
O00139;Q8N4N8;Q99661	O00139	13;1;1	13;1;1	13;1;1	Kinesin-like protein KIF2A	KIF2A	sp|O00139|KIF2A_HUMAN Kinesin-like protein KIF2A OS=Homo sapiens GN=KIF2A PE=1 SV=3	3	13	13	13	7	7	8	8	8	10	9	8	6	8	10	6	7	8	8	10	7	7	8	8	8	10	9	8	6	8	10	6	7	8	8	10	7	7	8	8	8	10
O00148	O00148	24	24	12	ATP-dependent RNA helicase DDX39A	DDX39A	sp|O00148|DX39A_HUMAN ATP-dependent RNA helicase DDX39A OS=Homo sapiens GN=DDX39A PE=1 SV=2	1	24	24	12	22	22	22	21	22	24	22	21	21	21	21	22	23	22	22	23	22	22	22	21	22	24	22	21	21	21	21	22	23	22	22	23	11	11	10	10	11	12
O00151	O00151	9	9	9	PDZ and LIM domain protein 1	PDLIM1	sp|O00151|PDLI1_HUMAN PDZ and LIM domain protein 1 OS=Homo sapiens GN=PDLIM1 PE=1 SV=4	1	9	9	9	8	9	8	7	9	7	6	7	7	8	8	6	7	5	8	9	8	9	8	7	9	7	6	7	7	8	8	6	7	5	8	9	8	9	8	7	9	7
O00154	O00154	8	8	8	Cytosolic acyl coenzyme A thioester hydrolase	ACOT7	sp|O00154|BACH_HUMAN Cytosolic acyl coenzyme A thioester hydrolase OS=Homo sapiens GN=ACOT7 PE=1 SV=3	1	8	8	8	6	6	7	4	7	5	6	6	6	7	7	8	5	7	5	7	6	6	7	4	7	5	6	6	6	7	7	8	5	7	5	7	6	6	7	4	7	5
O00159	O00159	54	54	53	Unconventional myosin-Ic	MYO1C	sp|O00159|MYO1C_HUMAN Unconventional myosin-Ic OS=Homo sapiens GN=MYO1C PE=1 SV=4	1	54	54	53	50	48	51	47	50	48	50	46	49	50	49	52	52	49	46	48	50	48	51	47	50	48	50	46	49	50	49	52	52	49	46	48	49	47	50	46	49	47
O00161	O00161	9	9	9	Synaptosomal-associated protein 23	SNAP23	sp|O00161|SNP23_HUMAN Synaptosomal-associated protein 23 OS=Homo sapiens GN=SNAP23 PE=1 SV=1	1	9	9	9	8	7	9	8	8	7	8	7	7	9	8	7	4	6	4	6	8	7	9	8	8	7	8	7	7	9	8	7	4	6	4	6	8	7	9	8	8	7
O00165	O00165	8	8	8	HCLS1-associated protein X-1	HAX1	sp|O00165|HAX1_HUMAN HCLS1-associated protein X-1 OS=Homo sapiens GN=HAX1 PE=1 SV=2	1	8	8	8	7	8	8	7	8	8	8	8	8	8	7	7	8	8	7	8	7	8	8	7	8	8	8	8	8	8	7	7	8	8	7	8	7	8	8	7	8	8
O00170	O00170	13	13	13	AH receptor-interacting protein	AIP	sp|O00170|AIP_HUMAN AH receptor-interacting protein OS=Homo sapiens GN=AIP PE=1 SV=2	1	13	13	13	10	12	9	12	10	11	11	12	12	11	11	12	11	7	10	10	10	12	9	12	10	11	11	12	12	11	11	12	11	7	10	10	10	12	9	12	10	11
O00178	O00178	4	4	4	GTP-binding protein 1	GTPBP1	sp|O00178|GTPB1_HUMAN GTP-binding protein 1 OS=Homo sapiens GN=GTPBP1 PE=1 SV=3	1	4	4	4	2	2	2	0	2	1	1	1	3	2	2	3	2	0	3	2	2	2	2	0	2	1	1	1	3	2	2	3	2	0	3	2	2	2	2	0	2	1
O00186	O00186	21	21	20	Syntaxin-binding protein 3	STXBP3	sp|O00186|STXB3_HUMAN Syntaxin-binding protein 3 OS=Homo sapiens GN=STXBP3 PE=1 SV=2	1	21	21	20	14	16	18	18	15	15	15	12	13	13	14	13	14	12	15	14	14	16	18	18	15	15	15	12	13	13	14	13	14	12	15	14	13	15	17	18	14	14
O00189	O00189	6	6	6	AP-4 complex subunit mu-1	AP4M1	sp|O00189|AP4M1_HUMAN AP-4 complex subunit mu-1 OS=Homo sapiens GN=AP4M1 PE=1 SV=2	1	6	6	6	5	5	5	3	3	2	4	5	5	5	4	4	4	5	4	5	5	5	5	3	3	2	4	5	5	5	4	4	4	5	4	5	5	5	5	3	3	2
O00192	O00192	7	7	7	Armadillo repeat protein deleted in velo-cardio-facial syndrome	ARVCF	sp|O00192|ARVC_HUMAN Armadillo repeat protein deleted in velo-cardio-facial syndrome OS=Homo sapiens GN=ARVCF PE=1 SV=1	1	7	7	7	6	4	5	5	4	2	7	5	4	4	5	3	4	5	3	6	6	4	5	5	4	2	7	5	4	4	5	3	4	5	3	6	6	4	5	5	4	2
O00193	O00193	2	2	2	Small acidic protein	SMAP	sp|O00193|SMAP_HUMAN Small acidic protein OS=Homo sapiens GN=SMAP PE=1 SV=1	1	2	2	2	2	2	2	2	2	1	2	2	2	2	2	2	1	2	2	2	2	2	2	2	2	1	2	2	2	2	2	2	1	2	2	2	2	2	2	2	2	1
O00194	O00194	9	9	7	Ras-related protein Rab-27B	RAB27B	sp|O00194|RB27B_HUMAN Ras-related protein Rab-27B OS=Homo sapiens GN=RAB27B PE=1 SV=4	1	9	9	7	6	7	8	7	6	6	8	5	6	6	7	6	7	7	5	8	6	7	8	7	6	6	8	5	6	6	7	6	7	7	5	8	4	5	6	5	5	4
O00203;Q13367	O00203	29;5	29;5	29;5	AP-3 complex subunit beta-1	AP3B1	sp|O00203|AP3B1_HUMAN AP-3 complex subunit beta-1 OS=Homo sapiens GN=AP3B1 PE=1 SV=3	2	29	29	29	21	23	24	23	20	19	21	22	23	25	23	22	21	22	19	21	21	23	24	23	20	19	21	22	23	25	23	22	21	22	19	21	21	23	24	23	20	19
O00204	O00204	14	14	14	Sulfotransferase family cytosolic 2B member 1	SULT2B1	sp|O00204|ST2B1_HUMAN Sulfotransferase family cytosolic 2B member 1 OS=Homo sapiens GN=SULT2B1 PE=1 SV=2	1	14	14	14	13	11	12	9	10	11	12	11	13	13	10	13	11	10	8	9	13	11	12	9	10	11	12	11	13	13	10	13	11	10	8	9	13	11	12	9	10	11
O00212	O00212	3	3	3	Rho-related GTP-binding protein RhoD	RHOD	sp|O00212|RHOD_HUMAN Rho-related GTP-binding protein RhoD OS=Homo sapiens GN=RHOD PE=1 SV=2	1	3	3	3	2	3	1	1	2	3	2	3	2	1	2	1	3	2	2	1	2	3	1	1	2	3	2	3	2	1	2	1	3	2	2	1	2	3	1	1	2	3
O00214	O00214	3	3	3	Galectin-8	LGALS8	sp|O00214|LEG8_HUMAN Galectin-8 OS=Homo sapiens GN=LGALS8 PE=1 SV=4	1	3	3	3	2	2	2	2	2	1	2	1	2	2	2	1	3	3	2	3	2	2	2	2	2	1	2	1	2	2	2	1	3	3	2	3	2	2	2	2	2	1
O00217	O00217	7	7	7	NADH dehydrogenase [ubiquinone] iron-sulfur protein 8, mitochondrial	NDUFS8	sp|O00217|NDUS8_HUMAN NADH dehydrogenase [ubiquinone] iron-sulfur protein 8, mitochondrial OS=Homo sapiens GN=NDUFS8 PE=1 SV=1	1	7	7	7	7	6	6	7	6	6	7	7	6	6	6	6	7	7	7	7	7	6	6	7	6	6	7	7	6	6	6	6	7	7	7	7	7	6	6	7	6	6
O00220	O00220	4	4	4	Tumor necrosis factor receptor superfamily member 10A	TNFRSF10A	sp|O00220|TR10A_HUMAN Tumor necrosis factor receptor superfamily member 10A OS=Homo sapiens GN=TNFRSF10A PE=1 SV=3	1	4	4	4	2	0	2	2	2	2	1	1	0	2	2	0	4	4	4	4	2	0	2	2	2	2	1	1	0	2	2	0	4	4	4	4	2	0	2	2	2	2
O00231	O00231	25	25	25	26S proteasome non-ATPase regulatory subunit 11	PSMD11	sp|O00231|PSD11_HUMAN 26S proteasome non-ATPase regulatory subunit 11 OS=Homo sapiens GN=PSMD11 PE=1 SV=3	1	25	25	25	23	23	21	19	20	19	19	19	23	23	24	21	22	22	22	23	23	23	21	19	20	19	19	19	23	23	24	21	22	22	22	23	23	23	21	19	20	19
O00232	O00232	17	17	17	26S proteasome non-ATPase regulatory subunit 12	PSMD12	sp|O00232|PSD12_HUMAN 26S proteasome non-ATPase regulatory subunit 12 OS=Homo sapiens GN=PSMD12 PE=1 SV=3	1	17	17	17	13	14	13	12	14	12	15	15	15	14	14	12	15	12	13	13	13	14	13	12	14	12	15	15	15	14	14	12	15	12	13	13	13	14	13	12	14	12
O00233	O00233	9	9	9	26S proteasome non-ATPase regulatory subunit 9	PSMD9	sp|O00233|PSMD9_HUMAN 26S proteasome non-ATPase regulatory subunit 9 OS=Homo sapiens GN=PSMD9 PE=1 SV=3	1	9	9	9	6	6	7	8	6	6	6	6	6	7	7	6	6	7	7	6	6	6	7	8	6	6	6	6	6	7	7	6	6	7	7	6	6	6	7	8	6	6
O00244	O00244	8	8	8	Copper transport protein ATOX1	ATOX1	sp|O00244|ATOX1_HUMAN Copper transport protein ATOX1 OS=Homo sapiens GN=ATOX1 PE=1 SV=1	1	8	8	8	7	7	7	7	6	6	4	6	8	7	5	7	5	6	5	7	7	7	7	7	6	6	4	6	8	7	5	7	5	6	5	7	7	7	7	7	6	6
O00255	O00255	2	2	2	Menin	MEN1	sp|O00255|MEN1_HUMAN Menin OS=Homo sapiens GN=MEN1 PE=1 SV=4	1	2	2	2	0	1	1	0	2	2	2	1	1	1	1	1	1	1	0	0	0	1	1	0	2	2	2	1	1	1	1	1	1	1	0	0	0	1	1	0	2	2
O00257	O00257	11	11	11	E3 SUMO-protein ligase CBX4	CBX4	sp|O00257|CBX4_HUMAN E3 SUMO-protein ligase CBX4 OS=Homo sapiens GN=CBX4 PE=1 SV=3	1	11	11	11	6	6	3	4	5	4	4	4	7	5	8	5	6	7	9	9	6	6	3	4	5	4	4	4	7	5	8	5	6	7	9	9	6	6	3	4	5	4
O00258	O00258	2	2	2	Tail-anchored protein insertion receptor WRB	WRB	sp|O00258|WRB_HUMAN Tail-anchored protein insertion receptor WRB OS=Homo sapiens GN=WRB PE=1 SV=2	1	2	2	2	1	1	2	2	2	2	2	2	1	2	2	2	2	2	2	2	1	1	2	2	2	2	2	2	1	2	2	2	2	2	2	2	1	1	2	2	2	2
O00264	O00264	12	12	11	Membrane-associated progesterone receptor component 1	PGRMC1	sp|O00264|PGRC1_HUMAN Membrane-associated progesterone receptor component 1 OS=Homo sapiens GN=PGRMC1 PE=1 SV=3	1	12	12	11	9	9	9	8	9	10	10	10	9	9	10	10	10	11	11	10	9	9	9	8	9	10	10	10	9	9	10	10	10	11	11	10	8	8	8	7	8	9
O00267	O00267	25	25	25	Transcription elongation factor SPT5	SUPT5H	sp|O00267|SPT5H_HUMAN Transcription elongation factor SPT5 OS=Homo sapiens GN=SUPT5H PE=1 SV=1	1	25	25	25	19	21	20	24	21	20	20	23	21	21	18	22	19	22	21	22	19	21	20	24	21	20	20	23	21	21	18	22	19	22	21	22	19	21	20	24	21	20
O00268	O00268	7	7	7	Transcription initiation factor TFIID subunit 4	TAF4	sp|O00268|TAF4_HUMAN Transcription initiation factor TFIID subunit 4 OS=Homo sapiens GN=TAF4 PE=1 SV=2	1	7	7	7	3	2	3	4	5	4	4	4	1	4	3	3	2	2	0	3	3	2	3	4	5	4	4	4	1	4	3	3	2	2	0	3	3	2	3	4	5	4
O00273	O00273	7	7	7	DNA fragmentation factor subunit alpha	DFFA	sp|O00273|DFFA_HUMAN DNA fragmentation factor subunit alpha OS=Homo sapiens GN=DFFA PE=1 SV=1	1	7	7	7	5	1	3	6	5	5	4	4	4	6	4	6	4	4	5	6	5	1	3	6	5	5	4	4	4	6	4	6	4	4	5	6	5	1	3	6	5	5
O00287	O00287	2	2	2	Regulatory factor X-associated protein	RFXAP	sp|O00287|RFXAP_HUMAN Regulatory factor X-associated protein OS=Homo sapiens GN=RFXAP PE=1 SV=1	1	2	2	2	2	1	1	1	2	2	2	2	2	1	2	2	1	2	2	2	2	1	1	1	2	2	2	2	2	1	2	2	1	2	2	2	2	1	1	1	2	2
O00291	O00291	3	2	2	Huntingtin-interacting protein 1	HIP1	sp|O00291|HIP1_HUMAN Huntingtin-interacting protein 1 OS=Homo sapiens GN=HIP1 PE=1 SV=5	1	3	2	2	1	1	1	0	2	2	3	2	1	1	1	1	2	2	2	2	0	0	0	0	1	1	2	1	0	0	0	0	1	1	1	1	0	0	0	0	1	1
O00299	O00299	17	17	17	Chloride intracellular channel protein 1	CLIC1	sp|O00299|CLIC1_HUMAN Chloride intracellular channel protein 1 OS=Homo sapiens GN=CLIC1 PE=1 SV=4	1	17	17	17	16	16	15	16	15	14	15	14	14	16	16	16	13	14	14	15	16	16	15	16	15	14	15	14	14	16	16	16	13	14	14	15	16	16	15	16	15	14
O00303	O00303	12	12	12	Eukaryotic translation initiation factor 3 subunit F	EIF3F	sp|O00303|EIF3F_HUMAN Eukaryotic translation initiation factor 3 subunit F OS=Homo sapiens GN=EIF3F PE=1 SV=1	1	12	12	12	12	12	12	11	12	12	11	11	11	12	12	12	11	12	10	12	12	12	12	11	12	12	11	11	11	12	12	12	11	12	10	12	12	12	12	11	12	12
O00308	O00308	6	5	5	NEDD4-like E3 ubiquitin-protein ligase WWP2	WWP2	sp|O00308|WWP2_HUMAN NEDD4-like E3 ubiquitin-protein ligase WWP2 OS=Homo sapiens GN=WWP2 PE=1 SV=2	1	6	5	5	4	1	3	5	2	1	3	2	0	2	3	1	3	2	2	3	3	0	2	4	1	0	2	1	0	1	2	0	2	1	1	2	3	0	2	4	1	0
O00330	O00330	10	10	10	Pyruvate dehydrogenase protein X component, mitochondrial	PDHX	sp|O00330|ODPX_HUMAN Pyruvate dehydrogenase protein X component, mitochondrial OS=Homo sapiens GN=PDHX PE=1 SV=3	1	10	10	10	6	7	6	7	6	6	6	6	5	6	6	6	8	8	7	6	6	7	6	7	6	6	6	6	5	6	6	6	8	8	7	6	6	7	6	7	6	6
O00399	O00399	3	3	3	Dynactin subunit 6	DCTN6	sp|O00399|DCTN6_HUMAN Dynactin subunit 6 OS=Homo sapiens GN=DCTN6 PE=1 SV=1	1	3	3	3	3	3	2	1	1	3	3	3	3	2	3	3	2	2	2	1	3	3	2	1	1	3	3	3	3	2	3	3	2	2	2	1	3	3	2	1	1	3
O00400	O00400	6	6	6	Acetyl-coenzyme A transporter 1	SLC33A1	sp|O00400|ACATN_HUMAN Acetyl-coenzyme A transporter 1 OS=Homo sapiens GN=SLC33A1 PE=1 SV=1	1	6	6	6	4	6	5	4	4	4	5	4	5	4	4	5	6	5	4	5	4	6	5	4	4	4	5	4	5	4	4	5	6	5	4	5	4	6	5	4	4	4
O00401	O00401	10	10	10	Neural Wiskott-Aldrich syndrome protein	WASL	sp|O00401|WASL_HUMAN Neural Wiskott-Aldrich syndrome protein OS=Homo sapiens GN=WASL PE=1 SV=2	1	10	10	10	7	9	7	5	2	2	4	6	9	9	6	7	4	7	5	7	7	9	7	5	2	2	4	6	9	9	6	7	4	7	5	7	7	9	7	5	2	2
O00410	O00410	39	39	37	Importin-5	IPO5	sp|O00410|IPO5_HUMAN Importin-5 OS=Homo sapiens GN=IPO5 PE=1 SV=4	1	39	39	37	28	36	30	30	32	32	33	33	31	29	33	31	33	32	32	32	28	36	30	30	32	32	33	33	31	29	33	31	33	32	32	32	27	34	28	29	30	30
O00411	O00411	3	3	3	DNA-directed RNA polymerase, mitochondrial	POLRMT	sp|O00411|RPOM_HUMAN DNA-directed RNA polymerase, mitochondrial OS=Homo sapiens GN=POLRMT PE=1 SV=2	1	3	3	3	2	1	2	2	2	0	2	2	1	0	2	1	1	0	0	1	2	1	2	2	2	0	2	2	1	0	2	1	1	0	0	1	2	1	2	2	2	0
O00418	O00418	3	3	3	Eukaryotic elongation factor 2 kinase	EEF2K	sp|O00418|EF2K_HUMAN Eukaryotic elongation factor 2 kinase OS=Homo sapiens GN=EEF2K PE=1 SV=2	1	3	3	3	3	3	1	2	2	2	2	3	2	3	2	2	1	1	1	2	3	3	1	2	2	2	2	3	2	3	2	2	1	1	1	2	3	3	1	2	2	2
O00422	O00422	11	11	11	Histone deacetylase complex subunit SAP18	SAP18	sp|O00422|SAP18_HUMAN Histone deacetylase complex subunit SAP18 OS=Homo sapiens GN=SAP18 PE=1 SV=1	1	11	11	11	7	7	9	7	8	8	7	8	7	9	8	8	9	10	8	10	7	7	9	7	8	8	7	8	7	9	8	8	9	10	8	10	7	7	9	7	8	8
O00425	O00425	1	1	1	Insulin-like growth factor 2 mRNA-binding protein 3	IGF2BP3	sp|O00425|IF2B3_HUMAN Insulin-like growth factor 2 mRNA-binding protein 3 OS=Homo sapiens GN=IGF2BP3 PE=1 SV=2	1	1	1	1	1	1	1	1	1	1	1	1	1	1	1	1	1	1	0	1	1	1	1	1	1	1	1	1	1	1	1	1	1	1	0	1	1	1	1	1	1	1
O00429	O00429	22	22	22	Dynamin-1-like protein	DNM1L	sp|O00429|DNM1L_HUMAN Dynamin-1-like protein OS=Homo sapiens GN=DNM1L PE=1 SV=2	1	22	22	22	19	16	19	18	16	16	15	17	18	19	17	19	14	14	12	13	19	16	19	18	16	16	15	17	18	19	17	19	14	14	12	13	19	16	19	18	16	16
O00442	O00442	6	6	6	RNA 3-terminal phosphate cyclase	RTCA	sp|O00442|RTCA_HUMAN RNA 3-terminal phosphate cyclase OS=Homo sapiens GN=RTCA PE=1 SV=1	1	6	6	6	4	4	4	5	4	4	4	4	6	5	5	5	4	4	5	4	4	4	4	5	4	4	4	4	6	5	5	5	4	4	5	4	4	4	4	5	4	4
O00443	O00443	7	7	7	Phosphatidylinositol 4-phosphate 3-kinase C2 domain-containing subunit alpha	PIK3C2A	sp|O00443|P3C2A_HUMAN Phosphatidylinositol 4-phosphate 3-kinase C2 domain-containing subunit alpha OS=Homo sapiens GN=PIK3C2A PE=1 SV=2	1	7	7	7	2	3	3	2	3	4	3	3	2	2	3	1	7	4	2	2	2	3	3	2	3	4	3	3	2	2	3	1	7	4	2	2	2	3	3	2	3	4
O00458	O00458	11	11	11	Interferon-related developmental regulator 1	IFRD1	sp|O00458|IFRD1_HUMAN Interferon-related developmental regulator 1 OS=Homo sapiens GN=IFRD1 PE=1 SV=4	1	11	11	11	4	6	7	6	1	0	1	1	5	4	5	4	11	10	8	10	4	6	7	6	1	0	1	1	5	4	5	4	11	10	8	10	4	6	7	6	1	0
O00459	O00459	7	7	7	Phosphatidylinositol 3-kinase regulatory subunit beta	PIK3R2	sp|O00459|P85B_HUMAN Phosphatidylinositol 3-kinase regulatory subunit beta OS=Homo sapiens GN=PIK3R2 PE=1 SV=2	1	7	7	7	5	3	4	2	3	5	3	3	3	4	3	3	2	0	0	0	5	3	4	2	3	5	3	3	3	4	3	3	2	0	0	0	5	3	4	2	3	5
O00461	O00461	14	14	14	Golgi integral membrane protein 4	GOLIM4	sp|O00461|GOLI4_HUMAN Golgi integral membrane protein 4 OS=Homo sapiens GN=GOLIM4 PE=1 SV=1	1	14	14	14	8	8	8	10	11	9	11	9	7	7	6	8	10	10	8	11	8	8	8	10	11	9	11	9	7	7	6	8	10	10	8	11	8	8	8	10	11	9
O00462	O00462	5	4	4	Beta-mannosidase	MANBA	sp|O00462|MANBA_HUMAN Beta-mannosidase OS=Homo sapiens GN=MANBA PE=2 SV=3	1	5	4	4	1	3	3	2	5	4	3	2	3	1	2	2	3	1	1	4	0	2	2	1	4	3	2	1	3	1	1	2	2	0	1	3	0	2	2	1	4	3
O00468	O00468	26	26	26	Agrin;Agrin N-terminal 110 kDa subunit;Agrin C-terminal 110 kDa subunit;Agrin C-terminal 90 kDa fragment;Agrin C-terminal 22 kDa fragment	AGRN	sp|O00468|AGRIN_HUMAN Agrin OS=Homo sapiens GN=AGRN PE=1 SV=5	1	26	26	26	16	18	16	15	21	18	17	17	13	11	15	16	19	19	16	21	16	18	16	15	21	18	17	17	13	11	15	16	19	19	16	21	16	18	16	15	21	18
O00471	O00471	17	17	17	Exocyst complex component 5	EXOC5	sp|O00471|EXOC5_HUMAN Exocyst complex component 5 OS=Homo sapiens GN=EXOC5 PE=1 SV=1	1	17	17	17	9	7	8	13	11	11	8	8	8	9	9	8	9	9	7	9	9	7	8	13	11	11	8	8	8	9	9	8	9	9	7	9	9	7	8	13	11	11
O00479	O00479	1	1	1	High mobility group nucleosome-binding domain-containing protein 4	HMGN4	sp|O00479|HMGN4_HUMAN High mobility group nucleosome-binding domain-containing protein 4 OS=Homo sapiens GN=HMGN4 PE=1 SV=3	1	1	1	1	1	1	1	1	1	1	1	1	1	1	1	1	1	1	1	1	1	1	1	1	1	1	1	1	1	1	1	1	1	1	1	1	1	1	1	1	1	1
O00483	O00483	3	3	3	Cytochrome c oxidase subunit NDUFA4	NDUFA4	sp|O00483|NDUA4_HUMAN Cytochrome c oxidase subunit NDUFA4 OS=Homo sapiens GN=NDUFA4 PE=1 SV=1	1	3	3	3	3	3	3	3	3	3	3	3	3	3	3	3	3	3	3	3	3	3	3	3	3	3	3	3	3	3	3	3	3	3	3	3	3	3	3	3	3	3
O00487	O00487	9	9	9	26S proteasome non-ATPase regulatory subunit 14	PSMD14	sp|O00487|PSDE_HUMAN 26S proteasome non-ATPase regulatory subunit 14 OS=Homo sapiens GN=PSMD14 PE=1 SV=1	1	9	9	9	9	8	9	9	8	8	9	9	8	8	8	8	9	8	7	9	9	8	9	9	8	8	9	9	8	8	8	8	9	8	7	9	9	8	9	9	8	8
O00488	O00488	4	4	4	Zinc finger protein 593	ZNF593	sp|O00488|ZN593_HUMAN Zinc finger protein 593 OS=Homo sapiens GN=ZNF593 PE=1 SV=2	1	4	4	4	3	3	2	3	2	3	3	3	3	2	3	3	2	3	4	3	3	3	2	3	2	3	3	3	3	2	3	3	2	3	4	3	3	3	2	3	2	3
O00505	O00505	13	9	9	Importin subunit alpha-4	KPNA3	sp|O00505|IMA4_HUMAN Importin subunit alpha-4 OS=Homo sapiens GN=KPNA3 PE=1 SV=2	1	13	9	9	11	12	12	11	11	10	11	11	11	10	11	11	9	12	11	11	8	9	8	7	8	7	7	8	7	7	7	8	7	8	7	7	8	9	8	7	8	7
O00515	O00515	19	19	19	Ladinin-1	LAD1	sp|O00515|LAD1_HUMAN Ladinin-1 OS=Homo sapiens GN=LAD1 PE=1 SV=2	1	19	19	19	16	17	16	17	15	17	16	16	16	16	17	14	15	16	16	15	16	17	16	17	15	17	16	16	16	16	17	14	15	16	16	15	16	17	16	17	15	17
O00519	O00519	10	10	10	Fatty-acid amide hydrolase 1	FAAH	sp|O00519|FAAH1_HUMAN Fatty-acid amide hydrolase 1 OS=Homo sapiens GN=FAAH PE=1 SV=2	1	10	10	10	6	7	8	4	6	7	8	7	6	3	7	8	8	7	8	7	6	7	8	4	6	7	8	7	6	3	7	8	8	7	8	7	6	7	8	4	6	7
O00541	O00541	20	20	20	Pescadillo homolog	PES1	sp|O00541|PESC_HUMAN Pescadillo homolog OS=Homo sapiens GN=PES1 PE=1 SV=1	1	20	20	20	13	19	15	18	17	15	18	17	18	18	19	17	18	18	18	18	13	19	15	18	17	15	18	17	18	18	19	17	18	18	18	18	13	19	15	18	17	15
O00559	O00559	2	2	2	Receptor-binding cancer antigen expressed on SiSo cells	EBAG9	sp|O00559|RCAS1_HUMAN Receptor-binding cancer antigen expressed on SiSo cells OS=Homo sapiens GN=EBAG9 PE=1 SV=1	1	2	2	2	1	1	1	1	1	1	0	1	1	1	1	1	1	1	2	1	1	1	1	1	1	1	0	1	1	1	1	1	1	1	2	1	1	1	1	1	1	1
O00560	O00560	4	4	4	Syntenin-1	SDCBP	sp|O00560|SDCB1_HUMAN Syntenin-1 OS=Homo sapiens GN=SDCBP PE=1 SV=1	1	4	4	4	2	2	3	1	1	1	2	2	3	1	1	2	3	3	2	3	2	2	3	1	1	1	2	2	3	1	1	2	3	3	2	3	2	2	3	1	1	1
O00566	O00566	13	13	13	U3 small nucleolar ribonucleoprotein protein MPP10	MPHOSPH10	sp|O00566|MPP10_HUMAN U3 small nucleolar ribonucleoprotein protein MPP10 OS=Homo sapiens GN=MPHOSPH10 PE=1 SV=2	1	13	13	13	12	11	12	12	11	12	13	12	11	12	10	12	13	12	11	12	12	11	12	12	11	12	13	12	11	12	10	12	13	12	11	12	12	11	12	12	11	12
O00567	O00567	35	35	35	Nucleolar protein 56	NOP56	sp|O00567|NOP56_HUMAN Nucleolar protein 56 OS=Homo sapiens GN=NOP56 PE=1 SV=4	1	35	35	35	29	29	29	27	30	28	28	28	27	27	29	28	30	30	33	28	29	29	29	27	30	28	28	28	27	27	29	28	30	30	33	28	29	29	29	27	30	28
O00571;O15523	O00571;O15523	37;27	36;26	34;24	ATP-dependent RNA helicase DDX3X;ATP-dependent RNA helicase DDX3Y	DDX3X;DDX3Y	sp|O00571|DDX3X_HUMAN ATP-dependent RNA helicase DDX3X OS=Homo sapiens GN=DDX3X PE=1 SV=3;sp|O15523|DDX3Y_HUMAN ATP-dependent RNA helicase DDX3Y OS=Homo sapiens GN=DDX3Y PE=1 SV=2	2	37	36	34	32	28	30	32	31	29	29	28	27	29	32	28	27	30	27	30	31	27	29	31	30	28	28	27	26	28	31	27	26	29	26	29	29	25	27	29	28	26
O00584	O00584	6	6	6	Ribonuclease T2	RNASET2	sp|O00584|RNT2_HUMAN Ribonuclease T2 OS=Homo sapiens GN=RNASET2 PE=1 SV=2	1	6	6	6	2	5	4	4	5	3	5	4	4	3	6	3	3	3	4	4	2	5	4	4	5	3	5	4	4	3	6	3	3	3	4	4	2	5	4	4	5	3
O00592	O00592	5	5	5	Podocalyxin	PODXL	sp|O00592|PODXL_HUMAN Podocalyxin OS=Homo sapiens GN=PODXL PE=1 SV=2	1	5	5	5	5	2	4	4	4	4	4	4	2	4	4	3	3	3	3	3	5	2	4	4	4	4	4	4	2	4	4	3	3	3	3	3	5	2	4	4	4	4
O00623	O00623	2	2	2	Peroxisome assembly protein 12	PEX12	sp|O00623|PEX12_HUMAN Peroxisome assembly protein 12 OS=Homo sapiens GN=PEX12 PE=1 SV=1	1	2	2	2	0	0	1	1	0	0	1	1	0	0	1	0	1	0	1	1	0	0	1	1	0	0	1	1	0	0	1	0	1	0	1	1	0	0	1	1	0	0
O00625	O00625	8	8	8	Pirin	PIR	sp|O00625|PIR_HUMAN Pirin OS=Homo sapiens GN=PIR PE=1 SV=1	1	8	8	8	5	6	6	5	4	4	4	5	7	6	5	6	6	7	7	7	5	6	6	5	4	4	4	5	7	6	5	6	6	7	7	7	5	6	6	5	4	4
O00629	O00629	17	17	13	Importin subunit alpha-3	KPNA4	sp|O00629|IMA3_HUMAN Importin subunit alpha-3 OS=Homo sapiens GN=KPNA4 PE=1 SV=1	1	17	17	13	12	12	13	14	14	14	13	12	12	13	12	13	12	14	14	12	12	12	13	14	14	14	13	12	12	13	12	13	12	14	14	12	9	9	9	10	11	11
O00743	O00743	9	9	9	Serine/threonine-protein phosphatase 6 catalytic subunit;Serine/threonine-protein phosphatase 6 catalytic subunit, N-terminally processed	PPP6C	sp|O00743|PPP6_HUMAN Serine/threonine-protein phosphatase 6 catalytic subunit OS=Homo sapiens GN=PPP6C PE=1 SV=1	1	9	9	9	9	8	6	9	8	9	7	9	9	8	7	9	6	5	7	7	9	8	6	9	8	9	7	9	9	8	7	9	6	5	7	7	9	8	6	9	8	9
O00754	O00754	14	14	14	Lysosomal alpha-mannosidase;Lysosomal alpha-mannosidase A peptide;Lysosomal alpha-mannosidase B peptide;Lysosomal alpha-mannosidase C peptide;Lysosomal alpha-mannosidase D peptide;Lysosomal alpha-mannosidase E peptide	MAN2B1	sp|O00754|MA2B1_HUMAN Lysosomal alpha-mannosidase OS=Homo sapiens GN=MAN2B1 PE=1 SV=3	1	14	14	14	10	10	10	11	13	13	10	10	7	9	7	8	7	11	6	8	10	10	10	11	13	13	10	10	7	9	7	8	7	11	6	8	10	10	10	11	13	13
O00757	O00757	2	1	1	Fructose-1,6-bisphosphatase isozyme 2	FBP2	sp|O00757|F16P2_HUMAN Fructose-1,6-bisphosphatase isozyme 2 OS=Homo sapiens GN=FBP2 PE=1 SV=2	1	2	1	1	2	2	1	2	1	1	2	2	2	2	1	2	2	1	1	1	1	1	0	1	0	0	1	1	1	1	0	1	1	0	0	0	1	1	0	1	0	0
O00762	O00762	3	3	3	Ubiquitin-conjugating enzyme E2 C	UBE2C	sp|O00762|UBE2C_HUMAN Ubiquitin-conjugating enzyme E2 C OS=Homo sapiens GN=UBE2C PE=1 SV=1	1	3	3	3	3	1	2	2	2	1	2	2	1	2	1	2	1	3	0	0	3	1	2	2	2	1	2	2	1	2	1	2	1	3	0	0	3	1	2	2	2	1
O00764	O00764	10	10	10	Pyridoxal kinase	PDXK	sp|O00764|PDXK_HUMAN Pyridoxal kinase OS=Homo sapiens GN=PDXK PE=1 SV=1	1	10	10	10	5	6	4	6	5	4	6	7	6	7	8	6	8	6	9	7	5	6	4	6	5	4	6	7	6	7	8	6	8	6	9	7	5	6	4	6	5	4
O00767	O00767	10	10	10	Acyl-CoA desaturase	SCD	sp|O00767|ACOD_HUMAN Acyl-CoA desaturase OS=Homo sapiens GN=SCD PE=1 SV=2	1	10	10	10	7	5	5	5	5	5	5	6	7	5	7	5	9	9	9	9	7	5	5	5	5	5	5	6	7	5	7	5	9	9	9	9	7	5	5	5	5	5
O14493	O14493	2	2	2	Claudin-4	CLDN4	sp|O14493|CLD4_HUMAN Claudin-4 OS=Homo sapiens GN=CLDN4 PE=1 SV=1	1	2	2	2	0	2	2	2	2	1	1	0	2	1	2	2	2	2	2	2	0	2	2	2	2	1	1	0	2	1	2	2	2	2	2	2	0	2	2	2	2	1
O14497	O14497	22	22	20	AT-rich interactive domain-containing protein 1A	ARID1A	sp|O14497|ARI1A_HUMAN AT-rich interactive domain-containing protein 1A OS=Homo sapiens GN=ARID1A PE=1 SV=3	1	22	22	20	17	15	15	17	16	17	15	18	15	12	15	13	18	15	12	11	17	15	15	17	16	17	15	18	15	12	15	13	18	15	12	11	16	14	14	17	14	16
O14519;O75956	O14519;O75956	2;1	2;1	2;1	Cyclin-dependent kinase 2-associated protein 1;Cyclin-dependent kinase 2-associated protein 2	CDK2AP1;CDK2AP2	sp|O14519|CDKA1_HUMAN Cyclin-dependent kinase 2-associated protein 1 OS=Homo sapiens GN=CDK2AP1 PE=1 SV=1;sp|O75956|CDKA2_HUMAN Cyclin-dependent kinase 2-associated protein 2 OS=Homo sapiens GN=CDK2AP2 PE=1 SV=1	2	2	2	2	0	0	0	1	0	1	1	1	0	1	0	0	0	0	0	0	0	0	0	1	0	1	1	1	0	1	0	0	0	0	0	0	0	0	0	1	0	1
O14521	O14521	2	2	2	Succinate dehydrogenase [ubiquinone] cytochrome b small subunit, mitochondrial	SDHD	sp|O14521|DHSD_HUMAN Succinate dehydrogenase [ubiquinone] cytochrome b small subunit, mitochondrial OS=Homo sapiens GN=SDHD PE=1 SV=1	1	2	2	2	2	2	2	0	2	2	2	2	2	2	2	2	2	2	2	2	2	2	2	0	2	2	2	2	2	2	2	2	2	2	2	2	2	2	2	0	2	2
O14523	O14523	4	4	4	C2 domain-containing protein 2-like	C2CD2L	sp|O14523|C2C2L_HUMAN Phospholipid transfer protein C2CD2L OS=Homo sapiens GN=C2CD2L PE=1 SV=3	1	4	4	4	2	2	3	2	3	4	3	3	2	3	3	2	2	4	4	3	2	2	3	2	3	4	3	3	2	3	3	2	2	4	4	3	2	2	3	2	3	4
O14524	O14524	1	1	1	Transmembrane protein 194A	TMEM194A	sp|O14524|NEMP1_HUMAN Nuclear envelope integral membrane protein 1 OS=Homo sapiens GN=NEMP1 PE=1 SV=2	1	1	1	1	0	0	0	0	1	1	1	1	1	0	1	1	0	1	1	1	0	0	0	0	1	1	1	1	1	0	1	1	0	1	1	1	0	0	0	0	1	1
O14530	O14530	5	5	5	Thioredoxin domain-containing protein 9	TXNDC9	sp|O14530|TXND9_HUMAN Thioredoxin domain-containing protein 9 OS=Homo sapiens GN=TXNDC9 PE=1 SV=2	1	5	5	5	3	3	3	3	3	3	3	3	4	4	3	4	3	3	2	2	3	3	3	3	3	3	3	3	4	4	3	4	3	3	2	2	3	3	3	3	3	3
O14545	O14545	5	5	5	TRAF-type zinc finger domain-containing protein 1	TRAFD1	sp|O14545|TRAD1_HUMAN TRAF-type zinc finger domain-containing protein 1 OS=Homo sapiens GN=TRAFD1 PE=1 SV=1	1	5	5	5	4	3	3	1	3	3	2	3	4	3	3	4	3	3	1	3	4	3	3	1	3	3	2	3	4	3	3	4	3	3	1	3	4	3	3	1	3	3
O14548	O14548	6	6	6	Cytochrome c oxidase subunit 7A-related protein, mitochondrial	COX7A2L	sp|O14548|COX7R_HUMAN Cytochrome c oxidase subunit 7A-related protein, mitochondrial OS=Homo sapiens GN=COX7A2L PE=1 SV=2	1	6	6	6	3	2	4	5	6	4	4	4	3	3	4	4	4	3	4	4	3	2	4	5	6	4	4	4	3	3	4	4	4	3	4	4	3	2	4	5	6	4
O14558	O14558	1	1	1	Heat shock protein beta-6	HSPB6	sp|O14558|HSPB6_HUMAN Heat shock protein beta-6 OS=Homo sapiens GN=HSPB6 PE=1 SV=2	1	1	1	1	1	1	1	0	1	0	0	0	1	1	1	1	1	0	1	1	1	1	1	0	1	0	0	0	1	1	1	1	1	0	1	1	1	1	1	0	1	0
O14561	O14561	7	7	7	Acyl carrier protein, mitochondrial	NDUFAB1	sp|O14561|ACPM_HUMAN Acyl carrier protein, mitochondrial OS=Homo sapiens GN=NDUFAB1 PE=1 SV=3	1	7	7	7	7	6	7	7	7	7	6	7	6	7	7	7	7	7	7	7	7	6	7	7	7	7	6	7	6	7	7	7	7	7	7	7	7	6	7	7	7	7
O14562	O14562	10	10	10	Ubiquitin domain-containing protein UBFD1	UBFD1	sp|O14562|UBFD1_HUMAN Ubiquitin domain-containing protein UBFD1 OS=Homo sapiens GN=UBFD1 PE=1 SV=2	1	10	10	10	8	7	7	10	7	6	6	7	9	8	7	7	6	7	8	7	8	7	7	10	7	6	6	7	9	8	7	7	6	7	8	7	8	7	7	10	7	6
O14576	O14576	1	1	1	Cytoplasmic dynein 1 intermediate chain 1	DYNC1I1	sp|O14576|DC1I1_HUMAN Cytoplasmic dynein 1 intermediate chain 1 OS=Homo sapiens GN=DYNC1I1 PE=1 SV=2	1	1	1	1	0	0	0	0	0	0	0	1	0	0	0	0	0	1	0	0	0	0	0	0	0	0	0	1	0	0	0	0	0	1	0	0	0	0	0	0	0	0
O14578	O14578	2	2	2	Citron Rho-interacting kinase	CIT	sp|O14578|CTRO_HUMAN Citron Rho-interacting kinase OS=Homo sapiens GN=CIT PE=1 SV=2	1	2	2	2	1	1	1	0	2	2	2	2	1	1	1	1	1	1	1	1	1	1	1	0	2	2	2	2	1	1	1	1	1	1	1	1	1	1	1	0	2	2
O14579	O14579	10	10	10	Coatomer subunit epsilon	COPE	sp|O14579|COPE_HUMAN Coatomer subunit epsilon OS=Homo sapiens GN=COPE PE=1 SV=3	1	10	10	10	8	9	9	9	7	9	10	9	10	9	9	8	10	10	9	10	8	9	9	9	7	9	10	9	10	9	9	8	10	10	9	10	8	9	9	9	7	9
O14617	O14617	30	30	30	AP-3 complex subunit delta-1	AP3D1	sp|O14617|AP3D1_HUMAN AP-3 complex subunit delta-1 OS=Homo sapiens GN=AP3D1 PE=1 SV=1	1	30	30	30	24	26	24	21	18	22	18	25	24	25	27	26	20	19	19	15	24	26	24	21	18	22	18	25	24	25	27	26	20	19	19	15	24	26	24	21	18	22
O14618	O14618	2	2	2	Copper chaperone for superoxide dismutase	CCS	sp|O14618|CCS_HUMAN Copper chaperone for superoxide dismutase OS=Homo sapiens GN=CCS PE=1 SV=1	1	2	2	2	2	1	2	2	1	0	0	1	2	2	1	2	0	1	1	0	2	1	2	2	1	0	0	1	2	2	1	2	0	1	1	0	2	1	2	2	1	0
O14639	O14639	1	1	1	Actin-binding LIM protein 1	ABLIM1	sp|O14639|ABLM1_HUMAN Actin-binding LIM protein 1 OS=Homo sapiens GN=ABLIM1 PE=1 SV=3	1	1	1	1	1	0	0	0	0	0	0	1	1	0	0	1	0	1	0	0	1	0	0	0	0	0	0	1	1	0	0	1	0	1	0	0	1	0	0	0	0	0
Q92997;O14641	Q92997;O14641	2;2	2;2	2;2	Segment polarity protein dishevelled homolog DVL-3;Segment polarity protein dishevelled homolog DVL-2	DVL3;DVL2	sp|Q92997|DVL3_HUMAN Segment polarity protein dishevelled homolog DVL-3 OS=Homo sapiens GN=DVL3 PE=1 SV=2;sp|O14641|DVL2_HUMAN Segment polarity protein dishevelled homolog DVL-2 OS=Homo sapiens GN=DVL2 PE=1 SV=1	2	2	2	2	0	0	1	2	1	0	1	0	1	0	0	1	1	1	0	0	0	0	1	2	1	0	1	0	1	0	0	1	1	1	0	0	0	0	1	2	1	0
O14646	O14646	17	17	13	Chromodomain-helicase-DNA-binding protein 1	CHD1	sp|O14646|CHD1_HUMAN Chromodomain-helicase-DNA-binding protein 1 OS=Homo sapiens GN=CHD1 PE=1 SV=2	1	17	17	13	8	8	6	8	13	12	11	10	9	6	6	8	9	9	11	9	8	8	6	8	13	12	11	10	9	6	6	8	9	9	11	9	4	5	3	5	9	8
O14647	O14647	12	8	8	Chromodomain-helicase-DNA-binding protein 2	CHD2	sp|O14647|CHD2_HUMAN Chromodomain-helicase-DNA-binding protein 2 OS=Homo sapiens GN=CHD2 PE=1 SV=2	1	12	8	8	7	5	8	6	8	6	7	5	5	5	9	6	9	8	11	9	3	2	5	3	4	2	3	1	2	2	6	2	5	4	7	5	3	2	5	3	4	2
O14653	O14653	5	5	5	Golgi SNAP receptor complex member 2	GOSR2	sp|O14653|GOSR2_HUMAN Golgi SNAP receptor complex member 2 OS=Homo sapiens GN=GOSR2 PE=1 SV=2	1	5	5	5	5	5	4	4	3	3	3	5	3	4	2	4	5	3	3	2	5	5	4	4	3	3	3	5	3	4	2	4	5	3	3	2	5	5	4	4	3	3
O14656	O14656	5	5	5	Torsin-1A	TOR1A	sp|O14656|TOR1A_HUMAN Torsin-1A OS=Homo sapiens GN=TOR1A PE=1 SV=1	1	5	5	5	4	4	4	5	4	5	4	4	3	4	5	5	4	4	4	4	4	4	4	5	4	5	4	4	3	4	5	5	4	4	4	4	4	4	4	5	4	5
O14657	O14657	5	5	5	Torsin-1B	TOR1B	sp|O14657|TOR1B_HUMAN Torsin-1B OS=Homo sapiens GN=TOR1B PE=1 SV=2	1	5	5	5	2	3	2	0	2	2	2	2	1	2	4	1	1	3	1	4	2	3	2	0	2	2	2	2	1	2	4	1	1	3	1	4	2	3	2	0	2	2
O14662	O14662	10	10	10	Syntaxin-16	STX16	sp|O14662|STX16_HUMAN Syntaxin-16 OS=Homo sapiens GN=STX16 PE=1 SV=3	1	10	10	10	7	7	9	9	8	8	8	7	8	8	7	7	7	7	9	8	7	7	9	9	8	8	8	7	8	8	7	7	7	7	9	8	7	7	9	9	8	8
O14672	O14672	18	18	18	Disintegrin and metalloproteinase domain-containing protein 10	ADAM10	sp|O14672|ADA10_HUMAN Disintegrin and metalloproteinase domain-containing protein 10 OS=Homo sapiens GN=ADAM10 PE=1 SV=1	1	18	18	18	16	13	14	12	15	16	14	14	11	14	14	12	16	13	14	15	16	13	14	12	15	16	14	14	11	14	14	12	16	13	14	15	16	13	14	12	15	16
O14683	O14683	2	2	2	Tumor protein p53-inducible protein 11	TP53I11	sp|O14683|P5I11_HUMAN Tumor protein p53-inducible protein 11 OS=Homo sapiens GN=TP53I11 PE=1 SV=2	1	2	2	2	2	2	1	1	2	2	2	2	2	2	1	1	1	1	1	2	2	2	1	1	2	2	2	2	2	2	1	1	1	1	1	2	2	2	1	1	2	2
O14686	O14686	6	6	5	Histone-lysine N-methyltransferase 2D	KMT2D	sp|O14686|KMT2D_HUMAN Histone-lysine N-methyltransferase 2D OS=Homo sapiens GN=KMT2D PE=1 SV=2	1	6	6	5	4	2	3	3	3	4	4	3	2	3	4	3	3	3	2	3	4	2	3	3	3	4	4	3	2	3	4	3	3	3	2	3	3	2	3	3	3	4
O14730	O14730	2	2	2	Serine/threonine-protein kinase RIO3	RIOK3	sp|O14730|RIOK3_HUMAN Serine/threonine-protein kinase RIO3 OS=Homo sapiens GN=RIOK3 PE=1 SV=2	1	2	2	2	1	1	1	1	0	0	1	0	1	1	1	2	1	1	0	0	1	1	1	1	0	0	1	0	1	1	1	2	1	1	0	0	1	1	1	1	0	0
O14733	O14733	2	2	2	Dual specificity mitogen-activated protein kinase kinase 7	MAP2K7	sp|O14733|MP2K7_HUMAN Dual specificity mitogen-activated protein kinase kinase 7 OS=Homo sapiens GN=MAP2K7 PE=1 SV=2	1	2	2	2	1	2	1	0	1	1	1	1	2	1	1	1	1	0	1	0	1	2	1	0	1	1	1	1	2	1	1	1	1	0	1	0	1	2	1	0	1	1
O14734	O14734	6	6	6	Acyl-coenzyme A thioesterase 8	ACOT8	sp|O14734|ACOT8_HUMAN Acyl-coenzyme A thioesterase 8 OS=Homo sapiens GN=ACOT8 PE=1 SV=1	1	6	6	6	6	5	5	4	6	4	5	3	4	5	6	5	4	5	5	5	6	5	5	4	6	4	5	3	4	5	6	5	4	5	5	5	6	5	5	4	6	4
O14735	O14735	4	4	4	CDP-diacylglycerol--inositol 3-phosphatidyltransferase	CDIPT	sp|O14735|CDIPT_HUMAN CDP-diacylglycerol--inositol 3-phosphatidyltransferase OS=Homo sapiens GN=CDIPT PE=1 SV=1	1	4	4	4	4	4	4	3	4	4	4	4	4	4	4	4	4	4	4	4	4	4	4	3	4	4	4	4	4	4	4	4	4	4	4	4	4	4	4	3	4	4
O14737	O14737	6	6	6	Programmed cell death protein 5	PDCD5	sp|O14737|PDCD5_HUMAN Programmed cell death protein 5 OS=Homo sapiens GN=PDCD5 PE=1 SV=3	1	6	6	6	5	5	5	5	6	5	5	5	5	5	6	5	5	5	5	5	5	5	5	5	6	5	5	5	5	5	6	5	5	5	5	5	5	5	5	5	6	5
O14744	O14744	24	24	24	Protein arginine N-methyltransferase 5;Protein arginine N-methyltransferase 5, N-terminally processed	PRMT5	sp|O14744|ANM5_HUMAN Protein arginine N-methyltransferase 5 OS=Homo sapiens GN=PRMT5 PE=1 SV=4	1	24	24	24	19	20	19	19	17	18	18	21	18	21	19	18	19	18	17	18	19	20	19	19	17	18	18	21	18	21	19	18	19	18	17	18	19	20	19	19	17	18
O14745	O14745	21	21	21	Na(+)/H(+) exchange regulatory cofactor NHE-RF1	SLC9A3R1	sp|O14745|NHRF1_HUMAN Na(+)/H(+) exchange regulatory cofactor NHE-RF1 OS=Homo sapiens GN=SLC9A3R1 PE=1 SV=4	1	21	21	21	18	19	19	20	18	19	20	20	19	19	19	19	18	18	14	16	18	19	19	20	18	19	20	20	19	19	19	19	18	18	14	16	18	19	19	20	18	19
O14753	O14753	1	1	1	Putative transcription factor Ovo-like 1	OVOL1	sp|O14753|OVOL1_HUMAN Putative transcription factor Ovo-like 1 OS=Homo sapiens GN=OVOL1 PE=2 SV=3	1	1	1	1	0	1	0	0	1	1	0	1	1	1	1	1	0	0	0	0	0	1	0	0	1	1	0	1	1	1	1	1	0	0	0	0	0	1	0	0	1	1
O14763	O14763	6	6	6	Tumor necrosis factor receptor superfamily member 10B	TNFRSF10B	sp|O14763|TR10B_HUMAN Tumor necrosis factor receptor superfamily member 10B OS=Homo sapiens GN=TNFRSF10B PE=1 SV=2	1	6	6	6	2	2	3	1	2	2	1	1	2	2	1	0	4	5	3	5	2	2	3	1	2	2	1	1	2	2	1	0	4	5	3	5	2	2	3	1	2	2
O14773	O14773	12	12	12	Tripeptidyl-peptidase 1	TPP1	sp|O14773|TPP1_HUMAN Tripeptidyl-peptidase 1 OS=Homo sapiens GN=TPP1 PE=1 SV=2	1	12	12	12	5	5	5	3	5	5	5	5	7	5	7	5	10	9	8	11	5	5	5	3	5	5	5	5	7	5	7	5	10	9	8	11	5	5	5	3	5	5
O14776;Q5VWI1	O14776	32;1	32;1	32;1	Transcription elongation regulator 1	TCERG1	sp|O14776|TCRG1_HUMAN Transcription elongation regulator 1 OS=Homo sapiens GN=TCERG1 PE=1 SV=2	2	32	32	32	29	27	28	22	31	30	29	29	27	27	27	28	29	29	27	30	29	27	28	22	31	30	29	29	27	27	27	28	29	29	27	30	29	27	28	22	31	30
O14786	O14786	5	5	5	Neuropilin-1	NRP1	sp|O14786|NRP1_HUMAN Neuropilin-1 OS=Homo sapiens GN=NRP1 PE=1 SV=3	1	5	5	5	2	3	2	2	3	4	2	2	2	2	2	3	1	1	2	2	2	3	2	2	3	4	2	2	2	2	2	3	1	1	2	2	2	3	2	2	3	4
O14787	O14787	21	15	15	Transportin-2	TNPO2	sp|O14787|TNPO2_HUMAN Transportin-2 OS=Homo sapiens GN=TNPO2 PE=1 SV=3	1	21	15	15	17	16	16	12	16	17	16	16	16	17	17	16	15	16	14	15	12	12	12	8	11	12	11	11	11	13	11	11	11	11	10	10	12	12	12	8	11	12
O14795	O14795	1	1	1	Protein unc-13 homolog B	UNC13B	sp|O14795|UN13B_HUMAN Protein unc-13 homolog B OS=Homo sapiens GN=UNC13B PE=1 SV=2	1	1	1	1	1	1	1	1	1	1	1	1	1	1	1	1	1	1	1	1	1	1	1	1	1	1	1	1	1	1	1	1	1	1	1	1	1	1	1	1	1	1
O14802	O14802	15	14	14	DNA-directed RNA polymerase III subunit RPC1	POLR3A	sp|O14802|RPC1_HUMAN DNA-directed RNA polymerase III subunit RPC1 OS=Homo sapiens GN=POLR3A PE=1 SV=2	1	15	14	14	8	8	6	6	9	8	10	9	8	8	9	8	8	9	5	9	8	8	6	6	9	8	10	9	8	8	8	8	8	9	5	9	8	8	6	6	9	8
O14817	O14817	1	1	1	Tetraspanin-4	TSPAN4	sp|O14817|TSN4_HUMAN Tetraspanin-4 OS=Homo sapiens GN=TSPAN4 PE=1 SV=1	1	1	1	1	0	0	0	1	1	0	0	1	0	0	0	0	0	0	1	0	0	0	0	1	1	0	0	1	0	0	0	0	0	0	1	0	0	0	0	1	1	0
O14818	O14818	15	15	10	Proteasome subunit alpha type-7	PSMA7	sp|O14818|PSA7_HUMAN Proteasome subunit alpha type-7 OS=Homo sapiens GN=PSMA7 PE=1 SV=1	1	15	15	10	15	15	14	15	15	15	15	15	15	15	14	15	15	15	15	15	15	15	14	15	15	15	15	15	15	15	14	15	15	15	15	15	10	10	10	10	10	10
O14828	O14828	9	9	9	Secretory carrier-associated membrane protein 3	SCAMP3	sp|O14828|SCAM3_HUMAN Secretory carrier-associated membrane protein 3 OS=Homo sapiens GN=SCAMP3 PE=1 SV=3	1	9	9	9	8	6	7	7	6	8	6	6	7	7	9	7	9	8	8	8	8	6	7	7	6	8	6	6	7	7	9	7	9	8	8	8	8	6	7	7	6	8
O14874	O14874	4	4	4	[3-methyl-2-oxobutanoate dehydrogenase [lipoamide]] kinase, mitochondrial	BCKDK	sp|O14874|BCKD_HUMAN [3-methyl-2-oxobutanoate dehydrogenase [lipoamide]] kinase, mitochondrial OS=Homo sapiens GN=BCKDK PE=1 SV=2	1	4	4	4	4	3	3	3	3	3	4	2	3	3	3	3	3	3	3	3	4	3	3	3	3	3	4	2	3	3	3	3	3	3	3	3	4	3	3	3	3	3
O14880	O14880	5	5	5	Microsomal glutathione S-transferase 3	MGST3	sp|O14880|MGST3_HUMAN Microsomal glutathione S-transferase 3 OS=Homo sapiens GN=MGST3 PE=1 SV=1	1	5	5	5	5	5	4	4	5	5	4	5	3	4	5	4	5	5	5	5	5	5	4	4	5	5	4	5	3	4	5	4	5	5	5	5	5	5	4	4	5	5
O14893	O14893	2	2	2	Gem-associated protein 2	GEMIN2	sp|O14893|GEMI2_HUMAN Gem-associated protein 2 OS=Homo sapiens GN=GEMIN2 PE=1 SV=1	1	2	2	2	0	1	0	2	0	0	2	1	0	1	0	1	0	0	0	0	0	1	0	2	0	0	2	1	0	1	0	1	0	0	0	0	0	1	0	2	0	0
O14896	O14896	2	2	2	Interferon regulatory factor 6	IRF6	sp|O14896|IRF6_HUMAN Interferon regulatory factor 6 OS=Homo sapiens GN=IRF6 PE=1 SV=1	1	2	2	2	0	0	1	1	0	0	1	1	0	1	0	1	0	1	1	0	0	0	1	1	0	0	1	1	0	1	0	1	0	1	1	0	0	0	1	1	0	0
O14907	O14907	2	2	2	Tax1-binding protein 3	TAX1BP3	sp|O14907|TX1B3_HUMAN Tax1-binding protein 3 OS=Homo sapiens GN=TAX1BP3 PE=1 SV=2	1	2	2	2	2	2	2	2	2	2	2	2	2	2	2	2	2	2	1	2	2	2	2	2	2	2	2	2	2	2	2	2	2	2	1	2	2	2	2	2	2	2
O14908;Q8TF64	O14908	15;1	15;1	15;1	PDZ domain-containing protein GIPC1	GIPC1	sp|O14908|GIPC1_HUMAN PDZ domain-containing protein GIPC1 OS=Homo sapiens GN=GIPC1 PE=1 SV=2	2	15	15	15	13	12	11	13	11	10	11	12	11	13	12	11	10	10	9	12	13	12	11	13	11	10	11	12	11	13	12	11	10	10	9	12	13	12	11	13	11	10
O14910;Q9HAP6	O14910	7;1	7;1	3;0	Protein lin-7 homolog A	LIN7A	sp|O14910|LIN7A_HUMAN Protein lin-7 homolog A OS=Homo sapiens GN=LIN7A PE=1 SV=2	2	7	7	3	3	4	4	4	4	3	5	5	4	4	4	3	3	4	5	3	3	4	4	4	4	3	5	5	4	4	4	3	3	4	5	3	1	1	1	2	2	1
O14920	O14920	1	1	1	Inhibitor of nuclear factor kappa-B kinase subunit beta	IKBKB	sp|O14920|IKKB_HUMAN Inhibitor of nuclear factor kappa-B kinase subunit beta OS=Homo sapiens GN=IKBKB PE=1 SV=1	1	1	1	1	1	1	1	0	0	0	1	1	1	1	1	1	0	0	0	0	1	1	1	0	0	0	1	1	1	1	1	1	0	0	0	0	1	1	1	0	0	0
O14925;Q5SRD1	O14925;Q5SRD1	2;2	2;2	2;2	Mitochondrial import inner membrane translocase subunit Tim23;Putative mitochondrial import inner membrane translocase subunit Tim23B	TIMM23;TIMM23B	sp|O14925|TIM23_HUMAN Mitochondrial import inner membrane translocase subunit Tim23 OS=Homo sapiens GN=TIMM23 PE=1 SV=1;sp|Q5SRD1|TI23B_HUMAN Putative mitochondrial import inner membrane translocase subunit Tim23B OS=Homo sapiens GN=TIMM23B PE=5 SV=2	2	2	2	2	2	2	2	2	2	2	2	2	2	2	2	2	2	2	2	2	2	2	2	2	2	2	2	2	2	2	2	2	2	2	2	2	2	2	2	2	2	2
O14929	O14929	12	12	12	Histone acetyltransferase type B catalytic subunit	HAT1	sp|O14929|HAT1_HUMAN Histone acetyltransferase type B catalytic subunit OS=Homo sapiens GN=HAT1 PE=1 SV=1	1	12	12	12	6	8	8	6	6	8	6	9	9	8	6	9	8	7	7	6	6	8	8	6	6	8	6	9	9	8	6	9	8	7	7	6	6	8	8	6	6	8
O14933	O14933	3	3	3	Ubiquitin/ISG15-conjugating enzyme E2 L6	UBE2L6	sp|O14933|UB2L6_HUMAN Ubiquitin/ISG15-conjugating enzyme E2 L6 OS=Homo sapiens GN=UBE2L6 PE=1 SV=4	1	3	3	3	2	2	3	3	2	1	1	0	2	3	1	1	0	0	0	1	2	2	3	3	2	1	1	0	2	3	1	1	0	0	0	1	2	2	3	3	2	1
O14936	O14936	14	14	14	Peripheral plasma membrane protein CASK	CASK	sp|O14936|CSKP_HUMAN Peripheral plasma membrane protein CASK OS=Homo sapiens GN=CASK PE=1 SV=3	1	14	14	14	11	10	13	10	13	11	12	12	9	12	13	11	14	13	10	11	11	10	13	10	13	11	12	12	9	12	13	11	14	13	10	11	11	10	13	10	13	11
O14949	O14949	5	5	5	Cytochrome b-c1 complex subunit 8	UQCRQ	sp|O14949|QCR8_HUMAN Cytochrome b-c1 complex subunit 8 OS=Homo sapiens GN=UQCRQ PE=1 SV=4	1	5	5	5	4	4	4	5	4	4	4	3	4	4	4	4	4	4	4	5	4	4	4	5	4	4	4	3	4	4	4	4	4	4	4	5	4	4	4	5	4	4
P19105;O14950;P24844	P19105;O14950;P24844	10;10;5	10;10;5	10;10;5	Myosin regulatory light chain 12A;Myosin regulatory light chain 12B;Myosin regulatory light polypeptide 9	MYL12A;MYL12B;MYL9	sp|P19105|ML12A_HUMAN Myosin regulatory light chain 12A OS=Homo sapiens GN=MYL12A PE=1 SV=2;sp|O14950|ML12B_HUMAN Myosin regulatory light chain 12B OS=Homo sapiens GN=MYL12B PE=1 SV=2;sp|P24844|MYL9_HUMAN Myosin regulatory light polypeptide 9 OS=Homo sapie	3	10	10	10	9	8	9	10	7	8	8	8	9	8	9	9	8	8	8	8	9	8	9	10	7	8	8	8	9	8	9	9	8	8	8	8	9	8	9	10	7	8
O14957	O14957	1	1	1	Cytochrome b-c1 complex subunit 10	UQCR11	sp|O14957|QCR10_HUMAN Cytochrome b-c1 complex subunit 10 OS=Homo sapiens GN=UQCR11 PE=3 SV=1	1	1	1	1	1	1	1	1	1	1	1	1	1	1	1	1	1	1	1	1	1	1	1	1	1	1	1	1	1	1	1	1	1	1	1	1	1	1	1	1	1	1
O14964	O14964	16	16	16	Hepatocyte growth factor-regulated tyrosine kinase substrate	HGS	sp|O14964|HGS_HUMAN Hepatocyte growth factor-regulated tyrosine kinase substrate OS=Homo sapiens GN=HGS PE=1 SV=1	1	16	16	16	15	14	13	11	13	15	13	14	13	15	15	14	15	15	15	15	15	14	13	11	13	15	13	14	13	15	15	14	15	15	15	15	15	14	13	11	13	15
O14967	O14967	4	3	3	Calmegin	CLGN	sp|O14967|CLGN_HUMAN Calmegin OS=Homo sapiens GN=CLGN PE=1 SV=1	1	4	3	3	1	1	1	1	1	1	1	1	1	1	1	2	4	4	3	4	0	0	0	0	0	0	0	0	0	0	0	1	3	3	2	3	0	0	0	0	0	0
O14974;O60237	O14974	30;1	30;1	30;1	Protein phosphatase 1 regulatory subunit 12A	PPP1R12A	sp|O14974|MYPT1_HUMAN Protein phosphatase 1 regulatory subunit 12A OS=Homo sapiens GN=PPP1R12A PE=1 SV=1	2	30	30	30	22	25	25	26	25	22	23	21	25	24	25	25	19	22	22	23	22	25	25	26	25	22	23	21	25	24	25	25	19	22	22	23	22	25	25	26	25	22
O14975	O14975	27	27	27	Very long-chain acyl-CoA synthetase	SLC27A2	sp|O14975|S27A2_HUMAN Very long-chain acyl-CoA synthetase OS=Homo sapiens GN=SLC27A2 PE=1 SV=2	1	27	27	27	21	23	22	21	22	19	20	24	21	18	23	21	26	24	25	23	21	23	22	21	22	19	20	24	21	18	23	21	26	24	25	23	21	23	22	21	22	19
O14976	O14976	26	26	26	Cyclin-G-associated kinase	GAK	sp|O14976|GAK_HUMAN Cyclin-G-associated kinase OS=Homo sapiens GN=GAK PE=1 SV=2	1	26	26	26	19	16	15	21	18	17	15	16	14	13	18	20	12	14	11	11	19	16	15	21	18	17	15	16	14	13	18	20	12	14	11	11	19	16	15	21	18	17
O14979	O14979	13	12	12	Heterogeneous nuclear ribonucleoprotein D-like	HNRNPDL	sp|O14979|HNRDL_HUMAN Heterogeneous nuclear ribonucleoprotein D-like OS=Homo sapiens GN=HNRNPDL PE=1 SV=3	1	13	12	12	10	11	10	9	11	12	12	11	10	10	10	11	11	11	10	10	9	10	9	8	10	11	11	10	9	9	9	10	10	10	9	9	9	10	9	8	10	11
O14980	O14980	34	34	34	Exportin-1	XPO1	sp|O14980|XPO1_HUMAN Exportin-1 OS=Homo sapiens GN=XPO1 PE=1 SV=1	1	34	34	34	30	27	30	31	29	31	30	33	31	31	30	29	28	31	27	29	30	27	30	31	29	31	30	33	31	31	30	29	28	31	27	29	30	27	30	31	29	31
O14981	O14981	9	9	9	TATA-binding protein-associated factor 172	BTAF1	sp|O14981|BTAF1_HUMAN TATA-binding protein-associated factor 172 OS=Homo sapiens GN=BTAF1 PE=1 SV=2	1	9	9	9	2	4	4	3	3	5	3	5	2	8	6	6	6	6	4	5	2	4	4	3	3	5	3	5	2	8	6	6	6	6	4	5	2	4	4	3	3	5
O15014	O15014	4	4	4	Zinc finger protein 609	ZNF609	sp|O15014|ZN609_HUMAN Zinc finger protein 609 OS=Homo sapiens GN=ZNF609 PE=1 SV=2	1	4	4	4	2	3	2	1	2	3	3	3	2	3	4	3	2	2	3	1	2	3	2	1	2	3	3	3	2	3	4	3	2	2	3	1	2	3	2	1	2	3
O15020	O15020	84	74	74	Spectrin beta chain, non-erythrocytic 2	SPTBN2	sp|O15020|SPTN2_HUMAN Spectrin beta chain, non-erythrocytic 2 OS=Homo sapiens GN=SPTBN2 PE=1 SV=3	1	84	74	74	61	61	63	68	59	62	56	65	58	63	64	64	61	63	57	62	51	53	54	58	49	53	49	56	52	55	56	55	52	54	49	54	51	53	54	58	49	53
O15027	O15027	40	40	40	Protein transport protein Sec16A	SEC16A	sp|O15027|SC16A_HUMAN Protein transport protein Sec16A OS=Homo sapiens GN=SEC16A PE=1 SV=3	1	40	40	40	31	28	29	27	29	31	31	32	34	31	29	32	31	32	33	32	31	28	29	27	29	31	31	32	34	31	29	32	31	32	33	32	31	28	29	27	29	31
O15031	O15031	34	34	32	Plexin-B2	PLXNB2	sp|O15031|PLXB2_HUMAN Plexin-B2 OS=Homo sapiens GN=PLXNB2 PE=1 SV=3	1	34	34	32	25	27	25	22	27	28	27	26	23	24	22	19	25	20	24	26	25	27	25	22	27	28	27	26	23	24	22	19	25	20	24	26	24	25	23	21	25	26
O15042	O15042	27	27	27	U2 snRNP-associated SURP motif-containing protein	U2SURP	sp|O15042|SR140_HUMAN U2 snRNP-associated SURP motif-containing protein OS=Homo sapiens GN=U2SURP PE=1 SV=2	1	27	27	27	23	25	24	22	25	23	22	24	22	24	22	23	25	23	23	24	23	25	24	22	25	23	22	24	22	24	22	23	25	23	23	24	23	25	24	22	25	23
O15047	O15047	4	4	4	Histone-lysine N-methyltransferase SETD1A	SETD1A	sp|O15047|SET1A_HUMAN Histone-lysine N-methyltransferase SETD1A OS=Homo sapiens GN=SETD1A PE=1 SV=3	1	4	4	4	3	2	3	3	3	3	3	2	2	3	4	2	4	3	1	4	3	2	3	3	3	3	3	2	2	3	4	2	4	3	1	4	3	2	3	3	3	3
O15049	O15049	3	3	3	NEDD4-binding protein 3	N4BP3	sp|O15049|N4BP3_HUMAN NEDD4-binding protein 3 OS=Homo sapiens GN=N4BP3 PE=1 SV=3	1	3	3	3	1	1	2	1	1	1	1	1	1	1	2	1	1	1	2	1	1	1	2	1	1	1	1	1	1	1	2	1	1	1	2	1	1	1	2	1	1	1
O15056	O15056	1	1	1	Synaptojanin-2	SYNJ2	sp|O15056|SYNJ2_HUMAN Synaptojanin-2 OS=Homo sapiens GN=SYNJ2 PE=1 SV=3	1	1	1	1	1	0	1	1	0	1	1	1	1	1	0	1	1	0	0	0	1	0	1	1	0	1	1	1	1	1	0	1	1	0	0	0	1	0	1	1	0	1
O15067	O15067	29	29	29	Phosphoribosylformylglycinamidine synthase	PFAS	sp|O15067|PUR4_HUMAN Phosphoribosylformylglycinamidine synthase OS=Homo sapiens GN=PFAS PE=1 SV=4	1	29	29	29	23	22	22	18	22	23	23	25	23	24	21	23	24	21	20	20	23	22	22	18	22	23	23	25	23	24	21	23	24	21	20	20	23	22	22	18	22	23
O15084	O15084	6	6	6	Serine/threonine-protein phosphatase 6 regulatory ankyrin repeat subunit A	ANKRD28	sp|O15084|ANR28_HUMAN Serine/threonine-protein phosphatase 6 regulatory ankyrin repeat subunit A OS=Homo sapiens GN=ANKRD28 PE=1 SV=5	1	6	6	6	4	5	2	2	2	3	3	2	3	4	2	3	2	2	1	2	4	5	2	2	2	3	3	2	3	4	2	3	2	2	1	2	4	5	2	2	2	3
O15085	O15085	3	3	3	Rho guanine nucleotide exchange factor 11	ARHGEF11	sp|O15085|ARHGB_HUMAN Rho guanine nucleotide exchange factor 11 OS=Homo sapiens GN=ARHGEF11 PE=1 SV=1	1	3	3	3	2	0	1	1	0	0	0	1	1	0	1	0	1	1	0	1	2	0	1	1	0	0	0	1	1	0	1	0	1	1	0	1	2	0	1	1	0	0
O15091	O15091	17	17	17	Mitochondrial ribonuclease P protein 3	KIAA0391	sp|O15091|MRRP3_HUMAN Mitochondrial ribonuclease P protein 3 OS=Homo sapiens GN=KIAA0391 PE=1 SV=2	1	17	17	17	14	15	13	14	16	15	14	14	11	13	15	11	14	14	13	15	14	15	13	14	16	15	14	14	11	13	15	11	14	14	13	15	14	15	13	14	16	15
O15111	O15111	2	2	2	Inhibitor of nuclear factor kappa-B kinase subunit alpha	CHUK	sp|O15111|IKKA_HUMAN Inhibitor of nuclear factor kappa-B kinase subunit alpha OS=Homo sapiens GN=CHUK PE=1 SV=2	1	2	2	2	1	1	1	0	1	0	0	1	1	1	1	2	1	0	1	0	1	1	1	0	1	0	0	1	1	1	1	2	1	0	1	0	1	1	1	0	1	0
O15116	O15116	3	3	3	U6 snRNA-associated Sm-like protein LSm1	LSM1	sp|O15116|LSM1_HUMAN U6 snRNA-associated Sm-like protein LSm1 OS=Homo sapiens GN=LSM1 PE=1 SV=1	1	3	3	3	2	2	2	2	2	2	2	2	1	2	2	2	2	2	3	2	2	2	2	2	2	2	2	2	1	2	2	2	2	2	3	2	2	2	2	2	2	2
O15118	O15118	14	14	14	Niemann-Pick C1 protein	NPC1	sp|O15118|NPC1_HUMAN Niemann-Pick C1 protein OS=Homo sapiens GN=NPC1 PE=1 SV=2	1	14	14	14	6	10	6	7	9	10	8	11	7	7	6	8	9	9	9	10	6	10	6	7	9	10	8	11	7	7	6	8	9	9	9	10	6	10	6	7	9	10
O15120	O15120	5	5	5	1-acyl-sn-glycerol-3-phosphate acyltransferase beta	AGPAT2	sp|O15120|PLCB_HUMAN 1-acyl-sn-glycerol-3-phosphate acyltransferase beta OS=Homo sapiens GN=AGPAT2 PE=1 SV=1	1	5	5	5	2	1	2	1	3	3	2	2	1	2	3	1	2	3	3	2	2	1	2	1	3	3	2	2	1	2	3	1	2	3	3	2	2	1	2	1	3	3
O15126	O15126	7	7	7	Secretory carrier-associated membrane protein 1	SCAMP1	sp|O15126|SCAM1_HUMAN Secretory carrier-associated membrane protein 1 OS=Homo sapiens GN=SCAMP1 PE=1 SV=2	1	7	7	7	7	6	7	6	6	6	6	6	6	7	7	6	6	6	6	7	7	6	7	6	6	6	6	6	6	7	7	6	6	6	6	7	7	6	7	6	6	6
O15127	O15127	4	4	4	Secretory carrier-associated membrane protein 2	SCAMP2	sp|O15127|SCAM2_HUMAN Secretory carrier-associated membrane protein 2 OS=Homo sapiens GN=SCAMP2 PE=1 SV=2	1	4	4	4	4	4	4	3	3	4	4	4	3	4	4	4	4	4	4	4	4	4	4	3	3	4	4	4	3	4	4	4	4	4	4	4	4	4	4	3	3	4
O15143	O15143	13	13	12	Actin-related protein 2/3 complex subunit 1B	ARPC1B	sp|O15143|ARC1B_HUMAN Actin-related protein 2/3 complex subunit 1B OS=Homo sapiens GN=ARPC1B PE=1 SV=3	1	13	13	12	13	13	12	13	13	12	12	12	13	13	12	13	13	13	11	12	13	13	12	13	13	12	12	12	13	13	12	13	13	13	11	12	12	12	11	12	12	11
O15144	O15144	21	21	21	Actin-related protein 2/3 complex subunit 2	ARPC2	sp|O15144|ARPC2_HUMAN Actin-related protein 2/3 complex subunit 2 OS=Homo sapiens GN=ARPC2 PE=1 SV=1	1	21	21	21	18	18	20	18	17	18	18	18	18	19	19	18	17	17	19	16	18	18	20	18	17	18	18	18	18	19	19	18	17	17	19	16	18	18	20	18	17	18
O15145	O15145	8	8	8	Actin-related protein 2/3 complex subunit 3	ARPC3	sp|O15145|ARPC3_HUMAN Actin-related protein 2/3 complex subunit 3 OS=Homo sapiens GN=ARPC3 PE=1 SV=3	1	8	8	8	7	7	7	8	7	8	7	7	7	6	6	7	7	7	7	6	7	7	7	8	7	8	7	7	7	6	6	7	7	7	7	6	7	7	7	8	7	8
O15155	O15155	2	2	2	BET1 homolog	BET1	sp|O15155|BET1_HUMAN BET1 homolog OS=Homo sapiens GN=BET1 PE=1 SV=1	1	2	2	2	2	1	2	1	1	1	1	2	1	1	2	1	1	2	2	1	2	1	2	1	1	1	1	2	1	1	2	1	1	2	2	1	2	1	2	1	1	1
O15156	O15156	9	9	9	Zinc finger and BTB domain-containing protein 7B	ZBTB7B	sp|O15156|ZBT7B_HUMAN Zinc finger and BTB domain-containing protein 7B OS=Homo sapiens GN=ZBTB7B PE=1 SV=2	1	9	9	9	6	8	6	6	7	7	5	7	6	7	8	7	6	6	6	7	6	8	6	6	7	7	5	7	6	7	8	7	6	6	6	7	6	8	6	6	7	7
O15160	O15160	9	9	9	DNA-directed RNA polymerases I and III subunit RPAC1	POLR1C	sp|O15160|RPAC1_HUMAN DNA-directed RNA polymerases I and III subunit RPAC1 OS=Homo sapiens GN=POLR1C PE=1 SV=1	1	9	9	9	6	8	7	7	4	6	7	6	7	5	7	9	6	4	6	4	6	8	7	7	4	6	7	6	7	5	7	9	6	4	6	4	6	8	7	7	4	6
O15162	O15162	4	4	4	Phospholipid scramblase 1	PLSCR1	sp|O15162|PLS1_HUMAN Phospholipid scramblase 1 OS=Homo sapiens GN=PLSCR1 PE=1 SV=1	1	4	4	4	4	4	4	3	4	2	2	3	4	4	4	3	3	2	3	2	4	4	4	3	4	2	2	3	4	4	4	3	3	2	3	2	4	4	4	3	4	2
O15164	O15164	22	21	21	Transcription intermediary factor 1-alpha	TRIM24	sp|O15164|TIF1A_HUMAN Transcription intermediary factor 1-alpha OS=Homo sapiens GN=TRIM24 PE=1 SV=3	1	22	21	21	17	19	18	18	20	19	18	18	18	18	17	16	16	18	16	18	17	18	17	18	19	18	17	17	17	17	17	15	16	18	15	18	17	18	17	18	19	18
O15173	O15173	10	9	9	Membrane-associated progesterone receptor component 2	PGRMC2	sp|O15173|PGRC2_HUMAN Membrane-associated progesterone receptor component 2 OS=Homo sapiens GN=PGRMC2 PE=1 SV=1	1	10	9	9	5	5	6	7	8	6	6	6	7	6	8	5	9	9	9	8	4	4	5	6	7	5	5	5	6	5	7	4	8	8	8	7	4	4	5	6	7	5
O15182	O15182	2	2	2	Centrin-3	CETN3	sp|O15182|CETN3_HUMAN Centrin-3 OS=Homo sapiens GN=CETN3 PE=1 SV=2	1	2	2	2	2	2	1	1	2	2	2	2	2	2	1	2	2	1	1	1	2	2	1	1	2	2	2	2	2	2	1	2	2	1	1	1	2	2	1	1	2	2
O15198;Q15796	O15198;Q15796	2;1	1;1	0;0	Mothers against decapentaplegic homolog 9;Mothers against decapentaplegic homolog 2	SMAD9;SMAD2	sp|O15198|SMAD9_HUMAN Mothers against decapentaplegic homolog 9 OS=Homo sapiens GN=SMAD9 PE=1 SV=1;sp|Q15796|SMAD2_HUMAN Mothers against decapentaplegic homolog 2 OS=Homo sapiens GN=SMAD2 PE=1 SV=1	2	2	1	0	1	1	1	2	2	1	2	2	1	1	1	1	2	1	2	2	1	1	1	1	1	1	1	1	1	1	1	1	1	1	1	1	0	0	0	0	0	0
O15211	O15211	1	1	1	Ral guanine nucleotide dissociation stimulator-like 2	RGL2	sp|O15211|RGL2_HUMAN Ral guanine nucleotide dissociation stimulator-like 2 OS=Homo sapiens GN=RGL2 PE=1 SV=1	1	1	1	1	1	1	1	0	0	1	1	1	1	1	0	1	1	1	1	1	1	1	1	0	0	1	1	1	1	1	0	1	1	1	1	1	1	1	1	0	0	1
O15212	O15212	7	7	7	Prefoldin subunit 6	PFDN6	sp|O15212|PFD6_HUMAN Prefoldin subunit 6 OS=Homo sapiens GN=PFDN6 PE=1 SV=1	1	7	7	7	6	7	5	6	5	7	6	7	7	6	6	6	7	6	7	6	6	7	5	6	5	7	6	7	7	6	6	6	7	6	7	6	6	7	5	6	5	7
O15213	O15213	15	15	15	WD repeat-containing protein 46	WDR46	sp|O15213|WDR46_HUMAN WD repeat-containing protein 46 OS=Homo sapiens GN=WDR46 PE=1 SV=3	1	15	15	15	9	9	10	9	10	8	10	9	10	7	12	7	11	8	12	9	9	9	10	9	10	8	10	9	10	7	12	7	11	8	12	9	9	9	10	9	10	8
O15226	O15226	25	25	25	NF-kappa-B-repressing factor	NKRF	sp|O15226|NKRF_HUMAN NF-kappa-B-repressing factor OS=Homo sapiens GN=NKRF PE=1 SV=2	1	25	25	25	19	20	20	20	21	22	21	18	19	20	14	18	21	20	18	20	19	20	20	20	21	22	21	18	19	20	14	18	21	20	18	20	19	20	20	20	21	22
O15228	O15228	1	1	1	Dihydroxyacetone phosphate acyltransferase	GNPAT	sp|O15228|GNPAT_HUMAN Dihydroxyacetone phosphate acyltransferase OS=Homo sapiens GN=GNPAT PE=1 SV=1	1	1	1	1	1	0	1	0	1	1	1	0	0	0	1	0	1	1	0	1	1	0	1	0	1	1	1	0	0	0	1	0	1	1	0	1	1	0	1	0	1	1
O15229	O15229	1	1	1	Kynurenine 3-monooxygenase	KMO	sp|O15229|KMO_HUMAN Kynurenine 3-monooxygenase OS=Homo sapiens GN=KMO PE=1 SV=2	1	1	1	1	0	0	0	0	0	0	0	0	0	0	1	0	0	0	0	0	0	0	0	0	0	0	0	0	0	0	1	0	0	0	0	0	0	0	0	0	0	0
O15230	O15230	29	29	29	Laminin subunit alpha-5	LAMA5	sp|O15230|LAMA5_HUMAN Laminin subunit alpha-5 OS=Homo sapiens GN=LAMA5 PE=1 SV=8	1	29	29	29	9	8	10	10	14	12	13	13	5	8	10	7	18	24	23	22	9	8	10	10	14	12	13	13	5	8	10	7	18	24	23	22	9	8	10	10	14	12
O15231	O15231	16	16	16	Zinc finger protein 185	ZNF185	sp|O15231|ZN185_HUMAN Zinc finger protein 185 OS=Homo sapiens GN=ZNF185 PE=1 SV=3	1	16	16	16	12	12	11	12	8	7	9	8	12	11	10	11	5	6	3	7	12	12	11	12	8	7	9	8	12	11	10	11	5	6	3	7	12	12	11	12	8	7
O15234	O15234	6	6	6	Protein CASC3	CASC3	sp|O15234|CASC3_HUMAN Protein CASC3 OS=Homo sapiens GN=CASC3 PE=1 SV=2	1	6	6	6	5	4	5	5	5	3	5	5	5	4	3	4	3	4	2	3	5	4	5	5	5	3	5	5	5	4	3	4	3	4	2	3	5	4	5	5	5	3
O15235	O15235	5	5	5	28S ribosomal protein S12, mitochondrial	MRPS12	sp|O15235|RT12_HUMAN 28S ribosomal protein S12, mitochondrial OS=Homo sapiens GN=MRPS12 PE=1 SV=1	1	5	5	5	4	5	4	4	4	4	3	4	4	4	5	4	4	4	5	5	4	5	4	4	4	4	3	4	4	4	5	4	4	4	5	5	4	5	4	4	4	4
O15239	O15239	1	1	1	NADH dehydrogenase [ubiquinone] 1 alpha subcomplex subunit 1	NDUFA1	sp|O15239|NDUA1_HUMAN NADH dehydrogenase [ubiquinone] 1 alpha subcomplex subunit 1 OS=Homo sapiens GN=NDUFA1 PE=1 SV=1	1	1	1	1	0	1	0	0	0	0	0	1	1	1	1	0	1	1	0	1	0	1	0	0	0	0	0	1	1	1	1	0	1	1	0	1	0	1	0	0	0	0
O15240	O15240	18	18	18	Neurosecretory protein VGF;Neuroendocrine regulatory peptide-1;Neuroendocrine regulatory peptide-2;Antimicrobial peptide VGF[554-577]	VGF	sp|O15240|VGF_HUMAN Neurosecretory protein VGF OS=Homo sapiens GN=VGF PE=1 SV=2	1	18	18	18	6	5	6	5	4	2	2	3	5	6	6	7	15	13	14	15	6	5	6	5	4	2	2	3	5	6	6	7	15	13	14	15	6	5	6	5	4	2
O15254	O15254	22	22	22	Peroxisomal acyl-coenzyme A oxidase 3	ACOX3	sp|O15254|ACOX3_HUMAN Peroxisomal acyl-coenzyme A oxidase 3 OS=Homo sapiens GN=ACOX3 PE=1 SV=2	1	22	22	22	18	16	14	11	15	16	16	15	14	17	16	15	15	13	12	17	18	16	14	11	15	16	16	15	14	17	16	15	15	13	12	17	18	16	14	11	15	16
O15258	O15258	4	4	4	Protein RER1	RER1	sp|O15258|RER1_HUMAN Protein RER1 OS=Homo sapiens GN=RER1 PE=1 SV=1	1	4	4	4	3	3	3	3	3	3	3	4	3	3	3	3	4	2	2	3	3	3	3	3	3	3	3	4	3	3	3	3	4	2	2	3	3	3	3	3	3	3
O15260	O15260	4	4	4	Surfeit locus protein 4	SURF4	sp|O15260|SURF4_HUMAN Surfeit locus protein 4 OS=Homo sapiens GN=SURF4 PE=1 SV=3	1	4	4	4	4	4	4	4	4	4	4	4	4	4	4	4	4	4	3	4	4	4	4	4	4	4	4	4	4	4	4	4	4	4	3	4	4	4	4	4	4	4
O15264	O15264	9	9	9	Mitogen-activated protein kinase 13	MAPK13	sp|O15264|MK13_HUMAN Mitogen-activated protein kinase 13 OS=Homo sapiens GN=MAPK13 PE=1 SV=1	1	9	9	9	3	4	3	5	4	4	5	3	4	4	2	5	3	5	3	5	3	4	3	5	4	4	5	3	4	4	2	5	3	5	3	5	3	4	3	5	4	4
O15269	O15269	12	12	12	Serine palmitoyltransferase 1	SPTLC1	sp|O15269|SPTC1_HUMAN Serine palmitoyltransferase 1 OS=Homo sapiens GN=SPTLC1 PE=1 SV=1	1	12	12	12	9	12	12	12	9	9	11	9	10	11	12	11	10	9	12	11	9	12	12	12	9	9	11	9	10	11	12	11	10	9	12	11	9	12	12	12	9	9
O15270	O15270	18	18	18	Serine palmitoyltransferase 2	SPTLC2	sp|O15270|SPTC2_HUMAN Serine palmitoyltransferase 2 OS=Homo sapiens GN=SPTLC2 PE=1 SV=1	1	18	18	18	11	15	15	12	14	15	17	16	13	13	14	15	15	16	15	14	11	15	15	12	14	15	17	16	13	13	14	15	15	16	15	14	11	15	15	12	14	15
O15294	O15294	19	19	19	UDP-N-acetylglucosamine--peptide N-acetylglucosaminyltransferase 110 kDa subunit	OGT	sp|O15294|OGT1_HUMAN UDP-N-acetylglucosamine--peptide N-acetylglucosaminyltransferase 110 kDa subunit OS=Homo sapiens GN=OGT PE=1 SV=3	1	19	19	19	14	16	14	15	16	15	15	16	16	17	17	15	14	14	15	14	14	16	14	15	16	15	15	16	16	17	17	15	14	14	15	14	14	16	14	15	16	15
O15297	O15297	7	7	7	Protein phosphatase 1D	PPM1D	sp|O15297|PPM1D_HUMAN Protein phosphatase 1D OS=Homo sapiens GN=PPM1D PE=1 SV=1	1	7	7	7	3	4	4	3	5	4	5	4	6	3	4	4	2	6	3	2	3	4	4	3	5	4	5	4	6	3	4	4	2	6	3	2	3	4	4	3	5	4
O15305;Q92871	O15305	8;1	8;1	8;1	Phosphomannomutase 2	PMM2	sp|O15305|PMM2_HUMAN Phosphomannomutase 2 OS=Homo sapiens GN=PMM2 PE=1 SV=1	2	8	8	8	6	7	7	6	7	5	5	7	7	7	6	6	6	7	7	8	6	7	7	6	7	5	5	7	7	7	6	6	6	7	7	8	6	7	7	6	7	5
O15320;Q96PC5;Q96RT6;Q86UF2;A4D2H0;Q8IX95;A4FU28	O15320;Q96PC5	16;16;5;2;2;1;1	16;16;5;2;2;1;1	16;16;5;2;2;1;1	cTAGE family member 5;Melanoma inhibitory activity protein 2	CTAGE5;MIA2	sp|O15320|CTGE5_HUMAN Endoplasmic reticulum export factor CTAGE5 OS=Homo sapiens GN=CTAGE5 PE=1 SV=4;sp|Q96PC5|MIA2_HUMAN Melanoma inhibitory activity protein 2 OS=Homo sapiens GN=MIA2 PE=1 SV=4	7	16	16	16	5	6	6	9	7	10	8	8	7	10	9	8	14	14	14	12	5	6	6	9	7	10	8	8	7	10	9	8	14	14	14	12	5	6	6	9	7	10
O15321	O15321	5	5	5	Transmembrane 9 superfamily member 1	TM9SF1	sp|O15321|TM9S1_HUMAN Transmembrane 9 superfamily member 1 OS=Homo sapiens GN=TM9SF1 PE=2 SV=2	1	5	5	5	4	4	4	5	4	3	4	4	4	3	4	3	3	4	4	3	4	4	4	5	4	3	4	4	4	3	4	3	3	4	4	3	4	4	4	5	4	3
O15327	O15327	26	26	26	Type II inositol 3,4-bisphosphate 4-phosphatase	INPP4B	sp|O15327|INP4B_HUMAN Type II inositol 3,4-bisphosphate 4-phosphatase OS=Homo sapiens GN=INPP4B PE=2 SV=4	1	26	26	26	20	20	18	19	17	18	18	19	17	19	20	18	17	18	16	17	20	20	18	19	17	18	18	19	17	19	20	18	17	18	16	17	20	20	18	19	17	18
O15347	O15347	13	13	13	High mobility group protein B3	HMGB3	sp|O15347|HMGB3_HUMAN High mobility group protein B3 OS=Homo sapiens GN=HMGB3 PE=1 SV=4	1	13	13	13	11	11	10	10	9	10	10	9	10	10	10	12	10	11	10	10	11	11	10	10	9	10	10	9	10	10	10	12	10	11	10	10	11	11	10	10	9	10
O15355	O15355	16	16	16	Protein phosphatase 1G	PPM1G	sp|O15355|PPM1G_HUMAN Protein phosphatase 1G OS=Homo sapiens GN=PPM1G PE=1 SV=1	1	16	16	16	13	14	14	15	15	13	13	16	14	14	13	14	11	13	12	11	13	14	14	15	15	13	13	16	14	14	13	14	11	13	12	11	13	14	14	15	15	13
O15357	O15357	17	17	15	Phosphatidylinositol 3,4,5-trisphosphate 5-phosphatase 2	INPPL1	sp|O15357|SHIP2_HUMAN Phosphatidylinositol 3,4,5-trisphosphate 5-phosphatase 2 OS=Homo sapiens GN=INPPL1 PE=1 SV=2	1	17	17	15	11	10	11	8	7	10	7	7	13	13	13	11	7	7	5	6	11	10	11	8	7	10	7	7	13	13	13	11	7	7	5	6	10	10	9	8	7	9
O15371	O15371	18	18	18	Eukaryotic translation initiation factor 3 subunit D	EIF3D	sp|O15371|EIF3D_HUMAN Eukaryotic translation initiation factor 3 subunit D OS=Homo sapiens GN=EIF3D PE=1 SV=1	1	18	18	18	18	16	16	15	15	16	16	17	17	17	15	16	18	16	16	16	18	16	16	15	15	16	16	17	17	17	15	16	18	16	16	16	18	16	16	15	15	16
O15372	O15372	18	18	18	Eukaryotic translation initiation factor 3 subunit H	EIF3H	sp|O15372|EIF3H_HUMAN Eukaryotic translation initiation factor 3 subunit H OS=Homo sapiens GN=EIF3H PE=1 SV=1	1	18	18	18	15	14	16	14	15	12	13	16	14	15	15	15	12	14	13	14	15	14	16	14	15	12	13	16	14	15	15	15	12	14	13	14	15	14	16	14	15	12
O15381	O15381	12	12	12	Nuclear valosin-containing protein-like	NVL	sp|O15381|NVL_HUMAN Nuclear valosin-containing protein-like OS=Homo sapiens GN=NVL PE=1 SV=1	1	12	12	12	7	9	7	4	5	10	7	9	10	6	7	6	6	10	7	8	7	9	7	4	5	10	7	9	10	6	7	6	6	10	7	8	7	9	7	4	5	10
O15382	O15382	16	16	16	Branched-chain-amino-acid aminotransferase, mitochondrial	BCAT2	sp|O15382|BCAT2_HUMAN Branched-chain-amino-acid aminotransferase, mitochondrial OS=Homo sapiens GN=BCAT2 PE=1 SV=2	1	16	16	16	15	14	15	14	14	14	13	15	14	15	15	16	16	15	12	12	15	14	15	14	14	14	13	15	14	15	15	16	16	15	12	12	15	14	15	14	14	14
O15394	O15394	13	13	13	Neural cell adhesion molecule 2	NCAM2	sp|O15394|NCAM2_HUMAN Neural cell adhesion molecule 2 OS=Homo sapiens GN=NCAM2 PE=1 SV=2	1	13	13	13	7	6	6	7	9	8	11	11	4	4	7	5	5	4	5	5	7	6	6	7	9	8	11	11	4	4	7	5	5	4	5	5	7	6	6	7	9	8
O15397	O15397	10	9	9	Importin-8	IPO8	sp|O15397|IPO8_HUMAN Importin-8 OS=Homo sapiens GN=IPO8 PE=1 SV=2	1	10	9	9	8	7	7	7	8	7	7	7	8	6	8	7	4	6	7	6	7	6	6	6	7	6	6	6	7	5	7	6	3	5	6	5	7	6	6	6	7	6
O15400	O15400	5	5	5	Syntaxin-7	STX7	sp|O15400|STX7_HUMAN Syntaxin-7 OS=Homo sapiens GN=STX7 PE=1 SV=4	1	5	5	5	4	5	4	4	4	3	5	5	5	4	4	4	4	3	4	4	4	5	4	4	4	3	5	5	5	4	4	4	4	3	4	4	4	5	4	4	4	3
O15427	O15427	5	5	5	Monocarboxylate transporter 4	SLC16A3	sp|O15427|MOT4_HUMAN Monocarboxylate transporter 4 OS=Homo sapiens GN=SLC16A3 PE=1 SV=1	1	5	5	5	2	4	1	4	3	3	4	4	1	3	2	3	3	1	3	2	2	4	1	4	3	3	4	4	1	3	2	3	3	1	3	2	2	4	1	4	3	3
O15431	O15431	1	1	1	High affinity copper uptake protein 1	SLC31A1	sp|O15431|COPT1_HUMAN High affinity copper uptake protein 1 OS=Homo sapiens GN=SLC31A1 PE=1 SV=1	1	1	1	1	0	1	1	0	0	1	0	0	0	0	0	0	1	1	1	1	0	1	1	0	0	1	0	0	0	0	0	0	1	1	1	1	0	1	1	0	0	1
O15438	O15438	5	5	5	Canalicular multispecific organic anion transporter 2	ABCC3	sp|O15438|MRP3_HUMAN Canalicular multispecific organic anion transporter 2 OS=Homo sapiens GN=ABCC3 PE=1 SV=3	1	5	5	5	1	2	4	3	2	2	0	0	1	2	3	1	5	3	3	4	1	2	4	3	2	2	0	0	1	2	3	1	5	3	3	4	1	2	4	3	2	2
O15439	O15439	2	2	2	Multidrug resistance-associated protein 4	ABCC4	sp|O15439|MRP4_HUMAN Multidrug resistance-associated protein 4 OS=Homo sapiens GN=ABCC4 PE=1 SV=3	1	2	2	2	0	0	0	0	0	0	0	0	0	1	0	0	1	0	1	1	0	0	0	0	0	0	0	0	0	1	0	0	1	0	1	1	0	0	0	0	0	0
O15440	O15440	3	3	3	Multidrug resistance-associated protein 5	ABCC5	sp|O15440|MRP5_HUMAN Multidrug resistance-associated protein 5 OS=Homo sapiens GN=ABCC5 PE=1 SV=2	1	3	3	3	2	1	1	1	2	1	0	1	1	0	1	1	1	1	1	3	2	1	1	1	2	1	0	1	1	0	1	1	1	1	1	3	2	1	1	1	2	1
O15446	O15446	7	7	7	DNA-directed RNA polymerase I subunit RPA34	CD3EAP	sp|O15446|RPA34_HUMAN DNA-directed RNA polymerase I subunit RPA34 OS=Homo sapiens GN=CD3EAP PE=1 SV=1	1	7	7	7	4	5	5	4	4	5	5	6	3	5	3	4	4	5	6	4	4	5	5	4	4	5	5	6	3	5	3	4	4	5	6	4	4	5	5	4	4	5
O15460	O15460	3	3	3	Prolyl 4-hydroxylase subunit alpha-2	P4HA2	sp|O15460|P4HA2_HUMAN Prolyl 4-hydroxylase subunit alpha-2 OS=Homo sapiens GN=P4HA2 PE=1 SV=1	1	3	3	3	2	1	2	1	1	2	1	2	1	1	1	1	2	0	0	2	2	1	2	1	1	2	1	2	1	1	1	1	2	0	0	2	2	1	2	1	1	2
O15498	O15498	9	9	9	Synaptobrevin homolog YKT6	YKT6	sp|O15498|YKT6_HUMAN Synaptobrevin homolog YKT6 OS=Homo sapiens GN=YKT6 PE=1 SV=1	1	9	9	9	7	7	6	7	5	5	6	3	5	7	5	6	7	7	7	6	7	7	6	7	5	5	6	3	5	7	5	6	7	7	7	6	7	7	6	7	5	5
O15504	O15504	2	2	2	Nucleoporin-like protein 2	NUPL2	sp|O15504|NUPL2_HUMAN Nucleoporin-like protein 2 OS=Homo sapiens GN=NUPL2 PE=1 SV=1	1	2	2	2	1	1	1	2	1	1	1	1	1	0	0	0	1	1	0	2	1	1	1	2	1	1	1	1	1	0	0	0	1	1	0	2	1	1	1	2	1	1
O15511	O15511	4	4	4	Actin-related protein 2/3 complex subunit 5	ARPC5	sp|O15511|ARPC5_HUMAN Actin-related protein 2/3 complex subunit 5 OS=Homo sapiens GN=ARPC5 PE=1 SV=3	1	4	4	4	4	3	3	4	3	2	3	2	3	3	3	4	4	1	2	2	4	3	3	4	3	2	3	2	3	3	3	4	4	1	2	2	4	3	3	4	3	2
O15514	O15514	3	3	3	DNA-directed RNA polymerase II subunit RPB4	POLR2D	sp|O15514|RPB4_HUMAN DNA-directed RNA polymerase II subunit RPB4 OS=Homo sapiens GN=POLR2D PE=1 SV=1	1	3	3	3	1	2	1	2	1	3	3	3	3	2	2	3	3	3	2	3	1	2	1	2	1	3	3	3	3	2	2	3	3	3	2	3	1	2	1	2	1	3
O15525;O60675	O15525;O60675	3;2	3;2	2;1	Transcription factor MafG;Transcription factor MafK	MAFG;MAFK	sp|O15525|MAFG_HUMAN Transcription factor MafG OS=Homo sapiens GN=MAFG PE=1 SV=1;sp|O60675|MAFK_HUMAN Transcription factor MafK OS=Homo sapiens GN=MAFK PE=1 SV=1	2	3	3	2	2	2	2	1	0	1	2	1	1	1	2	2	3	3	2	3	2	2	2	1	0	1	2	1	1	1	2	2	3	3	2	3	1	1	1	0	0	0
O15530;Q6A1A2	O15530;Q6A1A2	6;3	6;3	6;3	3-phosphoinositide-dependent protein kinase 1;Putative 3-phosphoinositide-dependent protein kinase 2	PDPK1;PDPK2P	sp|O15530|PDPK1_HUMAN 3-phosphoinositide-dependent protein kinase 1 OS=Homo sapiens GN=PDPK1 PE=1 SV=1;sp|Q6A1A2|PDPK2_HUMAN Putative 3-phosphoinositide-dependent protein kinase 2 OS=Homo sapiens GN=PDPK2P PE=5 SV=1	2	6	6	6	2	1	2	3	3	1	3	2	4	5	3	3	3	0	0	2	2	1	2	3	3	1	3	2	4	5	3	3	3	0	0	2	2	1	2	3	3	1
O15533	O15533	6	6	6	Tapasin	TAPBP	sp|O15533|TPSN_HUMAN Tapasin OS=Homo sapiens GN=TAPBP PE=1 SV=1	1	6	6	6	5	4	5	5	5	4	4	4	4	4	6	3	4	5	3	5	5	4	5	5	5	4	4	4	4	4	6	3	4	5	3	5	5	4	5	5	5	4
O15541	O15541	3	3	3	RING finger protein 113A	RNF113A	sp|O15541|R113A_HUMAN RING finger protein 113A OS=Homo sapiens GN=RNF113A PE=1 SV=1	1	3	3	3	3	3	3	3	3	2	3	2	3	3	3	3	3	3	3	3	3	3	3	3	3	2	3	2	3	3	3	3	3	3	3	3	3	3	3	3	3	2
O15551	O15551	4	4	4	Claudin-3	CLDN3	sp|O15551|CLD3_HUMAN Claudin-3 OS=Homo sapiens GN=CLDN3 PE=1 SV=1	1	4	4	4	3	2	2	3	2	3	2	3	2	2	3	2	2	3	2	2	3	2	2	3	2	3	2	3	2	2	3	2	2	3	2	2	3	2	2	3	2	3
O43143	O43143	41	41	40	Pre-mRNA-splicing factor ATP-dependent RNA helicase DHX15	DHX15	sp|O43143|DHX15_HUMAN Pre-mRNA-splicing factor ATP-dependent RNA helicase DHX15 OS=Homo sapiens GN=DHX15 PE=1 SV=2	1	41	41	40	34	31	34	34	38	35	37	35	33	32	31	35	33	34	31	36	34	31	34	34	38	35	37	35	33	32	31	35	33	34	31	36	33	30	33	33	37	34
O43148	O43148	14	14	14	mRNA cap guanine-N7 methyltransferase	RNMT	sp|O43148|MCES_HUMAN mRNA cap guanine-N7 methyltransferase OS=Homo sapiens GN=RNMT PE=1 SV=1	1	14	14	14	9	11	10	10	11	11	11	11	11	12	11	10	12	12	9	12	9	11	10	10	11	11	11	11	11	12	11	10	12	12	9	12	9	11	10	10	11	11
O43149	O43149	8	8	8	Zinc finger ZZ-type and EF-hand domain-containing protein 1	ZZEF1	sp|O43149|ZZEF1_HUMAN Zinc finger ZZ-type and EF-hand domain-containing protein 1 OS=Homo sapiens GN=ZZEF1 PE=1 SV=6	1	8	8	8	4	5	5	2	2	4	3	3	5	5	5	6	3	3	2	2	4	5	5	2	2	4	3	3	5	5	5	6	3	3	2	2	4	5	5	2	2	4
O43156	O43156	5	5	5	TELO2-interacting protein 1 homolog	TTI1	sp|O43156|TTI1_HUMAN TELO2-interacting protein 1 homolog OS=Homo sapiens GN=TTI1 PE=1 SV=3	1	5	5	5	2	3	2	3	3	2	3	2	3	5	3	3	2	1	3	2	2	3	2	3	3	2	3	2	3	5	3	3	2	1	3	2	2	3	2	3	3	2
O43159	O43159	15	15	15	Ribosomal RNA-processing protein 8	RRP8	sp|O43159|RRP8_HUMAN Ribosomal RNA-processing protein 8 OS=Homo sapiens GN=RRP8 PE=1 SV=2	1	15	15	15	12	14	13	12	14	13	12	12	12	13	12	13	13	13	15	14	12	14	13	12	14	13	12	12	12	13	12	13	13	13	15	14	12	14	13	12	14	13
O43164	O43164	1	1	1	E3 ubiquitin-protein ligase Praja-2	PJA2	sp|O43164|PJA2_HUMAN E3 ubiquitin-protein ligase Praja-2 OS=Homo sapiens GN=PJA2 PE=1 SV=4	1	1	1	1	1	0	0	0	0	0	0	0	0	1	0	0	1	1	0	1	1	0	0	0	0	0	0	0	0	1	0	0	1	1	0	1	1	0	0	0	0	0
O43166	O43166	11	11	11	Signal-induced proliferation-associated 1-like protein 1	SIPA1L1	sp|O43166|SI1L1_HUMAN Signal-induced proliferation-associated 1-like protein 1 OS=Homo sapiens GN=SIPA1L1 PE=1 SV=4	1	11	11	11	6	8	4	5	6	8	7	8	5	6	6	4	6	9	6	8	6	8	4	5	6	8	7	8	5	6	6	4	6	9	6	8	6	8	4	5	6	8
O43169	O43169	4	4	4	Cytochrome b5 type B	CYB5B	sp|O43169|CYB5B_HUMAN Cytochrome b5 type B OS=Homo sapiens GN=CYB5B PE=1 SV=2	1	4	4	4	4	3	4	4	3	3	4	3	4	4	4	4	4	4	4	3	4	3	4	4	3	3	4	3	4	4	4	4	4	4	4	3	4	3	4	4	3	3
O43172	O43172	23	23	23	U4/U6 small nuclear ribonucleoprotein Prp4	PRPF4	sp|O43172|PRP4_HUMAN U4/U6 small nuclear ribonucleoprotein Prp4 OS=Homo sapiens GN=PRPF4 PE=1 SV=2	1	23	23	23	18	20	21	21	19	19	20	21	20	17	18	20	22	21	19	18	18	20	21	21	19	19	20	21	20	17	18	20	22	21	19	18	18	20	21	21	19	19
O43175	O43175	23	23	23	D-3-phosphoglycerate dehydrogenase	PHGDH	sp|O43175|SERA_HUMAN D-3-phosphoglycerate dehydrogenase OS=Homo sapiens GN=PHGDH PE=1 SV=4	1	23	23	23	22	21	23	20	19	20	22	23	23	21	23	23	23	20	21	20	22	21	23	20	19	20	22	23	23	21	23	23	23	20	21	20	22	21	23	20	19	20
O43181	O43181	5	5	5	NADH dehydrogenase [ubiquinone] iron-sulfur protein 4, mitochondrial	NDUFS4	sp|O43181|NDUS4_HUMAN NADH dehydrogenase [ubiquinone] iron-sulfur protein 4, mitochondrial OS=Homo sapiens GN=NDUFS4 PE=1 SV=1	1	5	5	5	5	5	5	5	5	5	5	5	5	5	5	5	5	5	5	5	5	5	5	5	5	5	5	5	5	5	5	5	5	5	5	5	5	5	5	5	5	5
O43187	O43187	1	1	1	Interleukin-1 receptor-associated kinase-like 2	IRAK2	sp|O43187|IRAK2_HUMAN Interleukin-1 receptor-associated kinase-like 2 OS=Homo sapiens GN=IRAK2 PE=1 SV=2	1	1	1	1	1	1	1	0	1	1	1	1	1	1	1	1	1	1	1	0	1	1	1	0	1	1	1	1	1	1	1	1	1	1	1	0	1	1	1	0	1	1
O43237	O43237	13	11	11	Cytoplasmic dynein 1 light intermediate chain 2	DYNC1LI2	sp|O43237|DC1L2_HUMAN Cytoplasmic dynein 1 light intermediate chain 2 OS=Homo sapiens GN=DYNC1LI2 PE=1 SV=1	1	13	11	11	11	12	11	9	9	9	10	10	12	13	10	11	8	8	8	10	10	10	10	8	8	8	8	8	10	11	8	9	6	7	7	8	10	10	10	8	8	8
O43242	O43242	28	28	28	26S proteasome non-ATPase regulatory subunit 3	PSMD3	sp|O43242|PSMD3_HUMAN 26S proteasome non-ATPase regulatory subunit 3 OS=Homo sapiens GN=PSMD3 PE=1 SV=2	1	28	28	28	20	21	20	22	21	21	22	21	20	20	22	23	19	21	21	21	20	21	20	22	21	21	22	21	20	20	22	23	19	21	21	21	20	21	20	22	21	21
O43247	O43247	1	1	1	Testis-expressed sequence 33 protein	TEX33	sp|O43247|TEX33_HUMAN Testis-expressed protein 33 OS=Homo sapiens GN=TEX33 PE=1 SV=2	1	1	1	1	0	1	1	0	0	0	0	0	1	1	0	1	1	0	0	0	0	1	1	0	0	0	0	0	1	1	0	1	1	0	0	0	0	1	1	0	0	0
O43251;Q9NWB1;A6NFN3	O43251;Q9NWB1;A6NFN3	3;3;2	3;3;2	3;3;2	RNA binding protein fox-1 homolog 2;RNA binding protein fox-1 homolog 1;RNA binding protein fox-1 homolog 3	RBFOX2;RBFOX1;RBFOX3	sp|O43251|RFOX2_HUMAN RNA binding protein fox-1 homolog 2 OS=Homo sapiens GN=RBFOX2 PE=1 SV=3;sp|Q9NWB1|RFOX1_HUMAN RNA binding protein fox-1 homolog 1 OS=Homo sapiens GN=RBFOX1 PE=1 SV=2;sp|A6NFN3|RFOX3_HUMAN RNA binding protein fox-1 homolog 3 OS=Homo sa	3	3	3	3	2	1	0	1	2	1	2	2	3	2	2	3	1	1	0	1	2	1	0	1	2	1	2	2	3	2	2	3	1	1	0	1	2	1	0	1	2	1
O43252	O43252	19	19	18	Bifunctional 3-phosphoadenosine 5-phosphosulfate synthase 1;Sulfate adenylyltransferase;Adenylyl-sulfate kinase	PAPSS1	sp|O43252|PAPS1_HUMAN Bifunctional 3-phosphoadenosine 5-phosphosulfate synthase 1 OS=Homo sapiens GN=PAPSS1 PE=1 SV=2	1	19	19	18	17	13	16	15	15	14	12	15	13	14	13	14	14	15	14	16	17	13	16	15	15	14	12	15	13	14	13	14	14	15	14	16	16	12	15	14	14	13
O43264	O43264	16	16	16	Centromere/kinetochore protein zw10 homolog	ZW10	sp|O43264|ZW10_HUMAN Centromere/kinetochore protein zw10 homolog OS=Homo sapiens GN=ZW10 PE=1 SV=3	1	16	16	16	9	8	9	5	9	7	8	9	6	8	10	10	11	9	10	11	9	8	9	5	9	7	8	9	6	8	10	10	11	9	10	11	9	8	9	5	9	7
O43272	O43272	4	4	4	Proline dehydrogenase 1, mitochondrial	PRODH	sp|O43272|PROD_HUMAN Proline dehydrogenase 1, mitochondrial OS=Homo sapiens GN=PRODH PE=1 SV=3	1	4	4	4	3	3	4	1	1	1	1	1	2	4	4	3	1	1	0	2	3	3	4	1	1	1	1	1	2	4	4	3	1	1	0	2	3	3	4	1	1	1
O43278	O43278	13	13	13	Kunitz-type protease inhibitor 1	SPINT1	sp|O43278|SPIT1_HUMAN Kunitz-type protease inhibitor 1 OS=Homo sapiens GN=SPINT1 PE=1 SV=2	1	13	13	13	10	11	11	10	10	11	11	11	10	11	11	11	11	13	12	13	10	11	11	10	10	11	11	11	10	11	11	11	11	13	12	13	10	11	11	10	10	11
O43290	O43290	37	37	37	U4/U6.U5 tri-snRNP-associated protein 1	SART1	sp|O43290|SNUT1_HUMAN U4/U6.U5 tri-snRNP-associated protein 1 OS=Homo sapiens GN=SART1 PE=1 SV=1	1	37	37	37	26	30	27	27	26	29	28	27	26	28	28	28	31	27	30	28	26	30	27	27	26	29	28	27	26	28	28	28	31	27	30	28	26	30	27	27	26	29
O43291	O43291	7	7	7	Kunitz-type protease inhibitor 2	SPINT2	sp|O43291|SPIT2_HUMAN Kunitz-type protease inhibitor 2 OS=Homo sapiens GN=SPINT2 PE=1 SV=2	1	7	7	7	6	6	6	6	6	6	5	6	6	6	6	6	6	6	6	7	6	6	6	6	6	6	5	6	6	6	6	6	6	6	6	7	6	6	6	6	6	6
O43292	O43292	5	5	5	Glycosylphosphatidylinositol anchor attachment 1 protein	GPAA1	sp|O43292|GPAA1_HUMAN Glycosylphosphatidylinositol anchor attachment 1 protein OS=Homo sapiens GN=GPAA1 PE=1 SV=3	1	5	5	5	1	4	3	3	3	2	3	2	1	2	4	2	4	4	5	5	1	4	3	3	3	2	3	2	1	2	4	2	4	4	5	5	1	4	3	3	3	2
O43299	O43299	1	1	1	AP-5 complex subunit zeta-1	AP5Z1	sp|O43299|AP5Z1_HUMAN AP-5 complex subunit zeta-1 OS=Homo sapiens GN=AP5Z1 PE=1 SV=2	1	1	1	1	0	0	0	0	0	0	0	0	0	0	0	0	1	0	0	0	0	0	0	0	0	0	0	0	0	0	0	0	1	0	0	0	0	0	0	0	0	0
O43314	O43314	3	3	3	Inositol hexakisphosphate and diphosphoinositol-pentakisphosphate kinase 2	PPIP5K2	sp|O43314|VIP2_HUMAN Inositol hexakisphosphate and diphosphoinositol-pentakisphosphate kinase 2 OS=Homo sapiens GN=PPIP5K2 PE=1 SV=3	1	3	3	3	1	1	1	1	0	0	2	1	3	3	2	3	0	1	1	1	1	1	1	1	0	0	2	1	3	3	2	3	0	1	1	1	1	1	1	1	0	0
O43324	O43324	8	8	8	Eukaryotic translation elongation factor 1 epsilon-1	EEF1E1	sp|O43324|MCA3_HUMAN Eukaryotic translation elongation factor 1 epsilon-1 OS=Homo sapiens GN=EEF1E1 PE=1 SV=1	1	8	8	8	7	7	8	4	7	7	8	7	7	8	7	8	6	8	6	6	7	7	8	4	7	7	8	7	7	8	7	8	6	8	6	6	7	7	8	4	7	7
O43325	O43325	1	1	1	LYR motif-containing protein 1	LYRM1	sp|O43325|LYRM1_HUMAN LYR motif-containing protein 1 OS=Homo sapiens GN=LYRM1 PE=2 SV=1	1	1	1	1	1	0	1	0	1	1	1	1	0	1	1	0	1	1	1	1	1	0	1	0	1	1	1	1	0	1	1	0	1	1	1	1	1	0	1	0	1	1
O43353	O43353	2	2	2	Receptor-interacting serine/threonine-protein kinase 2	RIPK2	sp|O43353|RIPK2_HUMAN Receptor-interacting serine/threonine-protein kinase 2 OS=Homo sapiens GN=RIPK2 PE=1 SV=2	1	2	2	2	0	0	0	2	0	0	0	1	0	0	0	0	0	0	0	0	0	0	0	2	0	0	0	1	0	0	0	0	0	0	0	0	0	0	0	2	0	0
O43390	O43390	26	26	21	Heterogeneous nuclear ribonucleoprotein R	HNRNPR	sp|O43390|HNRPR_HUMAN Heterogeneous nuclear ribonucleoprotein R OS=Homo sapiens GN=HNRNPR PE=1 SV=1	1	26	26	21	22	23	23	23	23	21	22	24	23	23	23	23	23	22	26	22	22	23	23	23	23	21	22	24	23	23	23	23	23	22	26	22	18	19	19	19	19	17
O43395	O43395	19	19	19	U4/U6 small nuclear ribonucleoprotein Prp3	PRPF3	sp|O43395|PRPF3_HUMAN U4/U6 small nuclear ribonucleoprotein Prp3 OS=Homo sapiens GN=PRPF3 PE=1 SV=2	1	19	19	19	10	12	11	12	12	12	13	11	11	10	12	11	13	14	16	10	10	12	11	12	12	12	13	11	11	10	12	11	13	14	16	10	10	12	11	12	12	12
O43396	O43396	16	16	16	Thioredoxin-like protein 1	TXNL1	sp|O43396|TXNL1_HUMAN Thioredoxin-like protein 1 OS=Homo sapiens GN=TXNL1 PE=1 SV=3	1	16	16	16	15	15	14	16	14	15	13	12	14	16	13	13	14	14	14	15	15	15	14	16	14	15	13	12	14	16	13	13	14	14	14	15	15	15	14	16	14	15
O43399	O43399	9	9	9	Tumor protein D54	TPD52L2	sp|O43399|TPD54_HUMAN Tumor protein D54 OS=Homo sapiens GN=TPD52L2 PE=1 SV=2	1	9	9	9	6	5	7	8	7	6	6	7	8	8	6	6	6	4	6	6	6	5	7	8	7	6	6	7	8	8	6	6	6	4	6	6	6	5	7	8	7	6
O43402	O43402	9	9	9	ER membrane protein complex subunit 8	EMC8	sp|O43402|EMC8_HUMAN ER membrane protein complex subunit 8 OS=Homo sapiens GN=EMC8 PE=1 SV=1	1	9	9	9	5	6	7	7	6	5	4	5	6	7	5	8	9	7	7	8	5	6	7	7	6	5	4	5	6	7	5	8	9	7	7	8	5	6	7	7	6	5
O43414	O43414	3	3	3	ERI1 exoribonuclease 3	ERI3	sp|O43414|ERI3_HUMAN ERI1 exoribonuclease 3 OS=Homo sapiens GN=ERI3 PE=1 SV=2	1	3	3	3	2	2	0	0	2	2	1	1	0	2	1	2	1	0	0	1	2	2	0	0	2	2	1	1	0	2	1	2	1	0	0	1	2	2	0	0	2	2
O43422	O43422	5	5	5	52 kDa repressor of the inhibitor of the protein kinase	PRKRIR	sp|O43422|P52K_HUMAN 52 kDa repressor of the inhibitor of the protein kinase OS=Homo sapiens GN=THAP12 PE=1 SV=2	1	5	5	5	2	2	3	1	1	3	4	3	1	4	4	1	1	4	2	3	2	2	3	1	1	3	4	3	1	4	4	1	1	4	2	3	2	2	3	1	1	3
O43427	O43427	6	6	6	Acidic fibroblast growth factor intracellular-binding protein	FIBP	sp|O43427|FIBP_HUMAN Acidic fibroblast growth factor intracellular-binding protein OS=Homo sapiens GN=FIBP PE=1 SV=3	1	6	6	6	4	3	3	3	3	5	4	5	4	4	3	4	3	4	2	5	4	3	3	3	3	5	4	5	4	4	3	4	3	4	2	5	4	3	3	3	3	5
O43432	O43432	9	4	4	Eukaryotic translation initiation factor 4 gamma 3	EIF4G3	sp|O43432|IF4G3_HUMAN Eukaryotic translation initiation factor 4 gamma 3 OS=Homo sapiens GN=EIF4G3 PE=1 SV=2	1	9	4	4	7	6	8	7	8	7	8	8	7	8	7	5	6	7	5	6	2	1	3	2	3	2	3	3	2	3	2	0	1	2	1	1	2	1	3	2	3	2
O43447	O43447	8	8	8	Peptidyl-prolyl cis-trans isomerase H	PPIH	sp|O43447|PPIH_HUMAN Peptidyl-prolyl cis-trans isomerase H OS=Homo sapiens GN=PPIH PE=1 SV=1	1	8	8	8	5	6	6	7	7	4	6	6	6	5	6	7	6	7	7	7	5	6	6	7	7	4	6	6	6	5	6	7	6	7	7	7	5	6	6	7	7	4
O43464	O43464	3	3	3	Serine protease HTRA2, mitochondrial	HTRA2	sp|O43464|HTRA2_HUMAN Serine protease HTRA2, mitochondrial OS=Homo sapiens GN=HTRA2 PE=1 SV=2	1	3	3	3	1	1	1	1	2	1	2	1	2	0	1	1	1	3	2	3	1	1	1	1	2	1	2	1	2	0	1	1	1	3	2	3	1	1	1	1	2	1
O43488;Q8NHP1;O95154	O43488	9;2;1	9;2;1	9;2;1	Aflatoxin B1 aldehyde reductase member 2	AKR7A2	sp|O43488|ARK72_HUMAN Aflatoxin B1 aldehyde reductase member 2 OS=Homo sapiens GN=AKR7A2 PE=1 SV=3	3	9	9	9	7	8	6	7	8	7	5	6	6	4	5	7	8	5	6	8	7	8	6	7	8	7	5	6	6	4	5	7	8	5	6	8	7	8	6	7	8	7
O43493	O43493	8	8	8	Trans-Golgi network integral membrane protein 2	TGOLN2	sp|O43493|TGON2_HUMAN Trans-Golgi network integral membrane protein 2 OS=Homo sapiens GN=TGOLN2 PE=1 SV=2	1	8	8	8	7	6	7	7	7	8	6	6	7	6	7	7	5	6	7	6	7	6	7	7	7	8	6	6	7	6	7	7	5	6	7	6	7	6	7	7	7	8
O43502	O43502	2	2	2	DNA repair protein RAD51 homolog 3	RAD51C	sp|O43502|RA51C_HUMAN DNA repair protein RAD51 homolog 3 OS=Homo sapiens GN=RAD51C PE=1 SV=1	1	2	2	2	1	0	0	1	1	2	2	1	0	1	1	1	2	1	1	1	1	0	0	1	1	2	2	1	0	1	1	1	2	1	1	1	1	0	0	1	1	2
O43504	O43504	3	3	3	Ragulator complex protein LAMTOR5	LAMTOR5	sp|O43504|LTOR5_HUMAN Ragulator complex protein LAMTOR5 OS=Homo sapiens GN=LAMTOR5 PE=1 SV=1	1	3	3	3	3	3	3	3	3	3	3	3	3	3	3	3	3	3	3	3	3	3	3	3	3	3	3	3	3	3	3	3	3	3	3	3	3	3	3	3	3	3
O43505	O43505	5	5	5	Beta-1,4-glucuronyltransferase 1	B4GAT1	sp|O43505|B4GA1_HUMAN Beta-1,4-glucuronyltransferase 1 OS=Homo sapiens GN=B4GAT1 PE=1 SV=1	1	5	5	5	3	3	3	2	4	4	2	3	4	3	4	2	2	3	2	2	3	3	3	2	4	4	2	3	4	3	4	2	2	3	2	2	3	3	3	2	4	4
O43513	O43513	2	2	2	Mediator of RNA polymerase II transcription subunit 7	MED7	sp|O43513|MED7_HUMAN Mediator of RNA polymerase II transcription subunit 7 OS=Homo sapiens GN=MED7 PE=1 SV=1	1	2	2	2	1	2	1	2	1	2	1	1	1	1	1	2	1	2	1	2	1	2	1	2	1	2	1	1	1	1	1	2	1	2	1	2	1	2	1	2	1	2
O43520;Q8TF62	O43520	12;1	12;1	12;1	Phospholipid-transporting ATPase IC	ATP8B1	sp|O43520|AT8B1_HUMAN Phospholipid-transporting ATPase IC OS=Homo sapiens GN=ATP8B1 PE=1 SV=3	2	12	12	12	6	7	6	5	5	7	8	6	8	6	6	6	5	5	7	6	6	7	6	5	5	7	8	6	8	6	6	6	5	5	7	6	6	7	6	5	5	7
O43567	O43567	2	2	2	E3 ubiquitin-protein ligase RNF13	RNF13	sp|O43567|RNF13_HUMAN E3 ubiquitin-protein ligase RNF13 OS=Homo sapiens GN=RNF13 PE=1 SV=1	1	2	2	2	1	1	1	1	1	1	1	1	1	1	1	1	0	0	1	1	1	1	1	1	1	1	1	1	1	1	1	1	0	0	1	1	1	1	1	1	1	1
O43570	O43570	10	10	10	Carbonic anhydrase 12	CA12	sp|O43570|CAH12_HUMAN Carbonic anhydrase 12 OS=Homo sapiens GN=CA12 PE=1 SV=1	1	10	10	10	8	7	8	9	10	10	9	9	8	8	9	8	8	8	8	8	8	7	8	9	10	10	9	9	8	8	9	8	8	8	8	8	8	7	8	9	10	10
O43572	O43572	4	4	4	A-kinase anchor protein 10, mitochondrial	AKAP10	sp|O43572|AKA10_HUMAN A-kinase anchor protein 10, mitochondrial OS=Homo sapiens GN=AKAP10 PE=1 SV=2	1	4	4	4	1	0	1	1	1	0	2	1	2	3	4	1	1	0	1	1	1	0	1	1	1	0	2	1	2	3	4	1	1	0	1	1	1	0	1	1	1	0
O43581	O43581	4	4	4	Synaptotagmin-7	SYT7	sp|O43581|SYT7_HUMAN Synaptotagmin-7 OS=Homo sapiens GN=SYT7 PE=1 SV=3	1	4	4	4	2	2	2	2	3	4	3	2	3	3	3	3	3	2	3	1	2	2	2	2	3	4	3	2	3	3	3	3	3	2	3	1	2	2	2	2	3	4
O43583	O43583	5	5	5	Density-regulated protein	DENR	sp|O43583|DENR_HUMAN Density-regulated protein OS=Homo sapiens GN=DENR PE=1 SV=2	1	5	5	5	5	4	5	3	4	4	4	4	4	5	5	5	4	4	5	4	5	4	5	3	4	4	4	4	4	5	5	5	4	4	5	4	5	4	5	3	4	4
O43592	O43592	26	26	26	Exportin-T	XPOT	sp|O43592|XPOT_HUMAN Exportin-T OS=Homo sapiens GN=XPOT PE=1 SV=2	1	26	26	26	18	19	19	17	19	16	17	20	19	21	20	18	20	20	21	18	18	19	19	17	19	16	17	20	19	21	20	18	20	20	21	18	18	19	19	17	19	16
O43598	O43598	5	5	5	2-deoxynucleoside 5-phosphate N-hydrolase 1	DNPH1	sp|O43598|DNPH1_HUMAN 2-deoxynucleoside 5-phosphate N-hydrolase 1 OS=Homo sapiens GN=DNPH1 PE=1 SV=1	1	5	5	5	5	4	5	5	4	5	4	4	5	5	5	4	4	5	5	4	5	4	5	5	4	5	4	4	5	5	5	4	4	5	5	4	5	4	5	5	4	5
O43615	O43615	21	21	21	Mitochondrial import inner membrane translocase subunit TIM44	TIMM44	sp|O43615|TIM44_HUMAN Mitochondrial import inner membrane translocase subunit TIM44 OS=Homo sapiens GN=TIMM44 PE=1 SV=2	1	21	21	21	15	16	17	14	16	15	16	16	13	16	17	13	18	19	18	18	15	16	17	14	16	15	16	16	13	16	17	13	18	19	18	18	15	16	17	14	16	15
O43617	O43617	8	8	8	Trafficking protein particle complex subunit 3	TRAPPC3	sp|O43617|TPPC3_HUMAN Trafficking protein particle complex subunit 3 OS=Homo sapiens GN=TRAPPC3 PE=1 SV=1	1	8	8	8	7	7	8	7	7	7	7	6	7	7	7	7	7	7	7	6	7	7	8	7	7	7	7	6	7	7	7	7	7	7	7	6	7	7	8	7	7	7
O43633	O43633	3	3	3	Charged multivesicular body protein 2a	CHMP2A	sp|O43633|CHM2A_HUMAN Charged multivesicular body protein 2a OS=Homo sapiens GN=CHMP2A PE=1 SV=1	1	3	3	3	2	3	3	2	2	2	2	1	2	2	1	3	1	3	1	3	2	3	3	2	2	2	2	1	2	2	1	3	1	3	1	3	2	3	3	2	2	2
O43639	O43639	1	1	1	Cytoplasmic protein NCK2	NCK2	sp|O43639|NCK2_HUMAN Cytoplasmic protein NCK2 OS=Homo sapiens GN=NCK2 PE=1 SV=2	1	1	1	1	0	0	0	0	1	0	0	0	0	0	0	0	0	0	0	0	0	0	0	0	1	0	0	0	0	0	0	0	0	0	0	0	0	0	0	0	1	0
O43657	O43657	4	4	4	Tetraspanin-6	TSPAN6	sp|O43657|TSN6_HUMAN Tetraspanin-6 OS=Homo sapiens GN=TSPAN6 PE=1 SV=1	1	4	4	4	3	3	3	3	3	4	3	4	2	3	2	3	3	2	3	3	3	3	3	3	3	4	3	4	2	3	2	3	3	2	3	3	3	3	3	3	3	4
O43660	O43660	15	15	15	Pleiotropic regulator 1	PLRG1	sp|O43660|PLRG1_HUMAN Pleiotropic regulator 1 OS=Homo sapiens GN=PLRG1 PE=1 SV=1	1	15	15	15	12	11	13	10	12	14	13	13	11	11	11	13	13	11	12	8	12	11	13	10	12	14	13	13	11	11	11	13	13	11	12	8	12	11	13	10	12	14
O43663	O43663	8	8	8	Protein regulator of cytokinesis 1	PRC1	sp|O43663|PRC1_HUMAN Protein regulator of cytokinesis 1 OS=Homo sapiens GN=PRC1 PE=1 SV=2	1	8	8	8	4	3	4	4	6	8	6	7	2	4	5	1	1	3	2	2	4	3	4	4	6	8	6	7	2	4	5	1	1	3	2	2	4	3	4	4	6	8
O43665	O43665	3	3	3	Regulator of G-protein signaling 10	RGS10	sp|O43665|RGS10_HUMAN Regulator of G-protein signaling 10 OS=Homo sapiens GN=RGS10 PE=1 SV=2	1	3	3	3	1	1	1	0	0	2	2	2	2	2	2	3	2	0	0	1	1	1	1	0	0	2	2	2	2	2	2	3	2	0	0	1	1	1	1	0	0	2
O43670	O43670	8	8	8	BUB3-interacting and GLEBS motif-containing protein ZNF207	ZNF207	sp|O43670|ZN207_HUMAN BUB3-interacting and GLEBS motif-containing protein ZNF207 OS=Homo sapiens GN=ZNF207 PE=1 SV=1	1	8	8	8	6	5	5	7	7	6	5	7	6	6	4	6	5	5	7	8	6	5	5	7	7	6	5	7	6	6	4	6	5	5	7	8	6	5	5	7	7	6
O43674	O43674	6	6	6	NADH dehydrogenase [ubiquinone] 1 beta subcomplex subunit 5, mitochondrial	NDUFB5	sp|O43674|NDUB5_HUMAN NADH dehydrogenase [ubiquinone] 1 beta subcomplex subunit 5, mitochondrial OS=Homo sapiens GN=NDUFB5 PE=1 SV=1	1	6	6	6	5	5	5	5	5	6	4	6	3	6	4	6	6	6	6	6	5	5	5	5	5	6	4	6	3	6	4	6	6	6	6	6	5	5	5	5	5	6
O43676	O43676	3	3	3	NADH dehydrogenase [ubiquinone] 1 beta subcomplex subunit 3	NDUFB3	sp|O43676|NDUB3_HUMAN NADH dehydrogenase [ubiquinone] 1 beta subcomplex subunit 3 OS=Homo sapiens GN=NDUFB3 PE=1 SV=3	1	3	3	3	2	3	3	3	3	3	3	2	2	3	1	3	3	2	2	3	2	3	3	3	3	3	3	2	2	3	1	3	3	2	2	3	2	3	3	3	3	3
O43677	O43677	2	2	2	NADH dehydrogenase [ubiquinone] 1 subunit C1, mitochondrial	NDUFC1	sp|O43677|NDUC1_HUMAN NADH dehydrogenase [ubiquinone] 1 subunit C1, mitochondrial OS=Homo sapiens GN=NDUFC1 PE=1 SV=1	1	2	2	2	1	1	1	2	1	2	1	1	1	1	2	2	2	1	2	1	1	1	1	2	1	2	1	1	1	1	2	2	2	1	2	1	1	1	1	2	1	2
O43678	O43678	4	4	4	NADH dehydrogenase [ubiquinone] 1 alpha subcomplex subunit 2	NDUFA2	sp|O43678|NDUA2_HUMAN NADH dehydrogenase [ubiquinone] 1 alpha subcomplex subunit 2 OS=Homo sapiens GN=NDUFA2 PE=1 SV=3	1	4	4	4	4	4	4	3	4	4	4	4	4	4	4	4	4	4	4	4	4	4	4	3	4	4	4	4	4	4	4	4	4	4	4	4	4	4	4	3	4	4
O43681	O43681	13	13	13	ATPase ASNA1	ASNA1	sp|O43681|ASNA_HUMAN ATPase ASNA1 OS=Homo sapiens GN=ASNA1 PE=1 SV=2	1	13	13	13	11	12	12	11	11	12	12	11	11	12	13	10	12	12	11	13	11	12	12	11	11	12	12	11	11	12	13	10	12	12	11	13	11	12	12	11	11	12
O43684	O43684	13	13	13	Mitotic checkpoint protein BUB3	BUB3	sp|O43684|BUB3_HUMAN Mitotic checkpoint protein BUB3 OS=Homo sapiens GN=BUB3 PE=1 SV=1	1	13	13	13	10	12	12	13	10	11	9	12	11	12	12	11	10	11	9	10	10	12	12	13	10	11	9	12	11	12	12	11	10	11	9	10	10	12	12	13	10	11
O43688	O43688	4	4	4	Lipid phosphate phosphohydrolase 2	PPAP2C	sp|O43688|PLPP2_HUMAN Phospholipid phosphatase 2 OS=Homo sapiens GN=PLPP2 PE=1 SV=1	1	4	4	4	0	1	2	1	2	3	4	3	1	3	3	0	3	4	2	2	0	1	2	1	2	3	4	3	1	3	3	0	3	4	2	2	0	1	2	1	2	3
O43707	O43707	60	60	39	Alpha-actinin-4	ACTN4	sp|O43707|ACTN4_HUMAN Alpha-actinin-4 OS=Homo sapiens GN=ACTN4 PE=1 SV=2	1	60	60	39	56	55	58	53	56	56	57	57	57	54	56	57	56	56	52	55	56	55	58	53	56	56	57	57	57	54	56	57	56	56	52	55	36	35	37	34	35	35
O43708	O43708	6	6	6	Maleylacetoacetate isomerase	GSTZ1	sp|O43708|MAAI_HUMAN Maleylacetoacetate isomerase OS=Homo sapiens GN=GSTZ1 PE=1 SV=3	1	6	6	6	4	6	5	4	6	5	5	3	5	4	4	3	5	4	4	5	4	6	5	4	6	5	5	3	5	4	4	3	5	4	4	5	4	6	5	4	6	5
O43709	O43709	7	7	7	Probable 18S rRNA (guanine-N(7))-methyltransferase	WBSCR22	sp|O43709|BUD23_HUMAN Probable 18S rRNA (guanine-N(7))-methyltransferase OS=Homo sapiens GN=BUD23 PE=1 SV=2	1	7	7	7	3	2	2	2	4	3	5	4	4	3	2	3	4	4	4	4	3	2	2	2	4	3	5	4	4	3	2	3	4	4	4	4	3	2	2	2	4	3
O43715	O43715	4	4	4	TP53-regulated inhibitor of apoptosis 1	TRIAP1	sp|O43715|TRIA1_HUMAN TP53-regulated inhibitor of apoptosis 1 OS=Homo sapiens GN=TRIAP1 PE=1 SV=1	1	4	4	4	4	4	3	3	4	4	4	4	4	4	3	4	3	3	1	3	4	4	3	3	4	4	4	4	4	4	3	4	3	3	1	3	4	4	3	3	4	4
O43716	O43716	2	2	2	Glutamyl-tRNA(Gln) amidotransferase subunit C, mitochondrial	GATC	sp|O43716|GATC_HUMAN Glutamyl-tRNA(Gln) amidotransferase subunit C, mitochondrial OS=Homo sapiens GN=GATC PE=1 SV=1	1	2	2	2	1	2	1	1	2	0	2	2	1	2	1	1	0	1	2	2	1	2	1	1	2	0	2	2	1	2	1	1	0	1	2	2	1	2	1	1	2	0
O43719	O43719	21	21	21	HIV Tat-specific factor 1	HTATSF1	sp|O43719|HTSF1_HUMAN HIV Tat-specific factor 1 OS=Homo sapiens GN=HTATSF1 PE=1 SV=1	1	21	21	21	16	16	13	15	18	17	17	14	15	16	15	18	15	15	12	15	16	16	13	15	18	17	17	14	15	16	15	18	15	15	12	15	16	16	13	15	18	17
O43741	O43741	5	4	4	5-AMP-activated protein kinase subunit beta-2	PRKAB2	sp|O43741|AAKB2_HUMAN 5-AMP-activated protein kinase subunit beta-2 OS=Homo sapiens GN=PRKAB2 PE=1 SV=1	1	5	4	4	5	2	3	3	3	3	3	3	4	3	3	4	3	4	4	3	4	1	2	2	2	2	2	2	3	2	2	3	2	3	3	2	4	1	2	2	2	2
O43747	O43747	28	28	28	AP-1 complex subunit gamma-1	AP1G1	sp|O43747|AP1G1_HUMAN AP-1 complex subunit gamma-1 OS=Homo sapiens GN=AP1G1 PE=1 SV=5	1	28	28	28	24	24	25	23	21	24	24	23	26	24	26	23	22	25	24	23	24	24	25	23	21	24	24	23	26	24	26	23	22	25	24	23	24	24	25	23	21	24
O43752	O43752	6	6	6	Syntaxin-6	STX6	sp|O43752|STX6_HUMAN Syntaxin-6 OS=Homo sapiens GN=STX6 PE=1 SV=1	1	6	6	6	5	5	4	4	5	4	5	6	3	3	4	5	5	6	5	6	5	5	4	4	5	4	5	6	3	3	4	5	5	6	5	6	5	5	4	4	5	4
O43760	O43760	5	5	5	Synaptogyrin-2	SYNGR2	sp|O43760|SNG2_HUMAN Synaptogyrin-2 OS=Homo sapiens GN=SYNGR2 PE=1 SV=1	1	5	5	5	5	5	5	5	5	5	4	5	5	5	5	5	5	4	5	5	5	5	5	5	5	5	4	5	5	5	5	5	5	4	5	5	5	5	5	5	5	5
O43765	O43765	8	8	8	Small glutamine-rich tetratricopeptide repeat-containing protein alpha	SGTA	sp|O43765|SGTA_HUMAN Small glutamine-rich tetratricopeptide repeat-containing protein alpha OS=Homo sapiens GN=SGTA PE=1 SV=1	1	8	8	8	6	8	8	8	7	8	8	8	8	8	8	8	8	7	7	6	6	8	8	8	7	8	8	8	8	8	8	8	8	7	7	6	6	8	8	8	7	8
O43768	O43768	13	13	12	Alpha-endosulfine	ENSA	sp|O43768|ENSA_HUMAN Alpha-endosulfine OS=Homo sapiens GN=ENSA PE=1 SV=1	1	13	13	12	11	10	12	11	11	10	12	10	11	11	9	10	11	9	10	11	11	10	12	11	11	10	12	10	11	11	9	10	11	9	10	11	10	9	11	10	10	9
O43772	O43772	10	10	10	Mitochondrial carnitine/acylcarnitine carrier protein	SLC25A20	sp|O43772|MCAT_HUMAN Mitochondrial carnitine/acylcarnitine carrier protein OS=Homo sapiens GN=SLC25A20 PE=1 SV=1	1	10	10	10	7	8	9	4	7	8	9	8	7	5	7	6	7	7	4	7	7	8	9	4	7	8	9	8	7	5	7	6	7	7	4	7	7	8	9	4	7	8
O43776	O43776	25	25	25	Asparagine--tRNA ligase, cytoplasmic	NARS	sp|O43776|SYNC_HUMAN Asparagine--tRNA ligase, cytoplasmic OS=Homo sapiens GN=NARS PE=1 SV=1	1	25	25	25	20	21	20	21	19	18	17	20	22	22	22	21	20	20	18	21	20	21	20	21	19	18	17	20	22	22	22	21	20	20	18	21	20	21	20	21	19	18
O43795	O43795	35	35	32	Unconventional myosin-Ib	MYO1B	sp|O43795|MYO1B_HUMAN Unconventional myosin-Ib OS=Homo sapiens GN=MYO1B PE=1 SV=3	1	35	35	32	30	33	29	31	31	32	28	30	31	32	28	31	26	28	28	29	30	33	29	31	31	32	28	30	31	32	28	31	26	28	28	29	28	31	27	28	28	30
O43805	O43805	2	2	2	Sjoegren syndrome nuclear autoantigen 1	SSNA1	sp|O43805|SSNA1_HUMAN Sjoegren syndrome nuclear autoantigen 1 OS=Homo sapiens GN=SSNA1 PE=1 SV=2	1	2	2	2	1	1	1	2	1	0	0	1	2	2	0	2	0	2	1	0	1	1	1	2	1	0	0	1	2	2	0	2	0	2	1	0	1	1	1	2	1	0
O43808	O43808	4	4	4	Peroxisomal membrane protein PMP34	SLC25A17	sp|O43808|PM34_HUMAN Peroxisomal membrane protein PMP34 OS=Homo sapiens GN=SLC25A17 PE=1 SV=1	1	4	4	4	2	2	4	3	3	3	2	1	2	2	3	3	3	2	3	3	2	2	4	3	3	3	2	1	2	2	3	3	3	2	3	3	2	2	4	3	3	3
O43809	O43809	13	13	13	Cleavage and polyadenylation specificity factor subunit 5	NUDT21	sp|O43809|CPSF5_HUMAN Cleavage and polyadenylation specificity factor subunit 5 OS=Homo sapiens GN=NUDT21 PE=1 SV=1	1	13	13	13	12	11	12	9	13	12	12	10	10	11	12	11	12	11	11	13	12	11	12	9	13	12	12	10	10	11	12	11	12	11	11	13	12	11	12	9	13	12
O43813	O43813	13	13	13	LanC-like protein 1	LANCL1	sp|O43813|LANC1_HUMAN LanC-like protein 1 OS=Homo sapiens GN=LANCL1 PE=1 SV=1	1	13	13	13	8	8	8	9	11	8	12	10	11	8	9	8	9	9	10	9	8	8	8	9	11	8	12	10	11	8	9	8	9	9	10	9	8	8	8	9	11	8
O43815	O43815	9	8	8	Striatin	STRN	sp|O43815|STRN_HUMAN Striatin OS=Homo sapiens GN=STRN PE=1 SV=4	1	9	8	8	4	3	5	4	5	4	4	5	5	4	6	4	3	4	5	4	4	3	5	3	4	3	4	4	4	3	5	3	3	4	4	3	4	3	5	3	4	3
O43818	O43818	12	12	12	U3 small nucleolar RNA-interacting protein 2	RRP9	sp|O43818|U3IP2_HUMAN U3 small nucleolar RNA-interacting protein 2 OS=Homo sapiens GN=RRP9 PE=1 SV=1	1	12	12	12	6	5	5	6	6	7	5	6	5	6	6	8	7	7	11	7	6	5	5	6	6	7	5	6	5	6	6	8	7	7	11	7	6	5	5	6	6	7
O43819	O43819	5	5	5	Protein SCO2 homolog, mitochondrial	SCO2	sp|O43819|SCO2_HUMAN Protein SCO2 homolog, mitochondrial OS=Homo sapiens GN=SCO2 PE=1 SV=3	1	5	5	5	4	4	4	3	5	4	5	4	4	4	4	4	4	4	5	4	4	4	4	3	5	4	5	4	4	4	4	4	4	4	5	4	4	4	4	3	5	4
O43823	O43823	8	8	8	A-kinase anchor protein 8	AKAP8	sp|O43823|AKAP8_HUMAN A-kinase anchor protein 8 OS=Homo sapiens GN=AKAP8 PE=1 SV=1	1	8	8	8	5	5	4	2	3	2	4	4	3	4	4	6	3	3	5	3	5	5	4	2	3	2	4	4	3	4	4	6	3	3	5	3	5	5	4	2	3	2
O43826	O43826	2	2	2	Glucose-6-phosphate translocase	SLC37A4	sp|O43826|G6PT1_HUMAN Glucose-6-phosphate exchanger SLC37A4 OS=Homo sapiens GN=SLC37A4 PE=1 SV=1	1	2	2	2	2	2	2	2	2	2	2	2	1	1	2	2	2	2	2	2	2	2	2	2	2	2	2	2	1	1	2	2	2	2	2	2	2	2	2	2	2	2
O43837	O43837	19	19	19	Isocitrate dehydrogenase [NAD] subunit beta, mitochondrial	IDH3B	sp|O43837|IDH3B_HUMAN Isocitrate dehydrogenase [NAD] subunit beta, mitochondrial OS=Homo sapiens GN=IDH3B PE=1 SV=2	1	19	19	19	16	17	18	15	18	16	18	17	17	14	18	17	16	17	17	18	16	17	18	15	18	16	18	17	17	14	18	17	16	17	17	18	16	17	18	15	18	16
O43847	O43847	11	11	11	Nardilysin	NRD1	sp|O43847|NRDC_HUMAN Nardilysin OS=Homo sapiens GN=NRDC PE=1 SV=2	1	11	11	11	8	9	9	6	6	8	7	10	9	9	8	10	9	10	6	7	8	9	9	6	6	8	7	10	9	9	8	10	9	10	6	7	8	9	9	6	6	8
O43852	O43852	17	17	17	Calumenin	CALU	sp|O43852|CALU_HUMAN Calumenin OS=Homo sapiens GN=CALU PE=1 SV=2	1	17	17	17	14	14	16	15	13	16	15	15	15	16	14	15	14	15	14	14	14	14	16	15	13	16	15	15	15	16	14	15	14	15	14	14	14	14	16	15	13	16
O43865	O43865	15	15	8	Putative adenosylhomocysteinase 2	AHCYL1	sp|O43865|SAHH2_HUMAN S-adenosylhomocysteine hydrolase-like protein 1 OS=Homo sapiens GN=AHCYL1 PE=1 SV=2	1	15	15	8	15	13	14	12	13	13	12	13	13	12	13	13	14	13	15	12	15	13	14	12	13	13	12	13	13	12	13	13	14	13	15	12	8	6	8	5	6	7
O43896;Q12756	O43896	7;1	7;1	5;0	Kinesin-like protein KIF1C	KIF1C	sp|O43896|KIF1C_HUMAN Kinesin-like protein KIF1C OS=Homo sapiens GN=KIF1C PE=1 SV=3	2	7	7	5	3	3	4	3	3	4	3	4	3	2	3	3	2	2	2	2	3	3	4	3	3	4	3	4	3	2	3	3	2	2	2	2	1	1	2	2	2	2
O43913	O43913	7	7	7	Origin recognition complex subunit 5	ORC5	sp|O43913|ORC5_HUMAN Origin recognition complex subunit 5 OS=Homo sapiens GN=ORC5 PE=1 SV=1	1	7	7	7	4	5	4	6	4	5	5	5	3	4	4	6	4	5	5	4	4	5	4	6	4	5	5	5	3	4	4	6	4	5	5	4	4	5	4	6	4	5
O43920	O43920	8	8	8	NADH dehydrogenase [ubiquinone] iron-sulfur protein 5	NDUFS5	sp|O43920|NDUS5_HUMAN NADH dehydrogenase [ubiquinone] iron-sulfur protein 5 OS=Homo sapiens GN=NDUFS5 PE=1 SV=3	1	8	8	8	7	5	7	6	6	6	7	6	5	7	7	5	7	6	5	6	7	5	7	6	6	6	7	6	5	7	7	5	7	6	5	6	7	5	7	6	6	6
O43924	O43924	2	2	2	Retinal rod rhodopsin-sensitive cGMP 3,5-cyclic phosphodiesterase subunit delta	PDE6D	sp|O43924|PDE6D_HUMAN Retinal rod rhodopsin-sensitive cGMP 3,5-cyclic phosphodiesterase subunit delta OS=Homo sapiens GN=PDE6D PE=1 SV=1	1	2	2	2	1	0	1	0	0	1	1	1	1	1	0	2	0	0	0	0	1	0	1	0	0	1	1	1	1	1	0	2	0	0	0	0	1	0	1	0	0	1
O43929;CON__Q2YDI2	O43929	7;3	7;3	7;3	Origin recognition complex subunit 4	ORC4	sp|O43929|ORC4_HUMAN Origin recognition complex subunit 4 OS=Homo sapiens GN=ORC4 PE=1 SV=2	2	7	7	7	6	5	4	4	4	4	6	5	4	3	3	4	6	4	2	5	6	5	4	4	4	4	6	5	4	3	3	4	6	4	2	5	6	5	4	4	4	4
O43933	O43933	6	6	6	Peroxisome biogenesis factor 1	PEX1	sp|O43933|PEX1_HUMAN Peroxisome biogenesis factor 1 OS=Homo sapiens GN=PEX1 PE=1 SV=1	1	6	6	6	3	4	5	2	3	4	3	3	5	4	3	2	4	4	1	1	3	4	5	2	3	4	3	3	5	4	3	2	4	4	1	1	3	4	5	2	3	4
O60216;Q9H4I0	O60216	23;2	23;2	23;2	Double-strand-break repair protein rad21 homolog	RAD21	sp|O60216|RAD21_HUMAN Double-strand-break repair protein rad21 homolog OS=Homo sapiens GN=RAD21 PE=1 SV=2	2	23	23	23	18	16	15	17	20	16	18	18	15	16	12	17	14	16	12	15	18	16	15	17	20	16	18	18	15	16	12	17	14	16	12	15	18	16	15	17	20	16
O60218;C9JRZ8	O60218;C9JRZ8	4;3	4;3	4;3	Aldo-keto reductase family 1 member B10;Aldo-keto reductase family 1 member B15	AKR1B10;AKR1B15	sp|O60218|AK1BA_HUMAN Aldo-keto reductase family 1 member B10 OS=Homo sapiens GN=AKR1B10 PE=1 SV=2;sp|C9JRZ8|AK1BF_HUMAN Aldo-keto reductase family 1 member B15 OS=Homo sapiens GN=AKR1B15 PE=1 SV=2	2	4	4	4	4	3	2	2	0	0	0	0	4	4	1	4	1	1	0	2	4	3	2	2	0	0	0	0	4	4	1	4	1	1	0	2	4	3	2	2	0	0
O60220	O60220	4	4	4	Mitochondrial import inner membrane translocase subunit Tim8 A	TIMM8A	sp|O60220|TIM8A_HUMAN Mitochondrial import inner membrane translocase subunit Tim8 A OS=Homo sapiens GN=TIMM8A PE=1 SV=1	1	4	4	4	4	4	4	4	4	4	4	4	4	4	4	4	4	3	4	4	4	4	4	4	4	4	4	4	4	4	4	4	4	3	4	4	4	4	4	4	4	4
O60231	O60231	14	13	13	Putative pre-mRNA-splicing factor ATP-dependent RNA helicase DHX16	DHX16	sp|O60231|DHX16_HUMAN Putative pre-mRNA-splicing factor ATP-dependent RNA helicase DHX16 OS=Homo sapiens GN=DHX16 PE=1 SV=2	1	14	13	13	10	10	12	8	10	11	11	9	10	11	13	8	11	10	9	10	9	9	11	7	9	10	10	8	9	10	12	7	10	9	8	9	9	9	11	7	9	10
O60232	O60232	6	6	6	Sjoegren syndrome/scleroderma autoantigen 1	SSSCA1	sp|O60232|SSA27_HUMAN Sjoegren syndrome/scleroderma autoantigen 1 OS=Homo sapiens GN=SSSCA1 PE=1 SV=1	1	6	6	6	5	6	5	5	5	3	3	6	5	6	6	6	6	5	5	6	5	6	5	5	5	3	3	6	5	6	6	6	6	5	5	6	5	6	5	5	5	3
O60238	O60238	2	2	2	BCL2/adenovirus E1B 19 kDa protein-interacting protein 3-like	BNIP3L	sp|O60238|BNI3L_HUMAN BCL2/adenovirus E1B 19 kDa protein-interacting protein 3-like OS=Homo sapiens GN=BNIP3L PE=1 SV=1	1	2	2	2	2	2	2	1	1	2	2	2	1	2	2	2	2	1	2	2	2	2	2	1	1	2	2	2	1	2	2	2	2	1	2	2	2	2	2	1	1	2
O60239	O60239	2	2	2	SH3 domain-binding protein 5	SH3BP5	sp|O60239|3BP5_HUMAN SH3 domain-binding protein 5 OS=Homo sapiens GN=SH3BP5 PE=1 SV=2	1	2	2	2	2	2	1	1	2	1	1	2	2	2	2	1	1	1	0	1	2	2	1	1	2	1	1	2	2	2	2	1	1	1	0	1	2	2	1	1	2	1
O60244	O60244	7	7	7	Mediator of RNA polymerase II transcription subunit 14	MED14	sp|O60244|MED14_HUMAN Mediator of RNA polymerase II transcription subunit 14 OS=Homo sapiens GN=MED14 PE=1 SV=2	1	7	7	7	3	3	4	3	2	4	3	3	2	4	3	4	6	2	3	3	3	3	4	3	2	4	3	3	2	4	3	4	6	2	3	3	3	3	4	3	2	4
O60256	O60256	10	10	9	Phosphoribosyl pyrophosphate synthase-associated protein 2	PRPSAP2	sp|O60256|KPRB_HUMAN Phosphoribosyl pyrophosphate synthase-associated protein 2 OS=Homo sapiens GN=PRPSAP2 PE=1 SV=1	1	10	10	9	9	7	7	4	8	6	8	6	8	9	9	7	7	6	7	5	9	7	7	4	8	6	8	6	8	9	9	7	7	6	7	5	8	6	6	3	7	5
O60264	O60264	50	50	36	SWI/SNF-related matrix-associated actin-dependent regulator of chromatin subfamily A member 5	SMARCA5	sp|O60264|SMCA5_HUMAN SWI/SNF-related matrix-associated actin-dependent regulator of chromatin subfamily A member 5 OS=Homo sapiens GN=SMARCA5 PE=1 SV=1	1	50	50	36	36	39	41	41	41	39	40	41	40	40	43	40	38	44	44	44	36	39	41	41	41	39	40	41	40	40	43	40	38	44	44	44	24	27	29	29	28	27
O60271;Q9UPT6	O60271	20;3	20;3	20;3	C-Jun-amino-terminal kinase-interacting protein 4	SPAG9	sp|O60271|JIP4_HUMAN C-Jun-amino-terminal kinase-interacting protein 4 OS=Homo sapiens GN=SPAG9 PE=1 SV=4	2	20	20	20	13	11	14	11	13	12	8	11	12	14	12	13	10	11	9	11	13	11	14	11	13	12	8	11	12	14	12	13	10	11	9	11	13	11	14	11	13	12
O60287	O60287	26	26	26	Nucleolar pre-ribosomal-associated protein 1	URB1	sp|O60287|NPA1P_HUMAN Nucleolar pre-ribosomal-associated protein 1 OS=Homo sapiens GN=URB1 PE=1 SV=4	1	26	26	26	17	15	14	18	13	16	15	17	11	12	13	12	15	13	15	12	17	15	14	18	13	16	15	17	11	12	13	12	15	13	15	12	17	15	14	18	13	16
O60290	O60290	1	1	1	Zinc finger protein 862	ZNF862	sp|O60290|ZN862_HUMAN Zinc finger protein 862 OS=Homo sapiens GN=ZNF862 PE=2 SV=2	1	1	1	1	0	0	0	0	0	0	0	0	1	0	0	0	0	0	0	0	0	0	0	0	0	0	0	0	1	0	0	0	0	0	0	0	0	0	0	0	0	0
O60291;Q96PX1	O60291	5;1	5;1	5;1	E3 ubiquitin-protein ligase MGRN1	MGRN1	sp|O60291|MGRN1_HUMAN E3 ubiquitin-protein ligase MGRN1 OS=Homo sapiens GN=MGRN1 PE=1 SV=2	2	5	5	5	4	4	4	4	4	4	4	5	5	5	3	5	4	5	3	3	4	4	4	4	4	4	4	5	5	5	3	5	4	5	3	3	4	4	4	4	4	4
O60293	O60293	4	4	4	Zinc finger C3H1 domain-containing protein	ZFC3H1	sp|O60293|ZC3H1_HUMAN Zinc finger C3H1 domain-containing protein OS=Homo sapiens GN=ZFC3H1 PE=1 SV=3	1	4	4	4	0	0	0	0	0	0	0	0	0	0	1	0	0	0	4	0	0	0	0	0	0	0	0	0	0	0	1	0	0	0	4	0	0	0	0	0	0	0
O60306	O60306	31	31	31	Intron-binding protein aquarius	AQR	sp|O60306|AQR_HUMAN Intron-binding protein aquarius OS=Homo sapiens GN=AQR PE=1 SV=4	1	31	31	31	23	23	23	22	24	26	24	25	20	15	23	18	25	20	25	26	23	23	23	22	24	26	24	25	20	15	23	18	25	20	25	26	23	23	23	22	24	26
O60313	O60313	47	47	47	Dynamin-like 120 kDa protein, mitochondrial;Dynamin-like 120 kDa protein, form S1	OPA1	sp|O60313|OPA1_HUMAN Dynamin-like 120 kDa protein, mitochondrial OS=Homo sapiens GN=OPA1 PE=1 SV=3	1	47	47	47	42	42	43	43	45	41	41	42	40	42	41	40	41	43	40	43	42	42	43	43	45	41	41	42	40	42	41	40	41	43	40	43	42	42	43	43	45	41
O60318	O60318	7	7	7	Germinal-center associated nuclear protein	MCM3AP	sp|O60318|GANP_HUMAN Germinal-center associated nuclear protein OS=Homo sapiens GN=MCM3AP PE=1 SV=2	1	7	7	7	4	4	4	5	3	3	3	3	4	3	5	3	4	2	3	3	4	4	4	5	3	3	3	3	4	3	5	3	4	2	3	3	4	4	4	5	3	3
O60337	O60337	2	2	2	E3 ubiquitin-protein ligase MARCH6	MARCH6	sp|O60337|MARH6_HUMAN E3 ubiquitin-protein ligase MARCH6 OS=Homo sapiens GN=MARCH6 PE=1 SV=2	1	2	2	2	0	0	1	1	1	0	1	0	0	0	0	0	2	2	0	1	0	0	1	1	1	0	1	0	0	0	0	0	2	2	0	1	0	0	1	1	1	0
O60341	O60341	24	24	24	Lysine-specific histone demethylase 1A	KDM1A	sp|O60341|KDM1A_HUMAN Lysine-specific histone demethylase 1A OS=Homo sapiens GN=KDM1A PE=1 SV=2	1	24	24	24	22	21	21	21	20	22	21	21	21	19	19	20	19	19	22	19	22	21	21	21	20	22	21	21	21	19	19	20	19	19	22	19	22	21	21	21	20	22
O60343	O60343	4	4	4	TBC1 domain family member 4	TBC1D4	sp|O60343|TBCD4_HUMAN TBC1 domain family member 4 OS=Homo sapiens GN=TBC1D4 PE=1 SV=2	1	4	4	4	3	2	2	3	2	3	3	3	3	3	3	3	2	1	1	0	3	2	2	3	2	3	3	3	3	3	3	3	2	1	1	0	3	2	2	3	2	3
O60353	O60353	2	2	2	Frizzled-6	FZD6	sp|O60353|FZD6_HUMAN Frizzled-6 OS=Homo sapiens GN=FZD6 PE=1 SV=2	1	2	2	2	1	1	1	1	1	2	2	1	0	1	1	2	0	1	2	1	1	1	1	1	1	2	2	1	0	1	1	2	0	1	2	1	1	1	1	1	1	2
O60437;REV__Q9UPN4	O60437	81;1	81;1	81;1	Periplakin	PPL	sp|O60437|PEPL_HUMAN Periplakin OS=Homo sapiens GN=PPL PE=1 SV=4	2	81	81	81	64	63	67	66	53	55	52	53	60	63	64	58	51	53	44	54	64	63	67	66	53	55	52	53	60	63	64	58	51	53	44	54	64	63	67	66	53	55
O60476	O60476	7	7	7	Mannosyl-oligosaccharide 1,2-alpha-mannosidase IB	MAN1A2	sp|O60476|MA1A2_HUMAN Mannosyl-oligosaccharide 1,2-alpha-mannosidase IB OS=Homo sapiens GN=MAN1A2 PE=1 SV=1	1	7	7	7	5	5	6	5	4	5	6	4	4	5	5	5	4	4	3	5	5	5	6	5	4	5	6	4	4	5	5	5	4	4	3	5	5	5	6	5	4	5
O60477	O60477	1	1	1	BMP/retinoic acid-inducible neural-specific protein 1	BRINP1	sp|O60477|BRNP1_HUMAN BMP/retinoic acid-inducible neural-specific protein 1 OS=Homo sapiens GN=BRINP1 PE=1 SV=2	1	1	1	1	1	1	1	1	1	1	1	1	1	1	1	1	1	1	1	1	1	1	1	1	1	1	1	1	1	1	1	1	1	1	1	1	1	1	1	1	1	1
O60487	O60487	1	1	1	Myelin protein zero-like protein 2	MPZL2	sp|O60487|MPZL2_HUMAN Myelin protein zero-like protein 2 OS=Homo sapiens GN=MPZL2 PE=1 SV=1	1	1	1	1	1	1	1	0	0	1	1	1	0	1	0	0	0	0	0	0	1	1	1	0	0	1	1	1	0	1	0	0	0	0	0	0	1	1	1	0	0	1
O60488	O60488	3	2	2	Long-chain-fatty-acid--CoA ligase 4	ACSL4	sp|O60488|ACSL4_HUMAN Long-chain-fatty-acid--CoA ligase 4 OS=Homo sapiens GN=ACSL4 PE=1 SV=2	1	3	2	2	1	1	1	1	1	1	2	1	1	1	1	1	3	2	2	2	0	0	0	0	0	0	1	0	0	0	0	0	2	1	1	1	0	0	0	0	0	0
O60493	O60493	9	8	8	Sorting nexin-3	SNX3	sp|O60493|SNX3_HUMAN Sorting nexin-3 OS=Homo sapiens GN=SNX3 PE=1 SV=3	1	9	8	8	9	8	8	7	7	7	8	7	8	7	7	8	9	9	7	7	8	7	7	6	6	6	7	6	7	6	6	7	8	8	6	6	8	7	7	6	6	6
O60499	O60499	3	3	3	Syntaxin-10	STX10	sp|O60499|STX10_HUMAN Syntaxin-10 OS=Homo sapiens GN=STX10 PE=1 SV=1	1	3	3	3	1	2	1	2	2	2	1	1	1	1	2	1	1	2	3	2	1	2	1	2	2	2	1	1	1	1	2	1	1	2	3	2	1	2	1	2	2	2
O60502	O60502	15	15	15	Protein O-GlcNAcase	MGEA5	sp|O60502|OGA_HUMAN Protein O-GlcNAcase OS=Homo sapiens GN=MGEA5 PE=1 SV=2	1	15	15	15	10	12	11	13	10	10	9	10	13	12	11	10	12	12	11	12	10	12	11	13	10	10	9	10	13	12	11	10	12	12	11	12	10	12	11	13	10	10
O60506	O60506	24	19	19	Heterogeneous nuclear ribonucleoprotein Q	SYNCRIP	sp|O60506|HNRPQ_HUMAN Heterogeneous nuclear ribonucleoprotein Q OS=Homo sapiens GN=SYNCRIP PE=1 SV=2	1	24	19	19	21	20	20	21	21	20	21	19	20	22	21	19	21	21	24	20	17	16	16	17	17	16	17	15	16	18	17	15	17	17	19	16	17	16	16	17	17	16
O60508	O60508	7	7	7	Pre-mRNA-processing factor 17	CDC40	sp|O60508|PRP17_HUMAN Pre-mRNA-processing factor 17 OS=Homo sapiens GN=CDC40 PE=1 SV=1	1	7	7	7	4	4	5	5	6	5	5	4	5	5	5	2	4	6	5	6	4	4	5	5	6	5	5	4	5	5	5	2	4	6	5	6	4	4	5	5	6	5
O60512	O60512	4	4	4	Beta-1,4-galactosyltransferase 3;N-acetyllactosamine synthase;Beta-N-acetylglucosaminylglycopeptide beta-1,4-galactosyltransferase;Beta-N-acetylglucosaminyl-glycolipid beta-1,4-galactosyltransferase	B4GALT3	sp|O60512|B4GT3_HUMAN Beta-1,4-galactosyltransferase 3 OS=Homo sapiens GN=B4GALT3 PE=1 SV=2	1	4	4	4	2	1	1	2	1	1	2	1	0	2	2	2	0	0	0	0	2	1	1	2	1	1	2	1	0	2	2	2	0	0	0	0	2	1	1	2	1	1
O60518	O60518	4	2	2	Ran-binding protein 6	RANBP6	sp|O60518|RNBP6_HUMAN Ran-binding protein 6 OS=Homo sapiens GN=RANBP6 PE=1 SV=2	1	4	2	2	1	2	2	2	4	2	2	3	2	2	3	2	2	3	3	3	0	0	0	1	2	0	0	1	0	1	1	1	1	1	1	1	0	0	0	1	2	0
O60524	O60524	16	16	16	Nuclear export mediator factor NEMF	NEMF	sp|O60524|NEMF_HUMAN Nuclear export mediator factor NEMF OS=Homo sapiens GN=NEMF PE=1 SV=4	1	16	16	16	11	8	10	10	3	10	7	8	10	11	11	10	5	5	11	3	11	8	10	10	3	10	7	8	10	11	11	10	5	5	11	3	11	8	10	10	3	10
O60543	O60543	1	1	1	Cell death activator CIDE-A	CIDEA	sp|O60543|CIDEA_HUMAN Cell death activator CIDE-A OS=Homo sapiens GN=CIDEA PE=1 SV=1	1	1	1	1	0	1	0	0	1	0	1	0	0	0	1	0	0	1	0	0	0	1	0	0	1	0	1	0	0	0	1	0	0	1	0	0	0	1	0	0	1	0
O60547	O60547	5	5	5	GDP-mannose 4,6 dehydratase	GMDS	sp|O60547|GMDS_HUMAN GDP-mannose 4,6 dehydratase OS=Homo sapiens GN=GMDS PE=1 SV=1	1	5	5	5	3	3	3	4	3	2	1	2	3	3	3	3	3	1	2	3	3	3	3	4	3	2	1	2	3	3	3	3	3	1	2	3	3	3	3	4	3	2
O60563	O60563	9	9	8	Cyclin-T1	CCNT1	sp|O60563|CCNT1_HUMAN Cyclin-T1 OS=Homo sapiens GN=CCNT1 PE=1 SV=1	1	9	9	8	6	9	6	6	7	7	7	6	8	7	8	6	7	8	7	8	6	9	6	6	7	7	7	6	8	7	8	6	7	8	7	8	6	8	6	6	7	6
O60568	O60568	28	28	28	Procollagen-lysine,2-oxoglutarate 5-dioxygenase 3	PLOD3	sp|O60568|PLOD3_HUMAN Procollagen-lysine,2-oxoglutarate 5-dioxygenase 3 OS=Homo sapiens GN=PLOD3 PE=1 SV=1	1	28	28	28	21	23	22	21	23	26	24	23	19	21	22	19	22	24	22	25	21	23	22	21	23	26	24	23	19	21	22	19	22	24	22	25	21	23	22	21	23	26
O60573	O60573	6	6	6	Eukaryotic translation initiation factor 4E type 2	EIF4E2	sp|O60573|IF4E2_HUMAN Eukaryotic translation initiation factor 4E type 2 OS=Homo sapiens GN=EIF4E2 PE=1 SV=1	1	6	6	6	3	4	4	4	3	2	2	4	3	5	6	3	5	4	3	4	3	4	4	4	3	2	2	4	3	5	6	3	5	4	3	4	3	4	4	4	3	2
O60610	O60610	42	42	42	Protein diaphanous homolog 1	DIAPH1	sp|O60610|DIAP1_HUMAN Protein diaphanous homolog 1 OS=Homo sapiens GN=DIAPH1 PE=1 SV=2	1	42	42	42	32	37	35	38	33	34	34	33	36	38	38	38	37	33	31	32	32	37	35	38	33	34	34	33	36	38	38	38	37	33	31	32	32	37	35	38	33	34
O60613	O60613	1	1	1	15 kDa selenoprotein	2015-09-01	sp|O60613|SEP15_HUMAN Selenoprotein F OS=Homo sapiens GN=SELENOF PE=1 SV=3	1	1	1	1	1	1	1	1	1	1	1	1	1	1	1	1	1	1	1	1	1	1	1	1	1	1	1	1	1	1	1	1	1	1	1	1	1	1	1	1	1	1
O60637	O60637	2	2	2	Tetraspanin-3	TSPAN3	sp|O60637|TSN3_HUMAN Tetraspanin-3 OS=Homo sapiens GN=TSPAN3 PE=2 SV=1	1	2	2	2	1	1	1	1	1	1	1	1	1	1	0	1	1	1	1	2	1	1	1	1	1	1	1	1	1	1	0	1	1	1	1	2	1	1	1	1	1	1
O60645	O60645	14	14	14	Exocyst complex component 3	EXOC3	sp|O60645|EXOC3_HUMAN Exocyst complex component 3 OS=Homo sapiens GN=EXOC3 PE=1 SV=2	1	14	14	14	11	11	11	9	7	9	10	10	11	10	10	9	9	10	8	8	11	11	11	9	7	9	10	10	11	10	10	9	9	10	8	8	11	11	11	9	7	9
O60664	O60664	14	14	14	Perilipin-3	PLIN3	sp|O60664|PLIN3_HUMAN Perilipin-3 OS=Homo sapiens GN=PLIN3 PE=1 SV=3	1	14	14	14	11	11	12	11	11	11	11	11	13	11	12	12	12	10	12	11	11	11	12	11	11	11	11	11	13	11	12	12	12	10	12	11	11	11	12	11	11	11
O60684	O60684	10	10	4	Importin subunit alpha-7	KPNA6	sp|O60684|IMA7_HUMAN Importin subunit alpha-7 OS=Homo sapiens GN=KPNA6 PE=1 SV=1	1	10	10	4	9	10	9	9	8	9	9	10	8	9	7	8	7	5	8	8	9	10	9	9	8	9	9	10	8	9	7	8	7	5	8	8	3	4	3	4	3	4
O60701	O60701	32	32	32	UDP-glucose 6-dehydrogenase	UGDH	sp|O60701|UGDH_HUMAN UDP-glucose 6-dehydrogenase OS=Homo sapiens GN=UGDH PE=1 SV=1	1	32	32	32	28	28	29	26	24	25	24	23	28	31	28	31	29	28	26	27	28	28	29	26	24	25	24	23	28	31	28	31	29	28	26	27	28	28	29	26	24	25
O60716	O60716	36	36	36	Catenin delta-1	CTNND1	sp|O60716|CTND1_HUMAN Catenin delta-1 OS=Homo sapiens GN=CTNND1 PE=1 SV=1	1	36	36	36	33	33	34	33	32	34	36	34	33	31	34	32	33	32	32	32	33	33	34	33	32	34	36	34	33	31	34	32	33	32	32	32	33	33	34	33	32	34
O60739	O60739	8	2	2	Eukaryotic translation initiation factor 1b	EIF1B	sp|O60739|EIF1B_HUMAN Eukaryotic translation initiation factor 1b OS=Homo sapiens GN=EIF1B PE=1 SV=2	1	8	2	2	8	6	7	6	6	7	5	5	7	7	6	7	6	6	6	7	2	0	1	0	0	2	0	0	1	1	0	1	0	0	0	1	2	0	1	0	0	2
O60749	O60749	18	18	17	Sorting nexin-2	SNX2	sp|O60749|SNX2_HUMAN Sorting nexin-2 OS=Homo sapiens GN=SNX2 PE=1 SV=2	1	18	18	17	16	15	16	16	15	14	15	15	17	16	14	16	16	14	12	13	16	15	16	16	15	14	15	15	17	16	14	16	16	14	12	13	15	14	16	15	14	13
O60762	O60762	13	13	13	Dolichol-phosphate mannosyltransferase subunit 1	DPM1	sp|O60762|DPM1_HUMAN Dolichol-phosphate mannosyltransferase subunit 1 OS=Homo sapiens GN=DPM1 PE=1 SV=1	1	13	13	13	11	11	10	9	11	11	9	12	10	12	11	11	11	11	13	11	11	11	10	9	11	11	9	12	10	12	11	11	11	11	13	11	11	11	10	9	11	11
O60763	O60763	30	30	29	General vesicular transport factor p115	USO1	sp|O60763|USO1_HUMAN General vesicular transport factor p115 OS=Homo sapiens GN=USO1 PE=1 SV=2	1	30	30	29	26	22	24	28	25	24	24	24	23	25	24	25	26	28	26	25	26	22	24	28	25	24	24	24	23	25	24	25	26	28	26	25	25	21	23	27	24	23
O60779	O60779	1	1	1	Thiamine transporter 1	SLC19A2	sp|O60779|S19A2_HUMAN Thiamine transporter 1 OS=Homo sapiens GN=SLC19A2 PE=1 SV=2	1	1	1	1	1	1	1	1	1	1	1	1	1	1	1	1	1	1	1	1	1	1	1	1	1	1	1	1	1	1	1	1	1	1	1	1	1	1	1	1	1	1
O60783	O60783	4	4	4	28S ribosomal protein S14, mitochondrial	MRPS14	sp|O60783|RT14_HUMAN 28S ribosomal protein S14, mitochondrial OS=Homo sapiens GN=MRPS14 PE=1 SV=1	1	4	4	4	4	4	4	2	4	4	4	4	3	4	4	4	4	4	4	4	4	4	4	2	4	4	4	4	3	4	4	4	4	4	4	4	4	4	4	2	4	4
O60784	O60784	6	6	6	Target of Myb protein 1	TOM1	sp|O60784|TOM1_HUMAN Target of Myb protein 1 OS=Homo sapiens GN=TOM1 PE=1 SV=2	1	6	6	6	2	2	2	3	2	3	0	1	2	4	3	3	1	0	3	4	2	2	2	3	2	3	0	1	2	4	3	3	1	0	3	4	2	2	2	3	2	3
Q99880;Q99879;Q99877;Q93079;Q5QNW6;P62807;P58876;P57053;O60814;Q96A08	Q99880;Q99879;Q99877;Q93079;Q5QNW6;P62807;P58876;P57053;O60814	5;5;5;5;5;5;5;5;5;2	5;5;5;5;5;5;5;5;5;2	2;2;2;2;2;2;2;2;2;0	Histone H2B type 1-L;Histone H2B type 1-M;Histone H2B type 1-N;Histone H2B type 1-H;Histone H2B type 2-F;Histone H2B type 1-C/E/F/G/I;Histone H2B type 1-D;Histone H2B type F-S;Histone H2B type 1-K	HIST1H2BL;HIST1H2BM;HIST1H2BN;HIST1H2BH;HIST2H2BF;HIST1H2BC;HIST1H2BD;H2BFS;HIST1H2BK	sp|Q99880|H2B1L_HUMAN Histone H2B type 1-L OS=Homo sapiens GN=HIST1H2BL PE=1 SV=3;sp|Q99879|H2B1M_HUMAN Histone H2B type 1-M OS=Homo sapiens GN=HIST1H2BM PE=1 SV=3;sp|Q99877|H2B1N_HUMAN Histone H2B type 1-N OS=Homo sapiens GN=HIST1H2BN PE=1 SV=3;sp|Q93079|	10	5	5	2	5	5	5	5	5	5	5	5	5	5	5	5	5	5	5	5	5	5	5	5	5	5	5	5	5	5	5	5	5	5	5	5	2	2	2	2	2	2
O60825	O60825	2	2	2	6-phosphofructo-2-kinase/fructose-2,6-bisphosphatase 2;6-phosphofructo-2-kinase;Fructose-2,6-bisphosphatase	PFKFB2	sp|O60825|F262_HUMAN 6-phosphofructo-2-kinase/fructose-2,6-bisphosphatase 2 OS=Homo sapiens GN=PFKFB2 PE=1 SV=2	1	2	2	2	2	1	2	1	1	0	1	1	2	2	0	2	1	1	1	0	2	1	2	1	1	0	1	1	2	2	0	2	1	1	1	0	2	1	2	1	1	0
O60826	O60826	7	7	7	Coiled-coil domain-containing protein 22	CCDC22	sp|O60826|CCD22_HUMAN Coiled-coil domain-containing protein 22 OS=Homo sapiens GN=CCDC22 PE=1 SV=1	1	7	7	7	3	6	5	4	3	2	6	4	5	3	5	4	4	2	3	3	3	6	5	4	3	2	6	4	5	3	5	4	4	2	3	3	3	6	5	4	3	2
O60828	O60828	5	5	5	Polyglutamine-binding protein 1	PQBP1	sp|O60828|PQBP1_HUMAN Polyglutamine-binding protein 1 OS=Homo sapiens GN=PQBP1 PE=1 SV=1	1	5	5	5	5	4	5	5	5	3	4	4	3	4	5	4	5	4	2	5	5	4	5	5	5	3	4	4	3	4	5	4	5	4	2	5	5	4	5	5	5	3
O60830	O60830	2	2	2	Mitochondrial import inner membrane translocase subunit Tim17-B	TIMM17B	sp|O60830|TI17B_HUMAN Mitochondrial import inner membrane translocase subunit Tim17-B OS=Homo sapiens GN=TIMM17B PE=1 SV=1	1	2	2	2	1	1	1	1	1	2	1	1	1	1	1	1	1	1	1	1	1	1	1	1	1	2	1	1	1	1	1	1	1	1	1	1	1	1	1	1	1	2
O60831	O60831	3	3	3	PRA1 family protein 2	PRAF2	sp|O60831|PRAF2_HUMAN PRA1 family protein 2 OS=Homo sapiens GN=PRAF2 PE=1 SV=1	1	3	3	3	2	2	2	2	1	1	2	2	1	2	2	0	1	1	1	1	2	2	2	2	1	1	2	2	1	2	2	0	1	1	1	1	2	2	2	2	1	1
O60832	O60832	27	27	27	H/ACA ribonucleoprotein complex subunit 4	DKC1	sp|O60832|DKC1_HUMAN H/ACA ribonucleoprotein complex subunit 4 OS=Homo sapiens GN=DKC1 PE=1 SV=3	1	27	27	27	24	23	22	20	22	26	25	25	23	22	22	22	26	25	24	26	24	23	22	20	22	26	25	25	23	22	22	22	26	25	24	26	24	23	22	20	22	26
O60840;Q01668;Q13936	O60840;Q01668;Q13936	2;1;1	2;1;1	2;1;1	Voltage-dependent L-type calcium channel subunit alpha-1F;Voltage-dependent L-type calcium channel subunit alpha-1D;Voltage-dependent L-type calcium channel subunit alpha-1C	CACNA1F;CACNA1D;CACNA1C	sp|O60840|CAC1F_HUMAN Voltage-dependent L-type calcium channel subunit alpha-1F OS=Homo sapiens GN=CACNA1F PE=1 SV=2;sp|Q01668|CAC1D_HUMAN Voltage-dependent L-type calcium channel subunit alpha-1D OS=Homo sapiens GN=CACNA1D PE=1 SV=2;sp|Q13936|CAC1C_HUMAN	3	2	2	2	0	0	1	1	1	1	0	0	0	0	1	0	1	0	0	1	0	0	1	1	1	1	0	0	0	0	1	0	1	0	0	1	0	0	1	1	1	1
O60841	O60841	47	47	47	Eukaryotic translation initiation factor 5B	EIF5B	sp|O60841|IF2P_HUMAN Eukaryotic translation initiation factor 5B OS=Homo sapiens GN=EIF5B PE=1 SV=4	1	47	47	47	42	40	40	35	40	41	41	41	43	41	44	39	39	44	43	38	42	40	40	35	40	41	41	41	43	41	44	39	39	44	43	38	42	40	40	35	40	41
O60869	O60869	5	5	5	Endothelial differentiation-related factor 1	EDF1	sp|O60869|EDF1_HUMAN Endothelial differentiation-related factor 1 OS=Homo sapiens GN=EDF1 PE=1 SV=1	1	5	5	5	4	4	5	5	5	4	4	4	4	4	5	4	4	5	4	5	4	4	5	5	5	4	4	4	4	4	5	4	4	5	4	5	4	4	5	5	5	4
O60870	O60870	4	4	4	DNA/RNA-binding protein KIN17	KIN	sp|O60870|KIN17_HUMAN DNA/RNA-binding protein KIN17 OS=Homo sapiens GN=KIN PE=1 SV=2	1	4	4	4	3	3	3	3	3	3	2	3	2	4	3	3	3	3	3	3	3	3	3	3	3	3	2	3	2	4	3	3	3	3	3	3	3	3	3	3	3	3
O60884	O60884	12	12	12	DnaJ homolog subfamily A member 2	DNAJA2	sp|O60884|DNJA2_HUMAN DnaJ homolog subfamily A member 2 OS=Homo sapiens GN=DNAJA2 PE=1 SV=1	1	12	12	12	12	11	11	11	11	10	12	12	12	11	11	10	12	12	10	11	12	11	11	11	11	10	12	12	12	11	11	10	12	12	10	11	12	11	11	11	11	10
O60885	O60885	16	14	11	Bromodomain-containing protein 4	BRD4	sp|O60885|BRD4_HUMAN Bromodomain-containing protein 4 OS=Homo sapiens GN=BRD4 PE=1 SV=2	1	16	14	11	10	11	12	12	13	12	14	14	13	12	10	11	12	10	14	12	8	10	10	10	11	10	12	12	11	10	8	9	10	8	12	10	8	8	8	7	9	8
O60888	O60888	3	3	3	Protein CutA	CUTA	sp|O60888|CUTA_HUMAN Protein CutA OS=Homo sapiens GN=CUTA PE=1 SV=2	1	3	3	3	2	1	2	1	1	3	2	1	1	1	2	2	2	1	1	2	2	1	2	1	1	3	2	1	1	1	2	2	2	1	1	2	2	1	2	1	1	3
O60925	O60925	6	6	6	Prefoldin subunit 1	PFDN1	sp|O60925|PFD1_HUMAN Prefoldin subunit 1 OS=Homo sapiens GN=PFDN1 PE=1 SV=2	1	6	6	6	5	5	5	6	6	4	5	5	6	5	6	5	5	4	5	4	5	5	5	6	6	4	5	5	6	5	6	5	5	4	5	4	5	5	5	6	6	4
O60927	O60927	3	3	3	Protein phosphatase 1 regulatory subunit 11	PPP1R11	sp|O60927|PP1RB_HUMAN Protein phosphatase 1 regulatory subunit 11 OS=Homo sapiens GN=PPP1R11 PE=1 SV=1	1	3	3	3	1	1	1	2	1	1	1	1	1	2	2	1	2	2	2	3	1	1	1	2	1	1	1	1	1	2	2	1	2	2	2	3	1	1	1	2	1	1
O60930	O60930	4	4	4	Ribonuclease H1	RNASEH1	sp|O60930|RNH1_HUMAN Ribonuclease H1 OS=Homo sapiens GN=RNASEH1 PE=1 SV=2	1	4	4	4	2	4	2	1	2	4	4	3	2	3	2	2	4	4	4	3	2	4	2	1	2	4	4	3	2	3	2	2	4	4	4	3	2	4	2	1	2	4
O60934	O60934	5	5	5	Nibrin	NBN	sp|O60934|NBN_HUMAN Nibrin OS=Homo sapiens GN=NBN PE=1 SV=1	1	5	5	5	2	1	0	1	1	3	2	2	1	0	3	2	2	0	1	0	2	1	0	1	1	3	2	2	1	0	3	2	2	0	1	0	2	1	0	1	1	3
O60936	O60936	7	7	7	Nucleolar protein 3	NOL3	sp|O60936|NOL3_HUMAN Nucleolar protein 3 OS=Homo sapiens GN=NOL3 PE=1 SV=2	1	7	7	7	7	6	7	6	6	7	6	6	7	6	7	7	7	6	7	6	7	6	7	6	6	7	6	6	7	6	7	7	7	6	7	6	7	6	7	6	6	7
O60942	O60942	8	8	8	mRNA-capping enzyme;Polynucleotide 5-triphosphatase;mRNA guanylyltransferase	RNGTT	sp|O60942|MCE1_HUMAN mRNA-capping enzyme OS=Homo sapiens GN=RNGTT PE=1 SV=1	1	8	8	8	3	5	4	4	3	4	2	4	2	6	4	4	5	4	3	6	3	5	4	4	3	4	2	4	2	6	4	4	5	4	3	6	3	5	4	4	3	4
O75027	O75027	5	5	5	ATP-binding cassette sub-family B member 7, mitochondrial	ABCB7	sp|O75027|ABCB7_HUMAN ATP-binding cassette sub-family B member 7, mitochondrial OS=Homo sapiens GN=ABCB7 PE=1 SV=2	1	5	5	5	1	1	2	1	1	2	2	2	1	1	2	0	4	4	1	4	1	1	2	1	1	2	2	2	1	1	2	0	4	4	1	4	1	1	2	1	1	2
O75044;P0DMP2;P0DJJ0	O75044	4;1;1	4;1;1	4;1;1	SLIT-ROBO Rho GTPase-activating protein 2	SRGAP2	sp|O75044|SRGP2_HUMAN SLIT-ROBO Rho GTPase-activating protein 2 OS=Homo sapiens GN=SRGAP2 PE=1 SV=2	3	4	4	4	2	1	1	1	3	3	3	4	2	2	1	1	0	1	0	2	2	1	1	1	3	3	3	4	2	2	1	1	0	1	0	2	2	1	1	1	3	3
O75052	O75052	3	3	3	Carboxyl-terminal PDZ ligand of neuronal nitric oxide synthase protein	NOS1AP	sp|O75052|CAPON_HUMAN Carboxyl-terminal PDZ ligand of neuronal nitric oxide synthase protein OS=Homo sapiens GN=NOS1AP PE=1 SV=3	1	3	3	3	2	2	2	2	1	2	1	1	2	2	2	3	2	2	1	1	2	2	2	2	1	2	1	1	2	2	2	3	2	2	1	1	2	2	2	2	1	2
O75054	O75054	33	33	33	Immunoglobulin superfamily member 3	IGSF3	sp|O75054|IGSF3_HUMAN Immunoglobulin superfamily member 3 OS=Homo sapiens GN=IGSF3 PE=2 SV=3	1	33	33	33	27	27	29	24	28	30	27	29	26	26	30	27	20	21	18	21	27	27	29	24	28	30	27	29	26	26	30	27	20	21	18	21	27	27	29	24	28	30
O75063	O75063	6	6	6	Glycosaminoglycan xylosylkinase	FAM20B	sp|O75063|XYLK_HUMAN Glycosaminoglycan xylosylkinase OS=Homo sapiens GN=FAM20B PE=1 SV=1	1	6	6	6	5	4	4	5	5	5	4	5	4	5	5	4	6	4	5	3	5	4	4	5	5	5	4	5	4	5	5	4	6	4	5	3	5	4	4	5	5	5
O75083	O75083	28	28	28	WD repeat-containing protein 1	WDR1	sp|O75083|WDR1_HUMAN WD repeat-containing protein 1 OS=Homo sapiens GN=WDR1 PE=1 SV=4	1	28	28	28	25	26	22	25	23	21	21	23	25	24	25	25	21	23	23	23	25	26	22	25	23	21	21	23	25	24	25	25	21	23	23	23	25	26	22	25	23	21
Q14332;O75084	Q14332;O75084	2;2	2;2	2;2	Frizzled-2;Frizzled-7	FZD2;FZD7	sp|Q14332|FZD2_HUMAN Frizzled-2 OS=Homo sapiens GN=FZD2 PE=1 SV=1;sp|O75084|FZD7_HUMAN Frizzled-7 OS=Homo sapiens GN=FZD7 PE=1 SV=2	2	2	2	2	1	2	1	0	2	2	2	1	0	1	1	0	1	1	1	0	1	2	1	0	2	2	2	1	0	1	1	0	1	1	1	0	1	2	1	0	2	2
O75093	O75093	2	2	2	Slit homolog 1 protein	SLIT1	sp|O75093|SLIT1_HUMAN Slit homolog 1 protein OS=Homo sapiens GN=SLIT1 PE=2 SV=4	1	2	2	2	0	1	1	1	1	2	2	1	1	2	0	1	2	1	1	1	0	1	1	1	1	2	2	1	1	2	0	1	2	1	1	1	0	1	1	1	1	2
O75110;O43861	O75110	8;1	8;1	8;1	Probable phospholipid-transporting ATPase IIA	ATP9A	sp|O75110|ATP9A_HUMAN Probable phospholipid-transporting ATPase IIA OS=Homo sapiens GN=ATP9A PE=1 SV=3	2	8	8	8	7	6	6	5	6	6	6	7	5	5	6	6	7	7	7	8	7	6	6	5	6	6	6	7	5	5	6	6	7	7	7	8	7	6	6	5	6	6
O75116	O75116	9	9	7	Rho-associated protein kinase 2	ROCK2	sp|O75116|ROCK2_HUMAN Rho-associated protein kinase 2 OS=Homo sapiens GN=ROCK2 PE=1 SV=4	1	9	9	7	4	7	8	4	7	5	6	6	8	7	7	7	5	6	2	6	4	7	8	4	7	5	6	6	8	7	7	7	5	6	2	6	4	5	6	3	5	4
O75122	O75122	10	10	7	CLIP-associating protein 2	CLASP2	sp|O75122|CLAP2_HUMAN CLIP-associating protein 2 OS=Homo sapiens GN=CLASP2 PE=1 SV=2	1	10	10	7	7	6	8	7	6	9	6	7	9	7	8	7	9	7	8	6	7	6	8	7	6	9	6	7	9	7	8	7	9	7	8	6	4	3	5	4	3	6
O75127	O75127	5	5	5	Pentatricopeptide repeat-containing protein 1, mitochondrial	PTCD1	sp|O75127|PTCD1_HUMAN Pentatricopeptide repeat-containing protein 1, mitochondrial OS=Homo sapiens GN=PTCD1 PE=1 SV=2	1	5	5	5	4	5	5	4	4	4	4	4	4	4	3	4	4	4	3	4	4	5	5	4	4	4	4	4	4	4	3	4	4	4	3	4	4	5	5	4	4	4
O75128	O75128	1	1	1	Protein cordon-bleu	COBL	sp|O75128|COBL_HUMAN Protein cordon-bleu OS=Homo sapiens GN=COBL PE=1 SV=2	1	1	1	1	1	1	0	1	1	1	1	1	1	0	1	1	0	0	1	0	1	1	0	1	1	1	1	1	1	0	1	1	0	0	1	0	1	1	0	1	1	1
O75131;Q8IYJ1;Q96A23;O95741;Q86YQ8;Q9HCH3;Q9UBL6	O75131	24;1;1;1;1;1;1	24;1;1;1;1;1;1	23;0;0;0;0;0;0	Copine-3	CPNE3	sp|O75131|CPNE3_HUMAN Copine-3 OS=Homo sapiens GN=CPNE3 PE=1 SV=1	7	24	24	23	22	22	24	23	23	23	21	21	24	24	24	23	21	23	23	22	22	22	24	23	23	23	21	21	24	24	24	23	21	23	23	22	21	21	23	22	22	22
O75143	O75143	2	2	2	Autophagy-related protein 13	ATG13	sp|O75143|ATG13_HUMAN Autophagy-related protein 13 OS=Homo sapiens GN=ATG13 PE=1 SV=1	1	2	2	2	1	1	1	0	0	1	0	1	1	1	1	1	1	1	1	2	1	1	1	0	0	1	0	1	1	1	1	1	1	1	1	2	1	1	1	0	0	1
O75144	O75144	1	1	1	ICOS ligand	ICOSLG	sp|O75144|ICOSL_HUMAN ICOS ligand OS=Homo sapiens GN=ICOSLG PE=1 SV=2	1	1	1	1	1	1	1	1	1	1	1	1	1	1	1	1	1	1	1	1	1	1	1	1	1	1	1	1	1	1	1	1	1	1	1	1	1	1	1	1	1	1
O75146	O75146	18	18	17	Huntingtin-interacting protein 1-related protein	HIP1R	sp|O75146|HIP1R_HUMAN Huntingtin-interacting protein 1-related protein OS=Homo sapiens GN=HIP1R PE=1 SV=2	1	18	18	17	15	12	12	12	11	14	11	15	15	14	14	14	8	14	8	14	15	12	12	12	11	14	11	15	15	14	14	14	8	14	8	14	14	11	11	12	10	13
O75150	O75150	22	22	19	E3 ubiquitin-protein ligase BRE1B	RNF40	sp|O75150|BRE1B_HUMAN E3 ubiquitin-protein ligase BRE1B OS=Homo sapiens GN=RNF40 PE=1 SV=4	1	22	22	19	18	17	17	19	18	20	17	18	16	18	19	19	17	15	16	18	18	17	17	19	18	20	17	18	16	18	19	19	17	15	16	18	15	14	14	16	15	17
O75151;Q9UPP1	O75151	11;1	11;1	11;1	Lysine-specific demethylase PHF2	PHF2	sp|O75151|PHF2_HUMAN Lysine-specific demethylase PHF2 OS=Homo sapiens GN=PHF2 PE=1 SV=4	2	11	11	11	1	3	3	1	1	1	4	2	1	0	7	1	2	2	10	3	1	3	3	1	1	1	4	2	1	0	7	1	2	2	10	3	1	3	3	1	1	1
O75152	O75152	12	12	12	Zinc finger CCCH domain-containing protein 11A	ZC3H11A	sp|O75152|ZC11A_HUMAN Zinc finger CCCH domain-containing protein 11A OS=Homo sapiens GN=ZC3H11A PE=1 SV=3	1	12	12	12	4	6	8	8	8	5	7	6	5	7	7	5	9	10	10	11	4	6	8	8	8	5	7	6	5	7	7	5	9	10	10	11	4	6	8	8	8	5
O75153	O75153	31	31	30	Clustered mitochondria protein homolog	CLUH	sp|O75153|CLU_HUMAN Clustered mitochondria protein homolog OS=Homo sapiens GN=CLUH PE=1 SV=2	1	31	31	30	21	21	24	22	24	17	22	23	27	23	24	23	19	22	16	20	21	21	24	22	24	17	22	23	27	23	24	23	19	22	16	20	20	20	23	21	23	16
O75157;Q99576	O75157	4;1	1;0	1;0	TSC22 domain family protein 2	TSC22D2	sp|O75157|T22D2_HUMAN TSC22 domain family protein 2 OS=Homo sapiens GN=TSC22D2 PE=1 SV=3	2	4	1	1	3	2	2	1	3	0	0	3	3	3	3	3	1	1	2	2	0	0	0	0	0	0	0	1	1	1	0	1	0	0	0	0	0	0	0	0	0	0
O75165	O75165	46	46	46	DnaJ homolog subfamily C member 13	DNAJC13	sp|O75165|DJC13_HUMAN DnaJ homolog subfamily C member 13 OS=Homo sapiens GN=DNAJC13 PE=1 SV=5	1	46	46	46	31	36	37	33	34	35	33	36	28	33	32	31	25	30	22	31	31	36	37	33	34	35	33	36	28	33	32	31	25	30	22	31	31	36	37	33	34	35
O75170	O75170	6	6	6	Serine/threonine-protein phosphatase 6 regulatory subunit 2	PPP6R2	sp|O75170|PP6R2_HUMAN Serine/threonine-protein phosphatase 6 regulatory subunit 2 OS=Homo sapiens GN=PPP6R2 PE=1 SV=2	1	6	6	6	2	2	1	2	1	1	0	2	4	4	2	4	1	2	1	2	2	2	1	2	1	1	0	2	4	4	2	4	1	2	1	2	2	2	1	2	1	1
O75175	O75175	4	4	4	CCR4-NOT transcription complex subunit 3	CNOT3	sp|O75175|CNOT3_HUMAN CCR4-NOT transcription complex subunit 3 OS=Homo sapiens GN=CNOT3 PE=1 SV=1	1	4	4	4	2	3	2	0	4	1	1	3	2	2	4	2	2	1	2	2	2	3	2	0	4	1	1	3	2	2	4	2	2	1	2	2	2	3	2	0	4	1
O75179	O75179	16	7	7	Ankyrin repeat domain-containing protein 17	ANKRD17	sp|O75179|ANR17_HUMAN Ankyrin repeat domain-containing protein 17 OS=Homo sapiens GN=ANKRD17 PE=1 SV=3	1	16	7	7	8	9	5	10	10	7	6	7	9	8	10	10	8	6	9	4	4	4	3	5	4	4	4	3	5	5	5	5	4	4	4	2	4	4	3	5	4	4
O75182	O75182	3	3	3	Paired amphipathic helix protein Sin3b	SIN3B	sp|O75182|SIN3B_HUMAN Paired amphipathic helix protein Sin3b OS=Homo sapiens GN=SIN3B PE=1 SV=2	1	3	3	3	3	2	2	0	2	2	2	1	1	1	2	0	3	2	1	0	3	2	2	0	2	2	2	1	1	1	2	0	3	2	1	0	3	2	2	0	2	2
O75185	O75185	2	2	2	Calcium-transporting ATPase type 2C member 2	ATP2C2	sp|O75185|AT2C2_HUMAN Calcium-transporting ATPase type 2C member 2 OS=Homo sapiens GN=ATP2C2 PE=1 SV=2	1	2	2	2	1	0	0	0	0	1	1	0	0	0	0	0	2	2	2	2	1	0	0	0	0	1	1	0	0	0	0	0	2	2	2	2	1	0	0	0	0	1
O75190;Q8WWF6;Q8NHS0;Q7Z6W7	O75190	5;1;1;1	5;1;1;1	4;1;0;1	DnaJ homolog subfamily B member 6	DNAJB6	sp|O75190|DNJB6_HUMAN DnaJ homolog subfamily B member 6 OS=Homo sapiens GN=DNAJB6 PE=1 SV=2	4	5	5	4	3	4	4	4	4	4	5	4	4	5	4	4	4	4	5	4	3	4	4	4	4	4	5	4	4	5	4	4	4	4	5	4	2	3	3	3	3	3
O75192	O75192	2	2	2	Peroxisomal membrane protein 11A	PEX11A	sp|O75192|PX11A_HUMAN Peroxisomal membrane protein 11A OS=Homo sapiens GN=PEX11A PE=1 SV=1	1	2	2	2	2	1	1	0	1	1	1	0	1	1	1	1	0	0	0	1	2	1	1	0	1	1	1	0	1	1	1	1	0	0	0	1	2	1	1	0	1	1
O75208	O75208	8	8	8	Ubiquinone biosynthesis protein COQ9, mitochondrial	COQ9	sp|O75208|COQ9_HUMAN Ubiquinone biosynthesis protein COQ9, mitochondrial OS=Homo sapiens GN=COQ9 PE=1 SV=1	1	8	8	8	6	7	6	6	6	6	7	5	5	6	7	7	8	7	8	6	6	7	6	6	6	6	7	5	5	6	7	7	8	7	8	6	6	7	6	6	6	6
O75223	O75223	8	8	8	Gamma-glutamylcyclotransferase	GGCT	sp|O75223|GGCT_HUMAN Gamma-glutamylcyclotransferase OS=Homo sapiens GN=GGCT PE=1 SV=1	1	8	8	8	7	7	6	7	6	7	8	8	7	7	7	7	8	7	7	6	7	7	6	7	6	7	8	8	7	7	7	7	8	7	7	6	7	7	6	7	6	7
O75251	O75251	5	5	5	NADH dehydrogenase [ubiquinone] iron-sulfur protein 7, mitochondrial	NDUFS7	sp|O75251|NDUS7_HUMAN NADH dehydrogenase [ubiquinone] iron-sulfur protein 7, mitochondrial OS=Homo sapiens GN=NDUFS7 PE=1 SV=3	1	5	5	5	4	3	4	4	5	4	5	4	4	4	4	4	4	5	4	4	4	3	4	4	5	4	5	4	4	4	4	4	4	5	4	4	4	3	4	4	5	4
O75298	O75298	3	3	3	Reticulon-2	RTN2	sp|O75298|RTN2_HUMAN Reticulon-2 OS=Homo sapiens GN=RTN2 PE=1 SV=1	1	3	3	3	2	2	2	2	3	2	2	3	2	2	2	2	2	1	3	3	2	2	2	2	3	2	2	3	2	2	2	2	2	1	3	3	2	2	2	2	3	2
O75306	O75306	17	17	17	NADH dehydrogenase [ubiquinone] iron-sulfur protein 2, mitochondrial	NDUFS2	sp|O75306|NDUS2_HUMAN NADH dehydrogenase [ubiquinone] iron-sulfur protein 2, mitochondrial OS=Homo sapiens GN=NDUFS2 PE=1 SV=2	1	17	17	17	13	15	12	12	13	14	15	16	14	13	14	14	13	15	14	15	13	15	12	12	13	14	15	16	14	13	14	14	13	15	14	15	13	15	12	12	13	14
O75312	O75312	8	8	8	Zinc finger protein ZPR1	ZPR1	sp|O75312|ZPR1_HUMAN Zinc finger protein ZPR1 OS=Homo sapiens GN=ZPR1 PE=1 SV=1	1	8	8	8	6	5	8	7	4	5	3	4	5	6	6	5	6	6	5	5	6	5	8	7	4	5	3	4	5	6	6	5	6	6	5	5	6	5	8	7	4	5
O75319	O75319	3	3	3	RNA/RNP complex-1-interacting phosphatase	DUSP11	sp|O75319|DUS11_HUMAN RNA/RNP complex-1-interacting phosphatase OS=Homo sapiens GN=DUSP11 PE=1 SV=1	1	3	3	3	1	2	1	0	1	1	2	1	1	0	1	1	3	2	1	2	1	2	1	0	1	1	2	1	1	0	1	1	3	2	1	2	1	2	1	0	1	1
O75323	O75323	4	4	4	Protein NipSnap homolog 2	GBAS	sp|O75323|NIPS2_HUMAN Protein NipSnap homolog 2 OS=Homo sapiens GN=NIPSNAP2 PE=1 SV=1	1	4	4	4	3	2	2	2	2	4	3	2	3	3	2	2	3	3	2	2	3	2	2	2	2	4	3	2	3	3	2	2	3	3	2	2	3	2	2	2	2	4
O75340	O75340	10	10	10	Programmed cell death protein 6	PDCD6	sp|O75340|PDCD6_HUMAN Programmed cell death protein 6 OS=Homo sapiens GN=PDCD6 PE=1 SV=1	1	10	10	10	9	8	9	7	8	9	9	9	9	9	9	9	8	9	9	8	9	8	9	7	8	9	9	9	9	9	9	9	8	9	9	8	9	8	9	7	8	9
O75347	O75347	12	12	12	Tubulin-specific chaperone A	TBCA	sp|O75347|TBCA_HUMAN Tubulin-specific chaperone A OS=Homo sapiens GN=TBCA PE=1 SV=3	1	12	12	12	10	11	10	11	10	9	9	8	10	10	10	9	10	10	9	9	10	11	10	11	10	9	9	8	10	10	10	9	10	10	9	9	10	11	10	11	10	9
O75348	O75348	3	3	3	V-type proton ATPase subunit G 1	ATP6V1G1	sp|O75348|VATG1_HUMAN V-type proton ATPase subunit G 1 OS=Homo sapiens GN=ATP6V1G1 PE=1 SV=3	1	3	3	3	3	3	3	3	3	3	3	3	3	3	3	3	3	3	3	3	3	3	3	3	3	3	3	3	3	3	3	3	3	3	3	3	3	3	3	3	3	3
O75351;Q6PIW4	O75351	21;1	21;1	16;0	Vacuolar protein sorting-associated protein 4B	VPS4B	sp|O75351|VPS4B_HUMAN Vacuolar protein sorting-associated protein 4B OS=Homo sapiens GN=VPS4B PE=1 SV=2	2	21	21	16	15	16	15	20	17	15	14	17	18	17	17	16	15	11	13	15	15	16	15	20	17	15	14	17	18	17	17	16	15	11	13	15	11	12	11	15	13	11
O75352	O75352	4	4	4	Mannose-P-dolichol utilization defect 1 protein	MPDU1	sp|O75352|MPU1_HUMAN Mannose-P-dolichol utilization defect 1 protein OS=Homo sapiens GN=MPDU1 PE=1 SV=2	1	4	4	4	4	4	4	4	4	4	4	4	4	4	4	4	4	4	4	4	4	4	4	4	4	4	4	4	4	4	4	4	4	4	4	4	4	4	4	4	4	4
O75362	O75362	23	23	23	Zinc finger protein 217	ZNF217	sp|O75362|ZN217_HUMAN Zinc finger protein 217 OS=Homo sapiens GN=ZNF217 PE=1 SV=1	1	23	23	23	14	17	18	17	19	19	18	22	21	15	19	16	16	17	18	17	14	17	18	17	19	19	18	22	21	15	19	16	16	17	18	17	14	17	18	17	19	19
O75363	O75363	25	25	25	Breast carcinoma-amplified sequence 1	BCAS1	sp|O75363|BCAS1_HUMAN Breast carcinoma-amplified sequence 1 OS=Homo sapiens GN=BCAS1 PE=1 SV=2	1	25	25	25	21	23	22	23	20	18	18	18	21	23	19	23	18	13	13	17	21	23	22	23	20	18	18	18	21	23	19	23	18	13	13	17	21	23	22	23	20	18
O75367	O75367	21	21	19	Core histone macro-H2A.1	H2AFY	sp|O75367|H2AY_HUMAN Core histone macro-H2A.1 OS=Homo sapiens GN=H2AFY PE=1 SV=4	1	21	21	19	20	20	19	17	18	20	20	20	19	19	20	18	19	21	19	17	20	20	19	17	18	20	20	20	19	19	20	18	19	21	19	17	18	18	17	15	16	18
O75369	O75369	134	134	124	Filamin-B	FLNB	sp|O75369|FLNB_HUMAN Filamin-B OS=Homo sapiens GN=FLNB PE=1 SV=2	1	134	134	124	114	118	114	123	112	119	111	121	116	117	105	116	102	102	99	103	114	118	114	123	112	119	111	121	116	117	105	116	102	102	99	103	105	109	105	113	103	110
O75376	O75376	10	10	10	Nuclear receptor corepressor 1	NCOR1	sp|O75376|NCOR1_HUMAN Nuclear receptor corepressor 1 OS=Homo sapiens GN=NCOR1 PE=1 SV=2	1	10	10	10	3	3	2	4	4	3	5	2	2	2	2	3	4	3	2	3	3	3	2	4	4	3	5	2	2	2	2	3	4	3	2	3	3	3	2	4	4	3
O75380	O75380	7	7	7	NADH dehydrogenase [ubiquinone] iron-sulfur protein 6, mitochondrial	NDUFS6	sp|O75380|NDUS6_HUMAN NADH dehydrogenase [ubiquinone] iron-sulfur protein 6, mitochondrial OS=Homo sapiens GN=NDUFS6 PE=1 SV=1	1	7	7	7	5	5	5	6	5	6	5	5	5	5	5	4	5	5	5	5	5	5	5	6	5	6	5	5	5	5	5	4	5	5	5	5	5	5	5	6	5	6
O75381	O75381	5	5	5	Peroxisomal membrane protein PEX14	PEX14	sp|O75381|PEX14_HUMAN Peroxisomal membrane protein PEX14 OS=Homo sapiens GN=PEX14 PE=1 SV=1	1	5	5	5	4	3	4	3	4	3	3	3	3	3	5	4	4	4	3	4	4	3	4	3	4	3	3	3	3	3	5	4	4	4	3	4	4	3	4	3	4	3
O75382;Q9C040	O75382	18;1	18;1	18;1	Tripartite motif-containing protein 3	TRIM3	sp|O75382|TRIM3_HUMAN Tripartite motif-containing protein 3 OS=Homo sapiens GN=TRIM3 PE=1 SV=2	2	18	18	18	12	11	12	13	12	11	10	10	13	13	16	15	9	9	5	7	12	11	12	13	12	11	10	10	13	13	16	15	9	9	5	7	12	11	12	13	12	11
O75390	O75390	20	20	20	Citrate synthase, mitochondrial	CS	sp|O75390|CISY_HUMAN Citrate synthase, mitochondrial OS=Homo sapiens GN=CS PE=1 SV=2	1	20	20	20	20	20	20	19	20	19	20	18	20	20	20	20	19	20	19	20	20	20	20	19	20	19	20	18	20	20	20	20	19	20	19	20	20	20	20	19	20	19
O75391	O75391	5	5	5	Sperm-associated antigen 7	SPAG7	sp|O75391|SPAG7_HUMAN Sperm-associated antigen 7 OS=Homo sapiens GN=SPAG7 PE=1 SV=2	1	5	5	5	4	4	3	4	3	3	4	5	4	4	3	4	3	3	3	3	4	4	3	4	3	3	4	5	4	4	3	4	3	3	3	3	4	4	3	4	3	3
O75394	O75394	3	3	3	39S ribosomal protein L33, mitochondrial	MRPL33	sp|O75394|RM33_HUMAN 39S ribosomal protein L33, mitochondrial OS=Homo sapiens GN=MRPL33 PE=1 SV=1	1	3	3	3	2	2	3	3	3	2	2	2	3	2	2	2	3	3	3	3	2	2	3	3	3	2	2	2	3	2	2	2	3	3	3	3	2	2	3	3	3	2
O75396	O75396	10	10	10	Vesicle-trafficking protein SEC22b	SEC22B	sp|O75396|SC22B_HUMAN Vesicle-trafficking protein SEC22b OS=Homo sapiens GN=SEC22B PE=1 SV=4	1	10	10	10	10	10	10	10	10	10	10	10	10	10	10	10	10	10	9	10	10	10	10	10	10	10	10	10	10	10	10	10	10	10	9	10	10	10	10	10	10	10
O75400	O75400	22	22	22	Pre-mRNA-processing factor 40 homolog A	PRPF40A	sp|O75400|PR40A_HUMAN Pre-mRNA-processing factor 40 homolog A OS=Homo sapiens GN=PRPF40A PE=1 SV=2	1	22	22	22	16	19	18	16	17	16	16	18	17	15	17	15	17	16	18	17	16	19	18	16	17	16	16	18	17	15	17	15	17	16	18	17	16	19	18	16	17	16
O75410	O75410	12	12	10	Transforming acidic coiled-coil-containing protein 1	TACC1	sp|O75410|TACC1_HUMAN Transforming acidic coiled-coil-containing protein 1 OS=Homo sapiens GN=TACC1 PE=1 SV=2	1	12	12	10	5	5	6	7	8	10	9	8	5	3	2	3	3	4	3	4	5	5	6	7	8	10	9	8	5	3	2	3	3	4	3	4	5	5	5	6	7	8
O75427	O75427	11	11	11	Leucine-rich repeat and calponin homology domain-containing protein 4	LRCH4	sp|O75427|LRCH4_HUMAN Leucine-rich repeat and calponin homology domain-containing protein 4 OS=Homo sapiens GN=LRCH4 PE=1 SV=2	1	11	11	11	7	9	7	6	9	9	9	7	7	6	10	6	7	8	5	8	7	9	7	6	9	9	9	7	7	6	10	6	7	8	5	8	7	9	7	6	9	9
O75431	O75431	9	9	9	Metaxin-2	MTX2	sp|O75431|MTX2_HUMAN Metaxin-2 OS=Homo sapiens GN=MTX2 PE=1 SV=1	1	9	9	9	8	7	7	7	8	8	8	8	7	8	6	6	8	7	7	9	8	7	7	7	8	8	8	8	7	8	6	6	8	7	7	9	8	7	7	7	8	8
O75436	O75436	16	16	14	Vacuolar protein sorting-associated protein 26A	VPS26A	sp|O75436|VP26A_HUMAN Vacuolar protein sorting-associated protein 26A OS=Homo sapiens GN=VPS26A PE=1 SV=2	1	16	16	14	15	15	15	13	13	14	16	15	14	15	13	15	16	13	12	15	15	15	15	13	13	14	16	15	14	15	13	15	16	13	12	15	13	13	13	11	11	12
O75438	O75438	6	6	6	NADH dehydrogenase [ubiquinone] 1 beta subcomplex subunit 1	NDUFB1	sp|O75438|NDUB1_HUMAN NADH dehydrogenase [ubiquinone] 1 beta subcomplex subunit 1 OS=Homo sapiens GN=NDUFB1 PE=1 SV=1	1	6	6	6	6	5	6	5	5	5	6	5	5	5	5	5	5	6	3	5	6	5	6	5	5	5	6	5	5	5	5	5	5	6	3	5	6	5	6	5	5	5
O75439	O75439	19	19	19	Mitochondrial-processing peptidase subunit beta	PMPCB	sp|O75439|MPPB_HUMAN Mitochondrial-processing peptidase subunit beta OS=Homo sapiens GN=PMPCB PE=1 SV=2	1	19	19	19	15	15	16	16	16	16	16	17	16	16	14	15	15	16	12	14	15	15	16	16	16	16	16	17	16	16	14	15	15	16	12	14	15	15	16	16	16	16
O75446	O75446	3	3	3	Histone deacetylase complex subunit SAP30	SAP30	sp|O75446|SAP30_HUMAN Histone deacetylase complex subunit SAP30 OS=Homo sapiens GN=SAP30 PE=1 SV=1	1	3	3	3	1	3	3	3	3	3	3	3	3	1	3	2	3	3	3	3	1	3	3	3	3	3	3	3	3	1	3	2	3	3	3	3	1	3	3	3	3	3
O75448	O75448	8	8	8	Mediator of RNA polymerase II transcription subunit 24	MED24	sp|O75448|MED24_HUMAN Mediator of RNA polymerase II transcription subunit 24 OS=Homo sapiens GN=MED24 PE=1 SV=1	1	8	8	8	3	5	5	3	5	4	5	5	1	5	4	3	4	3	3	3	3	5	5	3	5	4	5	5	1	5	4	3	4	3	3	3	3	5	5	3	5	4
O75460	O75460	4	4	4	Serine/threonine-protein kinase/endoribonuclease IRE1;Serine/threonine-protein kinase;Endoribonuclease	ERN1	sp|O75460|ERN1_HUMAN Serine/threonine-protein kinase/endoribonuclease IRE1 OS=Homo sapiens GN=ERN1 PE=1 SV=2	1	4	4	4	0	0	0	0	0	0	1	1	0	0	0	0	1	2	4	3	0	0	0	0	0	0	1	1	0	0	0	0	1	2	4	3	0	0	0	0	0	0
O75475	O75475	18	16	16	PC4 and SFRS1-interacting protein	PSIP1	sp|O75475|PSIP1_HUMAN PC4 and SFRS1-interacting protein OS=Homo sapiens GN=PSIP1 PE=1 SV=1	1	18	16	16	12	12	11	11	13	14	16	14	12	12	12	12	13	15	16	14	10	10	9	9	12	12	14	12	10	10	10	10	11	13	14	12	10	10	9	9	12	12
O75477	O75477	9	6	6	Erlin-1	ERLIN1	sp|O75477|ERLN1_HUMAN Erlin-1 OS=Homo sapiens GN=ERLIN1 PE=1 SV=1	1	9	6	6	7	9	8	7	7	7	8	8	8	8	8	7	7	7	8	8	5	6	5	4	4	4	5	5	5	5	5	4	4	4	5	5	5	6	5	4	4	4
O75489	O75489	14	14	14	NADH dehydrogenase [ubiquinone] iron-sulfur protein 3, mitochondrial	NDUFS3	sp|O75489|NDUS3_HUMAN NADH dehydrogenase [ubiquinone] iron-sulfur protein 3, mitochondrial OS=Homo sapiens GN=NDUFS3 PE=1 SV=1	1	14	14	14	12	12	13	12	13	13	13	13	12	13	12	13	14	13	14	13	12	12	13	12	13	13	13	13	12	13	12	13	14	13	14	13	12	12	13	12	13	13
O75494;Q8WXF0	O75494	10;3	10;3	10;3	Serine/arginine-rich splicing factor 10	SRSF10	sp|O75494|SRS10_HUMAN Serine/arginine-rich splicing factor 10 OS=Homo sapiens GN=SRSF10 PE=1 SV=1	2	10	10	10	9	9	9	9	9	9	9	10	8	9	8	9	10	8	8	9	9	9	9	9	9	9	9	10	8	9	8	9	10	8	8	9	9	9	9	9	9	9
O75506	O75506	2	2	2	Heat shock factor-binding protein 1	HSBP1	sp|O75506|HSBP1_HUMAN Heat shock factor-binding protein 1 OS=Homo sapiens GN=HSBP1 PE=1 SV=1	1	2	2	2	1	2	1	2	2	1	1	1	2	2	1	1	1	1	0	2	1	2	1	2	2	1	1	1	2	2	1	1	1	1	0	2	1	2	1	2	2	1
O75521	O75521	18	18	18	Enoyl-CoA delta isomerase 2, mitochondrial	ECI2	sp|O75521|ECI2_HUMAN Enoyl-CoA delta isomerase 2, mitochondrial OS=Homo sapiens GN=ECI2 PE=1 SV=4	1	18	18	18	11	15	13	14	14	13	14	15	15	15	14	14	13	16	13	15	11	15	13	14	14	13	14	15	15	15	14	14	13	16	13	15	11	15	13	14	14	13
O75528	O75528	1	1	1	Transcriptional adapter 3	TADA3	sp|O75528|TADA3_HUMAN Transcriptional adapter 3 OS=Homo sapiens GN=TADA3 PE=1 SV=1	1	1	1	1	1	1	1	0	1	0	0	0	0	0	0	1	0	1	1	0	1	1	1	0	1	0	0	0	0	0	0	1	0	1	1	0	1	1	1	0	1	0
O75529	O75529	2	2	2	TAF5-like RNA polymerase II p300/CBP-associated factor-associated factor 65 kDa subunit 5L	TAF5L	sp|O75529|TAF5L_HUMAN TAF5-like RNA polymerase II p300/CBP-associated factor-associated factor 65 kDa subunit 5L OS=Homo sapiens GN=TAF5L PE=1 SV=1	1	2	2	2	0	1	0	0	0	1	0	0	0	0	1	0	1	0	0	0	0	1	0	0	0	1	0	0	0	0	1	0	1	0	0	0	0	1	0	0	0	1
O75530	O75530	10	10	10	Polycomb protein EED	EED	sp|O75530|EED_HUMAN Polycomb protein EED OS=Homo sapiens GN=EED PE=1 SV=2	1	10	10	10	6	5	6	5	8	8	8	6	4	5	5	6	5	5	5	6	6	5	6	5	8	8	8	6	4	5	5	6	5	5	5	6	6	5	6	5	8	8
O75531	O75531	6	6	6	Barrier-to-autointegration factor;Barrier-to-autointegration factor, N-terminally processed	BANF1	sp|O75531|BAF_HUMAN Barrier-to-autointegration factor OS=Homo sapiens GN=BANF1 PE=1 SV=1	1	6	6	6	5	5	5	6	5	5	5	5	5	5	5	5	5	5	5	5	5	5	5	6	5	5	5	5	5	5	5	5	5	5	5	5	5	5	5	6	5	5
O75533	O75533	58	58	58	Splicing factor 3B subunit 1	SF3B1	sp|O75533|SF3B1_HUMAN Splicing factor 3B subunit 1 OS=Homo sapiens GN=SF3B1 PE=1 SV=3	1	58	58	58	51	51	52	53	54	50	52	51	50	49	50	51	50	53	51	52	51	51	52	53	54	50	52	51	50	49	50	51	50	53	51	52	51	51	52	53	54	50
O75534	O75534	41	41	41	Cold shock domain-containing protein E1	CSDE1	sp|O75534|CSDE1_HUMAN Cold shock domain-containing protein E1 OS=Homo sapiens GN=CSDE1 PE=1 SV=2	1	41	41	41	38	34	39	36	39	40	37	37	37	38	37	39	34	37	34	36	38	34	39	36	39	40	37	37	37	38	37	39	34	37	34	36	38	34	39	36	39	40
O75554	O75554	3	3	3	WW domain-binding protein 4	WBP4	sp|O75554|WBP4_HUMAN WW domain-binding protein 4 OS=Homo sapiens GN=WBP4 PE=1 SV=1	1	3	3	3	1	2	2	3	2	3	2	2	2	2	2	2	2	3	2	2	1	2	2	3	2	3	2	2	2	2	2	2	2	3	2	2	1	2	2	3	2	3
O75569	O75569	12	12	12	Interferon-inducible double-stranded RNA-dependent protein kinase activator A	PRKRA	sp|O75569|PRKRA_HUMAN Interferon-inducible double-stranded RNA-dependent protein kinase activator A OS=Homo sapiens GN=PRKRA PE=1 SV=1	1	12	12	12	11	9	11	9	10	11	10	10	9	10	8	9	10	10	10	10	11	9	11	9	10	11	10	10	9	10	8	9	10	10	10	10	11	9	11	9	10	11
O75575	O75575	1	1	1	DNA-directed RNA polymerase III subunit RPC9	CRCP	sp|O75575|RPC9_HUMAN DNA-directed RNA polymerase III subunit RPC9 OS=Homo sapiens GN=CRCP PE=1 SV=1	1	1	1	1	0	0	1	0	1	0	0	1	0	1	0	1	0	0	0	0	0	0	1	0	1	0	0	1	0	1	0	1	0	0	0	0	0	0	1	0	1	0
O75586	O75586	1	1	1	Mediator of RNA polymerase II transcription subunit 6	MED6	sp|O75586|MED6_HUMAN Mediator of RNA polymerase II transcription subunit 6 OS=Homo sapiens GN=MED6 PE=1 SV=2	1	1	1	1	0	1	0	1	1	1	1	0	0	1	0	1	1	1	1	0	0	1	0	1	1	1	1	0	0	1	0	1	1	1	1	0	0	1	0	1	1	1
O75592	O75592	4	4	4	E3 ubiquitin-protein ligase MYCBP2	MYCBP2	sp|O75592|MYCB2_HUMAN E3 ubiquitin-protein ligase MYCBP2 OS=Homo sapiens GN=MYCBP2 PE=1 SV=3	1	4	4	4	3	2	2	2	1	2	0	1	1	2	4	2	1	2	1	2	3	2	2	2	1	2	0	1	1	2	4	2	1	2	1	2	3	2	2	2	1	2
O75600	O75600	5	5	5	2-amino-3-ketobutyrate coenzyme A ligase, mitochondrial	GCAT	sp|O75600|KBL_HUMAN 2-amino-3-ketobutyrate coenzyme A ligase, mitochondrial OS=Homo sapiens GN=GCAT PE=1 SV=1	1	5	5	5	3	4	2	4	2	4	5	4	4	4	2	4	2	1	1	3	3	4	2	4	2	4	5	4	4	4	2	4	2	1	1	3	3	4	2	4	2	4
O75607	O75607	4	4	4	Nucleoplasmin-3	NPM3	sp|O75607|NPM3_HUMAN Nucleoplasmin-3 OS=Homo sapiens GN=NPM3 PE=1 SV=3	1	4	4	4	4	3	4	3	4	4	4	3	4	3	3	4	3	4	3	3	4	3	4	3	4	4	4	3	4	3	3	4	3	4	3	3	4	3	4	3	4	4
O75608	O75608	8	8	8	Acyl-protein thioesterase 1	LYPLA1	sp|O75608|LYPA1_HUMAN Acyl-protein thioesterase 1 OS=Homo sapiens GN=LYPLA1 PE=1 SV=1	1	8	8	8	7	6	8	6	7	7	6	7	6	7	6	7	7	7	6	7	7	6	8	6	7	7	6	7	6	7	6	7	7	7	6	7	7	6	8	6	7	7
O75616	O75616	9	9	9	GTPase Era, mitochondrial	ERAL1	sp|O75616|ERAL1_HUMAN GTPase Era, mitochondrial OS=Homo sapiens GN=ERAL1 PE=1 SV=2	1	9	9	9	6	8	7	6	7	7	8	7	5	6	6	6	6	7	5	6	6	8	7	6	7	7	8	7	5	6	6	6	6	7	5	6	6	8	7	6	7	7
O75629	O75629	6	6	6	Protein CREG1	CREG1	sp|O75629|CREG1_HUMAN Protein CREG1 OS=Homo sapiens GN=CREG1 PE=1 SV=1	1	6	6	6	3	4	4	4	3	5	4	4	4	3	5	4	3	4	3	4	3	4	4	4	3	5	4	4	4	3	5	4	3	4	3	4	3	4	4	4	3	5
O75643	O75643	95	95	95	U5 small nuclear ribonucleoprotein 200 kDa helicase	SNRNP200	sp|O75643|U520_HUMAN U5 small nuclear ribonucleoprotein 200 kDa helicase OS=Homo sapiens GN=SNRNP200 PE=1 SV=2	1	95	95	95	79	73	83	85	83	80	82	81	72	75	86	75	79	80	74	82	79	73	83	85	83	80	82	81	72	75	86	75	79	80	74	82	79	73	83	85	83	80
O75663	O75663	10	10	10	TIP41-like protein	TIPRL	sp|O75663|TIPRL_HUMAN TIP41-like protein OS=Homo sapiens GN=TIPRL PE=1 SV=2	1	10	10	10	8	9	9	7	7	8	7	9	9	9	10	8	6	7	7	7	8	9	9	7	7	8	7	9	9	9	10	8	6	7	7	7	8	9	9	7	7	8
O75665	O75665	1	1	1	Oral-facial-digital syndrome 1 protein	OFD1	sp|O75665|OFD1_HUMAN Oral-facial-digital syndrome 1 protein OS=Homo sapiens GN=OFD1 PE=1 SV=1	1	1	1	1	0	0	0	0	0	0	0	0	1	0	1	0	1	1	1	0	0	0	0	0	0	0	0	0	1	0	1	0	1	1	1	0	0	0	0	0	0	0
O75674	O75674	3	3	3	TOM1-like protein 1	TOM1L1	sp|O75674|TM1L1_HUMAN TOM1-like protein 1 OS=Homo sapiens GN=TOM1L1 PE=1 SV=2	1	3	3	3	2	1	0	2	1	2	2	2	2	2	2	2	0	2	2	1	2	1	0	2	1	2	2	2	2	2	2	2	0	2	2	1	2	1	0	2	1	2
O75676	O75676	3	3	2	Ribosomal protein S6 kinase alpha-4	RPS6KA4	sp|O75676|KS6A4_HUMAN Ribosomal protein S6 kinase alpha-4 OS=Homo sapiens GN=RPS6KA4 PE=1 SV=1	1	3	3	2	2	2	3	1	2	2	3	2	2	3	3	3	1	2	2	2	2	2	3	1	2	2	3	2	2	3	3	3	1	2	2	2	1	2	2	1	2	1
O75683	O75683	10	10	10	Surfeit locus protein 6	SURF6	sp|O75683|SURF6_HUMAN Surfeit locus protein 6 OS=Homo sapiens GN=SURF6 PE=1 SV=3	1	10	10	10	8	7	6	5	7	7	8	7	8	7	5	7	7	9	8	8	8	7	6	5	7	7	8	7	8	7	5	7	7	9	8	8	8	7	6	5	7	7
O75688	O75688	10	7	7	Protein phosphatase 1B	PPM1B	sp|O75688|PPM1B_HUMAN Protein phosphatase 1B OS=Homo sapiens GN=PPM1B PE=1 SV=1	1	10	7	7	7	8	9	7	9	7	9	7	10	9	8	8	7	6	8	9	4	5	6	4	6	4	6	4	7	6	5	6	5	3	5	6	4	5	6	4	6	4
O75691	O75691	31	31	31	Small subunit processome component 20 homolog	UTP20	sp|O75691|UTP20_HUMAN Small subunit processome component 20 homolog OS=Homo sapiens GN=UTP20 PE=1 SV=3	1	31	31	31	16	16	13	15	17	18	19	17	11	11	20	11	15	12	25	14	16	16	13	15	17	18	19	17	11	11	20	11	15	12	25	14	16	16	13	15	17	18
O75694	O75694	37	37	37	Nuclear pore complex protein Nup155	NUP155	sp|O75694|NU155_HUMAN Nuclear pore complex protein Nup155 OS=Homo sapiens GN=NUP155 PE=1 SV=1	1	37	37	37	28	29	28	28	30	31	32	31	30	31	27	30	30	29	29	26	28	29	28	28	30	31	32	31	30	31	27	30	30	29	29	26	28	29	28	28	30	31
O75695	O75695	5	5	5	Protein XRP2	RP2	sp|O75695|XRP2_HUMAN Protein XRP2 OS=Homo sapiens GN=RP2 PE=1 SV=4	1	5	5	5	2	5	5	3	4	5	4	3	3	4	3	3	3	2	4	3	2	5	5	3	4	5	4	3	3	4	3	3	3	2	4	3	2	5	5	3	4	5
O75716	O75716	2	2	2	Serine/threonine-protein kinase 16	STK16	sp|O75716|STK16_HUMAN Serine/threonine-protein kinase 16 OS=Homo sapiens GN=STK16 PE=1 SV=4	1	2	2	2	2	1	1	1	1	2	1	1	2	1	2	1	2	2	1	2	2	1	1	1	1	2	1	1	2	1	2	1	2	2	1	2	2	1	1	1	1	2
O75717	O75717	10	10	10	WD repeat and HMG-box DNA-binding protein 1	WDHD1	sp|O75717|WDHD1_HUMAN WD repeat and HMG-box DNA-binding protein 1 OS=Homo sapiens GN=WDHD1 PE=1 SV=1	1	10	10	10	4	4	2	7	9	7	5	8	7	6	4	5	6	6	6	6	4	4	2	7	9	7	5	8	7	6	4	5	6	6	6	6	4	4	2	7	9	7
O75718	O75718	4	4	4	Cartilage-associated protein	CRTAP	sp|O75718|CRTAP_HUMAN Cartilage-associated protein OS=Homo sapiens GN=CRTAP PE=1 SV=1	1	4	4	4	2	1	2	1	2	2	2	2	1	2	2	1	3	2	2	4	2	1	2	1	2	2	2	2	1	2	2	1	3	2	2	4	2	1	2	1	2	2
O75746	O75746	15	6	6	Calcium-binding mitochondrial carrier protein Aralar1	SLC25A12	sp|O75746|CMC1_HUMAN Calcium-binding mitochondrial carrier protein Aralar1 OS=Homo sapiens GN=SLC25A12 PE=1 SV=2	1	15	6	6	14	14	14	13	14	14	14	14	14	14	14	12	14	14	13	15	5	5	5	4	5	5	5	5	5	5	5	3	5	5	5	6	5	5	5	4	5	5
O75764	O75764	5	5	5	Transcription elongation factor A protein 3	TCEA3	sp|O75764|TCEA3_HUMAN Transcription elongation factor A protein 3 OS=Homo sapiens GN=TCEA3 PE=1 SV=2	1	5	5	5	2	3	3	3	3	4	3	4	2	3	3	4	2	2	4	2	2	3	3	3	3	4	3	4	2	3	3	4	2	2	4	2	2	3	3	3	3	4
O75787	O75787	7	7	7	Renin receptor	ATP6AP2	sp|O75787|RENR_HUMAN Renin receptor OS=Homo sapiens GN=ATP6AP2 PE=1 SV=2	1	7	7	7	5	4	4	4	6	5	5	5	4	5	4	5	6	5	6	7	5	4	4	4	6	5	5	5	4	5	4	5	6	5	6	7	5	4	4	4	6	5
O75792	O75792	2	2	2	Ribonuclease H2 subunit A	RNASEH2A	sp|O75792|RNH2A_HUMAN Ribonuclease H2 subunit A OS=Homo sapiens GN=RNASEH2A PE=1 SV=2	1	2	2	2	0	1	0	0	0	1	0	1	0	0	0	0	0	0	0	0	0	1	0	0	0	1	0	1	0	0	0	0	0	0	0	0	0	1	0	0	0	1
O75817	O75817	2	2	2	Ribonuclease P protein subunit p20	POP7	sp|O75817|POP7_HUMAN Ribonuclease P protein subunit p20 OS=Homo sapiens GN=POP7 PE=1 SV=2	1	2	2	2	1	0	0	0	0	1	1	1	0	0	0	1	1	1	0	0	1	0	0	0	0	1	1	1	0	0	0	1	1	1	0	0	1	0	0	0	0	1
O75818	O75818	6	6	6	Ribonuclease P protein subunit p40	RPP40	sp|O75818|RPP40_HUMAN Ribonuclease P protein subunit p40 OS=Homo sapiens GN=RPP40 PE=1 SV=3	1	6	6	6	4	1	3	4	3	2	2	4	1	3	2	2	4	3	3	4	4	1	3	4	3	2	2	4	1	3	2	2	4	3	3	4	4	1	3	4	3	2
O75821	O75821	14	14	14	Eukaryotic translation initiation factor 3 subunit G	EIF3G	sp|O75821|EIF3G_HUMAN Eukaryotic translation initiation factor 3 subunit G OS=Homo sapiens GN=EIF3G PE=1 SV=2	1	14	14	14	10	9	9	12	9	9	10	10	10	12	11	11	9	10	10	9	10	9	9	12	9	9	10	10	10	12	11	11	9	10	10	9	10	9	9	12	9	9
O75822	O75822	11	11	11	Eukaryotic translation initiation factor 3 subunit J	EIF3J	sp|O75822|EIF3J_HUMAN Eukaryotic translation initiation factor 3 subunit J OS=Homo sapiens GN=EIF3J PE=1 SV=2	1	11	11	11	8	9	9	10	8	10	8	7	8	7	9	7	9	9	9	8	8	9	9	10	8	10	8	7	8	7	9	7	9	9	9	8	8	9	9	10	8	10
O75828	O75828	11	9	9	Carbonyl reductase [NADPH] 3	CBR3	sp|O75828|CBR3_HUMAN Carbonyl reductase [NADPH] 3 OS=Homo sapiens GN=CBR3 PE=1 SV=3	1	11	9	9	10	10	11	9	7	7	7	7	11	10	10	10	10	11	11	10	8	8	9	7	5	5	5	5	9	8	8	8	8	9	9	8	8	8	9	7	5	5
O75832	O75832	7	7	7	26S proteasome non-ATPase regulatory subunit 10	PSMD10	sp|O75832|PSD10_HUMAN 26S proteasome non-ATPase regulatory subunit 10 OS=Homo sapiens GN=PSMD10 PE=1 SV=1	1	7	7	7	5	4	5	5	4	5	3	3	5	4	5	5	3	4	3	5	5	4	5	5	4	5	3	3	5	4	5	5	3	4	3	5	5	4	5	5	4	5
O75843	O75843	5	5	5	AP-1 complex subunit gamma-like 2	AP1G2	sp|O75843|AP1G2_HUMAN AP-1 complex subunit gamma-like 2 OS=Homo sapiens GN=AP1G2 PE=1 SV=1	1	5	5	5	3	4	0	2	3	5	2	4	1	1	3	2	1	2	1	3	3	4	0	2	3	5	2	4	1	1	3	2	1	2	1	3	3	4	0	2	3	5
O75844	O75844	12	12	12	CAAX prenyl protease 1 homolog	ZMPSTE24	sp|O75844|FACE1_HUMAN CAAX prenyl protease 1 homolog OS=Homo sapiens GN=ZMPSTE24 PE=1 SV=2	1	12	12	12	9	10	9	7	10	9	9	9	10	11	11	9	9	11	9	10	9	10	9	7	10	9	9	9	10	11	11	9	9	11	9	10	9	10	9	7	10	9
O75865	O75865	2	2	2	Trafficking protein particle complex subunit 6A	TRAPPC6A	sp|O75865|TPC6A_HUMAN Trafficking protein particle complex subunit 6A OS=Homo sapiens GN=TRAPPC6A PE=1 SV=2	1	2	2	2	1	1	1	1	1	1	1	1	1	2	1	2	1	0	0	1	1	1	1	1	1	1	1	1	1	2	1	2	1	0	0	1	1	1	1	1	1	1
O75874	O75874	21	21	21	Isocitrate dehydrogenase [NADP] cytoplasmic	IDH1	sp|O75874|IDHC_HUMAN Isocitrate dehydrogenase [NADP] cytoplasmic OS=Homo sapiens GN=IDH1 PE=1 SV=2	1	21	21	21	17	16	19	18	18	15	15	16	18	20	14	18	17	18	16	19	17	16	19	18	18	15	15	16	18	20	14	18	17	18	16	19	17	16	19	18	18	15
O75879	O75879	2	2	2	Glutamyl-tRNA(Gln) amidotransferase subunit B, mitochondrial	GATB	sp|O75879|GATB_HUMAN Glutamyl-tRNA(Gln) amidotransferase subunit B, mitochondrial OS=Homo sapiens GN=GATB PE=1 SV=1	1	2	2	2	2	1	1	1	0	1	1	1	0	1	2	1	1	0	2	1	2	1	1	1	0	1	1	1	0	1	2	1	1	0	2	1	2	1	1	1	0	1
O75880	O75880	6	6	6	Protein SCO1 homolog, mitochondrial	SCO1	sp|O75880|SCO1_HUMAN Protein SCO1 homolog, mitochondrial OS=Homo sapiens GN=SCO1 PE=1 SV=1	1	6	6	6	5	2	5	4	6	5	5	4	4	3	5	4	4	4	5	6	5	2	5	4	6	5	5	4	4	3	5	4	4	4	5	6	5	2	5	4	6	5
O75882	O75882	4	4	4	Attractin	ATRN	sp|O75882|ATRN_HUMAN Attractin OS=Homo sapiens GN=ATRN PE=1 SV=2	1	4	4	4	0	1	0	2	1	1	1	2	1	2	0	2	2	3	3	3	0	1	0	2	1	1	1	2	1	2	0	2	2	3	3	3	0	1	0	2	1	1
O75884	O75884	6	6	6	Putative hydrolase RBBP9	RBBP9	sp|O75884|RBBP9_HUMAN Putative hydrolase RBBP9 OS=Homo sapiens GN=RBBP9 PE=1 SV=2	1	6	6	6	5	5	5	5	5	4	6	3	5	5	4	4	5	5	5	3	5	5	5	5	5	4	6	3	5	5	4	4	5	5	5	3	5	5	5	5	5	4
O75886	O75886	7	5	5	Signal transducing adapter molecule 2	STAM2	sp|O75886|STAM2_HUMAN Signal transducing adapter molecule 2 OS=Homo sapiens GN=STAM2 PE=1 SV=1	1	7	5	5	4	4	4	5	4	3	3	3	5	4	7	5	5	6	6	7	2	2	2	3	2	1	1	1	3	2	5	3	3	4	4	5	2	2	2	3	2	1
O75907	O75907	2	2	2	Diacylglycerol O-acyltransferase 1	DGAT1	sp|O75907|DGAT1_HUMAN Diacylglycerol O-acyltransferase 1 OS=Homo sapiens GN=DGAT1 PE=1 SV=2	1	2	2	2	0	0	1	0	0	1	2	2	1	1	0	0	0	1	1	0	0	0	1	0	0	1	2	2	1	1	0	0	0	1	1	0	0	0	1	0	0	1
O75909	O75909	4	4	4	Cyclin-K	CCNK	sp|O75909|CCNK_HUMAN Cyclin-K OS=Homo sapiens GN=CCNK PE=1 SV=2	1	4	4	4	2	3	2	3	4	3	3	4	2	2	3	2	3	4	2	2	2	3	2	3	4	3	3	4	2	2	3	2	3	4	2	2	2	3	2	3	4	3
O75915	O75915	7	7	7	PRA1 family protein 3	ARL6IP5	sp|O75915|PRAF3_HUMAN PRA1 family protein 3 OS=Homo sapiens GN=ARL6IP5 PE=1 SV=1	1	7	7	7	7	6	6	5	7	7	7	7	6	7	6	7	7	6	7	5	7	6	6	5	7	7	7	7	6	7	6	7	7	6	7	5	7	6	6	5	7	7
O75928	O75928	3	3	1	E3 SUMO-protein ligase PIAS2	PIAS2	sp|O75928|PIAS2_HUMAN E3 SUMO-protein ligase PIAS2 OS=Homo sapiens GN=PIAS2 PE=1 SV=3	1	3	3	1	3	2	1	1	2	1	1	2	1	2	2	1	2	2	1	1	3	2	1	1	2	1	1	2	1	2	2	1	2	2	1	1	1	1	0	1	0	0
O75934	O75934	11	11	11	Pre-mRNA-splicing factor SPF27	BCAS2	sp|O75934|SPF27_HUMAN Pre-mRNA-splicing factor SPF27 OS=Homo sapiens GN=BCAS2 PE=1 SV=1	1	11	11	11	9	10	9	11	10	10	11	10	10	7	6	11	9	9	10	11	9	10	9	11	10	10	11	10	10	7	6	11	9	9	10	11	9	10	9	11	10	10
O75935	O75935	6	6	6	Dynactin subunit 3	DCTN3	sp|O75935|DCTN3_HUMAN Dynactin subunit 3 OS=Homo sapiens GN=DCTN3 PE=1 SV=1	1	6	6	6	3	4	3	4	4	2	3	2	5	5	4	3	4	5	2	3	3	4	3	4	4	2	3	2	5	5	4	3	4	5	2	3	3	4	3	4	4	2
O75937	O75937	7	7	7	DnaJ homolog subfamily C member 8	DNAJC8	sp|O75937|DNJC8_HUMAN DnaJ homolog subfamily C member 8 OS=Homo sapiens GN=DNAJC8 PE=1 SV=2	1	7	7	7	6	5	6	7	7	6	6	7	5	5	7	6	7	7	5	7	6	5	6	7	7	6	6	7	5	5	7	6	7	7	5	7	6	5	6	7	7	6
O75940	O75940	5	5	5	Survival of motor neuron-related-splicing factor 30	SMNDC1	sp|O75940|SPF30_HUMAN Survival of motor neuron-related-splicing factor 30 OS=Homo sapiens GN=SMNDC1 PE=1 SV=1	1	5	5	5	2	4	3	5	3	2	3	3	2	3	3	4	2	3	5	4	2	4	3	5	3	2	3	3	2	3	3	4	2	3	5	4	2	4	3	5	3	2
O75947	O75947	11	11	11	ATP synthase subunit d, mitochondrial	ATP5H	sp|O75947|ATP5H_HUMAN ATP synthase subunit d, mitochondrial OS=Homo sapiens GN=ATP5H PE=1 SV=3	1	11	11	11	9	10	10	11	11	10	10	11	10	11	10	11	11	11	10	11	9	10	10	11	11	10	10	11	10	11	10	11	11	11	10	11	9	10	10	11	11	10
O75955	O75955	23	23	23	Flotillin-1	FLOT1	sp|O75955|FLOT1_HUMAN Flotillin-1 OS=Homo sapiens GN=FLOT1 PE=1 SV=3	1	23	23	23	18	20	22	19	22	20	20	21	19	17	21	20	19	20	19	21	18	20	22	19	22	20	20	21	19	17	21	20	19	20	19	21	18	20	22	19	22	20
O75964	O75964	7	7	7	ATP synthase subunit g, mitochondrial	ATP5L	sp|O75964|ATP5L_HUMAN ATP synthase subunit g, mitochondrial OS=Homo sapiens GN=ATP5L PE=1 SV=3	1	7	7	7	5	5	5	5	7	5	6	5	6	6	5	6	5	5	5	5	5	5	5	5	7	5	6	5	6	6	5	6	5	5	5	5	5	5	5	5	7	5
O75976	O75976	14	14	14	Carboxypeptidase D	CPD	sp|O75976|CBPD_HUMAN Carboxypeptidase D OS=Homo sapiens GN=CPD PE=1 SV=2	1	14	14	14	5	7	8	5	4	7	7	6	9	5	8	4	8	10	10	11	5	7	8	5	4	7	7	6	9	5	8	4	8	10	10	11	5	7	8	5	4	7
O76003	O76003	17	17	17	Glutaredoxin-3	GLRX3	sp|O76003|GLRX3_HUMAN Glutaredoxin-3 OS=Homo sapiens GN=GLRX3 PE=1 SV=2	1	17	17	17	16	16	16	16	15	15	15	16	16	14	16	17	16	16	15	15	16	16	16	16	15	15	15	16	16	14	16	17	16	16	15	15	16	16	16	16	15	15
O76021	O76021	31	31	31	Ribosomal L1 domain-containing protein 1	RSL1D1	sp|O76021|RL1D1_HUMAN Ribosomal L1 domain-containing protein 1 OS=Homo sapiens GN=RSL1D1 PE=1 SV=3	1	31	31	31	26	26	27	27	29	26	27	26	26	27	26	26	28	27	28	29	26	26	27	27	29	26	27	26	26	27	26	26	28	27	28	29	26	26	27	27	29	26
O76024	O76024	10	10	10	Wolframin	WFS1	sp|O76024|WFS1_HUMAN Wolframin OS=Homo sapiens GN=WFS1 PE=1 SV=2	1	10	10	10	8	8	9	9	8	8	7	8	7	8	9	8	9	9	9	8	8	8	9	9	8	8	7	8	7	8	9	8	9	9	9	8	8	8	9	9	8	8
O76027	O76027	16	16	16	Annexin A9	ANXA9	sp|O76027|ANXA9_HUMAN Annexin A9 OS=Homo sapiens GN=ANXA9 PE=1 SV=3	1	16	16	16	12	10	10	12	11	11	13	10	13	14	12	12	7	6	6	7	12	10	10	12	11	11	13	10	13	14	12	12	7	6	6	7	12	10	10	12	11	11
O76031	O76031	20	20	20	ATP-dependent Clp protease ATP-binding subunit clpX-like, mitochondrial	CLPX	sp|O76031|CLPX_HUMAN ATP-dependent Clp protease ATP-binding subunit clpX-like, mitochondrial OS=Homo sapiens GN=CLPX PE=1 SV=2	1	20	20	20	15	18	17	16	16	18	17	18	18	16	15	15	15	14	12	14	15	18	17	16	16	18	17	18	18	16	15	15	15	14	12	14	15	18	17	16	16	18
O76041	O76041	5	5	5	Nebulette	NEBL	sp|O76041|NEBL_HUMAN Nebulette OS=Homo sapiens GN=NEBL PE=1 SV=1	1	5	5	5	2	2	4	5	3	2	3	1	4	4	4	3	3	3	2	4	2	2	4	5	3	2	3	1	4	4	4	3	3	3	2	4	2	2	4	5	3	2
O76061	O76061	3	3	3	Stanniocalcin-2	STC2	sp|O76061|STC2_HUMAN Stanniocalcin-2 OS=Homo sapiens GN=STC2 PE=1 SV=1	1	3	3	3	1	0	1	0	1	1	1	1	0	0	0	0	3	3	3	3	1	0	1	0	1	1	1	1	0	0	0	0	3	3	3	3	1	0	1	0	1	1
O76062	O76062	3	3	3	Delta(14)-sterol reductase	TM7SF2	sp|O76062|ERG24_HUMAN Delta(14)-sterol reductase OS=Homo sapiens GN=TM7SF2 PE=2 SV=3	1	3	3	3	3	3	3	2	3	2	3	3	2	3	3	3	2	2	3	2	3	3	3	2	3	2	3	3	2	3	3	3	2	2	3	2	3	3	3	2	3	2
O76071	O76071	8	8	8	Probable cytosolic iron-sulfur protein assembly protein CIAO1	CIAO1	sp|O76071|CIAO1_HUMAN Probable cytosolic iron-sulfur protein assembly protein CIAO1 OS=Homo sapiens GN=CIAO1 PE=1 SV=1	1	8	8	8	6	6	7	6	5	6	6	6	7	6	7	6	5	5	5	6	6	6	7	6	5	6	6	6	7	6	7	6	5	5	5	6	6	6	7	6	5	6
O76075	O76075	2	2	2	DNA fragmentation factor subunit beta	DFFB	sp|O76075|DFFB_HUMAN DNA fragmentation factor subunit beta OS=Homo sapiens GN=DFFB PE=1 SV=1	1	2	2	2	1	1	0	1	0	1	1	0	1	0	2	0	0	0	0	0	1	1	0	1	0	1	1	0	1	0	2	0	0	0	0	0	1	1	0	1	0	1
O76080	O76080	2	2	2	AN1-type zinc finger protein 5	ZFAND5	sp|O76080|ZFAN5_HUMAN AN1-type zinc finger protein 5 OS=Homo sapiens GN=ZFAND5 PE=1 SV=1	1	2	2	2	1	2	1	0	0	0	2	1	1	2	0	2	1	1	2	2	1	2	1	0	0	0	2	1	1	2	0	2	1	1	2	2	1	2	1	0	0	0
O76094	O76094	25	25	25	Signal recognition particle subunit SRP72	SRP72	sp|O76094|SRP72_HUMAN Signal recognition particle subunit SRP72 OS=Homo sapiens GN=SRP72 PE=1 SV=3	1	25	25	25	22	21	21	18	20	19	20	18	21	21	22	20	20	22	15	21	22	21	21	18	20	19	20	18	21	21	22	20	20	22	15	21	22	21	21	18	20	19
O76095	O76095	1	1	1	Protein JTB	JTB	sp|O76095|JTB_HUMAN Protein JTB OS=Homo sapiens GN=JTB PE=1 SV=1	1	1	1	1	1	1	1	0	1	1	1	1	1	1	1	1	1	1	0	0	1	1	1	0	1	1	1	1	1	1	1	1	1	1	0	0	1	1	1	0	1	1
O77932	O77932	1	1	1	Decapping and exoribonuclease protein	DXO	sp|O77932|DXO_HUMAN Decapping and exoribonuclease protein OS=Homo sapiens GN=DXO PE=2 SV=2	1	1	1	1	0	0	0	0	0	0	0	0	0	0	0	0	0	0	1	1	0	0	0	0	0	0	0	0	0	0	0	0	0	0	1	1	0	0	0	0	0	0
O94760	O94760	8	7	7	N(G),N(G)-dimethylarginine dimethylaminohydrolase 1	DDAH1	sp|O94760|DDAH1_HUMAN N(G),N(G)-dimethylarginine dimethylaminohydrolase 1 OS=Homo sapiens GN=DDAH1 PE=1 SV=3	1	8	7	7	5	6	5	4	4	4	4	3	4	5	5	5	4	3	2	4	4	5	4	3	3	3	3	2	3	4	4	4	3	2	1	3	4	5	4	3	3	3
O94761	O94761	1	1	1	ATP-dependent DNA helicase Q4	RECQL4	sp|O94761|RECQ4_HUMAN ATP-dependent DNA helicase Q4 OS=Homo sapiens GN=RECQL4 PE=1 SV=1	1	1	1	1	0	0	0	0	1	0	1	1	0	0	0	0	1	0	0	0	0	0	0	0	1	0	1	1	0	0	0	0	1	0	0	0	0	0	0	0	1	0
O94762	O94762	6	6	6	ATP-dependent DNA helicase Q5	RECQL5	sp|O94762|RECQ5_HUMAN ATP-dependent DNA helicase Q5 OS=Homo sapiens GN=RECQL5 PE=1 SV=2	1	6	6	6	1	3	0	2	3	2	2	3	2	3	1	2	2	3	2	1	1	3	0	2	3	2	2	3	2	3	1	2	2	3	2	1	1	3	0	2	3	2
O94763	O94763	3	3	3	Unconventional prefoldin RPB5 interactor 1	URI1	sp|O94763|RMP_HUMAN Unconventional prefoldin RPB5 interactor 1 OS=Homo sapiens GN=URI1 PE=1 SV=3	1	3	3	3	3	2	2	2	1	1	2	2	2	3	2	3	1	1	2	1	3	2	2	2	1	1	2	2	2	3	2	3	1	1	2	1	3	2	2	2	1	1
O94766	O94766	5	5	5	Galactosylgalactosylxylosylprotein 3-beta-glucuronosyltransferase 3	B3GAT3	sp|O94766|B3GA3_HUMAN Galactosylgalactosylxylosylprotein 3-beta-glucuronosyltransferase 3 OS=Homo sapiens GN=B3GAT3 PE=1 SV=2	1	5	5	5	2	3	2	3	2	2	4	2	3	2	4	2	2	3	2	2	2	3	2	3	2	2	4	2	3	2	4	2	2	3	2	2	2	3	2	3	2	2
O94776	O94776	26	26	23	Metastasis-associated protein MTA2	MTA2	sp|O94776|MTA2_HUMAN Metastasis-associated protein MTA2 OS=Homo sapiens GN=MTA2 PE=1 SV=1	1	26	26	23	18	19	21	20	18	20	19	21	18	18	18	18	18	20	21	21	18	19	21	20	18	20	19	21	18	18	18	18	18	20	21	21	15	16	18	18	15	17
O94804	O94804	8	7	7	Serine/threonine-protein kinase 10	STK10	sp|O94804|STK10_HUMAN Serine/threonine-protein kinase 10 OS=Homo sapiens GN=STK10 PE=1 SV=1	1	8	7	7	4	6	5	5	5	4	4	5	5	5	5	6	4	2	3	2	4	6	5	4	5	3	4	5	5	5	5	6	4	2	3	2	4	6	5	4	5	3
O94822	O94822	4	4	4	E3 ubiquitin-protein ligase listerin	LTN1	sp|O94822|LTN1_HUMAN E3 ubiquitin-protein ligase listerin OS=Homo sapiens GN=LTN1 PE=1 SV=6	1	4	4	4	4	4	3	2	3	4	4	4	2	3	3	3	2	3	2	3	4	4	3	2	3	4	4	4	2	3	3	3	2	3	2	3	4	4	3	2	3	4
O94826	O94826	30	30	30	Mitochondrial import receptor subunit TOM70	TOMM70A	sp|O94826|TOM70_HUMAN Mitochondrial import receptor subunit TOM70 OS=Homo sapiens GN=TOMM70 PE=1 SV=1	1	30	30	30	23	23	25	22	25	24	24	22	24	20	24	23	24	24	23	26	23	23	25	22	25	24	24	22	24	20	24	23	24	24	23	26	23	23	25	22	25	24
O94832	O94832	39	39	38	Unconventional myosin-Id	MYO1D	sp|O94832|MYO1D_HUMAN Unconventional myosin-Id OS=Homo sapiens GN=MYO1D PE=1 SV=2	1	39	39	38	29	28	28	30	32	32	32	32	26	28	27	29	27	31	29	33	29	28	28	30	32	32	32	32	26	28	27	29	27	31	29	33	28	27	27	29	31	31
O94842;O15405;Q96NM4;O94900	O94842	6;2;1;1	6;2;1;1	6;2;1;1	TOX high mobility group box family member 4	TOX4	sp|O94842|TOX4_HUMAN TOX high mobility group box family member 4 OS=Homo sapiens GN=TOX4 PE=1 SV=1	4	6	6	6	3	4	3	3	3	3	4	4	4	2	4	3	4	3	5	3	3	4	3	3	3	3	4	4	4	2	4	3	4	3	5	3	3	4	3	3	3	3
O94855	O94855	16	15	15	Protein transport protein Sec24D	SEC24D	sp|O94855|SC24D_HUMAN Protein transport protein Sec24D OS=Homo sapiens GN=SEC24D PE=1 SV=2	1	16	15	15	9	7	7	7	9	9	7	7	11	9	8	11	13	12	11	12	9	6	6	6	8	8	6	6	10	8	7	10	12	11	10	12	9	6	6	6	8	8
O94864	O94864	2	2	2	STAGA complex 65 subunit gamma	SUPT7L	sp|O94864|ST65G_HUMAN STAGA complex 65 subunit gamma OS=Homo sapiens GN=SUPT7L PE=1 SV=1	1	2	2	2	1	1	2	1	1	1	1	1	1	1	1	1	1	1	1	1	1	1	2	1	1	1	1	1	1	1	1	1	1	1	1	1	1	1	2	1	1	1
O94874	O94874	25	25	24	E3 UFM1-protein ligase 1	UFL1	sp|O94874|UFL1_HUMAN E3 UFM1-protein ligase 1 OS=Homo sapiens GN=UFL1 PE=1 SV=2	1	25	25	24	17	14	19	21	18	16	17	15	17	19	17	17	19	21	19	23	17	14	19	21	18	16	17	15	17	19	17	17	19	21	19	23	16	14	18	20	17	15
O94876	O94876	1	1	1	Transmembrane and coiled-coil domains protein 1	TMCC1	sp|O94876|TMCC1_HUMAN Transmembrane and coiled-coil domains protein 1 OS=Homo sapiens GN=TMCC1 PE=1 SV=3	1	1	1	1	0	0	0	0	0	0	0	0	0	0	0	0	0	0	1	0	0	0	0	0	0	0	0	0	0	0	0	0	0	0	1	0	0	0	0	0	0	0
O94880	O94880	13	13	13	PHD finger protein 14	PHF14	sp|O94880|PHF14_HUMAN PHD finger protein 14 OS=Homo sapiens GN=PHF14 PE=1 SV=2	1	13	13	13	8	8	6	7	9	8	11	12	9	7	9	7	8	11	11	9	8	8	6	7	9	8	11	12	9	7	9	7	8	11	11	9	8	8	6	7	9	8
O94886	O94886	2	2	2	CSC1-like protein 1	TMEM63A	sp|O94886|CSCL1_HUMAN CSC1-like protein 1 OS=Homo sapiens GN=TMEM63A PE=1 SV=3	1	2	2	2	0	2	2	1	1	1	1	1	0	2	2	1	0	2	1	1	0	2	2	1	1	1	1	1	0	2	2	1	0	2	1	1	0	2	2	1	1	1
O94887	O94887	1	1	1	FERM, RhoGEF and pleckstrin domain-containing protein 2	FARP2	sp|O94887|FARP2_HUMAN FERM, RhoGEF and pleckstrin domain-containing protein 2 OS=Homo sapiens GN=FARP2 PE=1 SV=3	1	1	1	1	0	0	0	0	0	0	0	0	0	0	0	1	0	0	0	0	0	0	0	0	0	0	0	0	0	0	0	1	0	0	0	0	0	0	0	0	0	0
O94888	O94888	10	10	10	UBX domain-containing protein 7	UBXN7	sp|O94888|UBXN7_HUMAN UBX domain-containing protein 7 OS=Homo sapiens GN=UBXN7 PE=1 SV=2	1	10	10	10	8	9	7	8	9	9	6	9	8	7	6	7	8	7	7	10	8	9	7	8	9	9	6	9	8	7	6	7	8	7	7	10	8	9	7	8	9	9
O94901	O94901	14	14	14	SUN domain-containing protein 1	SUN1	sp|O94901|SUN1_HUMAN SUN domain-containing protein 1 OS=Homo sapiens GN=SUN1 PE=1 SV=3	1	14	14	14	5	6	7	1	8	8	10	7	6	4	14	7	10	11	12	9	5	6	7	1	8	8	10	7	6	4	14	7	10	11	12	9	5	6	7	1	8	8
O94903	O94903	6	6	6	Proline synthase co-transcribed bacterial homolog protein	PROSC	sp|O94903|PLPHP_HUMAN Pyridoxal phosphate homeostasis protein OS=Homo sapiens GN=PROSC PE=1 SV=1	1	6	6	6	4	3	3	4	4	3	2	3	4	3	3	4	1	3	2	3	4	3	3	4	4	3	2	3	4	3	3	4	1	3	2	3	4	3	3	4	4	3
O94905	O94905	17	17	14	Erlin-2	ERLIN2	sp|O94905|ERLN2_HUMAN Erlin-2 OS=Homo sapiens GN=ERLIN2 PE=1 SV=1	1	17	17	14	14	14	13	14	14	15	16	14	15	13	14	14	15	16	14	14	14	14	13	14	14	15	16	14	15	13	14	14	15	16	14	14	12	11	10	11	11	12
O94906	O94906	40	40	40	Pre-mRNA-processing factor 6	PRPF6	sp|O94906|PRP6_HUMAN Pre-mRNA-processing factor 6 OS=Homo sapiens GN=PRPF6 PE=1 SV=1	1	40	40	40	36	34	34	37	34	34	34	32	34	29	33	31	37	33	35	35	36	34	34	37	34	34	34	32	34	29	33	31	37	33	35	35	36	34	34	37	34	34
O94907	O94907	5	5	3	Dickkopf-related protein 1	DKK1	sp|O94907|DKK1_HUMAN Dickkopf-related protein 1 OS=Homo sapiens GN=DKK1 PE=1 SV=1	1	5	5	3	3	3	3	2	4	4	4	4	4	4	4	3	3	3	4	4	3	3	3	2	4	4	4	4	4	4	4	3	3	3	4	4	2	2	2	2	2	2
O94911	O94911	1	1	1	ATP-binding cassette sub-family A member 8	ABCA8	sp|O94911|ABCA8_HUMAN ATP-binding cassette sub-family A member 8 OS=Homo sapiens GN=ABCA8 PE=1 SV=3	1	1	1	1	0	1	1	1	1	1	1	1	1	1	1	1	1	1	1	1	0	1	1	1	1	1	1	1	1	1	1	1	1	1	1	1	0	1	1	1	1	1
O94913	O94913	5	5	5	Pre-mRNA cleavage complex 2 protein Pcf11	PCF11	sp|O94913|PCF11_HUMAN Pre-mRNA cleavage complex 2 protein Pcf11 OS=Homo sapiens GN=PCF11 PE=1 SV=3	1	5	5	5	2	3	3	0	2	2	3	3	4	3	3	3	3	3	3	4	2	3	3	0	2	2	3	3	4	3	3	3	3	3	3	4	2	3	3	0	2	2
O94919	O94919	3	3	3	Endonuclease domain-containing 1 protein	ENDOD1	sp|O94919|ENDD1_HUMAN Endonuclease domain-containing 1 protein OS=Homo sapiens GN=ENDOD1 PE=1 SV=2	1	3	3	3	1	0	2	0	1	2	0	0	1	2	2	1	3	3	1	2	1	0	2	0	1	2	0	0	1	2	2	1	3	3	1	2	1	0	2	0	1	2
O94925	O94925	18	18	18	Glutaminase kidney isoform, mitochondrial	GLS	sp|O94925|GLSK_HUMAN Glutaminase kidney isoform, mitochondrial OS=Homo sapiens GN=GLS PE=1 SV=1	1	18	18	18	10	14	11	11	11	15	13	12	14	14	12	12	12	15	10	14	10	14	11	11	11	15	13	12	14	14	12	12	12	15	10	14	10	14	11	11	11	15
O94952	O94952	3	3	3	F-box only protein 21	FBXO21	sp|O94952|FBX21_HUMAN F-box only protein 21 OS=Homo sapiens GN=FBXO21 PE=2 SV=2	1	3	3	3	2	2	2	2	1	2	2	3	2	1	3	2	0	1	0	0	2	2	2	2	1	2	2	3	2	1	3	2	0	1	0	0	2	2	2	2	1	2
O94955	O94955	2	2	2	Rho-related BTB domain-containing protein 3	RHOBTB3	sp|O94955|RHBT3_HUMAN Rho-related BTB domain-containing protein 3 OS=Homo sapiens GN=RHOBTB3 PE=1 SV=2	1	2	2	2	1	1	2	1	2	2	2	1	0	0	0	0	0	0	1	0	1	1	2	1	2	2	2	1	0	0	0	0	0	0	1	0	1	1	2	1	2	2
O94964	O94964	6	6	6	Protein SOGA1;N-terminal form;C-terminal 80 kDa form	SOGA1	sp|O94964|SOGA1_HUMAN Protein SOGA1 OS=Homo sapiens GN=SOGA1 PE=1 SV=2	1	6	6	6	3	2	3	3	2	3	6	4	4	3	3	3	2	2	1	2	3	2	3	3	2	3	6	4	4	3	3	3	2	2	1	2	3	2	3	3	2	3
O94966	O94966	5	5	5	Ubiquitin carboxyl-terminal hydrolase 19	USP19	sp|O94966|UBP19_HUMAN Ubiquitin carboxyl-terminal hydrolase 19 OS=Homo sapiens GN=USP19 PE=1 SV=2	1	5	5	5	3	4	5	3	3	3	3	4	5	4	4	3	5	4	1	3	3	4	5	3	3	3	3	4	5	4	4	3	5	4	1	3	3	4	5	3	3	3
O94972	O94972	1	1	1	E3 ubiquitin-protein ligase TRIM37	TRIM37	sp|O94972|TRI37_HUMAN E3 ubiquitin-protein ligase TRIM37 OS=Homo sapiens GN=TRIM37 PE=1 SV=2	1	1	1	1	1	1	1	1	1	1	1	1	1	1	1	1	1	1	1	1	1	1	1	1	1	1	1	1	1	1	1	1	1	1	1	1	1	1	1	1	1	1
O94973	O94973	27	16	16	AP-2 complex subunit alpha-2	AP2A2	sp|O94973|AP2A2_HUMAN AP-2 complex subunit alpha-2 OS=Homo sapiens GN=AP2A2 PE=1 SV=2	1	27	16	16	19	20	20	18	21	21	23	22	16	19	15	18	19	20	25	21	10	12	12	9	13	12	15	13	10	11	11	12	12	13	15	13	10	12	12	9	13	12
O94979	O94979	38	38	38	Protein transport protein Sec31A	SEC31A	sp|O94979|SC31A_HUMAN Protein transport protein Sec31A OS=Homo sapiens GN=SEC31A PE=1 SV=3	1	38	38	38	32	31	33	32	29	26	28	31	32	29	27	35	34	32	27	33	32	31	33	32	29	26	28	31	32	29	27	35	34	32	27	33	32	31	33	32	29	26
O94985	O94985	5	5	5	Calsyntenin-1;Soluble Alc-alpha;CTF1-alpha	CLSTN1	sp|O94985|CSTN1_HUMAN Calsyntenin-1 OS=Homo sapiens GN=CLSTN1 PE=1 SV=1	1	5	5	5	1	0	0	0	0	0	0	0	0	0	2	1	4	5	5	3	1	0	0	0	0	0	0	0	0	0	2	1	4	5	5	3	1	0	0	0	0	0
O94992	O94992	5	5	5	Protein HEXIM1	HEXIM1	sp|O94992|HEXI1_HUMAN Protein HEXIM1 OS=Homo sapiens GN=HEXIM1 PE=1 SV=1	1	5	5	5	5	4	4	4	4	4	5	3	4	3	3	4	4	3	4	3	5	4	4	4	4	4	5	3	4	3	3	4	4	3	4	3	5	4	4	4	4	4
O95049	O95049	10	10	10	Tight junction protein ZO-3	TJP3	sp|O95049|ZO3_HUMAN Tight junction protein ZO-3 OS=Homo sapiens GN=TJP3 PE=1 SV=3	1	10	10	10	7	8	7	9	7	8	8	8	8	8	7	6	6	6	7	6	7	8	7	9	7	8	8	8	8	8	7	6	6	6	7	6	7	8	7	9	7	8
O95059	O95059	3	3	3	Ribonuclease P protein subunit p14	RPP14	sp|O95059|RPP14_HUMAN Ribonuclease P protein subunit p14 OS=Homo sapiens GN=RPP14 PE=1 SV=3	1	3	3	3	2	2	3	3	3	2	2	1	2	2	3	2	2	2	2	2	2	2	3	3	3	2	2	1	2	2	3	2	2	2	2	2	2	2	3	3	3	2
O95070	O95070	3	3	3	Protein YIF1A	YIF1A	sp|O95070|YIF1A_HUMAN Protein YIF1A OS=Homo sapiens GN=YIF1A PE=1 SV=2	1	3	3	3	2	2	1	1	2	1	2	2	1	1	2	1	3	2	2	3	2	2	1	1	2	1	2	2	1	1	2	1	3	2	2	3	2	2	1	1	2	1
O95071	O95071	29	29	29	E3 ubiquitin-protein ligase UBR5	UBR5	sp|O95071|UBR5_HUMAN E3 ubiquitin-protein ligase UBR5 OS=Homo sapiens GN=UBR5 PE=1 SV=2	1	29	29	29	16	17	17	14	21	16	18	15	17	16	16	14	19	22	16	20	16	17	17	14	21	16	18	15	17	16	16	14	19	22	16	20	16	17	17	14	21	16
O95104	O95104	6	3	3	Splicing factor, arginine/serine-rich 15	SCAF4	sp|O95104|SFR15_HUMAN Splicing factor, arginine/serine-rich 15 OS=Homo sapiens GN=SCAF4 PE=1 SV=3	1	6	3	3	4	5	5	6	4	4	4	5	6	5	5	5	5	6	5	6	2	2	3	3	2	2	2	3	3	2	3	2	2	3	2	3	2	2	3	3	2	2
O95139	O95139	4	4	4	NADH dehydrogenase [ubiquinone] 1 beta subcomplex subunit 6	NDUFB6	sp|O95139|NDUB6_HUMAN NADH dehydrogenase [ubiquinone] 1 beta subcomplex subunit 6 OS=Homo sapiens GN=NDUFB6 PE=1 SV=3	1	4	4	4	3	3	4	4	4	4	4	4	3	3	4	2	3	4	2	3	3	3	4	4	4	4	4	4	3	3	4	2	3	4	2	3	3	3	4	4	4	4
O95140	O95140	14	14	14	Mitofusin-2	MFN2	sp|O95140|MFN2_HUMAN Mitofusin-2 OS=Homo sapiens GN=MFN2 PE=1 SV=3	1	14	14	14	8	10	9	6	8	8	6	9	7	9	8	10	4	7	5	5	8	10	9	6	8	8	6	9	7	9	8	10	4	7	5	5	8	10	9	6	8	8
O95155	O95155	6	6	6	Ubiquitin conjugation factor E4 B	UBE4B	sp|O95155|UBE4B_HUMAN Ubiquitin conjugation factor E4 B OS=Homo sapiens GN=UBE4B PE=1 SV=1	1	6	6	6	1	2	4	2	4	3	4	5	1	3	3	3	2	3	1	3	1	2	4	2	4	3	4	5	1	3	3	3	2	3	1	3	1	2	4	2	4	3
O95159	O95159	9	9	9	Zinc finger protein-like 1	ZFPL1	sp|O95159|ZFPL1_HUMAN Zinc finger protein-like 1 OS=Homo sapiens GN=ZFPL1 PE=1 SV=2	1	9	9	9	8	8	8	7	6	8	8	9	9	9	9	8	8	7	9	7	8	8	8	7	6	8	8	9	9	9	9	8	8	7	9	7	8	8	8	7	6	8
O95163	O95163	15	15	15	Elongator complex protein 1	IKBKAP	sp|O95163|ELP1_HUMAN Elongator complex protein 1 OS=Homo sapiens GN=IKBKAP PE=1 SV=3	1	15	15	15	8	8	6	7	8	5	4	8	9	11	8	6	3	2	2	1	8	8	6	7	8	5	4	8	9	11	8	6	3	2	2	1	8	8	6	7	8	5
O95164	O95164	6	6	6	Ubiquitin-like protein 3	UBL3	sp|O95164|UBL3_HUMAN Ubiquitin-like protein 3 OS=Homo sapiens GN=UBL3 PE=1 SV=1	1	6	6	6	4	4	6	3	4	6	5	5	5	4	4	3	6	6	4	6	4	4	6	3	4	6	5	5	5	4	4	3	6	6	4	6	4	4	6	3	4	6
O95166;Q9H0R8	O95166;Q9H0R8	2;1	1;0	1;0	Gamma-aminobutyric acid receptor-associated protein;Gamma-aminobutyric acid receptor-associated protein-like 1	GABARAP;GABARAPL1	sp|O95166|GBRAP_HUMAN Gamma-aminobutyric acid receptor-associated protein OS=Homo sapiens GN=GABARAP PE=1 SV=1;sp|Q9H0R8|GBRL1_HUMAN Gamma-aminobutyric acid receptor-associated protein-like 1 OS=Homo sapiens GN=GABARAPL1 PE=1 SV=1	2	2	1	1	2	1	1	2	2	2	1	2	1	2	0	1	2	2	2	2	1	1	0	1	1	1	1	1	1	1	0	1	1	1	1	1	1	1	0	1	1	1
O95167	O95167	3	3	3	NADH dehydrogenase [ubiquinone] 1 alpha subcomplex subunit 3	NDUFA3	sp|O95167|NDUA3_HUMAN NADH dehydrogenase [ubiquinone] 1 alpha subcomplex subunit 3 OS=Homo sapiens GN=NDUFA3 PE=1 SV=1	1	3	3	3	2	3	3	2	3	3	2	3	3	2	3	3	3	3	3	3	2	3	3	2	3	3	2	3	3	2	3	3	3	3	3	3	2	3	3	2	3	3
O95168	O95168	4	4	4	NADH dehydrogenase [ubiquinone] 1 beta subcomplex subunit 4	NDUFB4	sp|O95168|NDUB4_HUMAN NADH dehydrogenase [ubiquinone] 1 beta subcomplex subunit 4 OS=Homo sapiens GN=NDUFB4 PE=1 SV=3	1	4	4	4	4	4	4	3	4	4	4	4	3	3	4	4	3	4	4	4	4	4	4	3	4	4	4	4	3	3	4	4	3	4	4	4	4	4	4	3	4	4
O95169	O95169	5	5	5	NADH dehydrogenase [ubiquinone] 1 beta subcomplex subunit 8, mitochondrial	NDUFB8	sp|O95169|NDUB8_HUMAN NADH dehydrogenase [ubiquinone] 1 beta subcomplex subunit 8, mitochondrial OS=Homo sapiens GN=NDUFB8 PE=1 SV=1	1	5	5	5	3	3	3	4	5	4	4	4	4	3	4	3	4	3	4	5	3	3	3	4	5	4	4	4	4	3	4	3	4	3	4	5	3	3	3	4	5	4
O95171	O95171	2	2	2	Sciellin	SCEL	sp|O95171|SCEL_HUMAN Sciellin OS=Homo sapiens GN=SCEL PE=1 SV=2	1	2	2	2	0	0	0	1	0	0	0	0	1	0	0	0	0	1	0	0	0	0	0	1	0	0	0	0	1	0	0	0	0	1	0	0	0	0	0	1	0	0
O95182	O95182	9	9	9	NADH dehydrogenase [ubiquinone] 1 alpha subcomplex subunit 7	NDUFA7	sp|O95182|NDUA7_HUMAN NADH dehydrogenase [ubiquinone] 1 alpha subcomplex subunit 7 OS=Homo sapiens GN=NDUFA7 PE=1 SV=3	1	9	9	9	7	9	8	6	8	9	9	8	8	8	8	9	9	8	8	8	7	9	8	6	8	9	9	8	8	8	8	9	9	8	8	8	7	9	8	6	8	9
O95197	O95197	3	3	3	Reticulon-3	RTN3	sp|O95197|RTN3_HUMAN Reticulon-3 OS=Homo sapiens GN=RTN3 PE=1 SV=2	1	3	3	3	2	3	3	2	3	3	3	3	1	2	3	2	3	3	3	3	2	3	3	2	3	3	3	3	1	2	3	2	3	3	3	3	2	3	3	2	3	3
O95202	O95202	32	32	32	LETM1 and EF-hand domain-containing protein 1, mitochondrial	LETM1	sp|O95202|LETM1_HUMAN Mitochondrial proton/calcium exchanger protein OS=Homo sapiens GN=LETM1 PE=1 SV=1	1	32	32	32	25	22	22	21	23	25	25	25	18	23	25	24	25	23	22	25	25	22	22	21	23	25	25	25	18	23	25	24	25	23	22	25	25	22	22	21	23	25
O95208	O95208	5	5	5	Epsin-2	EPN2	sp|O95208|EPN2_HUMAN Epsin-2 OS=Homo sapiens GN=EPN2 PE=1 SV=3	1	5	5	5	3	3	3	4	4	2	3	3	4	3	0	3	4	3	2	2	3	3	3	4	4	2	3	3	4	3	0	3	4	3	2	2	3	3	3	4	4	2
O95210	O95210	4	4	4	Starch-binding domain-containing protein 1	STBD1	sp|O95210|STBD1_HUMAN Starch-binding domain-containing protein 1 OS=Homo sapiens GN=STBD1 PE=1 SV=1	1	4	4	4	4	3	3	2	4	4	4	3	3	3	3	3	1	2	2	3	4	3	3	2	4	4	4	3	3	3	3	3	1	2	2	3	4	3	3	2	4	4
O95218	O95218	8	8	8	Zinc finger Ran-binding domain-containing protein 2	ZRANB2	sp|O95218|ZRAB2_HUMAN Zinc finger Ran-binding domain-containing protein 2 OS=Homo sapiens GN=ZRANB2 PE=1 SV=2	1	8	8	8	6	5	6	6	7	5	6	4	6	6	6	5	5	6	5	7	6	5	6	6	7	5	6	4	6	6	6	5	5	6	5	7	6	5	6	6	7	5
O95219	O95219	2	2	2	Sorting nexin-4	SNX4	sp|O95219|SNX4_HUMAN Sorting nexin-4 OS=Homo sapiens GN=SNX4 PE=1 SV=1	1	2	2	2	2	2	2	1	2	2	2	2	2	2	2	2	1	1	1	1	2	2	2	1	2	2	2	2	2	2	2	2	1	1	1	1	2	2	2	1	2	2
O95232	O95232	10	10	10	Luc7-like protein 3	LUC7L3	sp|O95232|LC7L3_HUMAN Luc7-like protein 3 OS=Homo sapiens GN=LUC7L3 PE=1 SV=2	1	10	10	10	8	8	7	7	8	7	8	8	9	8	8	8	7	7	8	8	8	8	7	7	8	7	8	8	9	8	8	8	7	7	8	8	8	8	7	7	8	7
O95235	O95235	7	7	7	Kinesin-like protein KIF20A	KIF20A	sp|O95235|KI20A_HUMAN Kinesin-like protein KIF20A OS=Homo sapiens GN=KIF20A PE=1 SV=1	1	7	7	7	3	2	4	1	6	7	6	5	2	3	4	2	1	3	1	0	3	2	4	1	6	7	6	5	2	3	4	2	1	3	1	0	3	2	4	1	6	7
O95238	O95238	3	3	3	SAM pointed domain-containing Ets transcription factor	SPDEF	sp|O95238|SPDEF_HUMAN SAM pointed domain-containing Ets transcription factor OS=Homo sapiens GN=SPDEF PE=1 SV=1	1	3	3	3	2	2	2	3	3	3	3	3	2	3	1	3	1	1	0	1	2	2	2	3	3	3	3	3	2	3	1	3	1	1	0	1	2	2	2	3	3	3
O95239;Q2VIQ3;Q9Y496;Q6ZMV9	O95239;Q2VIQ3	6;3;1;1	6;3;1;1	6;3;1;1	Chromosome-associated kinesin KIF4A;Chromosome-associated kinesin KIF4B	KIF4A;KIF4B	sp|O95239|KIF4A_HUMAN Chromosome-associated kinesin KIF4A OS=Homo sapiens GN=KIF4A PE=1 SV=3;sp|Q2VIQ3|KIF4B_HUMAN Chromosome-associated kinesin KIF4B OS=Homo sapiens GN=KIF4B PE=2 SV=2	4	6	6	6	1	1	1	0	5	5	5	4	3	2	3	0	1	3	1	2	1	1	1	0	5	5	5	4	3	2	3	0	1	3	1	2	1	1	1	0	5	5
O95249	O95249	6	6	6	Golgi SNAP receptor complex member 1	GOSR1	sp|O95249|GOSR1_HUMAN Golgi SNAP receptor complex member 1 OS=Homo sapiens GN=GOSR1 PE=1 SV=1	1	6	6	6	4	3	4	5	4	2	4	3	3	4	4	3	4	3	3	4	4	3	4	5	4	2	4	3	3	4	4	3	4	3	3	4	4	3	4	5	4	2
O95251	O95251	13	13	12	Histone acetyltransferase KAT7	KAT7	sp|O95251|KAT7_HUMAN Histone acetyltransferase KAT7 OS=Homo sapiens GN=KAT7 PE=1 SV=1	1	13	13	12	9	9	11	8	10	11	11	10	9	11	10	10	9	8	10	10	9	9	11	8	10	11	11	10	9	11	10	10	9	8	10	10	9	9	10	7	9	11
O95260	O95260	2	2	2	Arginyl-tRNA--protein transferase 1	ATE1	sp|O95260|ATE1_HUMAN Arginyl-tRNA--protein transferase 1 OS=Homo sapiens GN=ATE1 PE=1 SV=2	1	2	2	2	0	1	2	1	1	0	0	0	2	0	0	0	0	0	1	1	0	1	2	1	1	0	0	0	2	0	0	0	0	0	1	1	0	1	2	1	1	0
O95273	O95273	1	1	1	Cyclin-D1-binding protein 1	CCNDBP1	sp|O95273|CCDB1_HUMAN Cyclin-D1-binding protein 1 OS=Homo sapiens GN=CCNDBP1 PE=1 SV=2	1	1	1	1	1	0	1	1	1	0	0	0	1	0	1	1	0	0	0	0	1	0	1	1	1	0	0	0	1	0	1	1	0	0	0	0	1	0	1	1	1	0
O95274	O95274	3	3	3	Ly6/PLAUR domain-containing protein 3	LYPD3	sp|O95274|LYPD3_HUMAN Ly6/PLAUR domain-containing protein 3 OS=Homo sapiens GN=LYPD3 PE=1 SV=2	1	3	3	3	3	3	3	3	3	3	3	3	3	3	3	3	2	3	3	3	3	3	3	3	3	3	3	3	3	3	3	3	2	3	3	3	3	3	3	3	3	3
O95292	O95292	11	10	10	Vesicle-associated membrane protein-associated protein B/C	VAPB	sp|O95292|VAPB_HUMAN Vesicle-associated membrane protein-associated protein B/C OS=Homo sapiens GN=VAPB PE=1 SV=3	1	11	10	10	9	9	8	8	9	9	10	9	10	10	9	10	10	9	8	8	8	8	7	7	8	8	9	8	9	9	8	9	9	8	7	7	8	8	7	7	8	8
O95295	O95295	2	2	2	SNARE-associated protein Snapin	SNAPIN	sp|O95295|SNAPN_HUMAN SNARE-associated protein Snapin OS=Homo sapiens GN=SNAPIN PE=1 SV=1	1	2	2	2	1	1	1	2	2	2	2	2	2	1	1	2	1	2	1	1	1	1	1	2	2	2	2	2	2	1	1	2	1	2	1	1	1	1	1	2	2	2
O95297	O95297	3	3	3	Myelin protein zero-like protein 1	MPZL1	sp|O95297|MPZL1_HUMAN Myelin protein zero-like protein 1 OS=Homo sapiens GN=MPZL1 PE=1 SV=1	1	3	3	3	3	3	3	3	3	3	3	3	2	3	2	3	3	3	3	3	3	3	3	3	3	3	3	3	2	3	2	3	3	3	3	3	3	3	3	3	3	3
O95298;E9PQ53	O95298;E9PQ53	7;4	7;4	7;4	NADH dehydrogenase [ubiquinone] 1 subunit C2;NADH dehydrogenase [ubiquinone] 1 subunit C2, isoform 2	NDUFC2;NDUFC2-KCTD14	sp|O95298|NDUC2_HUMAN NADH dehydrogenase [ubiquinone] 1 subunit C2 OS=Homo sapiens GN=NDUFC2 PE=1 SV=1;sp|E9PQ53|NDUCR_HUMAN NADH dehydrogenase [ubiquinone] 1 subunit C2, isoform 2 OS=Homo sapiens GN=NDUFC2-KCTD14 PE=1 SV=1	2	7	7	7	7	6	5	7	6	6	6	5	5	6	6	7	6	6	7	6	7	6	5	7	6	6	6	5	5	6	6	7	6	6	7	6	7	6	5	7	6	6
O95299	O95299	16	16	16	NADH dehydrogenase [ubiquinone] 1 alpha subcomplex subunit 10, mitochondrial	NDUFA10	sp|O95299|NDUAA_HUMAN NADH dehydrogenase [ubiquinone] 1 alpha subcomplex subunit 10, mitochondrial OS=Homo sapiens GN=NDUFA10 PE=1 SV=1	1	16	16	16	14	14	13	13	15	14	14	13	12	14	14	13	15	15	13	14	14	14	13	13	15	14	14	13	12	14	14	13	15	15	13	14	14	14	13	13	15	14
O95302;Q75LS8	O95302	6;1	5;1	5;1	Peptidyl-prolyl cis-trans isomerase FKBP9	FKBP9	sp|O95302|FKBP9_HUMAN Peptidyl-prolyl cis-trans isomerase FKBP9 OS=Homo sapiens GN=FKBP9 PE=1 SV=2	2	6	5	5	5	4	4	4	2	5	5	5	6	4	3	5	5	5	5	4	4	3	3	3	1	4	4	4	5	3	2	4	4	4	4	3	4	3	3	3	1	4
O95336	O95336	11	11	11	6-phosphogluconolactonase	PGLS	sp|O95336|6PGL_HUMAN 6-phosphogluconolactonase OS=Homo sapiens GN=PGLS PE=1 SV=2	1	11	11	11	10	10	8	11	7	9	9	8	8	9	8	7	10	9	9	8	10	10	8	11	7	9	9	8	8	9	8	7	10	9	9	8	10	10	8	11	7	9
O95340	O95340	12	11	11	Bifunctional 3-phosphoadenosine 5-phosphosulfate synthase 2;Sulfate adenylyltransferase;Adenylyl-sulfate kinase	PAPSS2	sp|O95340|PAPS2_HUMAN Bifunctional 3-phosphoadenosine 5-phosphosulfate synthase 2 OS=Homo sapiens GN=PAPSS2 PE=1 SV=2	1	12	11	11	9	10	10	8	9	8	9	12	9	9	9	9	12	10	9	11	8	9	9	7	8	7	8	11	8	8	8	8	11	9	8	10	8	9	9	7	8	7
O95347	O95347	17	17	17	Structural maintenance of chromosomes protein 2	SMC2	sp|O95347|SMC2_HUMAN Structural maintenance of chromosomes protein 2 OS=Homo sapiens GN=SMC2 PE=1 SV=2	1	17	17	17	11	9	11	9	11	12	13	12	10	10	8	10	10	12	7	8	11	9	11	9	11	12	13	12	10	10	8	10	10	12	7	8	11	9	11	9	11	12
O95352	O95352	13	13	13	Ubiquitin-like modifier-activating enzyme ATG7	ATG7	sp|O95352|ATG7_HUMAN Ubiquitin-like modifier-activating enzyme ATG7 OS=Homo sapiens GN=ATG7 PE=1 SV=1	1	13	13	13	6	8	5	7	8	5	9	10	7	8	6	9	5	7	5	3	6	8	5	7	8	5	9	10	7	8	6	9	5	7	5	3	6	8	5	7	8	5
O95361;Q309B1	O95361	21;10	21;10	21;10	Tripartite motif-containing protein 16	TRIM16	sp|O95361|TRI16_HUMAN Tripartite motif-containing protein 16 OS=Homo sapiens GN=TRIM16 PE=1 SV=3	2	21	21	21	16	19	16	17	15	14	15	15	16	17	18	18	18	18	16	19	16	19	16	17	15	14	15	15	16	17	18	18	18	18	16	19	16	19	16	17	15	14
O95363	O95363	7	7	7	Phenylalanine--tRNA ligase, mitochondrial	FARS2	sp|O95363|SYFM_HUMAN Phenylalanine--tRNA ligase, mitochondrial OS=Homo sapiens GN=FARS2 PE=1 SV=1	1	7	7	7	3	5	3	4	4	7	6	4	2	4	4	4	4	6	6	7	3	5	3	4	4	7	6	4	2	4	4	4	4	6	6	7	3	5	3	4	4	7
O95365	O95365	7	7	7	Zinc finger and BTB domain-containing protein 7A	ZBTB7A	sp|O95365|ZBT7A_HUMAN Zinc finger and BTB domain-containing protein 7A OS=Homo sapiens GN=ZBTB7A PE=1 SV=1	1	7	7	7	7	5	5	5	6	4	6	7	6	6	6	5	3	5	4	4	7	5	5	5	6	4	6	7	6	6	6	5	3	5	4	4	7	5	5	5	6	4
O95372	O95372	5	5	5	Acyl-protein thioesterase 2	LYPLA2	sp|O95372|LYPA2_HUMAN Acyl-protein thioesterase 2 OS=Homo sapiens GN=LYPLA2 PE=1 SV=1	1	5	5	5	5	4	4	4	4	3	4	4	4	4	4	4	4	4	3	3	5	4	4	4	4	3	4	4	4	4	4	4	4	4	3	3	5	4	4	4	4	3
O95373	O95373	26	26	25	Importin-7	IPO7	sp|O95373|IPO7_HUMAN Importin-7 OS=Homo sapiens GN=IPO7 PE=1 SV=1	1	26	26	25	23	19	21	20	20	22	20	20	19	20	19	21	20	18	20	21	23	19	21	20	20	22	20	20	19	20	19	21	20	18	20	21	22	18	20	19	19	21
O95376	O95376	2	2	2	E3 ubiquitin-protein ligase ARIH2	ARIH2	sp|O95376|ARI2_HUMAN E3 ubiquitin-protein ligase ARIH2 OS=Homo sapiens GN=ARIH2 PE=1 SV=1	1	2	2	2	2	2	2	2	1	1	2	2	2	2	2	2	2	2	2	2	2	2	2	2	1	1	2	2	2	2	2	2	2	2	2	2	2	2	2	2	1	1
O95391	O95391	4	4	4	Pre-mRNA-splicing factor SLU7	SLU7	sp|O95391|SLU7_HUMAN Pre-mRNA-splicing factor SLU7 OS=Homo sapiens GN=SLU7 PE=1 SV=2	1	4	4	4	3	1	3	4	3	3	3	1	1	1	2	2	2	2	3	4	3	1	3	4	3	3	3	1	1	1	2	2	2	2	3	4	3	1	3	4	3	3
O95394	O95394	13	13	13	Phosphoacetylglucosamine mutase	PGM3	sp|O95394|AGM1_HUMAN Phosphoacetylglucosamine mutase OS=Homo sapiens GN=PGM3 PE=1 SV=1	1	13	13	13	8	7	4	8	6	5	6	5	7	8	8	7	8	10	8	9	8	7	4	8	6	5	6	5	7	8	8	7	8	10	8	9	8	7	4	8	6	5
O95396	O95396	3	3	3	Adenylyltransferase and sulfurtransferase MOCS3;Molybdopterin-synthase adenylyltransferase;Molybdopterin-synthase sulfurtransferase	MOCS3	sp|O95396|MOCS3_HUMAN Adenylyltransferase and sulfurtransferase MOCS3 OS=Homo sapiens GN=MOCS3 PE=1 SV=1	1	3	3	3	2	1	2	3	2	1	1	2	2	2	3	2	1	2	1	2	2	1	2	3	2	1	1	2	2	2	3	2	1	2	1	2	2	1	2	3	2	1
O95400	O95400	7	7	7	CD2 antigen cytoplasmic tail-binding protein 2	CD2BP2	sp|O95400|CD2B2_HUMAN CD2 antigen cytoplasmic tail-binding protein 2 OS=Homo sapiens GN=CD2BP2 PE=1 SV=1	1	7	7	7	7	7	7	6	7	5	6	6	6	6	7	7	6	6	6	5	7	7	7	6	7	5	6	6	6	6	7	7	6	6	6	5	7	7	7	6	7	5
O95425	O95425	32	32	32	Supervillin	SVIL	sp|O95425|SVIL_HUMAN Supervillin OS=Homo sapiens GN=SVIL PE=1 SV=2	1	32	32	32	11	6	14	15	17	10	15	13	11	9	10	12	23	21	18	23	11	6	14	15	17	10	15	13	11	9	10	12	23	21	18	23	11	6	14	15	17	10
O95433	O95433	23	23	23	Activator of 90 kDa heat shock protein ATPase homolog 1	AHSA1	sp|O95433|AHSA1_HUMAN Activator of 90 kDa heat shock protein ATPase homolog 1 OS=Homo sapiens GN=AHSA1 PE=1 SV=1	1	23	23	23	16	18	21	23	21	18	20	20	18	18	20	18	18	19	19	18	16	18	21	23	21	18	20	20	18	18	20	18	18	19	19	18	16	18	21	23	21	18
O95453	O95453	18	18	18	Poly(A)-specific ribonuclease PARN	PARN	sp|O95453|PARN_HUMAN Poly(A)-specific ribonuclease PARN OS=Homo sapiens GN=PARN PE=1 SV=1	1	18	18	18	12	12	11	11	13	13	12	9	10	11	11	9	9	8	11	8	12	12	11	11	13	13	12	9	10	11	11	9	9	8	11	8	12	12	11	11	13	13
O95456	O95456	8	8	8	Proteasome assembly chaperone 1	PSMG1	sp|O95456|PSMG1_HUMAN Proteasome assembly chaperone 1 OS=Homo sapiens GN=PSMG1 PE=1 SV=1	1	8	8	8	6	8	6	7	7	6	7	7	8	7	7	6	7	6	7	6	6	8	6	7	7	6	7	7	8	7	7	6	7	6	7	6	6	8	6	7	7	6
O95470	O95470	17	17	17	Sphingosine-1-phosphate lyase 1	SGPL1	sp|O95470|SGPL1_HUMAN Sphingosine-1-phosphate lyase 1 OS=Homo sapiens GN=SGPL1 PE=1 SV=3	1	17	17	17	13	15	16	16	16	14	16	13	15	11	17	13	13	15	14	13	13	15	16	16	16	14	16	13	15	11	17	13	13	15	14	13	13	15	16	16	16	14
O95471	O95471	2	2	2	Claudin-7	CLDN7	sp|O95471|CLD7_HUMAN Claudin-7 OS=Homo sapiens GN=CLDN7 PE=1 SV=4	1	2	2	2	2	2	2	2	1	2	1	2	2	2	2	2	2	2	1	2	2	2	2	2	1	2	1	2	2	2	2	2	2	2	1	2	2	2	2	2	1	2
O95478	O95478	6	6	6	Ribosome biogenesis protein NSA2 homolog	NSA2	sp|O95478|NSA2_HUMAN Ribosome biogenesis protein NSA2 homolog OS=Homo sapiens GN=NSA2 PE=1 SV=1	1	6	6	6	4	5	5	5	6	5	5	5	5	5	5	5	5	6	6	6	4	5	5	5	6	5	5	5	5	5	5	5	5	6	6	6	4	5	5	5	6	5
O95486	O95486	15	14	14	Protein transport protein Sec24A	SEC24A	sp|O95486|SC24A_HUMAN Protein transport protein Sec24A OS=Homo sapiens GN=SEC24A PE=1 SV=2	1	15	14	14	15	13	15	12	10	12	14	14	13	14	13	14	14	14	12	12	14	12	14	11	10	12	14	13	13	14	12	13	14	14	11	12	14	12	14	11	10	12
O95487	O95487	19	19	18	Protein transport protein Sec24B	SEC24B	sp|O95487|SC24B_HUMAN Protein transport protein Sec24B OS=Homo sapiens GN=SEC24B PE=1 SV=2	1	19	19	18	13	13	13	15	15	12	12	13	10	14	11	14	11	10	13	12	13	13	13	15	15	12	12	13	10	14	11	14	11	10	13	12	12	12	12	14	15	12
O95551	O95551	4	4	4	Tyrosyl-DNA phosphodiesterase 2	TDP2	sp|O95551|TYDP2_HUMAN Tyrosyl-DNA phosphodiesterase 2 OS=Homo sapiens GN=TDP2 PE=1 SV=1	1	4	4	4	3	2	2	1	1	1	2	1	3	1	2	2	3	1	3	2	3	2	2	1	1	1	2	1	3	1	2	2	3	1	3	2	3	2	2	1	1	1
O95563	O95563	4	4	4	Mitochondrial pyruvate carrier 2	MPC2	sp|O95563|MPC2_HUMAN Mitochondrial pyruvate carrier 2 OS=Homo sapiens GN=MPC2 PE=1 SV=1	1	4	4	4	4	4	4	3	4	4	4	4	4	4	4	4	4	4	4	3	4	4	4	3	4	4	4	4	4	4	4	4	4	4	4	3	4	4	4	3	4	4
O95571	O95571	2	2	2	Persulfide dioxygenase ETHE1, mitochondrial	ETHE1	sp|O95571|ETHE1_HUMAN Persulfide dioxygenase ETHE1, mitochondrial OS=Homo sapiens GN=ETHE1 PE=1 SV=2	1	2	2	2	1	1	1	0	1	1	1	1	1	1	1	2	1	1	1	1	1	1	1	0	1	1	1	1	1	1	1	2	1	1	1	1	1	1	1	0	1	1
O95573	O95573	28	28	27	Long-chain-fatty-acid--CoA ligase 3	ACSL3	sp|O95573|ACSL3_HUMAN Long-chain-fatty-acid--CoA ligase 3 OS=Homo sapiens GN=ACSL3 PE=1 SV=3	1	28	28	27	22	23	22	21	21	25	22	23	22	21	22	23	25	27	25	26	22	23	22	21	21	25	22	23	22	21	22	23	25	27	25	26	21	22	21	20	20	24
O95602	O95602	30	30	29	DNA-directed RNA polymerase I subunit RPA1	POLR1A	sp|O95602|RPA1_HUMAN DNA-directed RNA polymerase I subunit RPA1 OS=Homo sapiens GN=POLR1A PE=1 SV=2	1	30	30	29	18	16	13	12	25	22	22	21	18	15	18	15	20	24	22	20	18	16	13	12	25	22	22	21	18	15	18	15	20	24	22	20	18	16	13	12	25	22
O95619	O95619	3	3	3	YEATS domain-containing protein 4	YEATS4	sp|O95619|YETS4_HUMAN YEATS domain-containing protein 4 OS=Homo sapiens GN=YEATS4 PE=1 SV=1	1	3	3	3	2	1	0	1	2	2	1	2	3	1	1	1	1	1	2	2	2	1	0	1	2	2	1	2	3	1	1	1	1	1	2	2	2	1	0	1	2	2
O95628	O95628	3	3	3	CCR4-NOT transcription complex subunit 4	CNOT4	sp|O95628|CNOT4_HUMAN CCR4-NOT transcription complex subunit 4 OS=Homo sapiens GN=CNOT4 PE=1 SV=3	1	3	3	3	0	0	1	1	0	0	0	0	1	1	1	0	0	1	0	0	0	0	1	1	0	0	0	0	1	1	1	0	0	1	0	0	0	0	1	1	0	0
O95630	O95630	13	13	13	STAM-binding protein	STAMBP	sp|O95630|STABP_HUMAN STAM-binding protein OS=Homo sapiens GN=STAMBP PE=1 SV=1	1	13	13	13	11	12	12	10	9	10	12	10	11	11	13	11	11	10	8	9	11	12	12	10	9	10	12	10	11	11	13	11	11	10	8	9	11	12	12	10	9	10
O95639	O95639	7	7	7	Cleavage and polyadenylation specificity factor subunit 4	CPSF4	sp|O95639|CPSF4_HUMAN Cleavage and polyadenylation specificity factor subunit 4 OS=Homo sapiens GN=CPSF4 PE=1 SV=1	1	7	7	7	4	3	4	4	6	5	5	4	4	4	5	4	5	6	5	5	4	3	4	4	6	5	5	4	4	4	5	4	5	6	5	5	4	3	4	4	6	5
O95671	O95671	14	14	14	N-acetylserotonin O-methyltransferase-like protein	ASMTL	sp|O95671|ASML_HUMAN N-acetylserotonin O-methyltransferase-like protein OS=Homo sapiens GN=ASMTL PE=1 SV=3	1	14	14	14	10	10	12	14	9	10	12	13	10	11	12	8	6	4	8	5	10	10	12	14	9	10	12	13	10	11	12	8	6	4	8	5	10	10	12	14	9	10
O95674	O95674	4	4	4	Phosphatidate cytidylyltransferase 2	CDS2	sp|O95674|CDS2_HUMAN Phosphatidate cytidylyltransferase 2 OS=Homo sapiens GN=CDS2 PE=1 SV=1	1	4	4	4	2	2	4	1	2	2	2	2	2	2	3	1	2	4	3	2	2	2	4	1	2	2	2	2	2	2	3	1	2	4	3	2	2	2	4	1	2	2
O95684	O95684	4	4	4	FGFR1 oncogene partner	FGFR1OP	sp|O95684|FR1OP_HUMAN FGFR1 oncogene partner OS=Homo sapiens GN=FGFR1OP PE=1 SV=1	1	4	4	4	0	0	1	1	1	1	0	2	2	1	1	1	0	0	0	1	0	0	1	1	1	1	0	2	2	1	1	1	0	0	0	1	0	0	1	1	1	1
O95685	O95685	7	7	7	Protein phosphatase 1 regulatory subunit 3D	PPP1R3D	sp|O95685|PPR3D_HUMAN Protein phosphatase 1 regulatory subunit 3D OS=Homo sapiens GN=PPP1R3D PE=1 SV=1	1	7	7	7	4	3	4	5	3	4	4	3	2	4	4	5	2	2	2	2	4	3	4	5	3	4	4	3	2	4	4	5	2	2	2	2	4	3	4	5	3	4
O95696;Q9ULD4	O95696	9;1	9;1	9;1	Bromodomain-containing protein 1	BRD1	sp|O95696|BRD1_HUMAN Bromodomain-containing protein 1 OS=Homo sapiens GN=BRD1 PE=1 SV=1	2	9	9	9	3	4	3	3	6	3	6	8	5	5	3	5	8	6	5	8	3	4	3	3	6	3	6	8	5	5	3	5	8	6	5	8	3	4	3	3	6	3
O95707	O95707	6	6	6	Ribonuclease P protein subunit p29	POP4	sp|O95707|RPP29_HUMAN Ribonuclease P protein subunit p29 OS=Homo sapiens GN=POP4 PE=1 SV=2	1	6	6	6	3	4	4	4	3	2	2	2	4	3	3	4	3	3	4	3	3	4	4	4	3	2	2	2	4	3	3	4	3	3	4	3	3	4	4	4	3	2
O95714	O95714	8	8	8	E3 ubiquitin-protein ligase HERC2	HERC2	sp|O95714|HERC2_HUMAN E3 ubiquitin-protein ligase HERC2 OS=Homo sapiens GN=HERC2 PE=1 SV=2	1	8	8	8	5	4	3	2	2	3	2	4	4	3	4	4	4	2	3	4	5	4	3	2	2	3	2	4	4	3	4	4	4	2	3	4	5	4	3	2	2	3
O95716	O95716	10	9	7	Ras-related protein Rab-3D	RAB3D	sp|O95716|RAB3D_HUMAN Ras-related protein Rab-3D OS=Homo sapiens GN=RAB3D PE=1 SV=1	1	10	9	7	7	7	7	8	8	7	7	7	6	6	7	8	7	8	8	8	7	7	6	7	7	7	6	7	6	6	6	8	7	7	8	7	5	5	4	5	5	5
O95721	O95721	4	4	4	Synaptosomal-associated protein 29	SNAP29	sp|O95721|SNP29_HUMAN Synaptosomal-associated protein 29 OS=Homo sapiens GN=SNAP29 PE=1 SV=1	1	4	4	4	4	4	3	4	3	4	4	4	4	4	3	4	4	3	3	3	4	4	3	4	3	4	4	4	4	4	3	4	4	3	3	3	4	4	3	4	3	4
O95747;Q9UEW8	O95747	12;2	12;2	12;2	Serine/threonine-protein kinase OSR1	OXSR1	sp|O95747|OXSR1_HUMAN Serine/threonine-protein kinase OSR1 OS=Homo sapiens GN=OXSR1 PE=1 SV=1	2	12	12	12	8	7	9	10	9	7	8	9	8	7	7	7	8	8	7	7	8	7	9	10	9	7	8	9	8	7	7	7	8	8	7	7	8	7	9	10	9	7
O95749	O95749	4	4	4	Geranylgeranyl pyrophosphate synthase	GGPS1	sp|O95749|GGPPS_HUMAN Geranylgeranyl pyrophosphate synthase OS=Homo sapiens GN=GGPS1 PE=1 SV=1	1	4	4	4	1	3	2	2	1	0	0	2	1	3	1	1	1	1	0	1	1	3	2	2	1	0	0	2	1	3	1	1	1	1	0	1	1	3	2	2	1	0
O95757	O95757	26	22	22	Heat shock 70 kDa protein 4L	HSPA4L	sp|O95757|HS74L_HUMAN Heat shock 70 kDa protein 4L OS=Homo sapiens GN=HSPA4L PE=1 SV=3	1	26	22	22	23	22	25	26	24	22	21	22	23	23	23	24	23	23	22	24	19	18	21	22	20	18	17	18	19	19	19	20	19	19	18	20	19	18	21	22	20	18
O95758	O95758	13	11	11	Polypyrimidine tract-binding protein 3	PTBP3	sp|O95758|PTBP3_HUMAN Polypyrimidine tract-binding protein 3 OS=Homo sapiens GN=PTBP3 PE=1 SV=2	1	13	11	11	9	10	10	9	8	10	10	9	9	9	9	9	10	9	9	11	8	9	8	8	7	9	9	8	8	8	8	8	9	8	8	9	8	9	8	8	7	9
O95777	O95777	6	6	6	U6 snRNA-associated Sm-like protein LSm8	LSM8	sp|O95777|LSM8_HUMAN U6 snRNA-associated Sm-like protein LSm8 OS=Homo sapiens GN=LSM8 PE=1 SV=3	1	6	6	6	6	6	6	6	5	6	6	6	5	6	6	6	6	6	6	6	6	6	6	6	5	6	6	6	5	6	6	6	6	6	6	6	6	6	6	6	5	6
O95782	O95782	40	40	29	AP-2 complex subunit alpha-1	AP2A1	sp|O95782|AP2A1_HUMAN AP-2 complex subunit alpha-1 OS=Homo sapiens GN=AP2A1 PE=1 SV=3	1	40	40	29	32	31	34	32	30	33	33	34	32	30	26	27	27	28	35	33	32	31	34	32	30	33	33	34	32	30	26	27	27	28	35	33	23	23	26	23	22	24
O95785	O95785	10	10	10	Protein Wiz	WIZ	sp|O95785|WIZ_HUMAN Protein Wiz OS=Homo sapiens GN=WIZ PE=1 SV=2	1	10	10	10	5	9	5	5	8	6	9	10	7	8	5	7	8	7	8	9	5	9	5	5	8	6	9	10	7	8	5	7	8	7	8	9	5	9	5	5	8	6
O95786	O95786	3	3	3	Probable ATP-dependent RNA helicase DDX58	DDX58	sp|O95786|DDX58_HUMAN Probable ATP-dependent RNA helicase DDX58 OS=Homo sapiens GN=DDX58 PE=1 SV=2	1	3	3	3	2	1	2	1	0	0	0	0	1	1	2	2	0	0	0	0	2	1	2	1	0	0	0	0	1	1	2	2	0	0	0	0	2	1	2	1	0	0
O95793	O95793	19	19	19	Double-stranded RNA-binding protein Staufen homolog 1	STAU1	sp|O95793|STAU1_HUMAN Double-stranded RNA-binding protein Staufen homolog 1 OS=Homo sapiens GN=STAU1 PE=1 SV=2	1	19	19	19	16	17	16	15	15	14	17	15	13	16	16	14	15	16	16	16	16	17	16	15	15	14	17	15	13	16	16	14	15	16	16	16	16	17	16	15	15	14
O95801	O95801	2	2	2	Tetratricopeptide repeat protein 4	TTC4	sp|O95801|TTC4_HUMAN Tetratricopeptide repeat protein 4 OS=Homo sapiens GN=TTC4 PE=1 SV=3	1	2	2	2	2	1	1	1	1	1	1	1	1	2	1	2	0	1	1	1	2	1	1	1	1	1	1	1	1	2	1	2	0	1	1	1	2	1	1	1	1	1
O95816	O95816	8	8	8	BAG family molecular chaperone regulator 2	BAG2	sp|O95816|BAG2_HUMAN BAG family molecular chaperone regulator 2 OS=Homo sapiens GN=BAG2 PE=1 SV=1	1	8	8	8	5	6	7	6	6	6	5	5	5	4	5	6	8	8	8	7	5	6	7	6	6	6	5	5	5	4	5	6	8	8	8	7	5	6	7	6	6	6
O95817	O95817	30	30	30	BAG family molecular chaperone regulator 3	BAG3	sp|O95817|BAG3_HUMAN BAG family molecular chaperone regulator 3 OS=Homo sapiens GN=BAG3 PE=1 SV=3	1	30	30	30	26	25	29	27	27	29	25	25	28	27	27	27	27	25	25	25	26	25	29	27	27	29	25	25	28	27	27	27	27	25	25	25	26	25	29	27	27	29
O95819	O95819	13	13	8	Mitogen-activated protein kinase kinase kinase kinase 4	MAP4K4	sp|O95819|M4K4_HUMAN Mitogen-activated protein kinase kinase kinase kinase 4 OS=Homo sapiens GN=MAP4K4 PE=1 SV=2	1	13	13	8	8	7	7	9	5	6	4	6	8	7	7	8	8	8	5	6	8	7	7	9	5	6	4	6	8	7	7	8	8	8	5	6	5	3	5	6	3	3
O95822	O95822	12	12	12	Malonyl-CoA decarboxylase, mitochondrial	MLYCD	sp|O95822|DCMC_HUMAN Malonyl-CoA decarboxylase, mitochondrial OS=Homo sapiens GN=MLYCD PE=1 SV=3	1	12	12	12	9	8	10	8	10	9	9	11	7	8	9	7	10	10	10	10	9	8	10	8	10	9	9	11	7	8	9	7	10	10	10	10	9	8	10	8	10	9
O95825	O95825	1	1	1	Quinone oxidoreductase-like protein 1	CRYZL1	sp|O95825|QORL1_HUMAN Quinone oxidoreductase-like protein 1 OS=Homo sapiens GN=CRYZL1 PE=1 SV=2	1	1	1	1	0	0	0	0	0	0	1	1	1	1	0	1	1	0	1	1	0	0	0	0	0	0	1	1	1	1	0	1	1	0	1	1	0	0	0	0	0	0
O95831	O95831	24	24	24	Apoptosis-inducing factor 1, mitochondrial	AIFM1	sp|O95831|AIFM1_HUMAN Apoptosis-inducing factor 1, mitochondrial OS=Homo sapiens GN=AIFM1 PE=1 SV=1	1	24	24	24	23	24	24	20	21	22	23	24	23	23	23	24	23	23	23	21	23	24	24	20	21	22	23	24	23	23	23	24	23	23	23	21	23	24	24	20	21	22
O95833	O95833	11	11	11	Chloride intracellular channel protein 3	CLIC3	sp|O95833|CLIC3_HUMAN Chloride intracellular channel protein 3 OS=Homo sapiens GN=CLIC3 PE=1 SV=2	1	11	11	11	8	7	10	9	5	7	6	6	8	6	7	7	2	1	1	1	8	7	10	9	5	7	6	6	8	6	7	7	2	1	1	1	8	7	10	9	5	7
O95834;O00423	O95834	20;1	20;1	20;1	Echinoderm microtubule-associated protein-like 2	EML2	sp|O95834|EMAL2_HUMAN Echinoderm microtubule-associated protein-like 2 OS=Homo sapiens GN=EML2 PE=1 SV=1	2	20	20	20	16	14	15	15	13	12	14	13	14	15	18	14	15	12	10	15	16	14	15	15	13	12	14	13	14	15	18	14	15	12	10	15	16	14	15	15	13	12
O95837	O95837	3	1	1	Guanine nucleotide-binding protein subunit alpha-14	GNA14	sp|O95837|GNA14_HUMAN Guanine nucleotide-binding protein subunit alpha-14 OS=Homo sapiens GN=GNA14 PE=1 SV=1	1	3	1	1	3	2	2	3	2	2	3	2	3	3	3	2	2	3	2	2	1	0	0	1	0	0	1	0	1	1	1	0	0	1	0	0	1	0	0	1	0	0
O95857	O95857	4	4	2	Tetraspanin-13	TSPAN13	sp|O95857|TSN13_HUMAN Tetraspanin-13 OS=Homo sapiens GN=TSPAN13 PE=2 SV=1	1	4	4	2	4	3	3	3	3	4	3	2	4	4	4	3	1	3	3	2	4	3	3	3	3	4	3	2	4	4	4	3	1	3	3	2	2	1	1	1	1	2
O95858	O95858	4	4	4	Tetraspanin-15	TSPAN15	sp|O95858|TSN15_HUMAN Tetraspanin-15 OS=Homo sapiens GN=TSPAN15 PE=1 SV=1	1	4	4	4	4	4	4	4	4	4	4	4	4	4	4	3	3	3	4	4	4	4	4	4	4	4	4	4	4	4	4	3	3	3	4	4	4	4	4	4	4	4
O95861	O95861	10	10	10	3(2),5-bisphosphate nucleotidase 1	BPNT1	sp|O95861|BPNT1_HUMAN 3(2),5-bisphosphate nucleotidase 1 OS=Homo sapiens GN=BPNT1 PE=1 SV=1	1	10	10	10	7	7	8	8	6	6	5	7	9	9	8	8	9	7	6	8	7	7	8	8	6	6	5	7	9	9	8	8	9	7	6	8	7	7	8	8	6	6
O95865	O95865	9	9	8	N(G),N(G)-dimethylarginine dimethylaminohydrolase 2	DDAH2	sp|O95865|DDAH2_HUMAN N(G),N(G)-dimethylarginine dimethylaminohydrolase 2 OS=Homo sapiens GN=DDAH2 PE=1 SV=1	1	9	9	8	6	8	8	6	7	5	6	8	7	8	4	8	6	7	5	6	6	8	8	6	7	5	6	8	7	8	4	8	6	7	5	6	5	7	7	5	6	4
O95870	O95870	15	15	15	Abhydrolase domain-containing protein 16A	ABHD16A	sp|O95870|ABHGA_HUMAN Protein ABHD16A OS=Homo sapiens GN=ABHD16A PE=1 SV=3	1	15	15	15	6	9	11	8	11	12	9	10	9	10	11	9	10	10	9	10	6	9	11	8	11	12	9	10	9	10	11	9	10	10	9	10	6	9	11	8	11	12
O95873	O95873	1	1	1	Uncharacterized protein C6orf47	C6orf47	sp|O95873|CF047_HUMAN Uncharacterized protein C6orf47 OS=Homo sapiens GN=C6orf47 PE=1 SV=2	1	1	1	1	1	1	1	1	1	1	1	0	1	1	1	1	1	1	1	1	1	1	1	1	1	1	1	0	1	1	1	1	1	1	1	1	1	1	1	1	1	1
O95881	O95881	6	6	6	Thioredoxin domain-containing protein 12	TXNDC12	sp|O95881|TXD12_HUMAN Thioredoxin domain-containing protein 12 OS=Homo sapiens GN=TXNDC12 PE=1 SV=1	1	6	6	6	6	6	6	6	6	6	6	5	6	6	4	6	6	6	5	6	6	6	6	6	6	6	6	5	6	6	4	6	6	6	5	6	6	6	6	6	6	6
O95926	O95926	2	2	2	Pre-mRNA-splicing factor SYF2	SYF2	sp|O95926|SYF2_HUMAN Pre-mRNA-splicing factor SYF2 OS=Homo sapiens GN=SYF2 PE=1 SV=1	1	2	2	2	1	1	1	1	1	1	1	1	2	1	1	1	1	1	0	1	1	1	1	1	1	1	1	1	2	1	1	1	1	1	0	1	1	1	1	1	1	1
O95983	O95983	4	4	4	Methyl-CpG-binding domain protein 3	MBD3	sp|O95983|MBD3_HUMAN Methyl-CpG-binding domain protein 3 OS=Homo sapiens GN=MBD3 PE=1 SV=1	1	4	4	4	3	3	3	3	3	4	4	3	3	3	3	3	3	3	2	3	3	3	3	3	3	4	4	3	3	3	3	3	3	3	2	3	3	3	3	3	3	4
O95985	O95985	5	5	4	DNA topoisomerase 3-beta-1	TOP3B	sp|O95985|TOP3B_HUMAN DNA topoisomerase 3-beta-1 OS=Homo sapiens GN=TOP3B PE=1 SV=1	1	5	5	4	4	2	2	3	4	2	3	3	1	1	3	0	2	3	1	3	4	2	2	3	4	2	3	3	1	1	3	0	2	3	1	3	3	1	1	2	3	1
O95989	O95989	3	3	3	Diphosphoinositol polyphosphate phosphohydrolase 1	NUDT3	sp|O95989|NUDT3_HUMAN Diphosphoinositol polyphosphate phosphohydrolase 1 OS=Homo sapiens GN=NUDT3 PE=1 SV=1	1	3	3	3	2	2	2	2	2	1	2	1	2	3	1	2	3	2	1	2	2	2	2	2	2	1	2	1	2	3	1	2	3	2	1	2	2	2	2	2	2	1
O95994;Q8TD06	O95994	8;1	8;1	8;1	Anterior gradient protein 2 homolog	AGR2	sp|O95994|AGR2_HUMAN Anterior gradient protein 2 homolog OS=Homo sapiens GN=AGR2 PE=1 SV=1	2	8	8	8	8	6	6	6	4	4	4	3	6	6	6	6	7	6	7	6	8	6	6	6	4	4	4	3	6	6	6	6	7	6	7	6	8	6	6	6	4	4
O95999	O95999	1	1	1	B-cell lymphoma/leukemia 10	BCL10	sp|O95999|BCL10_HUMAN B-cell lymphoma/leukemia 10 OS=Homo sapiens GN=BCL10 PE=1 SV=1	1	1	1	1	1	1	1	0	0	1	1	1	1	1	1	1	1	1	1	1	1	1	1	0	0	1	1	1	1	1	1	1	1	1	1	1	1	1	1	0	0	1
O96000	O96000	11	11	11	NADH dehydrogenase [ubiquinone] 1 beta subcomplex subunit 10	NDUFB10	sp|O96000|NDUBA_HUMAN NADH dehydrogenase [ubiquinone] 1 beta subcomplex subunit 10 OS=Homo sapiens GN=NDUFB10 PE=1 SV=3	1	11	11	11	7	7	7	9	8	7	8	8	6	7	8	8	7	9	10	8	7	7	7	9	8	7	8	8	6	7	8	8	7	9	10	8	7	7	7	9	8	7
O96005	O96005	10	10	10	Cleft lip and palate transmembrane protein 1	CLPTM1	sp|O96005|CLPT1_HUMAN Cleft lip and palate transmembrane protein 1 OS=Homo sapiens GN=CLPTM1 PE=1 SV=1	1	10	10	10	5	8	6	7	7	8	8	5	8	7	8	7	6	5	7	6	5	8	6	7	7	8	8	5	8	7	8	7	6	5	7	6	5	8	6	7	7	8
O96007	O96007	5	5	5	Molybdopterin synthase catalytic subunit	MOCS2	sp|O96007|MOC2B_HUMAN Molybdopterin synthase catalytic subunit OS=Homo sapiens GN=MOCS2 PE=1 SV=1	1	5	5	5	1	3	3	4	4	1	2	3	3	3	2	4	3	2	4	3	1	3	3	4	4	1	2	3	3	3	2	4	3	2	4	3	1	3	3	4	4	1
O96008	O96008	13	13	13	Mitochondrial import receptor subunit TOM40 homolog	TOMM40	sp|O96008|TOM40_HUMAN Mitochondrial import receptor subunit TOM40 homolog OS=Homo sapiens GN=TOMM40 PE=1 SV=1	1	13	13	13	8	9	10	9	11	9	10	10	9	8	8	7	9	10	10	8	8	9	10	9	11	9	10	10	9	8	8	7	9	10	10	8	8	9	10	9	11	9
O96011	O96011	13	13	13	Peroxisomal membrane protein 11B	PEX11B	sp|O96011|PX11B_HUMAN Peroxisomal membrane protein 11B OS=Homo sapiens GN=PEX11B PE=1 SV=1	1	13	13	13	9	12	11	11	11	11	11	11	9	11	12	11	10	8	10	9	9	12	11	11	11	11	11	11	9	11	12	11	10	8	10	9	9	12	11	11	11	11
O96013;Q9P286	O96013	11;1	11;1	11;1	Serine/threonine-protein kinase PAK 4	PAK4	sp|O96013|PAK4_HUMAN Serine/threonine-protein kinase PAK 4 OS=Homo sapiens GN=PAK4 PE=1 SV=1	2	11	11	11	11	9	10	8	11	9	10	9	8	9	10	9	8	8	9	9	11	9	10	8	11	9	10	9	8	9	10	9	8	8	9	9	11	9	10	8	11	9
O96017	O96017	3	3	3	Serine/threonine-protein kinase Chk2	CHEK2	sp|O96017|CHK2_HUMAN Serine/threonine-protein kinase Chk2 OS=Homo sapiens GN=CHEK2 PE=1 SV=1	1	3	3	3	1	2	2	1	2	2	2	2	2	1	2	2	2	2	1	3	1	2	2	1	2	2	2	2	2	1	2	2	2	2	1	3	1	2	2	1	2	2
O96019;O94805	O96019	13;2	13;2	13;2	Actin-like protein 6A	ACTL6A	sp|O96019|ACL6A_HUMAN Actin-like protein 6A OS=Homo sapiens GN=ACTL6A PE=1 SV=1	2	13	13	13	10	10	10	11	11	11	9	10	10	10	11	10	10	10	11	9	10	10	10	11	11	11	9	10	10	10	11	10	10	10	11	9	10	10	10	11	11	11
O96028	O96028	9	9	9	Histone-lysine N-methyltransferase NSD2	WHSC1	sp|O96028|NSD2_HUMAN Histone-lysine N-methyltransferase NSD2 OS=Homo sapiens GN=NSD2 PE=1 SV=1	1	9	9	9	1	3	2	2	5	5	5	5	2	1	2	1	3	3	2	2	1	3	2	2	5	5	5	5	2	1	2	1	3	3	2	2	1	3	2	2	5	5
P00167	P00167	5	5	5	Cytochrome b5	CYB5A	sp|P00167|CYB5_HUMAN Cytochrome b5 OS=Homo sapiens GN=CYB5A PE=1 SV=2	1	5	5	5	4	4	5	5	4	5	5	5	3	4	4	4	3	4	5	5	4	4	5	5	4	5	5	5	3	4	4	4	3	4	5	5	4	4	5	5	4	5
P00338;Q6ZMR3;P07864;P07195	P00338	21;1;1;1	21;1;1;1	21;1;1;1	L-lactate dehydrogenase A chain	LDHA	sp|P00338|LDHA_HUMAN L-lactate dehydrogenase A chain OS=Homo sapiens GN=LDHA PE=1 SV=2	4	21	21	21	18	20	19	20	18	17	17	18	18	19	18	19	17	19	20	18	18	20	19	20	18	17	17	18	18	19	18	19	17	19	20	18	18	20	19	20	18	17
P00367	P00367	27	27	8	Glutamate dehydrogenase 1, mitochondrial	GLUD1	sp|P00367|DHE3_HUMAN Glutamate dehydrogenase 1, mitochondrial OS=Homo sapiens GN=GLUD1 PE=1 SV=2	1	27	27	8	26	25	26	27	27	25	26	25	24	26	26	26	26	25	24	25	26	25	26	27	27	25	26	25	24	26	26	26	26	25	24	25	8	8	8	8	8	8
P00374	P00374	3	3	3	Dihydrofolate reductase	DHFR	sp|P00374|DYR_HUMAN Dihydrofolate reductase OS=Homo sapiens GN=DHFR PE=1 SV=2	1	3	3	3	2	2	1	1	3	2	3	3	3	1	1	1	0	1	1	2	2	2	1	1	3	2	3	3	3	1	1	1	0	1	1	2	2	2	1	1	3	2
P00387	P00387	16	16	16	NADH-cytochrome b5 reductase 3;NADH-cytochrome b5 reductase 3 membrane-bound form;NADH-cytochrome b5 reductase 3 soluble form	CYB5R3	sp|P00387|NB5R3_HUMAN NADH-cytochrome b5 reductase 3 OS=Homo sapiens GN=CYB5R3 PE=1 SV=3	1	16	16	16	13	14	15	13	14	13	14	14	14	12	14	14	14	14	14	15	13	14	15	13	14	13	14	14	14	12	14	14	14	14	14	15	13	14	15	13	14	13
P00390	P00390	19	19	19	Glutathione reductase, mitochondrial	GSR	sp|P00390|GSHR_HUMAN Glutathione reductase, mitochondrial OS=Homo sapiens GN=GSR PE=1 SV=2	1	19	19	19	14	16	14	15	14	13	15	15	16	14	13	14	13	14	12	14	14	16	14	15	14	13	15	15	16	14	13	14	13	14	12	14	14	16	14	15	14	13
P00395	P00395	3	3	3	Cytochrome c oxidase subunit 1	MT-CO1	sp|P00395|COX1_HUMAN Cytochrome c oxidase subunit 1 OS=Homo sapiens GN=MT-CO1 PE=1 SV=1	1	3	3	3	1	2	2	2	2	2	2	3	2	1	1	2	2	1	1	1	1	2	2	2	2	2	2	3	2	1	1	2	2	1	1	1	1	2	2	2	2	2
P00403	P00403	6	6	6	Cytochrome c oxidase subunit 2	MT-CO2	sp|P00403|COX2_HUMAN Cytochrome c oxidase subunit 2 OS=Homo sapiens GN=MT-CO2 PE=1 SV=1	1	6	6	6	6	6	5	5	6	6	6	6	6	6	6	6	6	6	6	6	6	6	5	5	6	6	6	6	6	6	6	6	6	6	6	6	6	6	5	5	6	6
P00414	P00414	1	1	1	Cytochrome c oxidase subunit 3	MT-CO3	sp|P00414|COX3_HUMAN Cytochrome c oxidase subunit 3 OS=Homo sapiens GN=MT-CO3 PE=1 SV=2	1	1	1	1	1	1	1	1	1	1	1	1	1	1	1	1	1	1	1	1	1	1	1	1	1	1	1	1	1	1	1	1	1	1	1	1	1	1	1	1	1	1
P00441	P00441	3	3	3	Superoxide dismutase [Cu-Zn]	SOD1	sp|P00441|SODC_HUMAN Superoxide dismutase [Cu-Zn] OS=Homo sapiens GN=SOD1 PE=1 SV=2	1	3	3	3	3	3	3	3	3	3	3	3	3	3	3	3	3	3	3	3	3	3	3	3	3	3	3	3	3	3	3	3	3	3	3	3	3	3	3	3	3	3
P00491	P00491	16	16	16	Purine nucleoside phosphorylase	PNP	sp|P00491|PNPH_HUMAN Purine nucleoside phosphorylase OS=Homo sapiens GN=PNP PE=1 SV=2	1	16	16	16	11	13	13	13	14	14	13	11	14	13	12	12	12	13	11	13	11	13	13	13	14	14	13	11	14	13	12	12	12	13	11	13	11	13	13	13	14	14
P00492;Q9NRG1	P00492	11;1	11;1	11;1	Hypoxanthine-guanine phosphoribosyltransferase	HPRT1	sp|P00492|HPRT_HUMAN Hypoxanthine-guanine phosphoribosyltransferase OS=Homo sapiens GN=HPRT1 PE=1 SV=2	2	11	11	11	9	11	9	10	11	9	11	11	11	10	11	11	9	10	9	10	9	11	9	10	11	9	11	11	11	10	11	11	9	10	9	10	9	11	9	10	11	9
P00505	P00505	24	24	24	Aspartate aminotransferase, mitochondrial	GOT2	sp|P00505|AATM_HUMAN Aspartate aminotransferase, mitochondrial OS=Homo sapiens GN=GOT2 PE=1 SV=3	1	24	24	24	18	17	21	20	21	20	18	20	17	18	21	20	21	19	18	20	18	17	21	20	21	20	18	20	17	18	21	20	21	19	18	20	18	17	21	20	21	20
P00558;P07205	P00558	26;4	26;4	26;4	Phosphoglycerate kinase 1	PGK1	sp|P00558|PGK1_HUMAN Phosphoglycerate kinase 1 OS=Homo sapiens GN=PGK1 PE=1 SV=3	2	26	26	26	25	26	26	26	25	26	24	26	26	25	25	25	24	26	24	26	25	26	26	26	25	26	24	26	26	25	25	25	24	26	24	26	25	26	26	26	25	26
P00568;Q9Y6K8	P00568	10;1	10;1	10;1	Adenylate kinase isoenzyme 1	AK1	sp|P00568|KAD1_HUMAN Adenylate kinase isoenzyme 1 OS=Homo sapiens GN=AK1 PE=1 SV=3	2	10	10	10	7	8	7	8	7	6	6	8	7	7	8	7	6	8	7	7	7	8	7	8	7	6	6	8	7	7	8	7	6	8	7	7	7	8	7	8	7	6
P00846	P00846	1	1	1	ATP synthase subunit a	MT-ATP6	sp|P00846|ATP6_HUMAN ATP synthase subunit a OS=Homo sapiens GN=MT-ATP6 PE=1 SV=1	1	1	1	1	1	1	1	1	1	1	1	1	1	1	1	1	1	1	1	1	1	1	1	1	1	1	1	1	1	1	1	1	1	1	1	1	1	1	1	1	1	1
P00966	P00966	23	23	23	Argininosuccinate synthase	ASS1	sp|P00966|ASSY_HUMAN Argininosuccinate synthase OS=Homo sapiens GN=ASS1 PE=1 SV=2	1	23	23	23	23	21	23	22	22	21	21	21	19	22	22	20	22	22	21	23	23	21	23	22	22	21	21	21	19	22	22	20	22	22	21	23	23	21	23	22	22	21
P00973	P00973	7	7	7	2-5-oligoadenylate synthase 1	OAS1	sp|P00973|OAS1_HUMAN 2-5-oligoadenylate synthase 1 OS=Homo sapiens GN=OAS1 PE=1 SV=4	1	7	7	7	4	6	4	5	0	1	1	1	3	5	5	4	2	0	1	0	4	6	4	5	0	1	1	1	3	5	5	4	2	0	1	0	4	6	4	5	0	1
P01034	P01034	5	5	5	Cystatin-C	CST3	sp|P01034|CYTC_HUMAN Cystatin-C OS=Homo sapiens GN=CST3 PE=1 SV=1	1	5	5	5	1	1	1	0	1	1	1	1	2	2	1	1	5	3	4	4	1	1	1	0	1	1	1	1	2	2	1	1	5	3	4	4	1	1	1	0	1	1
P01111	P01111	9	9	2	GTPase NRas	NRAS	sp|P01111|RASN_HUMAN GTPase NRas OS=Homo sapiens GN=NRAS PE=1 SV=1	1	9	9	2	7	9	9	7	8	9	8	9	8	8	8	7	9	8	8	9	7	9	9	7	8	9	8	9	8	8	8	7	9	8	8	9	1	2	2	2	2	2
P01112	P01112	9	3	2	GTPase HRas;GTPase HRas, N-terminally processed	HRAS	sp|P01112|RASH_HUMAN GTPase HRas OS=Homo sapiens GN=HRAS PE=1 SV=1	1	9	3	2	7	8	8	6	7	9	7	9	7	6	7	7	9	6	6	8	2	2	2	2	2	3	2	3	2	1	2	2	3	1	1	2	1	1	1	1	1	2
P01116	P01116	7	1	1	GTPase KRas;GTPase KRas, N-terminally processed	KRAS	sp|P01116|RASK_HUMAN GTPase KRas OS=Homo sapiens GN=KRAS PE=1 SV=1	1	7	1	1	6	7	7	5	6	7	6	7	6	6	6	6	7	6	6	7	1	1	1	1	1	1	1	1	1	1	1	1	1	1	1	1	1	1	1	1	1	1
P01130	P01130	19	19	18	Low-density lipoprotein receptor	LDLR	sp|P01130|LDLR_HUMAN Low-density lipoprotein receptor OS=Homo sapiens GN=LDLR PE=1 SV=1	1	19	19	18	7	6	5	5	4	6	4	3	4	4	3	5	16	16	17	16	7	6	5	5	4	6	4	3	4	4	3	5	16	16	17	16	7	6	5	5	4	6
P01567	P01567	1	1	1	Interferon alpha-7	IFNA7	sp|P01567|IFNA7_HUMAN Interferon alpha-7 OS=Homo sapiens GN=IFNA7 PE=1 SV=1	1	1	1	1	0	0	0	0	0	0	0	1	0	0	0	0	0	0	0	0	0	0	0	0	0	0	0	1	0	0	0	0	0	0	0	0	0	0	0	0	0	0
P01892;P10316;P01891;P30459;P10314;P30512;P30453;P16190;P16189;P30457;P30456;P30450;P18462	P01892;P10316;P01891	10;9;5;4;4;3;3;3;3;2;2;2;2	10;9;5;4;4;3;3;3;3;2;2;2;2	4;4;2;1;1;1;1;1;1;1;1;1;1	HLA class I histocompatibility antigen, A-2 alpha chain;HLA class I histocompatibility antigen, A-69 alpha chain;HLA class I histocompatibility antigen, A-68 alpha chain	HLA-A	sp|P01892|1A02_HUMAN HLA class I histocompatibility antigen, A-2 alpha chain OS=Homo sapiens GN=HLA-A PE=1 SV=1;sp|P10316|1A69_HUMAN HLA class I histocompatibility antigen, A-69 alpha chain OS=Homo sapiens GN=HLA-A PE=1 SV=2;sp|P01891|1A68_HUMAN HLA class	13	10	10	4	5	6	6	5	4	3	6	2	5	3	6	6	9	9	8	8	5	6	6	5	4	3	6	2	5	3	6	6	9	9	8	8	1	2	2	1	1	1
P02144	P02144	5	5	5	Myoglobin	MB	sp|P02144|MYG_HUMAN Myoglobin OS=Homo sapiens GN=MB PE=1 SV=2	1	5	5	5	4	4	3	3	3	4	3	3	4	4	5	4	5	4	4	4	4	4	3	3	3	4	3	3	4	4	5	4	5	4	4	4	4	4	3	3	3	4
P02545	P02545	54	54	52	Prelamin-A/C;Lamin-A/C	LMNA	sp|P02545|LMNA_HUMAN Prelamin-A/C OS=Homo sapiens GN=LMNA PE=1 SV=1	1	54	54	52	50	47	49	51	50	48	48	46	47	47	50	47	48	49	47	50	50	47	49	51	50	48	48	46	47	47	50	47	48	49	47	50	49	46	48	49	49	47
P02656	P02656	1	1	1	Apolipoprotein C-III	APOC3	sp|P02656|APOC3_HUMAN Apolipoprotein C-III OS=Homo sapiens GN=APOC3 PE=1 SV=1	1	1	1	1	1	0	0	0	0	0	0	0	1	1	0	1	0	0	0	0	1	0	0	0	0	0	0	0	1	1	0	1	0	0	0	0	1	0	0	0	0	0
P02786;Q9UP52	P02786	34;1	34;1	34;1	Transferrin receptor protein 1;Transferrin receptor protein 1, serum form	TFRC	sp|P02786|TFR1_HUMAN Transferrin receptor protein 1 OS=Homo sapiens GN=TFRC PE=1 SV=2	2	34	34	34	32	31	31	31	32	32	32	32	30	31	29	31	34	33	31	33	32	31	31	31	32	32	32	32	30	31	29	31	34	33	31	33	32	31	31	31	32	32
P02792	P02792	4	4	4	Ferritin light chain	FTL	sp|P02792|FRIL_HUMAN Ferritin light chain OS=Homo sapiens GN=FTL PE=1 SV=2	1	4	4	4	3	2	3	2	2	2	1	1	2	2	2	3	1	1	2	1	3	2	3	2	2	2	1	1	2	2	2	3	1	1	2	1	3	2	3	2	2	2
P02794	P02794	9	9	9	Ferritin heavy chain;Ferritin heavy chain, N-terminally processed	FTH1	sp|P02794|FRIH_HUMAN Ferritin heavy chain OS=Homo sapiens GN=FTH1 PE=1 SV=2	1	9	9	9	8	8	9	8	9	7	8	8	7	9	9	9	8	7	8	9	8	8	9	8	9	7	8	8	7	9	9	9	8	7	8	9	8	8	9	8	9	7
P03372	P03372	4	4	4	Estrogen receptor	ESR1	sp|P03372|ESR1_HUMAN Estrogen receptor OS=Homo sapiens GN=ESR1 PE=1 SV=2	1	4	4	4	2	2	3	2	2	3	3	3	3	3	2	2	0	0	0	0	2	2	3	2	2	3	3	3	3	3	2	2	0	0	0	0	2	2	3	2	2	3
P03886	P03886	2	2	2	NADH-ubiquinone oxidoreductase chain 1	MT-ND1	sp|P03886|NU1M_HUMAN NADH-ubiquinone oxidoreductase chain 1 OS=Homo sapiens GN=MT-ND1 PE=1 SV=1	1	2	2	2	2	1	2	1	2	2	2	2	1	2	1	2	2	1	2	2	2	1	2	1	2	2	2	2	1	2	1	2	2	1	2	2	2	1	2	1	2	2
P03897	P03897	1	1	1	NADH-ubiquinone oxidoreductase chain 3	MT-ND3	sp|P03897|NU3M_HUMAN NADH-ubiquinone oxidoreductase chain 3 OS=Homo sapiens GN=MT-ND3 PE=1 SV=1	1	1	1	1	0	0	1	0	1	1	1	1	1	0	1	0	1	0	0	1	0	0	1	0	1	1	1	1	1	0	1	0	1	0	0	1	0	0	1	0	1	1
P03905	P03905	3	3	3	NADH-ubiquinone oxidoreductase chain 4	MT-ND4	sp|P03905|NU4M_HUMAN NADH-ubiquinone oxidoreductase chain 4 OS=Homo sapiens GN=MT-ND4 PE=1 SV=1	1	3	3	3	2	2	3	2	2	2	3	3	3	3	2	3	2	3	3	2	2	2	3	2	2	2	3	3	3	3	2	3	2	3	3	2	2	2	3	2	2	2
P03915	P03915	6	6	6	NADH-ubiquinone oxidoreductase chain 5	MT-ND5	sp|P03915|NU5M_HUMAN NADH-ubiquinone oxidoreductase chain 5 OS=Homo sapiens GN=MT-ND5 PE=1 SV=2	1	6	6	6	3	5	3	6	5	5	5	5	5	4	5	4	5	4	4	4	3	5	3	6	5	5	5	5	5	4	5	4	5	4	4	4	3	5	3	6	5	5
P03923	P03923	1	1	1	NADH-ubiquinone oxidoreductase chain 6	MT-ND6	sp|P03923|NU6M_HUMAN NADH-ubiquinone oxidoreductase chain 6 OS=Homo sapiens GN=MT-ND6 PE=1 SV=2	1	1	1	1	1	1	1	1	1	1	1	1	1	1	1	1	1	1	1	1	1	1	1	1	1	1	1	1	1	1	1	1	1	1	1	1	1	1	1	1	1	1
P03928	P03928	3	3	3	ATP synthase protein 8	MT-ATP8	sp|P03928|ATP8_HUMAN ATP synthase protein 8 OS=Homo sapiens GN=MT-ATP8 PE=1 SV=1	1	3	3	3	3	2	2	2	2	2	2	2	3	2	2	3	2	2	3	2	3	2	2	2	2	2	2	2	3	2	2	3	2	2	3	2	3	2	2	2	2	2
P04035	P04035	1	1	1	3-hydroxy-3-methylglutaryl-coenzyme A reductase	HMGCR	sp|P04035|HMDH_HUMAN 3-hydroxy-3-methylglutaryl-coenzyme A reductase OS=Homo sapiens GN=HMGCR PE=1 SV=1	1	1	1	1	1	1	1	1	1	1	1	1	1	1	1	1	0	1	1	0	1	1	1	1	1	1	1	1	1	1	1	1	0	1	1	0	1	1	1	1	1	1
P04040	P04040	28	28	28	Catalase	CAT	sp|P04040|CATA_HUMAN Catalase OS=Homo sapiens GN=CAT PE=1 SV=3	1	28	28	28	21	21	22	23	27	23	23	23	19	20	20	20	20	22	20	24	21	21	22	23	27	23	23	23	19	20	20	20	20	22	20	24	21	21	22	23	27	23
P04062	P04062	14	14	14	Glucosylceramidase	GBA	sp|P04062|GLCM_HUMAN Glucosylceramidase OS=Homo sapiens GN=GBA PE=1 SV=3	1	14	14	14	13	14	14	14	14	13	11	13	14	14	13	13	12	14	11	14	13	14	14	14	14	13	11	13	14	14	13	13	12	14	11	14	13	14	14	14	14	13
P04066	P04066	2	2	2	Tissue alpha-L-fucosidase	FUCA1	sp|P04066|FUCO_HUMAN Tissue alpha-L-fucosidase OS=Homo sapiens GN=FUCA1 PE=1 SV=4	1	2	2	2	1	2	2	0	1	1	1	1	2	2	2	2	2	1	0	1	1	2	2	0	1	1	1	1	2	2	2	2	2	1	0	1	1	2	2	0	1	1
P04075;P05062	P04075	30;1	30;1	26;0	Fructose-bisphosphate aldolase A	ALDOA	sp|P04075|ALDOA_HUMAN Fructose-bisphosphate aldolase A OS=Homo sapiens GN=ALDOA PE=1 SV=2	2	30	30	26	25	23	25	27	25	24	24	23	24	26	24	25	23	23	25	22	25	23	25	27	25	24	24	23	24	26	24	25	23	23	25	22	23	21	23	24	23	22
P04080	P04080	4	4	4	Cystatin-B	CSTB	sp|P04080|CYTB_HUMAN Cystatin-B OS=Homo sapiens GN=CSTB PE=1 SV=2	1	4	4	4	3	3	3	3	3	4	4	4	3	3	3	3	3	3	4	3	3	3	3	3	3	4	4	4	3	3	3	3	3	3	4	3	3	3	3	3	3	4
P04083	P04083	1	1	1	Annexin A1	ANXA1	sp|P04083|ANXA1_HUMAN Annexin A1 OS=Homo sapiens GN=ANXA1 PE=1 SV=2	1	1	1	1	1	1	0	1	0	0	0	0	0	1	0	0	1	1	1	1	1	1	0	1	0	0	0	0	0	1	0	0	1	1	1	1	1	1	0	1	0	0
P04150;P08235	P04150	8;1	8;1	8;1	Glucocorticoid receptor	NR3C1	sp|P04150|GCR_HUMAN Glucocorticoid receptor OS=Homo sapiens GN=NR3C1 PE=1 SV=1	2	8	8	8	5	5	7	7	7	4	4	6	7	7	6	6	4	6	4	5	5	5	7	7	7	4	4	6	7	7	6	6	4	6	4	5	5	5	7	7	7	4
P04155	P04155	3	3	3	Trefoil factor 1	TFF1	sp|P04155|TFF1_HUMAN Trefoil factor 1 OS=Homo sapiens GN=TFF1 PE=1 SV=1	1	3	3	3	3	3	3	3	3	3	3	3	3	3	3	3	3	3	3	3	3	3	3	3	3	3	3	3	3	3	3	3	3	3	3	3	3	3	3	3	3	3
P04156	P04156	4	4	4	Major prion protein	PRNP	sp|P04156|PRIO_HUMAN Major prion protein OS=Homo sapiens GN=PRNP PE=1 SV=1	1	4	4	4	1	2	0	0	2	1	1	1	1	1	1	1	4	3	3	4	1	2	0	0	2	1	1	1	1	1	1	1	4	3	3	4	1	2	0	0	2	1
P04179	P04179	8	8	8	Superoxide dismutase [Mn], mitochondrial	SOD2	sp|P04179|SODM_HUMAN Superoxide dismutase [Mn], mitochondrial OS=Homo sapiens GN=SOD2 PE=1 SV=2	1	8	8	8	6	6	4	5	5	7	7	5	4	6	5	5	6	7	5	5	6	6	4	5	5	7	7	5	4	6	5	5	6	7	5	5	6	6	4	5	5	7
P04181	P04181	14	14	14	Ornithine aminotransferase, mitochondrial;Ornithine aminotransferase, hepatic form;Ornithine aminotransferase, renal form	OAT	sp|P04181|OAT_HUMAN Ornithine aminotransferase, mitochondrial OS=Homo sapiens GN=OAT PE=1 SV=1	1	14	14	14	11	11	12	10	11	11	10	11	10	10	12	11	11	11	11	9	11	11	12	10	11	11	10	11	10	10	12	11	11	11	11	9	11	11	12	10	11	11
P04183	P04183	5	5	5	Thymidine kinase, cytosolic	TK1	sp|P04183|KITH_HUMAN Thymidine kinase, cytosolic OS=Homo sapiens GN=TK1 PE=1 SV=2	1	5	5	5	4	3	3	4	4	4	4	4	4	3	1	4	1	2	1	1	4	3	3	4	4	4	4	4	4	3	1	4	1	2	1	1	4	3	3	4	4	4
P04259	P04259	21	15	1	Keratin, type II cytoskeletal 6B	KRT6B	sp|P04259|K2C6B_HUMAN Keratin, type II cytoskeletal 6B OS=Homo sapiens GN=KRT6B PE=1 SV=5	1	21	15	1	6	7	7	7	6	9	8	6	7	10	7	21	7	6	17	6	0	1	1	1	0	3	2	0	1	4	1	15	1	0	11	0	0	0	0	0	0	0
P04264;CON__P04264	P04264;CON__P04264	34;33	32;31	23;22	Keratin, type II cytoskeletal 1	KRT1	sp|P04264|K2C1_HUMAN Keratin, type II cytoskeletal 1 OS=Homo sapiens GN=KRT1 PE=1 SV=6;	2	34	32	23	24	18	22	24	19	21	26	26	24	28	28	33	18	19	30	21	22	16	20	22	17	19	24	24	22	26	26	31	16	17	28	19	15	11	13	15	12	13
P04406;O14556	P04406	20;1	20;1	20;1	Glyceraldehyde-3-phosphate dehydrogenase	GAPDH	sp|P04406|G3P_HUMAN Glyceraldehyde-3-phosphate dehydrogenase OS=Homo sapiens GN=GAPDH PE=1 SV=3	2	20	20	20	20	20	20	20	20	20	20	20	20	20	19	20	20	20	20	20	20	20	20	20	20	20	20	20	20	20	19	20	20	20	20	20	20	20	20	20	20	20
P04424	P04424	5	5	5	Argininosuccinate lyase	ASL	sp|P04424|ARLY_HUMAN Argininosuccinate lyase OS=Homo sapiens GN=ASL PE=1 SV=4	1	5	5	5	5	4	4	4	3	2	4	5	5	5	4	5	3	3	4	3	5	4	4	4	3	2	4	5	5	5	4	5	3	3	4	3	5	4	4	4	3	2
P04626;P00533	P04626	28;1	28;1	27;0	Receptor tyrosine-protein kinase erbB-2	ERBB2	sp|P04626|ERBB2_HUMAN Receptor tyrosine-protein kinase erbB-2 OS=Homo sapiens GN=ERBB2 PE=1 SV=1	2	28	28	27	21	20	19	18	20	18	16	20	16	18	21	18	15	15	10	15	21	20	19	18	20	18	16	20	16	18	21	18	15	15	10	15	20	19	18	17	19	17
P04632;Q96L46	P04632	10;2	10;2	10;2	Calpain small subunit 1	CAPNS1	sp|P04632|CPNS1_HUMAN Calpain small subunit 1 OS=Homo sapiens GN=CAPNS1 PE=1 SV=1	2	10	10	10	9	9	9	8	9	9	9	9	10	8	8	10	10	8	8	8	9	9	9	8	9	9	9	9	10	8	8	10	10	8	8	8	9	9	9	8	9	9
P04637	P04637	1	1	1	Cellular tumor antigen p53	TP53	sp|P04637|P53_HUMAN Cellular tumor antigen p53 OS=Homo sapiens GN=TP53 PE=1 SV=4	1	1	1	1	1	1	1	1	1	1	1	1	1	1	1	1	1	0	0	0	1	1	1	1	1	1	1	1	1	1	1	1	1	0	0	0	1	1	1	1	1	1
P04792	P04792	20	20	20	Heat shock protein beta-1	HSPB1	sp|P04792|HSPB1_HUMAN Heat shock protein beta-1 OS=Homo sapiens GN=HSPB1 PE=1 SV=2	1	20	20	20	19	19	18	18	19	16	18	19	19	19	19	17	18	17	17	16	19	19	18	18	19	16	18	19	19	19	19	17	18	17	17	16	19	19	18	18	19	16
P04798	P04798	6	6	6	Cytochrome P450 1A1	CYP1A1	sp|P04798|CP1A1_HUMAN Cytochrome P450 1A1 OS=Homo sapiens GN=CYP1A1 PE=1 SV=1	1	6	6	6	0	3	1	1	4	5	6	4	1	1	3	1	0	0	0	0	0	3	1	1	4	5	6	4	1	1	3	1	0	0	0	0	0	3	1	1	4	5
P04843	P04843	32	32	32	Dolichyl-diphosphooligosaccharide--protein glycosyltransferase subunit 1	RPN1	sp|P04843|RPN1_HUMAN Dolichyl-diphosphooligosaccharide--protein glycosyltransferase subunit 1 OS=Homo sapiens GN=RPN1 PE=1 SV=1	1	32	32	32	30	28	30	29	29	27	28	28	28	29	29	29	30	30	30	31	30	28	30	29	29	27	28	28	28	29	29	29	30	30	30	31	30	28	30	29	29	27
P04844	P04844	22	22	22	Dolichyl-diphosphooligosaccharide--protein glycosyltransferase subunit 2	RPN2	sp|P04844|RPN2_HUMAN Dolichyl-diphosphooligosaccharide--protein glycosyltransferase subunit 2 OS=Homo sapiens GN=RPN2 PE=1 SV=3	1	22	22	22	17	18	18	15	16	17	16	17	16	17	19	17	19	20	19	21	17	18	18	15	16	17	16	17	16	17	19	17	19	20	19	21	17	18	18	15	16	17
P04899;P63096	P04899	15;7	9;1	9;1	Guanine nucleotide-binding protein G(i) subunit alpha-2	GNAI2	sp|P04899|GNAI2_HUMAN Guanine nucleotide-binding protein G(i) subunit alpha-2 OS=Homo sapiens GN=GNAI2 PE=1 SV=3	2	15	9	9	14	13	14	12	14	15	14	13	12	14	14	13	13	12	12	13	9	9	8	8	9	9	8	8	8	8	9	8	9	7	7	8	9	9	8	8	9	9
Q93077;Q7L7L0;P04908	Q93077;Q7L7L0;P04908	5;5;5	1;1;1	1;1;1	Histone H2A type 1-C;Histone H2A type 3;Histone H2A type 1-B/E	HIST1H2AC;HIST3H2A;HIST1H2AB	sp|Q93077|H2A1C_HUMAN Histone H2A type 1-C OS=Homo sapiens GN=HIST1H2AC PE=1 SV=3;sp|Q7L7L0|H2A3_HUMAN Histone H2A type 3 OS=Homo sapiens GN=HIST3H2A PE=1 SV=3;sp|P04908|H2A1B_HUMAN Histone H2A type 1-B/E OS=Homo sapiens GN=HIST1H2AB PE=1 SV=2	3	5	1	1	5	5	5	5	5	5	5	5	5	5	5	5	5	5	5	5	1	1	1	1	1	1	1	1	1	1	1	1	1	1	1	1	1	1	1	1	1	1
P04920;P48751	P04920	8;1	8;1	8;1	Anion exchange protein 2	SLC4A2	sp|P04920|B3A2_HUMAN Anion exchange protein 2 OS=Homo sapiens GN=SLC4A2 PE=1 SV=4	2	8	8	8	4	6	5	6	6	5	5	4	4	5	5	7	4	4	4	6	4	6	5	6	6	5	5	4	4	5	5	7	4	4	4	6	4	6	5	6	6	5
P05023;P13637;P50993;P20648;P54707	P05023	39;15;14;4;4	39;15;14;4;4	32;9;7;1;0	Sodium/potassium-transporting ATPase subunit alpha-1	ATP1A1	sp|P05023|AT1A1_HUMAN Sodium/potassium-transporting ATPase subunit alpha-1 OS=Homo sapiens GN=ATP1A1 PE=1 SV=1	5	39	39	32	36	34	34	38	34	33	33	34	33	34	36	32	34	34	33	35	36	34	34	38	34	33	33	34	33	34	36	32	34	34	33	35	30	28	28	31	28	27
P05026	P05026	12	12	12	Sodium/potassium-transporting ATPase subunit beta-1	ATP1B1	sp|P05026|AT1B1_HUMAN Sodium/potassium-transporting ATPase subunit beta-1 OS=Homo sapiens GN=ATP1B1 PE=1 SV=1	1	12	12	12	11	12	10	11	12	10	9	10	8	10	12	11	9	9	7	9	11	12	10	11	12	10	9	10	8	10	12	11	9	9	7	9	11	12	10	11	12	10
P05067	P05067	14	12	12	Amyloid beta A4 protein;N-APP;Soluble APP-alpha;Soluble APP-beta;C99;Beta-amyloid protein 42;Beta-amyloid protein 40;C83;P3(42);P3(40);C80;Gamma-secretase C-terminal fragment 59;Gamma-secretase C-terminal fragment 57;Gamma-secretase C-terminal fragment 50;C31	APP	sp|P05067|A4_HUMAN Amyloid-beta A4 protein OS=Homo sapiens GN=APP PE=1 SV=3	1	14	12	12	4	6	6	5	5	5	4	5	4	5	4	4	13	13	9	13	4	5	6	5	4	5	4	5	4	5	4	4	11	11	8	11	4	5	6	5	4	5
P05091	P05091	2	1	1	Aldehyde dehydrogenase, mitochondrial	ALDH2	sp|P05091|ALDH2_HUMAN Aldehyde dehydrogenase, mitochondrial OS=Homo sapiens GN=ALDH2 PE=1 SV=2	1	2	1	1	1	1	1	1	1	2	1	2	1	1	1	0	2	1	1	1	1	0	1	1	1	1	0	1	1	1	1	0	1	1	1	1	1	0	1	1	1	1
P05109	P05109	4	4	4	Protein S100-A8;Protein S100-A8, N-terminally processed	S100A8	sp|P05109|S10A8_HUMAN Protein S100-A8 OS=Homo sapiens GN=S100A8 PE=1 SV=1	1	4	4	4	0	0	0	0	0	1	0	0	0	0	1	0	0	0	4	0	0	0	0	0	0	1	0	0	0	0	1	0	0	0	4	0	0	0	0	0	0	1
P05114	P05114	11	11	11	Non-histone chromosomal protein HMG-14	HMGN1	sp|P05114|HMGN1_HUMAN Non-histone chromosomal protein HMG-14 OS=Homo sapiens GN=HMGN1 PE=1 SV=3	1	11	11	11	10	9	10	9	9	9	10	9	8	9	10	9	9	8	10	9	10	9	10	9	9	9	10	9	8	9	10	9	9	8	10	9	10	9	10	9	9	9
P05141;Q9H0C2	P05141	20;3	20;3	9;0	ADP/ATP translocase 2;ADP/ATP translocase 2, N-terminally processed	SLC25A5	sp|P05141|ADT2_HUMAN ADP/ATP translocase 2 OS=Homo sapiens GN=SLC25A5 PE=1 SV=7	2	20	20	9	17	19	20	16	18	20	20	20	18	18	17	18	20	18	18	18	17	19	20	16	18	20	20	20	18	18	17	18	20	18	18	18	7	9	9	7	8	9
P05161	P05161	6	6	6	Ubiquitin-like protein ISG15	ISG15	sp|P05161|ISG15_HUMAN Ubiquitin-like protein ISG15 OS=Homo sapiens GN=ISG15 PE=1 SV=5	1	6	6	6	6	5	6	6	0	1	0	1	6	5	5	5	0	0	0	0	6	5	6	6	0	1	0	1	6	5	5	5	0	0	0	0	6	5	6	6	0	1
P05165	P05165	14	14	14	Propionyl-CoA carboxylase alpha chain, mitochondrial	PCCA	sp|P05165|PCCA_HUMAN Propionyl-CoA carboxylase alpha chain, mitochondrial OS=Homo sapiens GN=PCCA PE=1 SV=4	1	14	14	14	7	10	7	6	9	11	10	11	7	8	8	7	11	10	8	10	7	10	7	6	9	11	10	11	7	8	8	7	11	10	8	10	7	10	7	6	9	11
P05166	P05166	16	16	16	Propionyl-CoA carboxylase beta chain, mitochondrial	PCCB	sp|P05166|PCCB_HUMAN Propionyl-CoA carboxylase beta chain, mitochondrial OS=Homo sapiens GN=PCCB PE=1 SV=3	1	16	16	16	12	13	12	9	12	13	11	14	14	11	11	13	12	12	12	10	12	13	12	9	12	13	11	14	14	11	11	13	12	12	12	10	12	13	12	9	12	13
P05198	P05198	26	26	26	Eukaryotic translation initiation factor 2 subunit 1	EIF2S1	sp|P05198|IF2A_HUMAN Eukaryotic translation initiation factor 2 subunit 1 OS=Homo sapiens GN=EIF2S1 PE=1 SV=3	1	26	26	26	24	24	23	22	23	23	22	23	24	22	23	23	23	22	23	23	24	24	23	22	23	23	22	23	24	22	23	23	23	22	23	23	24	24	23	22	23	23
P05362	P05362	2	2	2	Intercellular adhesion molecule 1	ICAM1	sp|P05362|ICAM1_HUMAN Intercellular adhesion molecule 1 OS=Homo sapiens GN=ICAM1 PE=1 SV=2	1	2	2	2	1	1	0	0	0	0	1	1	0	1	0	1	1	0	0	1	1	1	0	0	0	0	1	1	0	1	0	1	1	0	0	1	1	1	0	0	0	0
P05386	P05386	2	1	1	60S acidic ribosomal protein P1	RPLP1	sp|P05386|RLA1_HUMAN 60S acidic ribosomal protein P1 OS=Homo sapiens GN=RPLP1 PE=1 SV=1	1	2	1	1	2	2	2	2	2	2	2	2	2	2	2	2	2	2	2	2	1	1	1	1	1	1	1	1	1	1	1	1	1	1	1	1	1	1	1	1	1	1
P05387	P05387	11	11	10	60S acidic ribosomal protein P2	RPLP2	sp|P05387|RLA2_HUMAN 60S acidic ribosomal protein P2 OS=Homo sapiens GN=RPLP2 PE=1 SV=1	1	11	11	10	9	10	10	10	10	10	10	10	9	10	9	10	10	10	9	10	9	10	10	10	10	10	10	10	9	10	9	10	10	10	9	10	8	9	9	9	9	9
P05388;Q8NHW5	P05388;Q8NHW5	18;9	18;9	18;9	60S acidic ribosomal protein P0;60S acidic ribosomal protein P0-like	RPLP0;RPLP0P6	sp|P05388|RLA0_HUMAN 60S acidic ribosomal protein P0 OS=Homo sapiens GN=RPLP0 PE=1 SV=1;sp|Q8NHW5|RLA0L_HUMAN 60S acidic ribosomal protein P0-like OS=Homo sapiens GN=RPLP0P6 PE=5 SV=1	2	18	18	18	16	17	14	16	15	14	14	16	15	14	16	15	14	14	16	14	16	17	14	16	15	14	14	16	15	14	16	15	14	14	16	14	16	17	14	16	15	14
P05423	P05423	5	5	5	DNA-directed RNA polymerase III subunit RPC4	POLR3D	sp|P05423|RPC4_HUMAN DNA-directed RNA polymerase III subunit RPC4 OS=Homo sapiens GN=POLR3D PE=1 SV=2	1	5	5	5	5	2	3	3	3	4	3	4	5	3	3	3	4	3	2	2	5	2	3	3	3	4	3	4	5	3	3	3	4	3	2	2	5	2	3	3	3	4
P05455	P05455	32	32	32	Lupus La protein	SSB	sp|P05455|LA_HUMAN Lupus La protein OS=Homo sapiens GN=SSB PE=1 SV=2	1	32	32	32	30	27	29	29	28	29	29	30	28	30	30	31	28	29	29	30	30	27	29	29	28	29	29	30	28	30	30	31	28	29	29	30	30	27	29	29	28	29
P05549;Q92481;Q6VUC0	P05549	9;4;3	5;2;1	5;2;1	Transcription factor AP-2-alpha	TFAP2A	sp|P05549|AP2A_HUMAN Transcription factor AP-2-alpha OS=Homo sapiens GN=TFAP2A PE=1 SV=1	3	9	5	5	6	7	7	7	7	8	7	7	6	6	5	7	5	3	4	4	2	3	4	3	3	4	3	4	2	2	2	3	1	0	1	1	2	3	4	3	3	4
P05556	P05556	20	20	20	Integrin beta-1	ITGB1	sp|P05556|ITB1_HUMAN Integrin beta-1 OS=Homo sapiens GN=ITGB1 PE=1 SV=2	1	20	20	20	15	16	15	16	17	17	17	17	15	16	14	16	18	18	18	17	15	16	15	16	17	17	17	17	15	16	14	16	18	18	18	17	15	16	15	16	17	17
P05783;CON__H-INV:HIT000015463	P05783	45;2	45;2	32;2	Keratin, type I cytoskeletal 18	KRT18	sp|P05783|K1C18_HUMAN Keratin, type I cytoskeletal 18 OS=Homo sapiens GN=KRT18 PE=1 SV=2	2	45	45	32	40	37	37	38	41	40	41	38	38	39	38	38	37	40	35	36	40	37	37	38	41	40	41	38	38	39	38	38	37	40	35	36	29	27	27	28	29	28
P05976;P08590	P05976;P08590	2;2	2;2	2;2	Myosin light chain 1/3, skeletal muscle isoform;Myosin light chain 3	MYL1;MYL3	sp|P05976|MYL1_HUMAN Myosin light chain 1/3, skeletal muscle isoform OS=Homo sapiens GN=MYL1 PE=2 SV=3;sp|P08590|MYL3_HUMAN Myosin light chain 3 OS=Homo sapiens GN=MYL3 PE=1 SV=3	2	2	2	2	2	2	2	1	2	2	2	1	1	2	2	2	2	2	1	2	2	2	2	1	2	2	2	1	1	2	2	2	2	2	1	2	2	2	2	1	2	2
P06132	P06132	8	8	8	Uroporphyrinogen decarboxylase	UROD	sp|P06132|DCUP_HUMAN Uroporphyrinogen decarboxylase OS=Homo sapiens GN=UROD PE=1 SV=2	1	8	8	8	5	4	6	5	3	5	5	3	6	5	5	6	5	3	2	4	5	4	6	5	3	5	5	3	6	5	5	6	5	3	2	4	5	4	6	5	3	5
P06280	P06280	4	4	4	Alpha-galactosidase A	GLA	sp|P06280|AGAL_HUMAN Alpha-galactosidase A OS=Homo sapiens GN=GLA PE=1 SV=1	1	4	4	4	4	3	3	3	2	1	1	3	3	3	3	3	3	2	3	3	4	3	3	3	2	1	1	3	3	3	3	3	3	2	3	3	4	3	3	3	2	1
P06396;REV__Q6TDU7	P06396	23;1	23;1	10;1	Gelsolin	GSN	sp|P06396|GELS_HUMAN Gelsolin OS=Homo sapiens GN=GSN PE=1 SV=1	2	23	23	10	21	21	19	20	17	18	17	17	20	23	21	22	14	16	18	15	21	21	19	20	17	18	17	17	20	23	21	22	14	16	18	15	9	10	9	9	7	7
P06400	P06400	4	4	4	Retinoblastoma-associated protein	RB1	sp|P06400|RB_HUMAN Retinoblastoma-associated protein OS=Homo sapiens GN=RB1 PE=1 SV=2	1	4	4	4	1	1	2	3	3	2	1	2	1	1	3	1	1	1	3	1	1	1	2	3	3	2	1	2	1	1	3	1	1	1	3	1	1	1	2	3	3	2
P06401	P06401	2	2	2	Progesterone receptor	PGR	sp|P06401|PRGR_HUMAN Progesterone receptor OS=Homo sapiens GN=PGR PE=1 SV=4	1	2	2	2	2	2	2	2	2	2	2	2	2	2	2	2	2	2	2	2	2	2	2	2	2	2	2	2	2	2	2	2	2	2	2	2	2	2	2	2	2	2
P06454	P06454	5	5	5	Prothymosin alpha;Prothymosin alpha, N-terminally processed;Thymosin alpha-1	PTMA	sp|P06454|PTMA_HUMAN Prothymosin alpha OS=Homo sapiens GN=PTMA PE=1 SV=2	1	5	5	5	3	3	2	5	3	2	3	3	3	3	4	3	3	3	2	3	3	3	2	5	3	2	3	3	3	3	4	3	3	3	2	3	3	3	2	5	3	2
P06493	P06493	12	11	10	Cyclin-dependent kinase 1	CDK1	sp|P06493|CDK1_HUMAN Cyclin-dependent kinase 1 OS=Homo sapiens GN=CDK1 PE=1 SV=3	1	12	11	10	6	8	8	9	10	11	10	10	8	7	10	7	9	9	7	10	5	7	8	9	9	10	9	9	7	6	9	6	8	8	6	9	4	6	7	8	8	9
P06576	P06576	26	26	26	ATP synthase subunit beta, mitochondrial	ATP5B	sp|P06576|ATPB_HUMAN ATP synthase subunit beta, mitochondrial OS=Homo sapiens GN=ATP5B PE=1 SV=3	1	26	26	26	24	25	25	25	26	25	25	25	26	25	24	25	25	25	25	25	24	25	25	25	26	25	25	25	26	25	24	25	25	25	25	25	24	25	25	25	26	25
P06702	P06702	5	5	5	Protein S100-A9	S100A9	sp|P06702|S10A9_HUMAN Protein S100-A9 OS=Homo sapiens GN=S100A9 PE=1 SV=1	1	5	5	5	0	0	0	1	0	3	1	0	0	0	0	0	2	0	5	0	0	0	0	1	0	3	1	0	0	0	0	0	2	0	5	0	0	0	0	1	0	3
P06703	P06703	3	3	3	Protein S100-A6	S100A6	sp|P06703|S10A6_HUMAN Protein S100-A6 OS=Homo sapiens GN=S100A6 PE=1 SV=1	1	3	3	3	3	3	3	3	3	3	3	3	3	3	3	3	3	3	3	3	3	3	3	3	3	3	3	3	3	3	3	3	3	3	3	3	3	3	3	3	3	3
P06730;A6NMX2	P06730	6;1	6;1	6;1	Eukaryotic translation initiation factor 4E	EIF4E	sp|P06730|IF4E_HUMAN Eukaryotic translation initiation factor 4E OS=Homo sapiens GN=EIF4E PE=1 SV=2	2	6	6	6	5	6	6	6	6	6	6	6	6	6	6	6	6	6	5	5	5	6	6	6	6	6	6	6	6	6	6	6	6	6	5	5	5	6	6	6	6	6
P06733	P06733	28	28	25	Alpha-enolase	ENO1	sp|P06733|ENOA_HUMAN Alpha-enolase OS=Homo sapiens GN=ENO1 PE=1 SV=2	1	28	28	25	26	28	27	28	27	27	28	27	27	28	28	28	27	27	27	28	26	28	27	28	27	27	28	27	27	28	28	28	27	27	27	28	23	25	24	25	24	24
P06744	P06744	24	24	19	Glucose-6-phosphate isomerase	GPI	sp|P06744|G6PI_HUMAN Glucose-6-phosphate isomerase OS=Homo sapiens GN=GPI PE=1 SV=4	1	24	24	19	22	23	22	21	21	23	23	23	23	22	24	23	20	22	22	20	22	23	22	21	21	23	23	23	23	22	24	23	20	22	22	20	17	18	17	16	16	18
P06748	P06748	12	12	12	Nucleophosmin	NPM1	sp|P06748|NPM_HUMAN Nucleophosmin OS=Homo sapiens GN=NPM1 PE=1 SV=2	1	12	12	12	12	12	12	12	12	12	12	11	11	12	11	11	11	12	12	12	12	12	12	12	12	12	12	11	11	12	11	11	11	12	12	12	12	12	12	12	12	12
P06753	P06753	15	9	8	Tropomyosin alpha-3 chain	TPM3	sp|P06753|TPM3_HUMAN Tropomyosin alpha-3 chain OS=Homo sapiens GN=TPM3 PE=1 SV=2	1	15	9	8	12	13	13	13	13	13	13	13	12	12	13	14	13	13	11	13	6	7	7	7	8	7	8	7	7	6	8	8	7	7	7	8	6	6	7	7	7	7
P06756	P06756	18	18	18	Integrin alpha-V;Integrin alpha-V heavy chain;Integrin alpha-V light chain	ITGAV	sp|P06756|ITAV_HUMAN Integrin alpha-V OS=Homo sapiens GN=ITGAV PE=1 SV=2	1	18	18	18	10	10	10	10	15	14	13	11	9	13	12	8	12	12	11	14	10	10	10	10	15	14	13	11	9	13	12	8	12	12	11	14	10	10	10	10	15	14
P06865	P06865	16	16	16	Beta-hexosaminidase subunit alpha	HEXA	sp|P06865|HEXA_HUMAN Beta-hexosaminidase subunit alpha OS=Homo sapiens GN=HEXA PE=1 SV=2	1	16	16	16	12	14	12	12	13	12	11	11	12	12	13	13	13	15	13	15	12	14	12	12	13	12	11	11	12	12	13	13	13	15	13	15	12	14	12	12	13	12
Q8N257;Q16778;P33778;P23527;P06899;Q6DRA6	Q8N257;Q16778;P33778;P23527;P06899	5;5;5;5;5;2	2;2;2;2;2;2	0;0;0;0;0;0	Histone H2B type 3-B;Histone H2B type 2-E;Histone H2B type 1-B;Histone H2B type 1-O;Histone H2B type 1-J	HIST3H2BB;HIST2H2BE;HIST1H2BB;HIST1H2BO;HIST1H2BJ	sp|Q8N257|H2B3B_HUMAN Histone H2B type 3-B OS=Homo sapiens GN=HIST3H2BB PE=1 SV=3;sp|Q16778|H2B2E_HUMAN Histone H2B type 2-E OS=Homo sapiens GN=HIST2H2BE PE=1 SV=3;sp|P33778|H2B1B_HUMAN Histone H2B type 1-B OS=Homo sapiens GN=HIST1H2BB PE=1 SV=2;sp|P23527|	6	5	2	0	5	5	5	5	5	5	5	5	5	5	5	5	5	5	5	5	2	2	2	2	2	2	2	2	2	2	2	2	2	2	2	2	0	0	0	0	0	0
P07099	P07099	19	19	19	Epoxide hydrolase 1	EPHX1	sp|P07099|HYEP_HUMAN Epoxide hydrolase 1 OS=Homo sapiens GN=EPHX1 PE=1 SV=1	1	19	19	19	13	14	14	11	14	15	13	11	13	10	9	12	15	13	13	12	13	14	14	11	14	15	13	11	13	10	9	12	15	13	13	12	13	14	14	11	14	15
P07108	P07108	8	8	8	Acyl-CoA-binding protein	DBI	sp|P07108|ACBP_HUMAN Acyl-CoA-binding protein OS=Homo sapiens GN=DBI PE=1 SV=2	1	8	8	8	8	8	8	7	8	8	7	8	7	8	8	8	8	7	7	8	8	8	8	7	8	8	7	8	7	8	8	8	8	7	7	8	8	8	8	7	8	8
P07199	P07199	6	6	6	Major centromere autoantigen B	CENPB	sp|P07199|CENPB_HUMAN Major centromere autoantigen B OS=Homo sapiens GN=CENPB PE=1 SV=2	1	6	6	6	3	2	3	1	4	3	4	3	2	2	2	4	4	3	1	3	3	2	3	1	4	3	4	3	2	2	2	4	4	3	1	3	3	2	3	1	4	3
P07237	P07237	33	33	33	Protein disulfide-isomerase	P4HB	sp|P07237|PDIA1_HUMAN Protein disulfide-isomerase OS=Homo sapiens GN=P4HB PE=1 SV=3	1	33	33	33	29	30	31	28	30	29	28	30	29	31	29	32	32	32	31	32	29	30	31	28	30	29	28	30	29	31	29	32	32	32	31	32	29	30	31	28	30	29
P07305	P07305	7	7	7	Histone H1.0;Histone H1.0, N-terminally processed	H1F0	sp|P07305|H10_HUMAN Histone H1.0 OS=Homo sapiens GN=H1F0 PE=1 SV=3	1	7	7	7	6	6	6	7	5	6	6	5	6	6	6	6	6	6	6	5	6	6	6	7	5	6	6	5	6	6	6	6	6	6	6	5	6	6	6	7	5	6
P07311	P07311	1	1	1	Acylphosphatase-1	ACYP1	sp|P07311|ACYP1_HUMAN Acylphosphatase-1 OS=Homo sapiens GN=ACYP1 PE=1 SV=2	1	1	1	1	1	1	1	1	1	1	0	0	1	1	1	1	0	1	1	1	1	1	1	1	1	1	0	0	1	1	1	1	0	1	1	1	1	1	1	1	1	1
P07339	P07339	21	21	21	Cathepsin D;Cathepsin D light chain;Cathepsin D heavy chain	CTSD	sp|P07339|CATD_HUMAN Cathepsin D OS=Homo sapiens GN=CTSD PE=1 SV=1	1	21	21	21	18	19	18	20	18	18	19	19	19	19	19	19	18	19	18	20	18	19	18	20	18	18	19	19	19	19	19	19	18	19	18	20	18	19	18	20	18	18
P07355;A6NMY6	P07355;A6NMY6	31;23	31;23	31;23	Annexin A2;Putative annexin A2-like protein	ANXA2;ANXA2P2	sp|P07355|ANXA2_HUMAN Annexin A2 OS=Homo sapiens GN=ANXA2 PE=1 SV=2;sp|A6NMY6|AXA2L_HUMAN Putative annexin A2-like protein OS=Homo sapiens GN=ANXA2P2 PE=5 SV=2	2	31	31	31	30	27	29	29	28	26	29	29	29	28	28	29	28	28	27	28	30	27	29	29	28	26	29	29	29	28	28	29	28	28	27	28	30	27	29	29	28	26
P07384	P07384	37	37	37	Calpain-1 catalytic subunit	CAPN1	sp|P07384|CAN1_HUMAN Calpain-1 catalytic subunit OS=Homo sapiens GN=CAPN1 PE=1 SV=1	1	37	37	37	31	31	30	29	31	29	29	32	31	31	31	31	29	27	27	25	31	31	30	29	31	29	29	32	31	31	31	31	29	27	27	25	31	31	30	29	31	29
P07437;A6NNZ2	P07437	24;8	6;0	5;0	Tubulin beta chain	TUBB	sp|P07437|TBB5_HUMAN Tubulin beta chain OS=Homo sapiens GN=TUBB PE=1 SV=2	2	24	6	5	23	22	23	23	23	22	22	22	23	21	23	22	22	23	23	23	5	5	5	5	5	5	5	5	6	5	5	5	5	5	6	5	4	4	4	4	4	4
P07602	P07602	26	26	26	Prosaposin;Saposin-A;Saposin-B-Val;Saposin-B;Saposin-C;Saposin-D	PSAP	sp|P07602|SAP_HUMAN Prosaposin OS=Homo sapiens GN=PSAP PE=1 SV=2	1	26	26	26	22	24	22	18	18	20	23	22	22	22	22	22	24	26	23	24	22	24	22	18	18	20	23	22	22	22	22	22	24	26	23	24	22	24	22	18	18	20
P07686	P07686	18	18	18	Beta-hexosaminidase subunit beta;Beta-hexosaminidase subunit beta chain B;Beta-hexosaminidase subunit beta chain A	HEXB	sp|P07686|HEXB_HUMAN Beta-hexosaminidase subunit beta OS=Homo sapiens GN=HEXB PE=1 SV=3	1	18	18	18	14	16	15	17	17	16	16	17	14	16	16	14	14	14	11	16	14	16	15	17	17	16	16	17	14	16	16	14	14	14	11	16	14	16	15	17	17	16
P07711	P07711	6	6	6	Cathepsin L1;Cathepsin L1 heavy chain;Cathepsin L1 light chain	CTSL	sp|P07711|CATL1_HUMAN Cathepsin L1 OS=Homo sapiens GN=CTSL PE=1 SV=2	1	6	6	6	2	2	2	2	2	2	4	4	2	4	2	2	5	5	5	6	2	2	2	2	2	2	4	4	2	4	2	2	5	5	5	6	2	2	2	2	2	2
P07737;CON__P02584	P07737	10;4	10;4	10;4	Profilin-1	PFN1	sp|P07737|PROF1_HUMAN Profilin-1 OS=Homo sapiens GN=PFN1 PE=1 SV=2	2	10	10	10	9	9	9	9	8	9	9	9	9	9	8	8	9	9	9	9	9	9	9	9	8	9	9	9	9	9	8	8	9	9	9	9	9	9	9	9	8	9
P07741	P07741	13	13	13	Adenine phosphoribosyltransferase	APRT	sp|P07741|APT_HUMAN Adenine phosphoribosyltransferase OS=Homo sapiens GN=APRT PE=1 SV=2	1	13	13	13	10	11	11	11	11	10	11	11	10	10	10	12	13	10	11	10	10	11	11	11	11	10	11	11	10	10	10	12	13	10	11	10	10	11	11	11	11	10
P07814	P07814	71	71	70	Bifunctional glutamate/proline--tRNA ligase;Glutamate--tRNA ligase;Proline--tRNA ligase	EPRS	sp|P07814|SYEP_HUMAN Bifunctional glutamate/proline--tRNA ligase OS=Homo sapiens GN=EPRS PE=1 SV=5	1	71	71	70	60	60	61	62	55	54	56	54	60	60	61	57	59	63	61	60	60	60	61	62	55	54	56	54	60	60	61	57	59	63	61	60	60	60	61	61	55	54
P07858	P07858	7	7	7	Cathepsin B;Cathepsin B light chain;Cathepsin B heavy chain	CTSB	sp|P07858|CATB_HUMAN Cathepsin B OS=Homo sapiens GN=CTSB PE=1 SV=3	1	7	7	7	7	7	6	4	7	6	4	5	6	6	5	6	3	5	5	5	7	7	6	4	7	6	4	5	6	6	5	6	3	5	5	5	7	7	6	4	7	6
P07900;Q14568;Q58FG0;Q58FG1	P07900	52;7;6;2	36;2;3;1	36;2;3;1	Heat shock protein HSP 90-alpha	HSP90AA1	sp|P07900|HS90A_HUMAN Heat shock protein HSP 90-alpha OS=Homo sapiens GN=HSP90AA1 PE=1 SV=5	4	52	36	36	50	48	50	49	51	48	48	48	49	48	49	49	47	47	46	49	34	32	34	33	35	32	32	32	33	32	33	33	31	32	30	33	34	32	34	33	35	32
P07910;P0DMR1;O60812;B7ZW38;B2RXH8	P07910;P0DMR1;O60812;B7ZW38;B2RXH8	14;8;8;8;8	14;8;8;8;8	14;8;8;8;8	Heterogeneous nuclear ribonucleoproteins C1/C2;Heterogeneous nuclear ribonucleoprotein C-like 4;Heterogeneous nuclear ribonucleoprotein C-like 1;Heterogeneous nuclear ribonucleoprotein C-like 3;Heterogeneous nuclear ribonucleoprotein C-like 2	HNRNPC;HNRNPCL4;HNRNPCL1;HNRNPCL3;HNRNPCL2	sp|P07910|HNRPC_HUMAN Heterogeneous nuclear ribonucleoproteins C1/C2 OS=Homo sapiens GN=HNRNPC PE=1 SV=4;sp|P0DMR1|HNRC4_HUMAN Heterogeneous nuclear ribonucleoprotein C-like 4 OS=Homo sapiens GN=HNRNPCL4 PE=3 SV=1;sp|O60812|HNRC1_HUMAN Heterogeneous nuclea	5	14	14	14	12	13	12	13	13	13	13	13	13	12	12	13	13	13	13	13	12	13	12	13	13	13	13	13	13	12	12	13	13	13	13	13	12	13	12	13	13	13
P07919	P07919	3	3	3	Cytochrome b-c1 complex subunit 6, mitochondrial	UQCRH	sp|P07919|QCR6_HUMAN Cytochrome b-c1 complex subunit 6, mitochondrial OS=Homo sapiens GN=UQCRH PE=1 SV=2	1	3	3	3	3	3	3	3	3	3	3	3	3	3	3	3	3	3	3	3	3	3	3	3	3	3	3	3	3	3	3	3	3	3	3	3	3	3	3	3	3	3
P07942	P07942	15	15	15	Laminin subunit beta-1	LAMB1	sp|P07942|LAMB1_HUMAN Laminin subunit beta-1 OS=Homo sapiens GN=LAMB1 PE=1 SV=2	1	15	15	15	4	5	5	3	11	12	12	12	2	3	4	3	8	10	6	8	4	5	5	3	11	12	12	12	2	3	4	3	8	10	6	8	4	5	5	3	11	12
P07947;P06241;P07948;P08631;P09769	P07947	17;4;2;2;1	17;4;2;2;1	13;2;0;0;1	Tyrosine-protein kinase Yes	YES1	sp|P07947|YES_HUMAN Tyrosine-protein kinase Yes OS=Homo sapiens GN=YES1 PE=1 SV=3	5	17	17	13	13	11	11	16	12	13	12	10	11	13	13	10	14	12	12	14	13	11	11	16	12	13	12	10	11	13	13	10	14	12	12	14	9	7	7	12	9	10
P07951	P07951	12	4	0	Tropomyosin beta chain	TPM2	sp|P07951|TPM2_HUMAN Tropomyosin beta chain OS=Homo sapiens GN=TPM2 PE=1 SV=1	1	12	4	0	10	10	11	11	10	10	10	10	9	10	11	9	10	10	8	9	2	2	3	3	3	2	2	2	2	2	3	1	2	2	1	1	0	0	0	0	0	0
P07954	P07954	19	19	19	Fumarate hydratase, mitochondrial	FH	sp|P07954|FUMH_HUMAN Fumarate hydratase, mitochondrial OS=Homo sapiens GN=FH PE=1 SV=3	1	19	19	19	15	15	16	18	18	16	16	14	16	15	17	15	14	16	15	16	15	15	16	18	18	16	16	14	16	15	17	15	14	16	15	16	15	15	16	18	18	16
P07992	P07992	1	1	1	DNA excision repair protein ERCC-1	ERCC1	sp|P07992|ERCC1_HUMAN DNA excision repair protein ERCC-1 OS=Homo sapiens GN=ERCC1 PE=1 SV=1	1	1	1	1	1	1	0	1	1	0	1	1	1	1	1	1	1	1	1	1	1	1	0	1	1	0	1	1	1	1	1	1	1	1	1	1	1	1	0	1	1	0
P07996	P07996	20	20	5	Thrombospondin-1	THBS1	sp|P07996|TSP1_HUMAN Thrombospondin-1 OS=Homo sapiens GN=THBS1 PE=1 SV=2	1	20	20	5	14	12	9	8	7	9	9	6	11	11	14	7	15	16	18	15	14	12	9	8	7	9	9	6	11	11	14	7	15	16	18	15	4	2	2	2	2	2
P08047	P08047	4	4	4	Transcription factor Sp1	SP1	sp|P08047|SP1_HUMAN Transcription factor Sp1 OS=Homo sapiens GN=SP1 PE=1 SV=3	1	4	4	4	4	4	4	3	4	4	4	4	4	3	3	4	4	4	4	4	4	4	4	3	4	4	4	4	4	3	3	4	4	4	4	4	4	4	4	3	4	4
P08069;P06213;P14616	P08069	19;2;1	19;2;1	19;2;1	Insulin-like growth factor 1 receptor;Insulin-like growth factor 1 receptor alpha chain;Insulin-like growth factor 1 receptor beta chain	IGF1R	sp|P08069|IGF1R_HUMAN Insulin-like growth factor 1 receptor OS=Homo sapiens GN=IGF1R PE=1 SV=1	3	19	19	19	14	12	14	13	16	14	13	15	11	12	13	11	8	11	9	13	14	12	14	13	16	14	13	15	11	12	13	11	8	11	9	13	14	12	14	13	16	14
P08133	P08133	47	47	47	Annexin A6	ANXA6	sp|P08133|ANXA6_HUMAN Annexin A6 OS=Homo sapiens GN=ANXA6 PE=1 SV=3	1	47	47	47	44	43	45	44	44	41	42	42	42	45	44	44	42	42	41	45	44	43	45	44	44	41	42	42	42	45	44	44	42	42	41	45	44	43	45	44	44	41
P08134	P08134	10	1	1	Rho-related GTP-binding protein RhoC	RHOC	sp|P08134|RHOC_HUMAN Rho-related GTP-binding protein RhoC OS=Homo sapiens GN=RHOC PE=1 SV=1	1	10	1	1	9	9	10	10	10	9	10	10	9	10	9	8	10	10	10	10	1	1	1	1	1	1	1	1	1	1	1	1	1	1	1	1	1	1	1	1	1	1
P08174	P08174	4	4	4	Complement decay-accelerating factor	CD55	sp|P08174|DAF_HUMAN Complement decay-accelerating factor OS=Homo sapiens GN=CD55 PE=1 SV=4	1	4	4	4	1	4	2	3	2	3	3	3	3	3	3	2	4	3	4	4	1	4	2	3	2	3	3	3	3	3	3	2	4	3	4	4	1	4	2	3	2	3
P08195	P08195	33	33	33	4F2 cell-surface antigen heavy chain	SLC3A2	sp|P08195|4F2_HUMAN 4F2 cell-surface antigen heavy chain OS=Homo sapiens GN=SLC3A2 PE=1 SV=3	1	33	33	33	32	32	31	31	32	30	31	32	32	32	31	31	32	32	31	32	32	32	31	31	32	30	31	32	32	32	31	31	32	32	31	32	32	32	31	31	32	30
P08237	P08237	23	20	20	ATP-dependent 6-phosphofructokinase, muscle type	PFKM	sp|P08237|PFKAM_HUMAN ATP-dependent 6-phosphofructokinase, muscle type OS=Homo sapiens GN=PFKM PE=1 SV=2	1	23	20	20	20	21	17	19	20	18	18	18	20	17	17	19	18	18	19	17	17	18	14	17	17	15	15	15	17	14	15	16	15	15	16	14	17	18	14	17	17	15
P08238;Q58FF7	P08238	58;21	56;21	33;9	Heat shock protein HSP 90-beta	HSP90AB1	sp|P08238|HS90B_HUMAN Heat shock protein HSP 90-beta OS=Homo sapiens GN=HSP90AB1 PE=1 SV=4	2	58	56	33	51	52	51	53	53	49	51	52	50	52	52	51	52	47	50	51	49	50	49	51	51	47	49	50	48	50	50	49	50	45	48	49	29	30	29	28	31	27
P08240	P08240	17	17	17	Signal recognition particle receptor subunit alpha	SRPR	sp|P08240|SRPRA_HUMAN Signal recognition particle receptor subunit alpha OS=Homo sapiens GN=SRPRA PE=1 SV=2	1	17	17	17	13	13	15	13	15	12	14	14	11	12	14	11	16	16	14	16	13	13	15	13	15	12	14	14	11	12	14	11	16	16	14	16	13	13	15	13	15	12
P08243	P08243	29	29	29	Asparagine synthetase [glutamine-hydrolyzing]	ASNS	sp|P08243|ASNS_HUMAN Asparagine synthetase [glutamine-hydrolyzing] OS=Homo sapiens GN=ASNS PE=1 SV=4	1	29	29	29	17	19	20	16	9	8	10	10	18	22	16	17	25	25	23	29	17	19	20	16	9	8	10	10	18	22	16	17	25	25	23	29	17	19	20	16	9	8
P08397	P08397	13	13	13	Porphobilinogen deaminase	HMBS	sp|P08397|HEM3_HUMAN Porphobilinogen deaminase OS=Homo sapiens GN=HMBS PE=1 SV=2	1	13	13	13	11	9	10	10	9	8	9	12	8	11	11	10	11	12	10	12	11	9	10	10	9	8	9	12	8	11	11	10	11	12	10	12	11	9	10	10	9	8
P08559;P29803	P08559	23;3	23;3	23;3	Pyruvate dehydrogenase E1 component subunit alpha, somatic form, mitochondrial	PDHA1	sp|P08559|ODPA_HUMAN Pyruvate dehydrogenase E1 component subunit alpha, somatic form, mitochondrial OS=Homo sapiens GN=PDHA1 PE=1 SV=3	2	23	23	23	19	19	17	23	19	19	18	20	17	20	19	18	19	19	16	18	19	19	17	23	19	19	18	20	17	20	19	18	19	19	16	18	19	19	17	23	19	19
P08567	P08567	1	1	1	Pleckstrin	PLEK	sp|P08567|PLEK_HUMAN Pleckstrin OS=Homo sapiens GN=PLEK PE=1 SV=3	1	1	1	1	1	1	1	1	1	1	1	1	1	1	1	1	1	1	1	1	1	1	1	1	1	1	1	1	1	1	1	1	1	1	1	1	1	1	1	1	1	1
P08574	P08574	9	9	9	Cytochrome c1, heme protein, mitochondrial	CYC1	sp|P08574|CY1_HUMAN Cytochrome c1, heme protein, mitochondrial OS=Homo sapiens GN=CYC1 PE=1 SV=3	1	9	9	9	9	9	8	8	9	9	8	8	7	8	9	8	9	9	8	8	9	9	8	8	9	9	8	8	7	8	9	8	9	9	8	8	9	9	8	8	9	9
P08579	P08579	6	4	4	U2 small nuclear ribonucleoprotein B	SNRPB2	sp|P08579|RU2B_HUMAN U2 small nuclear ribonucleoprotein B OS=Homo sapiens GN=SNRPB2 PE=1 SV=1	1	6	4	4	5	5	5	5	5	5	5	6	5	5	4	5	4	5	5	5	3	3	3	3	3	3	3	4	3	3	2	3	2	3	3	3	3	3	3	3	3	3
P08621	P08621	14	14	14	U1 small nuclear ribonucleoprotein 70 kDa	SNRNP70	sp|P08621|RU17_HUMAN U1 small nuclear ribonucleoprotein 70 kDa OS=Homo sapiens GN=SNRNP70 PE=1 SV=2	1	14	14	14	11	11	13	10	13	11	11	11	12	11	12	11	12	12	11	13	11	11	13	10	13	11	11	11	12	11	12	11	12	12	11	13	11	11	13	10	13	11
P08651	P08651	8	8	6	Nuclear factor 1 C-type	NFIC	sp|P08651|NFIC_HUMAN Nuclear factor 1 C-type OS=Homo sapiens GN=NFIC PE=1 SV=2	1	8	8	6	4	3	1	3	8	4	5	2	5	3	2	5	5	3	3	7	4	3	1	3	8	4	5	2	5	3	2	5	5	3	3	7	2	2	1	2	6	3
P08708	P08708	8	8	8	40S ribosomal protein S17	RPS17	sp|P08708|RS17_HUMAN 40S ribosomal protein S17 OS=Homo sapiens GN=RPS17 PE=1 SV=2	1	8	8	8	6	6	7	7	8	6	6	6	6	6	7	6	6	6	7	6	6	6	7	7	8	6	6	6	6	6	7	6	6	6	7	6	6	6	7	7	8	6
P08754;P11488;P09471;A8MTJ3	P08754	17;2;2;2	17;2;2;2	11;0;0;0	Guanine nucleotide-binding protein G(k) subunit alpha	GNAI3	sp|P08754|GNAI3_HUMAN Guanine nucleotide-binding protein G(k) subunit alpha OS=Homo sapiens GN=GNAI3 PE=1 SV=3	4	17	17	11	15	15	16	14	16	16	17	16	15	15	15	16	15	15	15	16	15	15	16	14	16	16	17	16	15	15	15	16	15	15	15	16	10	11	10	10	11	10
P08758	P08758	21	21	21	Annexin A5	ANXA5	sp|P08758|ANXA5_HUMAN Annexin A5 OS=Homo sapiens GN=ANXA5 PE=1 SV=2	1	21	21	21	19	17	21	20	19	19	17	18	18	18	18	19	20	18	19	18	19	17	21	20	19	19	17	18	18	18	18	19	20	18	19	18	19	17	21	20	19	19
P08865	P08865	18	18	18	40S ribosomal protein SA	RPSA	sp|P08865|RSSA_HUMAN 40S ribosomal protein SA OS=Homo sapiens GN=RPSA PE=1 SV=4	1	18	18	18	17	16	16	17	15	16	16	17	16	16	16	14	17	16	16	16	17	16	16	17	15	16	16	17	16	16	16	14	17	16	16	16	17	16	16	17	15	16
P08962	P08962	2	2	2	CD63 antigen	CD63	sp|P08962|CD63_HUMAN CD63 antigen OS=Homo sapiens GN=CD63 PE=1 SV=2	1	2	2	2	0	0	0	1	0	0	0	0	1	0	0	0	1	1	0	0	0	0	0	1	0	0	0	0	1	0	0	0	1	1	0	0	0	0	0	1	0	0
P09001	P09001	11	11	11	39S ribosomal protein L3, mitochondrial	MRPL3	sp|P09001|RM03_HUMAN 39S ribosomal protein L3, mitochondrial OS=Homo sapiens GN=MRPL3 PE=1 SV=1	1	11	11	11	9	10	10	8	8	11	10	9	9	11	10	10	9	10	8	9	9	10	10	8	8	11	10	9	9	11	10	10	9	10	8	9	9	10	10	8	8	11
P09012	P09012	8	8	6	U1 small nuclear ribonucleoprotein A	SNRPA	sp|P09012|SNRPA_HUMAN U1 small nuclear ribonucleoprotein A OS=Homo sapiens GN=SNRPA PE=1 SV=3	1	8	8	6	7	5	7	6	7	7	6	7	6	7	6	7	6	7	6	8	7	5	7	6	7	7	6	7	6	7	6	7	6	7	6	8	5	3	5	4	5	5
P09104	P09104	9	6	5	Gamma-enolase	ENO2	sp|P09104|ENOG_HUMAN Gamma-enolase OS=Homo sapiens GN=ENO2 PE=1 SV=3	1	9	6	5	6	5	6	6	6	6	5	5	6	7	6	6	6	9	5	8	3	2	3	3	3	3	2	2	3	4	3	3	3	6	3	5	2	2	2	3	3	3
P09110	P09110	16	16	16	3-ketoacyl-CoA thiolase, peroxisomal	ACAA1	sp|P09110|THIK_HUMAN 3-ketoacyl-CoA thiolase, peroxisomal OS=Homo sapiens GN=ACAA1 PE=1 SV=2	1	16	16	16	12	14	14	13	14	14	13	14	14	14	14	14	13	13	13	13	12	14	14	13	14	14	13	14	14	14	14	14	13	13	13	13	12	14	14	13	14	14
P09132	P09132	4	4	4	Signal recognition particle 19 kDa protein	SRP19	sp|P09132|SRP19_HUMAN Signal recognition particle 19 kDa protein OS=Homo sapiens GN=SRP19 PE=1 SV=3	1	4	4	4	3	2	3	3	2	3	3	3	2	4	3	4	2	3	2	2	3	2	3	3	2	3	3	3	2	4	3	4	2	3	2	2	3	2	3	3	2	3
P09234	P09234	3	3	3	U1 small nuclear ribonucleoprotein C	SNRPC	sp|P09234|RU1C_HUMAN U1 small nuclear ribonucleoprotein C OS=Homo sapiens GN=SNRPC PE=1 SV=1	1	3	3	3	2	2	2	3	3	3	3	3	3	3	2	2	2	3	2	2	2	2	2	3	3	3	3	3	3	3	2	2	2	3	2	2	2	2	2	3	3	3
P09382	P09382	7	7	7	Galectin-1	LGALS1	sp|P09382|LEG1_HUMAN Galectin-1 OS=Homo sapiens GN=LGALS1 PE=1 SV=2	1	7	7	7	6	6	6	6	7	7	7	7	7	6	6	6	6	6	7	7	6	6	6	6	7	7	7	7	7	6	6	6	6	6	7	7	6	6	6	6	7	7
P09417	P09417	7	7	7	Dihydropteridine reductase	QDPR	sp|P09417|DHPR_HUMAN Dihydropteridine reductase OS=Homo sapiens GN=QDPR PE=1 SV=2	1	7	7	7	5	6	5	5	4	4	3	6	5	5	4	4	4	5	6	2	5	6	5	5	4	4	3	6	5	5	4	4	4	5	6	2	5	6	5	5	4	4
P09429;B2RPK0	P09429	15;6	15;6	13;5	High mobility group protein B1	HMGB1	sp|P09429|HMGB1_HUMAN High mobility group protein B1 OS=Homo sapiens GN=HMGB1 PE=1 SV=3	2	15	15	13	14	12	13	14	14	15	14	15	13	14	13	14	15	13	14	15	14	12	13	14	14	15	14	15	13	14	13	14	15	13	14	15	12	10	11	12	12	13
P09467	P09467	18	18	17	Fructose-1,6-bisphosphatase 1	FBP1	sp|P09467|F16P1_HUMAN Fructose-1,6-bisphosphatase 1 OS=Homo sapiens GN=FBP1 PE=1 SV=5	1	18	18	17	18	17	17	17	17	16	18	18	18	18	18	18	18	16	15	17	18	17	17	17	17	16	18	18	18	18	18	18	18	16	15	17	17	16	16	16	16	15
P09493	P09493	12	6	6	Tropomyosin alpha-1 chain	TPM1	sp|P09493|TPM1_HUMAN Tropomyosin alpha-1 chain OS=Homo sapiens GN=TPM1 PE=1 SV=2	1	12	6	6	9	10	9	10	10	10	11	10	10	8	11	10	10	8	8	10	5	5	5	5	5	6	6	6	6	4	5	6	6	4	5	5	5	5	5	5	5	6
P09496	P09496	7	7	7	Clathrin light chain A	CLTA	sp|P09496|CLCA_HUMAN Clathrin light chain A OS=Homo sapiens GN=CLTA PE=1 SV=1	1	7	7	7	7	7	7	7	7	7	7	7	7	7	7	7	7	7	7	7	7	7	7	7	7	7	7	7	7	7	7	7	7	7	7	7	7	7	7	7	7	7
P09497	P09497	10	10	10	Clathrin light chain B	CLTB	sp|P09497|CLCB_HUMAN Clathrin light chain B OS=Homo sapiens GN=CLTB PE=1 SV=1	1	10	10	10	10	9	9	10	10	8	9	8	9	10	10	10	9	9	8	9	10	9	9	10	10	8	9	8	9	10	10	10	9	9	8	9	10	9	9	10	10	8
P09525	P09525	22	22	22	Annexin A4	ANXA4	sp|P09525|ANXA4_HUMAN Annexin A4 OS=Homo sapiens GN=ANXA4 PE=1 SV=4	1	22	22	22	20	20	19	22	22	19	19	20	18	21	22	19	20	20	20	22	20	20	19	22	22	19	19	20	18	21	22	19	20	20	20	22	20	20	19	22	22	19
P09543	P09543	17	17	17	2,3-cyclic-nucleotide 3-phosphodiesterase	CNP	sp|P09543|CN37_HUMAN 2,3-cyclic-nucleotide 3-phosphodiesterase OS=Homo sapiens GN=CNP PE=1 SV=2	1	17	17	17	12	12	15	14	13	11	13	15	14	14	16	13	13	14	12	15	12	12	15	14	13	11	13	15	14	14	16	13	13	14	12	15	12	12	15	14	13	11
P09601	P09601	7	7	7	Heme oxygenase 1	HMOX1	sp|P09601|HMOX1_HUMAN Heme oxygenase 1 OS=Homo sapiens GN=HMOX1 PE=1 SV=1	1	7	7	7	5	5	7	5	2	3	2	3	5	5	5	5	6	6	6	7	5	5	7	5	2	3	2	3	5	5	5	5	6	6	6	7	5	5	7	5	2	3
P09622	P09622	21	21	21	Dihydrolipoyl dehydrogenase, mitochondrial	DLD	sp|P09622|DLDH_HUMAN Dihydrolipoyl dehydrogenase, mitochondrial OS=Homo sapiens GN=DLD PE=1 SV=2	1	21	21	21	18	20	21	18	21	20	19	20	19	18	19	18	18	20	19	18	18	20	21	18	21	20	19	20	19	18	19	18	18	20	19	18	18	20	21	18	21	20
P09651;Q32P51	P09651;Q32P51	22;15	22;15	22;15	Heterogeneous nuclear ribonucleoprotein A1;Heterogeneous nuclear ribonucleoprotein A1, N-terminally processed;Heterogeneous nuclear ribonucleoprotein A1-like 2	HNRNPA1;HNRNPA1L2	sp|P09651|ROA1_HUMAN Heterogeneous nuclear ribonucleoprotein A1 OS=Homo sapiens GN=HNRNPA1 PE=1 SV=5;sp|Q32P51|RA1L2_HUMAN Heterogeneous nuclear ribonucleoprotein A1-like 2 OS=Homo sapiens GN=HNRNPA1L2 PE=2 SV=2	2	22	22	22	21	21	20	21	22	22	22	21	21	20	21	21	20	21	20	20	21	21	20	21	22	22	22	21	21	20	21	21	20	21	20	20	21	21	20	21	22	22
P09661	P09661	12	12	12	U2 small nuclear ribonucleoprotein A	SNRPA1	sp|P09661|RU2A_HUMAN U2 small nuclear ribonucleoprotein A OS=Homo sapiens GN=SNRPA1 PE=1 SV=2	1	12	12	12	12	10	12	12	12	10	10	10	10	12	11	9	10	10	10	11	12	10	12	12	12	10	10	10	10	12	11	9	10	10	10	11	12	10	12	12	12	10
P09669	P09669	7	7	7	Cytochrome c oxidase subunit 6C	COX6C	sp|P09669|COX6C_HUMAN Cytochrome c oxidase subunit 6C OS=Homo sapiens GN=COX6C PE=1 SV=2	1	7	7	7	6	5	6	6	6	6	6	6	5	6	4	6	5	5	5	5	6	5	6	6	6	6	6	6	5	6	4	6	5	5	5	5	6	5	6	6	6	6
P09758	P09758	11	11	11	Tumor-associated calcium signal transducer 2	TACSTD2	sp|P09758|TACD2_HUMAN Tumor-associated calcium signal transducer 2 OS=Homo sapiens GN=TACSTD2 PE=1 SV=3	1	11	11	11	10	10	10	9	10	9	10	10	10	10	10	10	8	9	8	10	10	10	10	9	10	9	10	10	10	10	10	10	8	9	8	10	10	10	10	9	10	9
P09874	P09874	42	42	42	Poly [ADP-ribose] polymerase 1	PARP1	sp|P09874|PARP1_HUMAN Poly [ADP-ribose] polymerase 1 OS=Homo sapiens GN=PARP1 PE=1 SV=4	1	42	42	42	38	36	37	35	36	39	39	39	35	36	36	38	40	39	36	39	38	36	37	35	36	39	39	39	35	36	36	38	40	39	36	39	38	36	37	35	36	39
P09960	P09960	32	32	32	Leukotriene A-4 hydrolase	LTA4H	sp|P09960|LKHA4_HUMAN Leukotriene A-4 hydrolase OS=Homo sapiens GN=LTA4H PE=1 SV=2	1	32	32	32	29	28	29	28	26	28	28	28	31	31	31	29	29	30	26	27	29	28	29	28	26	28	28	28	31	31	31	29	29	30	26	27	29	28	29	28	26	28
P09972	P09972	15	11	11	Fructose-bisphosphate aldolase C	ALDOC	sp|P09972|ALDOC_HUMAN Fructose-bisphosphate aldolase C OS=Homo sapiens GN=ALDOC PE=1 SV=2	1	15	11	11	9	12	10	12	11	10	9	8	9	12	10	9	10	10	8	9	7	10	8	9	9	8	7	6	7	9	8	7	8	8	5	7	7	10	8	9	9	8
P0C024	P0C024	2	2	2	Peroxisomal coenzyme A diphosphatase NUDT7	NUDT7	sp|P0C024|NUDT7_HUMAN Peroxisomal coenzyme A diphosphatase NUDT7 OS=Homo sapiens GN=NUDT7 PE=2 SV=1	1	2	2	2	1	1	0	0	0	1	0	0	0	0	0	0	0	0	0	1	1	1	0	0	0	1	0	0	0	0	0	0	0	0	0	1	1	1	0	0	0	1
Q71UI9;P0C0S5	Q71UI9;P0C0S5	6;6	4;4	4;4	Histone H2A.V;Histone H2A.Z	H2AFV;H2AFZ	sp|Q71UI9|H2AV_HUMAN Histone H2A.V OS=Homo sapiens GN=H2AFV PE=1 SV=3;sp|P0C0S5|H2AZ_HUMAN Histone H2A.Z OS=Homo sapiens GN=H2AFZ PE=1 SV=2	2	6	4	4	6	6	6	6	6	6	6	6	6	6	6	6	5	6	6	6	4	4	4	4	4	4	4	4	4	4	4	4	3	4	4	4	4	4	4	4	4	4
P0C7P0	P0C7P0	3	3	3	CDGSH iron-sulfur domain-containing protein 3, mitochondrial	CISD3	sp|P0C7P0|CISD3_HUMAN CDGSH iron-sulfur domain-containing protein 3, mitochondrial OS=Homo sapiens GN=CISD3 PE=1 SV=1	1	3	3	3	2	2	2	3	3	2	2	2	2	2	3	2	3	2	1	3	2	2	2	3	3	2	2	2	2	2	3	2	3	2	1	3	2	2	2	3	3	2
P0C7U3	P0C7U3	1	1	1	Probable palmitoyltransferase ZDHHC11B	ZDHHC11B	sp|P0C7U3|ZH11B_HUMAN Probable palmitoyltransferase ZDHHC11B OS=Homo sapiens GN=ZDHHC11B PE=3 SV=1	1	1	1	1	0	0	1	1	0	0	0	0	0	0	0	0	0	0	0	0	0	0	1	1	0	0	0	0	0	0	0	0	0	0	0	0	0	0	1	1	0	0
P0DI82;P0DI81	P0DI82;P0DI81	1;1	1;1	1;1	Trafficking protein particle complex subunit 2B;Trafficking protein particle complex subunit 2	TRAPPC2B;TRAPPC2	sp|P0DI82|TPC2B_HUMAN Trafficking protein particle complex subunit 2B OS=Homo sapiens GN=TRAPPC2B PE=1 SV=1;sp|P0DI81|TPC2A_HUMAN Trafficking protein particle complex subunit 2 OS=Homo sapiens GN=TRAPPC2 PE=1 SV=1	2	1	1	1	1	1	1	0	1	1	0	1	1	1	0	1	1	1	0	1	1	1	1	0	1	1	0	1	1	1	0	1	1	1	0	1	1	1	1	0	1	1
P0DJ93	P0DJ93	1	1	1	Small integral membrane protein 13	SMIM13	sp|P0DJ93|SIM13_HUMAN Small integral membrane protein 13 OS=Homo sapiens GN=SMIM13 PE=3 SV=1	1	1	1	1	1	0	0	0	0	1	1	1	0	0	1	0	1	1	1	1	1	0	0	0	0	1	1	1	0	0	1	0	1	1	1	1	1	0	0	0	0	1
P0DMN0;P0DMM9	P0DMN0;P0DMM9	6;6	3;3	3;3	Sulfotransferase 1A4;Sulfotransferase 1A3	SULT1A4;SULT1A3	sp|P0DMN0|ST1A4_HUMAN Sulfotransferase 1A4 OS=Homo sapiens GN=SULT1A4 PE=1 SV=1;sp|P0DMM9|ST1A3_HUMAN Sulfotransferase 1A3 OS=Homo sapiens GN=SULT1A3 PE=1 SV=1	2	6	3	3	3	5	2	2	1	4	1	2	4	4	5	5	4	3	4	4	3	3	2	1	1	2	1	1	3	2	2	3	3	2	2	3	3	3	2	1	1	2
P0DMV9;P0DMV8	P0DMV9;P0DMV8	38;38	36;36	22;22	Heat shock 70 kDa protein 1B;Heat shock 70 kDa protein 1A	HSPA1B;HSPA1A	sp|P0DMV9|HS71B_HUMAN Heat shock 70 kDa protein 1B OS=Homo sapiens GN=HSPA1B PE=1 SV=1;sp|P0DMV8|HS71A_HUMAN Heat shock 70 kDa protein 1A OS=Homo sapiens GN=HSPA1A PE=1 SV=1	2	38	36	22	32	31	34	35	33	30	32	32	32	32	35	31	32	34	32	32	30	29	32	33	31	28	30	30	30	30	33	29	30	32	30	30	19	19	21	21	20	19
P0DN76;Q01081;Q8WU68	P0DN76;Q01081	9;9;4	9;9;4	9;9;4	Splicing factor U2AF 35 kDa subunit	U2AF1	sp|P0DN76|U2AF5_HUMAN Splicing factor U2AF 35 kDa subunit-like protein OS=Homo sapiens GN=U2AF1L5 PE=1 SV=1;sp|Q01081|U2AF1_HUMAN Splicing factor U2AF 35 kDa subunit OS=Homo sapiens GN=U2AF1 PE=1 SV=3	3	9	9	9	7	8	7	8	9	8	8	8	7	7	7	8	8	9	8	8	7	8	7	8	9	8	8	8	7	7	7	8	8	9	8	8	7	8	7	8	9	8
P0DN79;P35520	P0DN79;P35520	15;15	15;15	15;15	Cystathionine beta-synthase	CBS	sp|P0DN79|CBSL_HUMAN Cystathionine beta-synthase-like protein OS=Homo sapiens GN=CBSL PE=1 SV=1;sp|P35520|CBS_HUMAN Cystathionine beta-synthase OS=Homo sapiens GN=CBS PE=1 SV=2	2	15	15	15	11	10	13	13	13	13	11	11	10	11	9	10	10	10	11	12	11	10	13	13	13	13	11	11	10	11	9	10	10	10	11	12	11	10	13	13	13	13
P0DP25;P0DP24;P0DP23;P27482;P02585	P0DP25;P0DP24;P0DP23	11;11;11;2;1	11;11;11;2;1	11;11;11;2;1			sp|P0DP25|CALM3_HUMAN Calmodulin-3 OS=Homo sapiens GN=CALM3 PE=1 SV=1;sp|P0DP24|CALM2_HUMAN Calmodulin-2 OS=Homo sapiens GN=CALM2 PE=1 SV=1;sp|P0DP23|CALM1_HUMAN Calmodulin-1 OS=Homo sapiens GN=CALM1 PE=1 SV=1	5	11	11	11	11	10	11	11	11	10	11	10	10	11	11	10	11	11	10	11	11	10	11	11	11	10	11	10	10	11	11	10	11	11	10	11	11	10	11	11	11	10
P10075;Q96NG5;Q15937;Q96PQ6;P51508;Q9Y473;P51814	P10075	4;1;1;1;1;1;1	3;0;0;0;0;0;0	3;0;0;0;0;0;0	Zinc finger protein GLI4	GLI4	sp|P10075|GLI4_HUMAN Zinc finger protein GLI4 OS=Homo sapiens GN=GLI4 PE=1 SV=2	7	4	3	3	3	3	2	2	4	4	3	4	4	2	1	3	3	3	2	4	2	2	1	1	3	3	2	3	3	1	0	2	2	2	1	3	2	2	1	1	3	3
P10155	P10155	22	22	22	60 kDa SS-A/Ro ribonucleoprotein	TROVE2	sp|P10155|RO60_HUMAN 60 kDa SS-A/Ro ribonucleoprotein OS=Homo sapiens GN=TROVE2 PE=1 SV=2	1	22	22	22	15	17	15	15	16	18	16	16	17	16	15	16	18	13	13	18	15	17	15	15	16	18	16	16	17	16	15	16	18	13	13	18	15	17	15	15	16	18
P10176	P10176	1	1	1	Cytochrome c oxidase subunit 8A, mitochondrial	COX8A	sp|P10176|COX8A_HUMAN Cytochrome c oxidase subunit 8A, mitochondrial OS=Homo sapiens GN=COX8A PE=1 SV=2	1	1	1	1	1	1	1	1	1	1	1	1	0	1	1	1	1	1	1	1	1	1	1	1	1	1	1	1	0	1	1	1	1	1	1	1	1	1	1	1	1	1
P10253	P10253	24	24	24	Lysosomal alpha-glucosidase;76 kDa lysosomal alpha-glucosidase;70 kDa lysosomal alpha-glucosidase	GAA	sp|P10253|LYAG_HUMAN Lysosomal alpha-glucosidase OS=Homo sapiens GN=GAA PE=1 SV=4	1	24	24	24	16	18	18	19	21	19	19	16	21	20	18	16	19	18	15	18	16	18	18	19	21	19	19	16	21	20	18	16	19	18	15	18	16	18	18	19	21	19
P10276;P10826	P10276;P10826	2;1	2;1	2;1	Retinoic acid receptor alpha;Retinoic acid receptor beta	RARA;RARB	sp|P10276|RARA_HUMAN Retinoic acid receptor alpha OS=Homo sapiens GN=RARA PE=1 SV=2;sp|P10826|RARB_HUMAN Retinoic acid receptor beta OS=Homo sapiens GN=RARB PE=1 SV=2	2	2	2	2	1	0	1	1	0	2	2	2	1	1	1	1	0	0	0	0	1	0	1	1	0	2	2	2	1	1	1	1	0	0	0	0	1	0	1	1	0	2
P10301	P10301	7	7	5	Ras-related protein R-Ras	RRAS	sp|P10301|RRAS_HUMAN Ras-related protein R-Ras OS=Homo sapiens GN=RRAS PE=1 SV=1	1	7	7	5	7	7	7	6	7	7	6	7	7	7	7	6	6	6	6	7	7	7	7	6	7	7	6	7	7	7	7	6	6	6	6	7	5	5	5	5	5	5
P10321	P10321	5	1	1	HLA class I histocompatibility antigen, Cw-7 alpha chain	HLA-C	sp|P10321|1C07_HUMAN HLA class I histocompatibility antigen, Cw-7 alpha chain OS=Homo sapiens GN=HLA-C PE=1 SV=3	1	5	1	1	4	5	5	5	5	2	4	2	3	4	5	4	4	5	5	4	1	1	1	1	1	1	1	1	1	1	1	1	1	1	1	1	1	1	1	1	1	1
P10398;P15056	P10398	6;2	6;2	4;0	Serine/threonine-protein kinase A-Raf	ARAF	sp|P10398|ARAF_HUMAN Serine/threonine-protein kinase A-Raf OS=Homo sapiens GN=ARAF PE=1 SV=2	2	6	6	4	4	2	1	2	3	2	3	2	4	4	3	3	1	2	1	2	4	2	1	2	3	2	3	2	4	4	3	3	1	2	1	2	2	1	1	1	1	1
P10412	P10412	9	3	3	Histone H1.4	HIST1H1E	sp|P10412|H14_HUMAN Histone H1.4 OS=Homo sapiens GN=HIST1H1E PE=1 SV=2	1	9	3	3	7	9	9	8	9	8	8	9	8	8	9	8	9	9	8	8	2	3	3	3	3	2	2	3	2	2	3	2	3	3	2	2	2	3	3	3	3	2
P10415	P10415	3	3	3	Apoptosis regulator Bcl-2	BCL2	sp|P10415|BCL2_HUMAN Apoptosis regulator Bcl-2 OS=Homo sapiens GN=BCL2 PE=1 SV=2	1	3	3	3	2	2	2	1	2	1	1	2	1	2	2	3	2	2	2	2	2	2	2	1	2	1	1	2	1	2	2	3	2	2	2	2	2	2	2	1	2	1
P10515	P10515	17	17	17	Dihydrolipoyllysine-residue acetyltransferase component of pyruvate dehydrogenase complex, mitochondrial	DLAT	sp|P10515|ODP2_HUMAN Dihydrolipoyllysine-residue acetyltransferase component of pyruvate dehydrogenase complex, mitochondrial OS=Homo sapiens GN=DLAT PE=1 SV=3	1	17	17	17	14	17	17	17	16	15	14	14	15	17	16	15	15	15	13	14	14	17	17	17	16	15	14	14	15	17	16	15	15	15	13	14	14	17	17	17	16	15
P10586;P23468;Q13332	P10586	56;7;5	56;7;5	56;7;5	Receptor-type tyrosine-protein phosphatase F	PTPRF	sp|P10586|PTPRF_HUMAN Receptor-type tyrosine-protein phosphatase F OS=Homo sapiens GN=PTPRF PE=1 SV=2	3	56	56	56	43	40	40	37	50	42	43	41	39	41	39	42	42	44	40	45	43	40	40	37	50	42	43	41	39	41	39	42	42	44	40	45	43	40	40	37	50	42
P10588	P10588	4	4	3	Nuclear receptor subfamily 2 group F member 6	NR2F6	sp|P10588|NR2F6_HUMAN Nuclear receptor subfamily 2 group F member 6 OS=Homo sapiens GN=NR2F6 PE=1 SV=2	1	4	4	3	3	1	1	1	3	0	3	1	0	2	1	1	0	0	0	1	3	1	1	1	3	0	3	1	0	2	1	1	0	0	0	1	2	0	1	1	2	0
P10599	P10599	7	7	7	Thioredoxin	TXN	sp|P10599|THIO_HUMAN Thioredoxin OS=Homo sapiens GN=TXN PE=1 SV=3	1	7	7	7	7	7	6	6	7	6	6	6	6	6	6	6	6	6	6	6	7	7	6	6	7	6	6	6	6	6	6	6	6	6	6	6	7	7	6	6	7	6
P10606	P10606	10	10	10	Cytochrome c oxidase subunit 5B, mitochondrial	COX5B	sp|P10606|COX5B_HUMAN Cytochrome c oxidase subunit 5B, mitochondrial OS=Homo sapiens GN=COX5B PE=1 SV=2	1	10	10	10	10	9	10	9	10	10	10	10	10	10	9	10	10	9	9	10	10	9	10	9	10	10	10	10	10	10	9	10	10	9	9	10	10	9	10	9	10	10
P10619	P10619	13	13	13	Lysosomal protective protein;Lysosomal protective protein 32 kDa chain;Lysosomal protective protein 20 kDa chain	CTSA	sp|P10619|PPGB_HUMAN Lysosomal protective protein OS=Homo sapiens GN=CTSA PE=1 SV=2	1	13	13	13	9	9	9	9	9	10	9	9	7	7	11	9	10	10	8	11	9	9	9	9	9	10	9	9	7	7	11	9	10	10	8	11	9	9	9	9	9	10
P10620	P10620	5	5	5	Microsomal glutathione S-transferase 1	MGST1	sp|P10620|MGST1_HUMAN Microsomal glutathione S-transferase 1 OS=Homo sapiens GN=MGST1 PE=1 SV=1	1	5	5	5	5	5	5	5	5	5	5	5	5	5	5	5	5	5	5	5	5	5	5	5	5	5	5	5	5	5	5	5	5	5	5	5	5	5	5	5	5	5
P10632	P10632	1	1	1	Cytochrome P450 2C8	CYP2C8	sp|P10632|CP2C8_HUMAN Cytochrome P450 2C8 OS=Homo sapiens GN=CYP2C8 PE=1 SV=2	1	1	1	1	0	0	0	0	0	0	0	0	0	0	0	0	0	1	0	0	0	0	0	0	0	0	0	0	0	0	0	0	0	1	0	0	0	0	0	0	0	0
P10636	P10636	7	7	7	Microtubule-associated protein tau	MAPT	sp|P10636|TAU_HUMAN Microtubule-associated protein tau OS=Homo sapiens GN=MAPT PE=1 SV=5	1	7	7	7	4	2	3	5	3	3	3	4	5	3	4	3	1	2	3	1	4	2	3	5	3	3	3	4	5	3	4	3	1	2	3	1	4	2	3	5	3	3
P10644	P10644	10	10	10	cAMP-dependent protein kinase type I-alpha regulatory subunit;cAMP-dependent protein kinase type I-alpha regulatory subunit, N-terminally processed	PRKAR1A	sp|P10644|KAP0_HUMAN cAMP-dependent protein kinase type I-alpha regulatory subunit OS=Homo sapiens GN=PRKAR1A PE=1 SV=1	1	10	10	10	9	9	9	9	9	9	9	8	9	9	9	9	9	8	6	10	9	9	9	9	9	9	9	8	9	9	9	9	9	8	6	10	9	9	9	9	9	9
P10768	P10768	11	11	11	S-formylglutathione hydrolase	ESD	sp|P10768|ESTD_HUMAN S-formylglutathione hydrolase OS=Homo sapiens GN=ESD PE=1 SV=2	1	11	11	11	11	11	9	10	10	10	10	10	9	10	10	10	9	11	10	10	11	11	9	10	10	10	10	10	9	10	10	10	9	11	10	10	11	11	9	10	10	10
P10809	P10809	49	49	49	60 kDa heat shock protein, mitochondrial	HSPD1	sp|P10809|CH60_HUMAN 60 kDa heat shock protein, mitochondrial OS=Homo sapiens GN=HSPD1 PE=1 SV=2	1	49	49	49	48	48	46	47	46	46	45	47	48	46	45	46	47	48	48	48	48	48	46	47	46	46	45	47	48	46	45	46	47	48	48	48	48	48	46	47	46	46
P10909	P10909	17	17	17	Clusterin;Clusterin beta chain;Clusterin alpha chain	CLU	sp|P10909|CLUS_HUMAN Clusterin OS=Homo sapiens GN=CLU PE=1 SV=1	1	17	17	17	14	12	15	14	12	12	13	11	12	13	13	10	14	12	13	14	14	12	15	14	12	12	13	11	12	13	13	10	14	12	13	14	14	12	15	14	12	12
P10966	P10966	1	1	1	T-cell surface glycoprotein CD8 beta chain	CD8B	sp|P10966|CD8B_HUMAN T-cell surface glycoprotein CD8 beta chain OS=Homo sapiens GN=CD8B PE=1 SV=1	1	1	1	1	1	1	1	1	1	1	1	0	1	1	0	1	1	1	1	1	1	1	1	1	1	1	1	0	1	1	0	1	1	1	1	1	1	1	1	1	1	1
P11021	P11021	41	40	40	78 kDa glucose-regulated protein	HSPA5	sp|P11021|GRP78_HUMAN 78 kDa glucose-regulated protein OS=Homo sapiens GN=HSPA5 PE=1 SV=2	1	41	40	40	38	38	38	36	37	37	37	38	38	38	38	37	41	40	40	40	37	37	37	35	36	36	36	37	37	37	37	36	40	39	39	39	37	37	37	35	36	36
P11047;Q9Y6N6	P11047	20;1	20;1	20;1	Laminin subunit gamma-1	LAMC1	sp|P11047|LAMC1_HUMAN Laminin subunit gamma-1 OS=Homo sapiens GN=LAMC1 PE=1 SV=3	2	20	20	20	3	4	4	6	5	5	7	5	4	5	4	2	14	12	13	15	3	4	4	6	5	5	7	5	4	5	4	2	14	12	13	15	3	4	4	6	5	5
P11117	P11117	10	10	10	Lysosomal acid phosphatase	ACP2	sp|P11117|PPAL_HUMAN Lysosomal acid phosphatase OS=Homo sapiens GN=ACP2 PE=1 SV=3	1	10	10	10	7	8	6	5	7	8	8	7	6	5	6	7	7	7	9	8	7	8	6	5	7	8	8	7	6	5	6	7	7	7	9	8	7	8	6	5	7	8
P11137	P11137	4	4	4	Microtubule-associated protein 2	MAP2	sp|P11137|MTAP2_HUMAN Microtubule-associated protein 2 OS=Homo sapiens GN=MAP2 PE=1 SV=4	1	4	4	4	2	1	3	3	2	1	1	1	2	2	1	2	2	3	4	3	2	1	3	3	2	1	1	1	2	2	1	2	2	3	4	3	2	1	3	3	2	1
P11142	P11142	42	42	32	Heat shock cognate 71 kDa protein	HSPA8	sp|P11142|HSP7C_HUMAN Heat shock cognate 71 kDa protein OS=Homo sapiens GN=HSPA8 PE=1 SV=1	1	42	42	32	41	40	40	40	39	40	39	41	38	40	39	39	40	40	37	39	41	40	40	40	39	40	39	41	38	40	39	39	40	40	37	39	31	30	30	31	29	31
P11166	P11166	9	9	9	Solute carrier family 2, facilitated glucose transporter member 1	SLC2A1	sp|P11166|GTR1_HUMAN Solute carrier family 2, facilitated glucose transporter member 1 OS=Homo sapiens GN=SLC2A1 PE=1 SV=2	1	9	9	9	9	7	7	8	7	8	7	8	7	7	8	7	8	8	8	8	9	7	7	8	7	8	7	8	7	7	8	7	8	8	8	8	9	7	7	8	7	8
P11171;Q9Y2J2	P11171	7;2	7;2	7;2	Protein 4.1	EPB41	sp|P11171|41_HUMAN Protein 4.1 OS=Homo sapiens GN=EPB41 PE=1 SV=4	2	7	7	7	5	1	2	4	4	5	4	5	3	5	5	4	6	6	6	7	5	1	2	4	4	5	4	5	3	5	5	4	6	6	6	7	5	1	2	4	4	5
P11172	P11172	17	17	17	Uridine 5-monophosphate synthase;Orotate phosphoribosyltransferase;Orotidine 5-phosphate decarboxylase	UMPS	sp|P11172|UMPS_HUMAN Uridine 5-monophosphate synthase OS=Homo sapiens GN=UMPS PE=1 SV=1	1	17	17	17	15	15	13	14	13	15	14	13	14	14	16	15	13	13	13	14	15	15	13	14	13	15	14	13	14	14	16	15	13	13	13	14	15	15	13	14	13	15
P11177	P11177	16	16	16	Pyruvate dehydrogenase E1 component subunit beta, mitochondrial	PDHB	sp|P11177|ODPB_HUMAN Pyruvate dehydrogenase E1 component subunit beta, mitochondrial OS=Homo sapiens GN=PDHB PE=1 SV=3	1	16	16	16	14	13	15	15	15	15	14	15	13	14	13	15	14	15	12	15	14	13	15	15	15	15	14	15	13	14	13	15	14	15	12	15	14	13	15	15	15	15
P11182	P11182	12	12	12	Lipoamide acyltransferase component of branched-chain alpha-keto acid dehydrogenase complex, mitochondrial	DBT	sp|P11182|ODB2_HUMAN Lipoamide acyltransferase component of branched-chain alpha-keto acid dehydrogenase complex, mitochondrial OS=Homo sapiens GN=DBT PE=1 SV=3	1	12	12	12	9	11	11	12	10	11	10	11	11	10	9	11	9	11	10	12	9	11	11	12	10	11	10	11	11	10	9	11	9	11	10	12	9	11	11	12	10	11
P11216;P11217;P06737	P11216	43;8;5	43;8;5	43;8;5	Glycogen phosphorylase, brain form	PYGB	sp|P11216|PYGB_HUMAN Glycogen phosphorylase, brain form OS=Homo sapiens GN=PYGB PE=1 SV=5	3	43	43	43	35	34	37	41	33	31	32	33	36	34	36	33	33	30	33	34	35	34	37	41	33	31	32	33	36	34	36	33	33	30	33	34	35	34	37	41	33	31
P11233	P11233	8	8	3	Ras-related protein Ral-A	RALA	sp|P11233|RALA_HUMAN Ras-related protein Ral-A OS=Homo sapiens GN=RALA PE=1 SV=1	1	8	8	3	6	6	8	7	8	7	7	7	6	7	7	6	8	8	8	8	6	6	8	7	8	7	7	7	6	7	7	6	8	8	8	8	2	2	3	3	3	2
P11234	P11234	8	3	3	Ras-related protein Ral-B	RALB	sp|P11234|RALB_HUMAN Ras-related protein Ral-B OS=Homo sapiens GN=RALB PE=1 SV=1	1	8	3	3	6	7	8	6	8	8	7	7	7	7	7	6	8	8	8	8	2	3	3	2	3	3	3	3	3	3	3	2	3	3	3	3	2	3	3	2	3	3
P11274	P11274	7	6	6	Breakpoint cluster region protein	BCR	sp|P11274|BCR_HUMAN Breakpoint cluster region protein OS=Homo sapiens GN=BCR PE=1 SV=2	1	7	6	6	4	5	5	2	3	3	4	3	4	5	3	4	2	1	1	2	3	4	4	1	2	2	3	2	3	4	2	3	2	0	1	1	3	4	4	1	2	2
P11279	P11279	6	6	6	Lysosome-associated membrane glycoprotein 1	LAMP1	sp|P11279|LAMP1_HUMAN Lysosome-associated membrane glycoprotein 1 OS=Homo sapiens GN=LAMP1 PE=1 SV=3	1	6	6	6	6	6	6	4	6	6	6	6	6	6	6	6	6	6	6	6	6	6	6	4	6	6	6	6	6	6	6	6	6	6	6	6	6	6	6	4	6	6
P11310	P11310	15	15	15	Medium-chain specific acyl-CoA dehydrogenase, mitochondrial	ACADM	sp|P11310|ACADM_HUMAN Medium-chain specific acyl-CoA dehydrogenase, mitochondrial OS=Homo sapiens GN=ACADM PE=1 SV=1	1	15	15	15	15	15	14	13	13	13	14	14	14	14	14	14	15	15	12	14	15	15	14	13	13	13	14	14	14	14	14	14	15	15	12	14	15	15	14	13	13	13
P11387;Q969P6	P11387	41;5	41;5	41;5	DNA topoisomerase 1	TOP1	sp|P11387|TOP1_HUMAN DNA topoisomerase 1 OS=Homo sapiens GN=TOP1 PE=1 SV=2	2	41	41	41	29	27	28	28	25	28	29	27	26	30	35	27	30	36	37	29	29	27	28	28	25	28	29	27	26	30	35	27	30	36	37	29	29	27	28	28	25	28
P11388	P11388	51	34	34	DNA topoisomerase 2-alpha	TOP2A	sp|P11388|TOP2A_HUMAN DNA topoisomerase 2-alpha OS=Homo sapiens GN=TOP2A PE=1 SV=3	1	51	34	34	21	26	24	25	34	30	34	25	24	24	38	24	19	30	47	16	11	16	13	13	22	20	23	15	14	13	26	13	11	19	31	9	11	16	13	13	22	20
P11413	P11413	43	43	43	Glucose-6-phosphate 1-dehydrogenase	G6PD	sp|P11413|G6PD_HUMAN Glucose-6-phosphate 1-dehydrogenase OS=Homo sapiens GN=G6PD PE=1 SV=4	1	43	43	43	41	39	40	39	40	38	39	39	41	42	41	40	41	36	37	37	41	39	40	39	40	38	39	39	41	42	41	40	41	36	37	37	41	39	40	39	40	38
P11441	P11441	5	5	5	Ubiquitin-like protein 4A	UBL4A	sp|P11441|UBL4A_HUMAN Ubiquitin-like protein 4A OS=Homo sapiens GN=UBL4A PE=1 SV=1	1	5	5	5	3	3	4	4	4	2	3	3	4	5	5	3	4	5	5	3	3	3	4	4	4	2	3	3	4	5	5	3	4	5	5	3	3	3	4	4	4	2
P11498	P11498	31	31	31	Pyruvate carboxylase, mitochondrial	PC	sp|P11498|PYC_HUMAN Pyruvate carboxylase, mitochondrial OS=Homo sapiens GN=PC PE=1 SV=2	1	31	31	31	20	20	21	23	24	24	24	24	19	21	21	18	23	23	26	23	20	20	21	23	24	24	24	24	19	21	21	18	23	23	26	23	20	20	21	23	24	24
P11586	P11586	41	41	41	C-1-tetrahydrofolate synthase, cytoplasmic;Methylenetetrahydrofolate dehydrogenase;Methenyltetrahydrofolate cyclohydrolase;Formyltetrahydrofolate synthetase;C-1-tetrahydrofolate synthase, cytoplasmic, N-terminally processed	MTHFD1	sp|P11586|C1TC_HUMAN C-1-tetrahydrofolate synthase, cytoplasmic OS=Homo sapiens GN=MTHFD1 PE=1 SV=3	1	41	41	41	41	39	39	35	39	38	39	38	40	39	39	38	39	38	36	37	41	39	39	35	39	38	39	38	40	39	39	38	39	38	36	37	41	39	39	35	39	38
P11717	P11717	63	63	63	Cation-independent mannose-6-phosphate receptor	IGF2R	sp|P11717|MPRI_HUMAN Cation-independent mannose-6-phosphate receptor OS=Homo sapiens GN=IGF2R PE=1 SV=3	1	63	63	63	39	43	40	38	29	33	34	36	38	34	40	38	54	57	52	53	39	43	40	38	29	33	34	36	38	34	40	38	54	57	52	53	39	43	40	38	29	33
P11766	P11766	16	16	16	Alcohol dehydrogenase class-3	ADH5	sp|P11766|ADHX_HUMAN Alcohol dehydrogenase class-3 OS=Homo sapiens GN=ADH5 PE=1 SV=4	1	16	16	16	10	12	14	13	14	11	12	11	12	14	12	13	11	13	13	12	10	12	14	13	14	11	12	11	12	14	12	13	11	13	13	12	10	12	14	13	14	11
P11802	P11802	9	8	8	Cyclin-dependent kinase 4	CDK4	sp|P11802|CDK4_HUMAN Cyclin-dependent kinase 4 OS=Homo sapiens GN=CDK4 PE=1 SV=2	1	9	8	8	6	7	6	4	6	7	5	6	6	6	5	6	6	3	2	5	5	6	6	4	5	6	4	5	5	5	4	5	5	2	1	4	5	6	6	4	5	6
P11908	P11908	9	2	1	Ribose-phosphate pyrophosphokinase 2	PRPS2	sp|P11908|PRPS2_HUMAN Ribose-phosphate pyrophosphokinase 2 OS=Homo sapiens GN=PRPS2 PE=1 SV=2	1	9	2	1	7	7	6	5	5	7	7	8	4	5	7	6	3	8	4	4	1	1	1	0	0	0	1	2	0	1	1	1	0	1	1	1	1	1	1	0	0	0
P11940;Q9H361;Q4VXU2;Q96DU9	P11940	34;14;5;2	34;14;5;2	22;11;3;2	Polyadenylate-binding protein 1	PABPC1	sp|P11940|PABP1_HUMAN Polyadenylate-binding protein 1 OS=Homo sapiens GN=PABPC1 PE=1 SV=2	4	34	34	22	32	33	30	32	32	32	31	32	31	30	32	33	30	30	29	32	32	33	30	32	32	32	31	32	31	30	32	33	30	30	29	32	21	22	21	22	22	21
P12004	P12004	14	14	14	Proliferating cell nuclear antigen	PCNA	sp|P12004|PCNA_HUMAN Proliferating cell nuclear antigen OS=Homo sapiens GN=PCNA PE=1 SV=1	1	14	14	14	11	12	12	13	12	12	11	13	11	11	12	11	12	13	11	11	11	12	12	13	12	12	11	13	11	11	12	11	12	13	11	11	11	12	12	13	12	12
P12074	P12074	2	2	2	Cytochrome c oxidase subunit 6A1, mitochondrial	COX6A1	sp|P12074|CX6A1_HUMAN Cytochrome c oxidase subunit 6A1, mitochondrial OS=Homo sapiens GN=COX6A1 PE=1 SV=4	1	2	2	2	2	2	2	1	2	2	2	2	2	2	2	2	2	2	2	2	2	2	2	1	2	2	2	2	2	2	2	2	2	2	2	2	2	2	2	1	2	2
P12081	P12081	24	24	18	Histidine--tRNA ligase, cytoplasmic	HARS	sp|P12081|SYHC_HUMAN Histidine--tRNA ligase, cytoplasmic OS=Homo sapiens GN=HARS PE=1 SV=2	1	24	24	18	22	22	20	22	20	19	21	17	20	21	21	22	19	19	19	22	22	22	20	22	20	19	21	17	20	21	21	22	19	19	19	22	18	16	14	17	15	15
P12235	P12235	16	5	5	ADP/ATP translocase 1	SLC25A4	sp|P12235|ADT1_HUMAN ADP/ATP translocase 1 OS=Homo sapiens GN=SLC25A4 PE=1 SV=4	1	16	5	5	14	14	15	14	16	16	15	14	14	14	15	14	14	14	14	16	3	3	4	3	5	5	4	3	3	3	4	3	3	3	3	5	3	3	4	3	5	5
P12236	P12236	17	7	4	ADP/ATP translocase 3;ADP/ATP translocase 3, N-terminally processed	SLC25A6	sp|P12236|ADT3_HUMAN ADP/ATP translocase 3 OS=Homo sapiens GN=SLC25A6 PE=1 SV=4	1	17	7	4	16	16	17	14	16	17	16	17	17	16	16	15	17	15	17	17	7	7	7	6	7	7	6	7	7	7	7	6	7	6	7	7	4	4	4	3	4	4
P12268	P12268	24	24	23	Inosine-5-monophosphate dehydrogenase 2	IMPDH2	sp|P12268|IMDH2_HUMAN Inosine-5-monophosphate dehydrogenase 2 OS=Homo sapiens GN=IMPDH2 PE=1 SV=2	1	24	24	23	23	21	22	23	23	22	20	22	21	22	22	22	21	21	21	23	23	21	22	23	23	22	20	22	21	22	22	22	21	21	21	23	22	21	21	22	22	22
P12270	P12270	80	80	80	Nucleoprotein TPR	TPR	sp|P12270|TPR_HUMAN Nucleoprotein TPR OS=Homo sapiens GN=TPR PE=1 SV=3	1	80	80	80	63	61	59	67	60	63	68	59	61	60	61	61	61	64	64	66	63	61	59	67	60	63	68	59	61	60	61	61	61	64	64	66	63	61	59	67	60	63
P12429	P12429	17	17	17	Annexin A3	ANXA3	sp|P12429|ANXA3_HUMAN Annexin A3 OS=Homo sapiens GN=ANXA3 PE=1 SV=3	1	17	17	17	14	13	13	8	16	15	12	12	12	15	12	7	12	11	10	12	14	13	13	8	16	15	12	12	12	15	12	7	12	11	10	12	14	13	13	8	16	15
P12532;P17540	P12532	19;3	19;3	19;3	Creatine kinase U-type, mitochondrial	CKMT1A	sp|P12532|KCRU_HUMAN Creatine kinase U-type, mitochondrial OS=Homo sapiens GN=CKMT1A PE=1 SV=1	2	19	19	19	17	16	18	15	18	18	18	18	15	17	16	16	16	17	16	16	17	16	18	15	18	18	18	18	15	17	16	16	16	17	16	16	17	16	18	15	18	18
P12694	P12694	14	14	14	2-oxoisovalerate dehydrogenase subunit alpha, mitochondrial	BCKDHA	sp|P12694|ODBA_HUMAN 2-oxoisovalerate dehydrogenase subunit alpha, mitochondrial OS=Homo sapiens GN=BCKDHA PE=1 SV=2	1	14	14	14	9	8	11	10	13	12	10	11	6	9	9	9	8	6	5	11	9	8	11	10	13	12	10	11	6	9	9	9	8	6	5	11	9	8	11	10	13	12
P12814;Q08043	P12814	55;12	35;1	32;0	Alpha-actinin-1	ACTN1	sp|P12814|ACTN1_HUMAN Alpha-actinin-1 OS=Homo sapiens GN=ACTN1 PE=1 SV=2	2	55	35	32	47	49	50	51	53	47	51	48	49	50	48	48	49	47	45	46	28	30	30	33	33	27	32	28	29	30	28	28	29	27	27	27	25	28	28	30	30	25
P12830	P12830	24	24	22	Cadherin-1;E-Cad/CTF1;E-Cad/CTF2;E-Cad/CTF3	CDH1	sp|P12830|CADH1_HUMAN Cadherin-1 OS=Homo sapiens GN=CDH1 PE=1 SV=3	1	24	24	22	20	21	21	18	22	20	21	19	19	20	20	21	22	22	22	22	20	21	21	18	22	20	21	19	19	20	20	21	22	22	22	22	18	19	19	16	20	18
P12931;Q9H3Y6;P08581;Q04912	P12931	12;1;1;1	8;1;1;1	7;0;0;0	Proto-oncogene tyrosine-protein kinase Src	SRC	sp|P12931|SRC_HUMAN Proto-oncogene tyrosine-protein kinase Src OS=Homo sapiens GN=SRC PE=1 SV=3	4	12	8	7	8	8	9	8	8	8	8	7	4	6	8	10	9	9	6	10	4	4	5	4	5	5	5	5	2	2	5	6	6	6	3	6	3	3	4	3	4	4
P12955	P12955	1	1	1	Xaa-Pro dipeptidase	PEPD	sp|P12955|PEPD_HUMAN Xaa-Pro dipeptidase OS=Homo sapiens GN=PEPD PE=1 SV=3	1	1	1	1	1	1	1	1	1	1	1	1	1	1	1	1	1	1	1	1	1	1	1	1	1	1	1	1	1	1	1	1	1	1	1	1	1	1	1	1	1	1
P12956	P12956	34	34	34	X-ray repair cross-complementing protein 6	XRCC6	sp|P12956|XRCC6_HUMAN X-ray repair cross-complementing protein 6 OS=Homo sapiens GN=XRCC6 PE=1 SV=2	1	34	34	34	32	31	33	31	33	32	32	32	33	31	32	31	33	31	30	32	32	31	33	31	33	32	32	32	33	31	32	31	33	31	30	32	32	31	33	31	33	32
P13010	P13010	42	42	42	X-ray repair cross-complementing protein 5	XRCC5	sp|P13010|XRCC5_HUMAN X-ray repair cross-complementing protein 5 OS=Homo sapiens GN=XRCC5 PE=1 SV=3	1	42	42	42	40	39	38	39	40	39	39	37	36	38	38	36	40	39	37	38	40	39	38	39	40	39	39	37	36	38	38	36	40	39	37	38	40	39	38	39	40	39
P13051	P13051	4	4	4	Uracil-DNA glycosylase	UNG	sp|P13051|UNG_HUMAN Uracil-DNA glycosylase OS=Homo sapiens GN=UNG PE=1 SV=2	1	4	4	4	1	3	2	2	3	2	2	2	3	1	2	1	2	1	1	0	1	3	2	2	3	2	2	2	3	1	2	1	2	1	1	0	1	3	2	2	3	2
P13073	P13073	13	13	13	Cytochrome c oxidase subunit 4 isoform 1, mitochondrial	COX4I1	sp|P13073|COX41_HUMAN Cytochrome c oxidase subunit 4 isoform 1, mitochondrial OS=Homo sapiens GN=COX4I1 PE=1 SV=1	1	13	13	13	12	12	12	13	13	12	12	12	11	12	12	11	12	11	12	13	12	12	12	13	13	12	12	12	11	12	12	11	12	11	12	13	12	12	12	13	13	12
P13284	P13284	3	3	3	Gamma-interferon-inducible lysosomal thiol reductase	IFI30	sp|P13284|GILT_HUMAN Gamma-interferon-inducible lysosomal thiol reductase OS=Homo sapiens GN=IFI30 PE=1 SV=3	1	3	3	3	3	2	2	2	2	2	2	2	3	2	2	1	2	3	3	1	3	2	2	2	2	2	2	2	3	2	2	1	2	3	3	1	3	2	2	2	2	2
P13473	P13473	5	5	5	Lysosome-associated membrane glycoprotein 2	LAMP2	sp|P13473|LAMP2_HUMAN Lysosome-associated membrane glycoprotein 2 OS=Homo sapiens GN=LAMP2 PE=1 SV=2	1	5	5	5	4	4	4	5	4	5	4	5	4	4	4	5	5	5	5	5	4	4	4	5	4	5	4	5	4	4	4	5	5	5	5	5	4	4	4	5	4	5
P13489	P13489	22	22	22	Ribonuclease inhibitor	RNH1	sp|P13489|RINI_HUMAN Ribonuclease inhibitor OS=Homo sapiens GN=RNH1 PE=1 SV=2	1	22	22	22	17	17	20	19	18	17	19	18	17	21	19	18	19	18	18	18	17	17	20	19	18	17	19	18	17	21	19	18	19	18	18	18	17	17	20	19	18	17
P13498	P13498	4	4	4	Cytochrome b-245 light chain	CYBA	sp|P13498|CY24A_HUMAN Cytochrome b-245 light chain OS=Homo sapiens GN=CYBA PE=1 SV=3	1	4	4	4	3	3	3	3	3	3	3	4	3	3	3	3	4	2	2	3	3	3	3	3	3	3	3	4	3	3	3	3	4	2	2	3	3	3	3	3	3	3
P13639	P13639	53	53	52	Elongation factor 2	EEF2	sp|P13639|EF2_HUMAN Elongation factor 2 OS=Homo sapiens GN=EEF2 PE=1 SV=4	1	53	53	52	48	47	49	48	47	46	48	46	46	50	48	50	48	47	43	46	48	47	49	48	47	46	48	46	46	50	48	50	48	47	43	46	47	46	48	47	46	45
P13667	P13667	46	46	45	Protein disulfide-isomerase A4	PDIA4	sp|P13667|PDIA4_HUMAN Protein disulfide-isomerase A4 OS=Homo sapiens GN=PDIA4 PE=1 SV=2	1	46	46	45	36	36	39	39	37	37	36	35	38	37	37	37	41	43	42	41	36	36	39	39	37	37	36	35	38	37	37	37	41	43	42	41	36	36	39	39	37	37
P13674	P13674	15	15	15	Prolyl 4-hydroxylase subunit alpha-1	P4HA1	sp|P13674|P4HA1_HUMAN Prolyl 4-hydroxylase subunit alpha-1 OS=Homo sapiens GN=P4HA1 PE=1 SV=2	1	15	15	15	9	9	10	10	12	7	9	10	5	7	10	8	7	8	5	10	9	9	10	10	12	7	9	10	5	7	10	8	7	8	5	10	9	9	10	10	12	7
P13693;Q56UQ5;Q9HAU6	P13693	8;2;1	8;2;1	8;2;1	Translationally-controlled tumor protein	TPT1	sp|P13693|TCTP_HUMAN Translationally-controlled tumor protein OS=Homo sapiens GN=TPT1 PE=1 SV=1	3	8	8	8	8	8	8	8	8	8	8	8	8	8	8	8	8	8	8	8	8	8	8	8	8	8	8	8	8	8	8	8	8	8	8	8	8	8	8	8	8	8
P13716	P13716	7	7	7	Delta-aminolevulinic acid dehydratase	ALAD	sp|P13716|HEM2_HUMAN Delta-aminolevulinic acid dehydratase OS=Homo sapiens GN=ALAD PE=1 SV=1	1	7	7	7	4	4	3	4	3	5	2	4	6	4	4	5	0	1	1	1	4	4	3	4	3	5	2	4	6	4	4	5	0	1	1	1	4	4	3	4	3	5
P13796	P13796	32	25	24	Plastin-2	LCP1	sp|P13796|PLSL_HUMAN Plastin-2 OS=Homo sapiens GN=LCP1 PE=1 SV=6	1	32	25	24	25	27	26	27	21	22	21	25	27	27	26	27	24	23	23	22	19	21	21	21	17	18	17	20	21	22	21	22	20	18	18	18	18	20	20	20	16	17
P13797	P13797	33	33	24	Plastin-3	PLS3	sp|P13797|PLST_HUMAN Plastin-3 OS=Homo sapiens GN=PLS3 PE=1 SV=4	1	33	33	24	28	29	26	26	27	26	26	26	30	27	26	27	26	24	27	23	28	29	26	26	27	26	26	26	30	27	26	27	26	24	27	23	20	21	19	18	21	20
P13798	P13798	18	18	18	Acylamino-acid-releasing enzyme	APEH	sp|P13798|ACPH_HUMAN Acylamino-acid-releasing enzyme OS=Homo sapiens GN=APEH PE=1 SV=4	1	18	18	18	13	12	14	15	12	12	12	12	12	14	14	13	10	8	10	12	13	12	14	15	12	12	12	12	12	14	14	13	10	8	10	12	13	12	14	15	12	12
P13804	P13804	16	16	16	Electron transfer flavoprotein subunit alpha, mitochondrial	ETFA	sp|P13804|ETFA_HUMAN Electron transfer flavoprotein subunit alpha, mitochondrial OS=Homo sapiens GN=ETFA PE=1 SV=1	1	16	16	16	14	14	15	14	15	13	14	14	13	15	14	13	15	15	14	13	14	14	15	14	15	13	14	14	13	15	14	13	15	15	14	13	14	14	15	14	15	13
P13807	P13807	16	16	15	Glycogen [starch] synthase, muscle	GYS1	sp|P13807|GYS1_HUMAN Glycogen [starch] synthase, muscle OS=Homo sapiens GN=GYS1 PE=1 SV=2	1	16	16	15	14	14	12	12	10	8	8	12	11	13	12	12	7	8	8	12	14	14	12	12	10	8	8	12	11	13	12	12	7	8	8	12	13	13	11	11	9	7
P13861	P13861	12	12	10	cAMP-dependent protein kinase type II-alpha regulatory subunit	PRKAR2A	sp|P13861|KAP2_HUMAN cAMP-dependent protein kinase type II-alpha regulatory subunit OS=Homo sapiens GN=PRKAR2A PE=1 SV=2	1	12	12	10	8	11	8	5	7	5	8	5	7	9	7	9	6	8	6	7	8	11	8	5	7	5	8	5	7	9	7	9	6	8	6	7	6	9	7	4	7	4
P13929	P13929	5	1	1	Beta-enolase	ENO3	sp|P13929|ENOB_HUMAN Beta-enolase OS=Homo sapiens GN=ENO3 PE=1 SV=5	1	5	1	1	5	3	4	4	4	4	4	4	4	4	5	4	4	4	3	4	1	0	0	1	1	1	1	1	1	1	1	0	0	0	0	0	1	0	0	1	1	1
P13984	P13984	13	13	13	General transcription factor IIF subunit 2	GTF2F2	sp|P13984|T2FB_HUMAN General transcription factor IIF subunit 2 OS=Homo sapiens GN=GTF2F2 PE=1 SV=2	1	13	13	13	10	11	10	11	11	11	11	11	12	9	9	11	10	12	9	12	10	11	10	11	11	11	11	11	12	9	9	11	10	12	9	12	10	11	10	11	11	11
P13987	P13987	3	3	3	CD59 glycoprotein	CD59	sp|P13987|CD59_HUMAN CD59 glycoprotein OS=Homo sapiens GN=CD59 PE=1 SV=1	1	3	3	3	3	3	3	3	3	3	3	3	3	3	3	3	3	3	3	3	3	3	3	3	3	3	3	3	3	3	3	3	3	3	3	3	3	3	3	3	3	3
P13995	P13995	11	11	11	Bifunctional methylenetetrahydrofolate dehydrogenase/cyclohydrolase, mitochondrial;NAD-dependent methylenetetrahydrofolate dehydrogenase;Methenyltetrahydrofolate cyclohydrolase	MTHFD2	sp|P13995|MTDC_HUMAN Bifunctional methylenetetrahydrofolate dehydrogenase/cyclohydrolase, mitochondrial OS=Homo sapiens GN=MTHFD2 PE=1 SV=2	1	11	11	11	9	7	10	6	8	10	8	10	9	7	8	8	10	11	11	11	9	7	10	6	8	10	8	10	9	7	8	8	10	11	11	11	9	7	10	6	8	10
P14174	P14174	3	3	3	Macrophage migration inhibitory factor	MIF	sp|P14174|MIF_HUMAN Macrophage migration inhibitory factor OS=Homo sapiens GN=MIF PE=1 SV=4	1	3	3	3	2	2	3	3	2	3	2	2	3	3	3	3	3	2	2	2	2	2	3	3	2	3	2	2	3	3	3	3	3	2	2	2	2	2	3	3	2	3
P14209	P14209	1	1	1	CD99 antigen	CD99	sp|P14209|CD99_HUMAN CD99 antigen OS=Homo sapiens GN=CD99 PE=1 SV=1	1	1	1	1	1	1	1	1	1	1	1	1	1	1	1	1	1	1	1	1	1	1	1	1	1	1	1	1	1	1	1	1	1	1	1	1	1	1	1	1	1	1
P14314	P14314	21	21	21	Glucosidase 2 subunit beta	PRKCSH	sp|P14314|GLU2B_HUMAN Glucosidase 2 subunit beta OS=Homo sapiens GN=PRKCSH PE=1 SV=2	1	21	21	21	18	18	19	21	19	19	18	19	20	19	17	19	15	18	16	19	18	18	19	21	19	19	18	19	20	19	17	19	15	18	16	19	18	18	19	21	19	19
P14324	P14324	9	9	9	Farnesyl pyrophosphate synthase	FDPS	sp|P14324|FPPS_HUMAN Farnesyl pyrophosphate synthase OS=Homo sapiens GN=FDPS PE=1 SV=4	1	9	9	9	8	9	8	8	9	8	8	8	9	8	9	9	8	9	9	8	8	9	8	8	9	8	8	8	9	8	9	9	8	9	9	8	8	9	8	8	9	8
P14373;Q9HCM9	P14373	8;1	8;1	8;1	Zinc finger protein RFP	TRIM27	sp|P14373|TRI27_HUMAN Zinc finger protein RFP OS=Homo sapiens GN=TRIM27 PE=1 SV=1	2	8	8	8	3	4	3	6	2	4	6	4	2	3	2	3	5	6	5	4	3	4	3	6	2	4	6	4	2	3	2	3	5	6	5	4	3	4	3	6	2	4
P14406	P14406	3	3	3	Cytochrome c oxidase subunit 7A2, mitochondrial	COX7A2	sp|P14406|CX7A2_HUMAN Cytochrome c oxidase subunit 7A2, mitochondrial OS=Homo sapiens GN=COX7A2 PE=1 SV=1	1	3	3	3	3	2	3	2	2	3	3	2	2	2	3	2	2	1	3	2	3	2	3	2	2	3	3	2	2	2	3	2	2	1	3	2	3	2	3	2	2	3
P14550	P14550	13	13	13	Alcohol dehydrogenase [NADP(+)]	AKR1A1	sp|P14550|AK1A1_HUMAN Alcohol dehydrogenase [NADP(+)] OS=Homo sapiens GN=AKR1A1 PE=1 SV=3	1	13	13	13	10	12	11	11	10	10	9	8	11	11	9	8	11	11	12	12	10	12	11	11	10	10	9	8	11	11	9	8	11	11	12	12	10	12	11	11	10	10
P14618	P14618	42	42	41	Pyruvate kinase PKM	PKM	sp|P14618|KPYM_HUMAN Pyruvate kinase PKM OS=Homo sapiens GN=PKM PE=1 SV=4	1	42	42	41	40	40	40	39	38	39	39	40	40	39	40	40	36	38	37	38	40	40	40	39	38	39	39	40	40	39	40	40	36	38	37	38	39	39	39	38	37	38
P14625	P14625	59	59	51	Endoplasmin	HSP90B1	sp|P14625|ENPL_HUMAN Endoplasmin OS=Homo sapiens GN=HSP90B1 PE=1 SV=1	1	59	59	51	50	52	49	50	50	50	49	48	48	49	48	46	55	52	53	54	50	52	49	50	50	50	49	48	48	49	48	46	55	52	53	54	42	44	42	42	42	42
P14635	P14635	3	3	3	G2/mitotic-specific cyclin-B1	CCNB1	sp|P14635|CCNB1_HUMAN G2/mitotic-specific cyclin-B1 OS=Homo sapiens GN=CCNB1 PE=1 SV=1	1	3	3	3	1	2	2	1	2	3	2	2	1	2	1	0	0	1	1	0	1	2	2	1	2	3	2	2	1	2	1	0	0	1	1	0	1	2	2	1	2	3
P14678	P14678	10	10	1	Small nuclear ribonucleoprotein-associated proteins B and B	SNRPB	sp|P14678|RSMB_HUMAN Small nuclear ribonucleoprotein-associated proteins B and B OS=Homo sapiens GN=SNRPB PE=1 SV=2	1	10	10	1	10	7	10	9	10	9	10	9	8	9	7	10	9	10	9	9	10	7	10	9	10	9	10	9	8	9	7	10	9	10	9	9	1	0	1	0	1	0
P14735	P14735	24	24	24	Insulin-degrading enzyme	IDE	sp|P14735|IDE_HUMAN Insulin-degrading enzyme OS=Homo sapiens GN=IDE PE=1 SV=4	1	24	24	24	20	20	23	22	20	18	19	19	20	20	20	19	22	22	20	23	20	20	23	22	20	18	19	19	20	20	20	19	22	22	20	23	20	20	23	22	20	18
P14854	P14854	8	8	8	Cytochrome c oxidase subunit 6B1	COX6B1	sp|P14854|CX6B1_HUMAN Cytochrome c oxidase subunit 6B1 OS=Homo sapiens GN=COX6B1 PE=1 SV=2	1	8	8	8	6	6	6	7	7	6	8	5	5	6	5	6	7	7	5	5	6	6	6	7	7	6	8	5	5	6	5	6	7	7	5	5	6	6	6	7	7	6
P14859;Q9UKI9;P09086	P14859;Q9UKI9;P09086	4;2;2	4;2;2	4;2;2	POU domain, class 2, transcription factor 1;POU domain, class 2, transcription factor 3;POU domain, class 2, transcription factor 2	POU2F1;POU2F3;POU2F2	sp|P14859|PO2F1_HUMAN POU domain, class 2, transcription factor 1 OS=Homo sapiens GN=POU2F1 PE=1 SV=2;sp|Q9UKI9|PO2F3_HUMAN POU domain, class 2, transcription factor 3 OS=Homo sapiens GN=POU2F3 PE=2 SV=3;sp|P09086|PO2F2_HUMAN POU domain, class 2, transcrip	3	4	4	4	3	4	3	4	3	3	4	3	3	3	2	3	3	3	3	4	3	4	3	4	3	3	4	3	3	3	2	3	3	3	3	4	3	4	3	4	3	3
P14866	P14866	24	24	23	Heterogeneous nuclear ribonucleoprotein L	HNRNPL	sp|P14866|HNRPL_HUMAN Heterogeneous nuclear ribonucleoprotein L OS=Homo sapiens GN=HNRNPL PE=1 SV=2	1	24	24	23	22	22	21	21	23	23	23	21	20	21	22	20	21	21	23	21	22	22	21	21	23	23	23	21	20	21	22	20	21	21	23	21	21	22	20	21	22	22
P14868	P14868	28	28	28	Aspartate--tRNA ligase, cytoplasmic	DARS	sp|P14868|SYDC_HUMAN Aspartate--tRNA ligase, cytoplasmic OS=Homo sapiens GN=DARS PE=1 SV=2	1	28	28	28	27	28	27	24	26	26	26	27	27	27	28	26	25	26	27	25	27	28	27	24	26	26	26	27	27	27	28	26	25	26	27	25	27	28	27	24	26	26
P14921	P14921	1	1	1	Protein C-ets-1	ETS1	sp|P14921|ETS1_HUMAN Protein C-ets-1 OS=Homo sapiens GN=ETS1 PE=1 SV=1	1	1	1	1	1	1	1	0	0	0	1	1	1	1	0	0	1	1	1	0	1	1	1	0	0	0	1	1	1	1	0	0	1	1	1	0	1	1	1	0	0	0
P14923	P14923	36	36	31	Junction plakoglobin	JUP	sp|P14923|PLAK_HUMAN Junction plakoglobin OS=Homo sapiens GN=JUP PE=1 SV=3	1	36	36	31	31	31	32	35	34	33	30	33	31	31	31	31	32	31	36	33	31	31	32	35	34	33	30	33	31	31	31	31	32	31	36	33	27	28	27	30	30	28
P14927	P14927	8	8	8	Cytochrome b-c1 complex subunit 7	UQCRB	sp|P14927|QCR7_HUMAN Cytochrome b-c1 complex subunit 7 OS=Homo sapiens GN=UQCRB PE=1 SV=2	1	8	8	8	8	8	8	8	8	7	8	8	8	8	8	8	8	8	8	8	8	8	8	8	8	7	8	8	8	8	8	8	8	8	8	8	8	8	8	8	8	7
P15104	P15104	1	1	1	Glutamine synthetase	GLUL	sp|P15104|GLNA_HUMAN Glutamine synthetase OS=Homo sapiens GN=GLUL PE=1 SV=4	1	1	1	1	1	1	1	1	1	0	1	1	1	1	1	0	0	0	0	0	1	1	1	1	1	0	1	1	1	1	1	0	0	0	0	0	1	1	1	1	1	0
P15151	P15151	5	5	5	Poliovirus receptor	PVR	sp|P15151|PVR_HUMAN Poliovirus receptor OS=Homo sapiens GN=PVR PE=1 SV=2	1	5	5	5	5	5	5	4	5	5	4	5	5	5	4	4	5	5	5	4	5	5	5	4	5	5	4	5	5	5	4	4	5	5	5	4	5	5	5	4	5	5
P15170	P15170	21	21	10	Eukaryotic peptide chain release factor GTP-binding subunit ERF3A	GSPT1	sp|P15170|ERF3A_HUMAN Eukaryotic peptide chain release factor GTP-binding subunit ERF3A OS=Homo sapiens GN=GSPT1 PE=1 SV=1	1	21	21	10	16	16	20	16	18	17	16	17	17	17	19	17	16	14	16	18	16	16	20	16	18	17	16	17	17	17	19	17	16	14	16	18	7	7	10	9	9	9
P15260	P15260	3	3	3	Interferon gamma receptor 1	IFNGR1	sp|P15260|INGR1_HUMAN Interferon gamma receptor 1 OS=Homo sapiens GN=IFNGR1 PE=1 SV=1	1	3	3	3	0	0	0	0	0	0	0	1	0	0	0	0	2	1	2	1	0	0	0	0	0	0	0	1	0	0	0	0	2	1	2	1	0	0	0	0	0	0
P15289	P15289	2	2	2	Arylsulfatase A;Arylsulfatase A component B;Arylsulfatase A component C	ARSA	sp|P15289|ARSA_HUMAN Arylsulfatase A OS=Homo sapiens GN=ARSA PE=1 SV=3	1	2	2	2	1	0	2	2	2	0	1	1	1	0	1	0	1	1	0	1	1	0	2	2	2	0	1	1	1	0	1	0	1	1	0	1	1	0	2	2	2	0
P15291	P15291	6	6	6	Beta-1,4-galactosyltransferase 1;Lactose synthase A protein;N-acetyllactosamine synthase;Beta-N-acetylglucosaminylglycopeptide beta-1,4-galactosyltransferase;Beta-N-acetylglucosaminyl-glycolipid beta-1,4-galactosyltransferase;Processed beta-1,4-galactosyltransferase 1	B4GALT1	sp|P15291|B4GT1_HUMAN Beta-1,4-galactosyltransferase 1 OS=Homo sapiens GN=B4GALT1 PE=1 SV=5	1	6	6	6	3	4	5	6	4	3	3	4	6	4	4	5	3	4	3	5	3	4	5	6	4	3	3	4	6	4	4	5	3	4	3	5	3	4	5	6	4	3
P15311	P15311	34	34	22	Ezrin	EZR	sp|P15311|EZRI_HUMAN Ezrin OS=Homo sapiens GN=EZR PE=1 SV=4	1	34	34	22	31	30	33	33	29	29	30	32	31	32	32	32	28	30	27	32	31	30	33	33	29	29	30	32	31	32	32	32	28	30	27	32	21	20	21	21	19	19
P15374	P15374	8	8	8	Ubiquitin carboxyl-terminal hydrolase isozyme L3	UCHL3	sp|P15374|UCHL3_HUMAN Ubiquitin carboxyl-terminal hydrolase isozyme L3 OS=Homo sapiens GN=UCHL3 PE=1 SV=1	1	8	8	8	7	6	4	7	6	2	5	6	7	6	5	6	5	7	5	7	7	6	4	7	6	2	5	6	7	6	5	6	5	7	5	7	7	6	4	7	6	2
P15408	P15408	3	3	3	Fos-related antigen 2	FOSL2	sp|P15408|FOSL2_HUMAN Fos-related antigen 2 OS=Homo sapiens GN=FOSL2 PE=1 SV=1	1	3	3	3	2	2	2	2	2	2	2	2	2	1	1	2	2	3	2	2	2	2	2	2	2	2	2	2	2	1	1	2	2	3	2	2	2	2	2	2	2	2
P15529	P15529	4	4	4	Membrane cofactor protein	CD46	sp|P15529|MCP_HUMAN Membrane cofactor protein OS=Homo sapiens GN=CD46 PE=1 SV=3	1	4	4	4	1	1	2	2	3	1	1	2	2	1	2	1	2	2	2	2	1	1	2	2	3	1	1	2	2	1	2	1	2	2	2	2	1	1	2	2	3	1
P15531	P15531	11	6	6	Nucleoside diphosphate kinase A	NME1	sp|P15531|NDKA_HUMAN Nucleoside diphosphate kinase A OS=Homo sapiens GN=NME1 PE=1 SV=1	1	11	6	6	9	9	9	10	9	8	9	8	9	10	9	9	9	10	9	8	4	4	4	5	4	4	4	4	4	5	4	4	4	5	4	4	4	4	4	5	4	4
P15559	P15559	15	15	15	NAD(P)H dehydrogenase [quinone] 1	NQO1	sp|P15559|NQO1_HUMAN NAD(P)H dehydrogenase [quinone] 1 OS=Homo sapiens GN=NQO1 PE=1 SV=1	1	15	15	15	14	15	14	14	14	14	13	14	14	15	15	14	15	13	13	14	14	15	14	14	14	14	13	14	14	15	15	14	15	13	13	14	14	15	14	14	14	14
P15586	P15586	14	14	14	N-acetylglucosamine-6-sulfatase	GNS	sp|P15586|GNS_HUMAN N-acetylglucosamine-6-sulfatase OS=Homo sapiens GN=GNS PE=1 SV=3	1	14	14	14	12	12	11	11	10	8	10	9	10	10	10	11	11	10	10	10	12	12	11	11	10	8	10	9	10	10	10	11	11	10	10	10	12	12	11	11	10	8
P15622	P15622	3	2	2	Zinc finger protein 250	ZNF250	sp|P15622|ZN250_HUMAN Zinc finger protein 250 OS=Homo sapiens GN=ZNF250 PE=1 SV=3	1	3	2	2	2	3	2	1	2	2	3	3	2	2	1	2	3	2	3	2	1	2	1	0	1	1	2	2	1	1	0	1	2	1	2	1	1	2	1	0	1	1
P15880	P15880	13	13	13	40S ribosomal protein S2	RPS2	sp|P15880|RS2_HUMAN 40S ribosomal protein S2 OS=Homo sapiens GN=RPS2 PE=1 SV=2	1	13	13	13	12	12	13	13	13	12	13	13	12	13	13	13	13	12	13	12	12	12	13	13	13	12	13	13	12	13	13	13	13	12	13	12	12	12	13	13	13	12
P15924	P15924	160	160	160	Desmoplakin	DSP	sp|P15924|DESP_HUMAN Desmoplakin OS=Homo sapiens GN=DSP PE=1 SV=3	1	160	160	160	133	130	136	143	139	125	130	130	139	136	131	133	118	121	111	126	133	130	136	143	139	125	130	130	139	136	131	133	118	121	111	126	133	130	136	143	139	125
P15927	P15927	6	6	6	Replication protein A 32 kDa subunit	RPA2	sp|P15927|RFA2_HUMAN Replication protein A 32 kDa subunit OS=Homo sapiens GN=RPA2 PE=1 SV=1	1	6	6	6	6	6	6	3	6	6	6	6	5	6	6	5	6	6	6	6	6	6	6	3	6	6	6	6	5	6	6	5	6	6	6	6	6	6	6	3	6	6
P15941	P15941	7	7	7	Mucin-1;Mucin-1 subunit alpha;Mucin-1 subunit beta	MUC1	sp|P15941|MUC1_HUMAN Mucin-1 OS=Homo sapiens GN=MUC1 PE=1 SV=3	1	7	7	7	6	6	7	6	5	5	5	6	5	5	6	6	5	4	5	5	6	6	7	6	5	5	5	6	5	5	6	6	5	4	5	5	6	6	7	6	5	5
P15954	P15954	1	1	1	Cytochrome c oxidase subunit 7C, mitochondrial	COX7C	sp|P15954|COX7C_HUMAN Cytochrome c oxidase subunit 7C, mitochondrial OS=Homo sapiens GN=COX7C PE=1 SV=1	1	1	1	1	1	1	1	1	1	1	1	1	1	1	1	1	1	1	1	1	1	1	1	1	1	1	1	1	1	1	1	1	1	1	1	1	1	1	1	1	1	1
P16070	P16070	3	3	3	CD44 antigen	CD44	sp|P16070|CD44_HUMAN CD44 antigen OS=Homo sapiens GN=CD44 PE=1 SV=3	1	3	3	3	3	3	2	2	2	3	2	2	3	3	2	2	3	2	2	3	3	3	2	2	2	3	2	2	3	3	2	2	3	2	2	3	3	3	2	2	2	3
Q96QV6;P16104	Q96QV6;P16104	4;4	1;1	0;0	Histone H2A type 1-A;Histone H2AX	HIST1H2AA;H2AFX	sp|Q96QV6|H2A1A_HUMAN Histone H2A type 1-A OS=Homo sapiens GN=HIST1H2AA PE=1 SV=3;sp|P16104|H2AX_HUMAN Histone H2AX OS=Homo sapiens GN=H2AFX PE=1 SV=2	2	4	1	0	3	3	3	3	3	3	3	3	3	3	3	3	3	3	4	3	0	0	0	0	0	0	0	0	0	0	0	0	0	0	1	0	0	0	0	0	0	0
P16144	P16144	2	2	2	Integrin beta-4	ITGB4	sp|P16144|ITB4_HUMAN Integrin beta-4 OS=Homo sapiens GN=ITGB4 PE=1 SV=5	1	2	2	2	1	1	1	1	1	1	1	1	1	1	1	2	1	1	1	1	1	1	1	1	1	1	1	1	1	1	1	2	1	1	1	1	1	1	1	1	1	1
P16152	P16152	14	14	12	Carbonyl reductase [NADPH] 1	CBR1	sp|P16152|CBR1_HUMAN Carbonyl reductase [NADPH] 1 OS=Homo sapiens GN=CBR1 PE=1 SV=3	1	14	14	12	14	13	14	13	14	13	14	14	14	12	13	13	14	14	14	14	14	13	14	13	14	13	14	14	14	12	13	13	14	14	14	14	12	11	12	11	12	11
P16219	P16219	4	4	4	Short-chain specific acyl-CoA dehydrogenase, mitochondrial	ACADS	sp|P16219|ACADS_HUMAN Short-chain specific acyl-CoA dehydrogenase, mitochondrial OS=Homo sapiens GN=ACADS PE=1 SV=1	1	4	4	4	2	2	3	2	3	2	2	2	2	2	2	3	2	1	1	0	2	2	3	2	3	2	2	2	2	2	2	3	2	1	1	0	2	2	3	2	3	2
P16220;P18846	P16220	5;2	5;2	5;2	Cyclic AMP-responsive element-binding protein 1	CREB1	sp|P16220|CREB1_HUMAN Cyclic AMP-responsive element-binding protein 1 OS=Homo sapiens GN=CREB1 PE=1 SV=2	2	5	5	5	2	2	2	3	3	2	2	1	2	2	3	2	3	2	2	2	2	2	2	3	3	2	2	1	2	2	3	2	3	2	2	2	2	2	2	3	3	2
P16278;Q6UWU2	P16278	15;1	15;1	15;1	Beta-galactosidase	GLB1	sp|P16278|BGAL_HUMAN Beta-galactosidase OS=Homo sapiens GN=GLB1 PE=1 SV=2	2	15	15	15	9	10	12	12	13	13	10	12	8	10	11	11	11	11	11	12	9	10	12	12	13	13	10	12	8	10	11	11	11	11	11	12	9	10	12	12	13	13
P16333	P16333	4	4	4	Cytoplasmic protein NCK1	NCK1	sp|P16333|NCK1_HUMAN Cytoplasmic protein NCK1 OS=Homo sapiens GN=NCK1 PE=1 SV=1	1	4	4	4	2	2	3	3	2	2	1	2	1	3	4	2	1	3	1	3	2	2	3	3	2	2	1	2	1	3	4	2	1	3	1	3	2	2	3	3	2	2
P16401	P16401	11	11	11	Histone H1.5	HIST1H1B	sp|P16401|H15_HUMAN Histone H1.5 OS=Homo sapiens GN=HIST1H1B PE=1 SV=3	1	11	11	11	11	10	10	10	11	10	10	10	11	11	11	10	10	11	11	10	11	10	10	10	11	10	10	10	11	11	11	10	10	11	11	10	11	10	10	10	11	10
P16402	P16402	8	2	2	Histone H1.3	HIST1H1D	sp|P16402|H13_HUMAN Histone H1.3 OS=Homo sapiens GN=HIST1H1D PE=1 SV=2	1	8	2	2	6	6	6	5	6	6	6	7	6	6	6	6	7	6	8	6	1	0	0	0	0	0	0	1	0	0	0	0	1	0	2	0	1	0	0	0	0	0
P16403;P22492;Q02539	P16403	9;2;2	9;2;2	3;0;0	Histone H1.2	HIST1H1C	sp|P16403|H12_HUMAN Histone H1.2 OS=Homo sapiens GN=HIST1H1C PE=1 SV=2	3	9	9	3	8	9	9	7	9	9	9	9	9	9	9	8	9	9	9	9	8	9	9	7	9	9	9	9	9	9	9	8	9	9	9	9	3	3	3	2	3	3
P16422	P16422	11	11	11	Epithelial cell adhesion molecule	EPCAM	sp|P16422|EPCAM_HUMAN Epithelial cell adhesion molecule OS=Homo sapiens GN=EPCAM PE=1 SV=2	1	11	11	11	8	8	9	10	9	8	8	8	7	9	8	9	8	8	8	8	8	8	9	10	9	8	8	8	7	9	8	9	8	8	8	8	8	8	9	10	9	8
P16435	P16435	34	34	34	NADPH--cytochrome P450 reductase	POR	sp|P16435|NCPR_HUMAN NADPH--cytochrome P450 reductase OS=Homo sapiens GN=POR PE=1 SV=2	1	34	34	34	24	26	25	30	29	26	28	26	23	24	32	26	29	30	30	31	24	26	25	30	29	26	28	26	23	24	32	26	29	30	30	31	24	26	25	30	29	26
P16455	P16455	9	9	9	Methylated-DNA--protein-cysteine methyltransferase	MGMT	sp|P16455|MGMT_HUMAN Methylated-DNA--protein-cysteine methyltransferase OS=Homo sapiens GN=MGMT PE=1 SV=1	1	9	9	9	7	8	9	9	9	8	8	8	8	9	8	8	9	8	8	8	7	8	9	9	9	8	8	8	8	9	8	8	9	8	8	8	7	8	9	9	9	8
P16615	P16615	44	44	28	Sarcoplasmic/endoplasmic reticulum calcium ATPase 2	ATP2A2	sp|P16615|AT2A2_HUMAN Sarcoplasmic/endoplasmic reticulum calcium ATPase 2 OS=Homo sapiens GN=ATP2A2 PE=1 SV=1	1	44	44	28	35	36	37	36	38	35	36	35	34	31	37	29	38	41	39	37	35	36	37	36	38	35	36	35	34	31	37	29	38	41	39	37	23	23	25	22	26	24
P16870	P16870	5	5	5	Carboxypeptidase E	CPE	sp|P16870|CBPE_HUMAN Carboxypeptidase E OS=Homo sapiens GN=CPE PE=1 SV=1	1	5	5	5	0	0	1	0	0	0	0	0	0	2	1	0	5	5	4	3	0	0	1	0	0	0	0	0	0	2	1	0	5	5	4	3	0	0	1	0	0	0
P16930	P16930	9	9	9	Fumarylacetoacetase	FAH	sp|P16930|FAAA_HUMAN Fumarylacetoacetase OS=Homo sapiens GN=FAH PE=1 SV=2	1	9	9	9	8	7	6	6	7	7	5	6	7	8	7	6	7	6	6	6	8	7	6	6	7	7	5	6	7	8	7	6	7	6	6	6	8	7	6	6	7	7
P16949	P16949	7	7	5	Stathmin	STMN1	sp|P16949|STMN1_HUMAN Stathmin OS=Homo sapiens GN=STMN1 PE=1 SV=3	1	7	7	5	6	3	5	4	6	6	6	7	4	5	6	4	5	4	5	6	6	3	5	4	6	6	6	7	4	5	6	4	5	4	5	6	5	3	4	3	5	4
P16989	P16989	11	5	5	Y-box-binding protein 3	YBX3	sp|P16989|YBOX3_HUMAN Y-box-binding protein 3 OS=Homo sapiens GN=YBX3 PE=1 SV=4	1	11	5	5	9	9	9	9	9	10	10	11	9	9	9	9	9	8	9	10	3	3	3	3	3	4	4	5	3	3	3	3	3	3	3	4	3	3	3	3	3	4
P17010;P08048	P17010;P08048	4;3	4;3	4;3	Zinc finger X-chromosomal protein;Zinc finger Y-chromosomal protein	ZFX;ZFY	sp|P17010|ZFX_HUMAN Zinc finger X-chromosomal protein OS=Homo sapiens GN=ZFX PE=2 SV=2;sp|P08048|ZFY_HUMAN Zinc finger Y-chromosomal protein OS=Homo sapiens GN=ZFY PE=1 SV=3	2	4	4	4	2	1	1	1	2	1	2	1	2	0	2	2	1	1	2	3	2	1	1	1	2	1	2	1	2	0	2	2	1	1	2	3	2	1	1	1	2	1
P17020	P17020	5	5	5	Zinc finger protein 16	ZNF16	sp|P17020|ZNF16_HUMAN Zinc finger protein 16 OS=Homo sapiens GN=ZNF16 PE=1 SV=3	1	5	5	5	5	5	5	5	4	5	5	4	5	4	3	5	4	5	4	4	5	5	5	5	4	5	5	4	5	4	3	5	4	5	4	4	5	5	5	5	4	5
P17021	P17021	4	4	2	Zinc finger protein 17	ZNF17	sp|P17021|ZNF17_HUMAN Zinc finger protein 17 OS=Homo sapiens GN=ZNF17 PE=1 SV=3	1	4	4	2	2	3	3	2	2	3	3	2	2	2	2	2	2	2	2	2	2	3	3	2	2	3	3	2	2	2	2	2	2	2	2	2	0	1	1	0	0	1
P17026	P17026	5	5	4	Zinc finger protein 22	ZNF22	sp|P17026|ZNF22_HUMAN Zinc finger protein 22 OS=Homo sapiens GN=ZNF22 PE=1 SV=3	1	5	5	4	2	2	2	1	3	2	2	2	2	3	3	3	3	3	2	3	2	2	2	1	3	2	2	2	2	3	3	3	3	3	2	3	2	2	2	0	3	2
P17028	P17028	8	8	8	Zinc finger protein 24	ZNF24	sp|P17028|ZNF24_HUMAN Zinc finger protein 24 OS=Homo sapiens GN=ZNF24 PE=1 SV=4	1	8	8	8	7	5	7	6	6	6	6	8	8	8	7	8	6	5	5	6	7	5	7	6	6	6	6	8	8	8	7	8	6	5	5	6	7	5	7	6	6	6
P17029;Q9UNY5	P17029	10;1	10;1	9;0	Zinc finger protein with KRAB and SCAN domains 1	ZKSCAN1	sp|P17029|ZKSC1_HUMAN Zinc finger protein with KRAB and SCAN domains 1 OS=Homo sapiens GN=ZKSCAN1 PE=1 SV=3	2	10	10	9	7	8	6	9	7	8	6	6	9	7	10	8	6	5	7	5	7	8	6	9	7	8	6	6	9	7	10	8	6	5	7	5	6	7	5	8	6	7
Q5VIY5;P17035	Q5VIY5;P17035	2;2	1;1	1;1	Zinc finger protein 468;Zinc finger protein 28	ZNF468;ZNF28	sp|Q5VIY5|ZN468_HUMAN Zinc finger protein 468 OS=Homo sapiens GN=ZNF468 PE=2 SV=1;sp|P17035|ZNF28_HUMAN Zinc finger protein 28 OS=Homo sapiens GN=ZNF28 PE=1 SV=5	2	2	1	1	2	2	2	2	2	2	2	2	2	2	2	2	2	2	2	2	1	1	1	1	1	1	1	1	1	1	1	1	1	1	1	1	1	1	1	1	1	1
P17036	P17036	7	7	4	Zinc finger protein 3	ZNF3	sp|P17036|ZNF3_HUMAN Zinc finger protein 3 OS=Homo sapiens GN=ZNF3 PE=1 SV=3	1	7	7	4	4	5	5	4	5	5	5	6	5	6	6	5	4	4	4	4	4	5	5	4	5	5	5	6	5	6	6	5	4	4	4	4	2	2	2	2	2	2
P17041	P17041	1	1	1	Zinc finger protein 32	ZNF32	sp|P17041|ZNF32_HUMAN Zinc finger protein 32 OS=Homo sapiens GN=ZNF32 PE=1 SV=2	1	1	1	1	1	0	1	1	1	1	1	1	1	1	1	1	1	0	1	1	1	0	1	1	1	1	1	1	1	1	1	1	1	0	1	1	1	0	1	1	1	1
P17050	P17050	6	6	6	Alpha-N-acetylgalactosaminidase	NAGA	sp|P17050|NAGAB_HUMAN Alpha-N-acetylgalactosaminidase OS=Homo sapiens GN=NAGA PE=1 SV=2	1	6	6	6	5	4	4	3	3	4	5	5	4	5	3	3	3	4	2	2	5	4	4	3	3	4	5	5	4	5	3	3	3	4	2	2	5	4	4	3	3	4
P17066;P48741	P17066;P48741	10;6	1;1	1;1	Heat shock 70 kDa protein 6;Putative heat shock 70 kDa protein 7	HSPA6;HSPA7	sp|P17066|HSP76_HUMAN Heat shock 70 kDa protein 6 OS=Homo sapiens GN=HSPA6 PE=1 SV=2;sp|P48741|HSP77_HUMAN Putative heat shock 70 kDa protein 7 OS=Homo sapiens GN=HSPA7 PE=5 SV=2	2	10	1	1	8	9	8	9	9	8	9	9	8	8	10	8	8	8	8	8	1	1	1	1	1	1	1	1	1	1	1	1	1	1	1	1	1	1	1	1	1	1
P17096	P17096	5	5	5	High mobility group protein HMG-I/HMG-Y	HMGA1	sp|P17096|HMGA1_HUMAN High mobility group protein HMG-I/HMG-Y OS=Homo sapiens GN=HMGA1 PE=1 SV=3	1	5	5	5	4	4	3	5	5	4	4	4	4	4	4	4	4	4	5	5	4	4	3	5	5	4	4	4	4	4	4	4	4	4	5	5	4	4	3	5	5	4
P17098	P17098	2	2	2	Zinc finger protein 8	ZNF8	sp|P17098|ZNF8_HUMAN Zinc finger protein 8 OS=Homo sapiens GN=ZNF8 PE=1 SV=2	1	2	2	2	1	2	1	1	1	2	2	2	1	1	1	1	2	1	1	1	1	2	1	1	1	2	2	2	1	1	1	1	2	1	1	1	1	2	1	1	1	2
P17152	P17152	5	5	5	Transmembrane protein 11, mitochondrial	TMEM11	sp|P17152|TMM11_HUMAN Transmembrane protein 11, mitochondrial OS=Homo sapiens GN=TMEM11 PE=1 SV=1	1	5	5	5	5	5	4	4	4	3	5	5	5	5	4	4	4	4	5	5	5	5	4	4	4	3	5	5	5	5	4	4	4	4	5	5	5	5	4	4	4	3
P17174	P17174	21	21	21	Aspartate aminotransferase, cytoplasmic	GOT1	sp|P17174|AATC_HUMAN Aspartate aminotransferase, cytoplasmic OS=Homo sapiens GN=GOT1 PE=1 SV=3	1	21	21	21	17	19	19	18	19	17	19	18	19	18	19	20	17	18	17	19	17	19	19	18	19	17	19	18	19	18	19	20	17	18	17	19	17	19	19	18	19	17
P17275	P17275	2	2	2	Transcription factor jun-B	JUNB	sp|P17275|JUNB_HUMAN Transcription factor jun-B OS=Homo sapiens GN=JUNB PE=1 SV=1	1	2	2	2	1	2	1	1	1	0	0	2	1	1	1	1	2	2	2	1	1	2	1	1	1	0	0	2	1	1	1	1	2	2	2	1	1	2	1	1	1	0
P17301	P17301	33	33	33	Integrin alpha-2	ITGA2	sp|P17301|ITA2_HUMAN Integrin alpha-2 OS=Homo sapiens GN=ITGA2 PE=1 SV=1	1	33	33	33	24	25	27	27	29	27	24	26	25	25	25	27	26	26	21	26	24	25	27	27	29	27	24	26	25	25	25	27	26	26	21	26	24	25	27	27	29	27
P17405	P17405	3	3	3	Sphingomyelin phosphodiesterase	SMPD1	sp|P17405|ASM_HUMAN Sphingomyelin phosphodiesterase OS=Homo sapiens GN=SMPD1 PE=1 SV=4	1	3	3	3	2	3	3	2	2	3	3	1	2	2	3	3	3	2	2	2	2	3	3	2	2	3	3	1	2	2	3	3	3	2	2	2	2	3	3	2	2	3
P17480	P17480	25	25	25	Nucleolar transcription factor 1	UBTF	sp|P17480|UBF1_HUMAN Nucleolar transcription factor 1 OS=Homo sapiens GN=UBTF PE=1 SV=1	1	25	25	25	23	24	23	22	21	23	22	25	22	23	24	22	21	22	24	19	23	24	23	22	21	23	22	25	22	23	24	22	21	22	24	19	23	24	23	22	21	23
P17535	P17535	3	3	3	Transcription factor jun-D	JUND	sp|P17535|JUND_HUMAN Transcription factor jun-D OS=Homo sapiens GN=JUND PE=1 SV=3	1	3	3	3	3	2	2	2	2	3	3	3	2	3	2	3	3	3	1	3	3	2	2	2	2	3	3	3	2	3	2	3	3	3	1	3	3	2	2	2	2	3
P17544	P17544	4	4	3	Cyclic AMP-dependent transcription factor ATF-7	ATF7	sp|P17544|ATF7_HUMAN Cyclic AMP-dependent transcription factor ATF-7 OS=Homo sapiens GN=ATF7 PE=1 SV=2	1	4	4	3	2	2	1	3	3	1	1	1	1	1	2	1	2	3	2	2	2	2	1	3	3	1	1	1	1	1	2	1	2	3	2	2	1	1	1	2	2	1
P17568	P17568	4	4	4	NADH dehydrogenase [ubiquinone] 1 beta subcomplex subunit 7	NDUFB7	sp|P17568|NDUB7_HUMAN NADH dehydrogenase [ubiquinone] 1 beta subcomplex subunit 7 OS=Homo sapiens GN=NDUFB7 PE=1 SV=4	1	4	4	4	3	3	3	3	4	3	3	3	3	3	3	3	3	4	4	3	3	3	3	3	4	3	3	3	3	3	3	3	3	4	4	3	3	3	3	3	4	3
P17600	P17600	2	2	2	Synapsin-1	SYN1	sp|P17600|SYN1_HUMAN Synapsin-1 OS=Homo sapiens GN=SYN1 PE=1 SV=3	1	2	2	2	0	0	0	0	0	0	0	1	1	1	0	0	0	0	1	0	0	0	0	0	0	0	0	1	1	1	0	0	0	0	1	0	0	0	0	0	0	0
P17612;P22694	P17612;P22694	12;10	12;10	10;8	cAMP-dependent protein kinase catalytic subunit alpha;cAMP-dependent protein kinase catalytic subunit beta	PRKACA;PRKACB	sp|P17612|KAPCA_HUMAN cAMP-dependent protein kinase catalytic subunit alpha OS=Homo sapiens GN=PRKACA PE=1 SV=2;sp|P22694|KAPCB_HUMAN cAMP-dependent protein kinase catalytic subunit beta OS=Homo sapiens GN=PRKACB PE=1 SV=2	2	12	12	10	9	9	10	8	8	7	6	7	6	9	9	9	8	9	10	9	9	9	10	8	8	7	6	7	6	9	9	9	8	9	10	9	7	7	8	6	6	5
P17655	P17655	6	6	6	Calpain-2 catalytic subunit	CAPN2	sp|P17655|CAN2_HUMAN Calpain-2 catalytic subunit OS=Homo sapiens GN=CAPN2 PE=1 SV=6	1	6	6	6	5	4	4	3	0	1	0	1	4	5	3	3	2	2	3	2	5	4	4	3	0	1	0	1	4	5	3	3	2	2	3	2	5	4	4	3	0	1
P17676	P17676	3	3	3	CCAAT/enhancer-binding protein beta	CEBPB	sp|P17676|CEBPB_HUMAN CCAAT/enhancer-binding protein beta OS=Homo sapiens GN=CEBPB PE=1 SV=2	1	3	3	3	1	1	1	1	1	1	1	1	0	1	1	1	2	3	3	3	1	1	1	1	1	1	1	1	0	1	1	1	2	3	3	3	1	1	1	1	1	1
P17706	P17706	12	12	12	Tyrosine-protein phosphatase non-receptor type 2	PTPN2	sp|P17706|PTN2_HUMAN Tyrosine-protein phosphatase non-receptor type 2 OS=Homo sapiens GN=PTPN2 PE=1 SV=2	1	12	12	12	9	10	10	5	10	8	8	8	9	8	12	10	9	11	11	9	9	10	10	5	10	8	8	8	9	8	12	10	9	11	11	9	9	10	10	5	10	8
P17812	P17812	21	21	20	CTP synthase 1	CTPS1	sp|P17812|PYRG1_HUMAN CTP synthase 1 OS=Homo sapiens GN=CTPS1 PE=1 SV=2	1	21	21	20	17	17	16	16	14	15	15	17	16	15	16	18	14	16	12	15	17	17	16	16	14	15	15	17	16	15	16	18	14	16	12	15	16	16	15	15	13	14
P17844	P17844	42	42	32	Probable ATP-dependent RNA helicase DDX5	DDX5	sp|P17844|DDX5_HUMAN Probable ATP-dependent RNA helicase DDX5 OS=Homo sapiens GN=DDX5 PE=1 SV=1	1	42	42	32	38	36	37	39	39	37	37	37	37	38	37	35	39	36	35	39	38	36	37	39	39	37	37	37	37	38	37	35	39	36	35	39	28	26	27	30	29	27
P17858	P17858	26	22	21	ATP-dependent 6-phosphofructokinase, liver type	PFKL	sp|P17858|PFKAL_HUMAN ATP-dependent 6-phosphofructokinase, liver type OS=Homo sapiens GN=PFKL PE=1 SV=6	1	26	22	21	20	23	20	21	22	21	20	21	19	22	19	20	20	21	21	21	16	19	17	17	18	17	16	17	15	18	16	17	16	18	17	18	15	18	16	17	17	16
P17861	P17861	1	1	1	X-box-binding protein 1;X-box-binding protein 1, cytoplasmic form;X-box-binding protein 1, luminal form	XBP1	sp|P17861|XBP1_HUMAN X-box-binding protein 1 OS=Homo sapiens GN=XBP1 PE=1 SV=2	1	1	1	1	0	0	0	1	0	0	0	0	0	0	0	0	0	0	1	0	0	0	0	1	0	0	0	0	0	0	0	0	0	0	1	0	0	0	0	1	0	0
P17900	P17900	3	3	3	Ganglioside GM2 activator;Ganglioside GM2 activator isoform short	GM2A	sp|P17900|SAP3_HUMAN Ganglioside GM2 activator OS=Homo sapiens GN=GM2A PE=1 SV=4	1	3	3	3	2	2	3	3	3	2	2	2	2	2	2	3	3	2	2	3	2	2	3	3	3	2	2	2	2	2	2	3	3	2	2	3	2	2	3	3	3	2
P17931	P17931	6	6	6	Galectin-3	LGALS3	sp|P17931|LEG3_HUMAN Galectin-3 OS=Homo sapiens GN=LGALS3 PE=1 SV=5	1	6	6	6	5	5	6	6	4	6	5	5	4	5	6	5	3	5	5	5	5	5	6	6	4	6	5	5	4	5	6	5	3	5	5	5	5	5	6	6	4	6
P17980	P17980	21	21	21	26S protease regulatory subunit 6A	PSMC3	sp|P17980|PRS6A_HUMAN 26S proteasome regulatory subunit 6A OS=Homo sapiens GN=PSMC3 PE=1 SV=3	1	21	21	21	20	21	19	21	18	20	19	20	21	18	21	21	20	19	19	19	20	21	19	21	18	20	19	20	21	18	21	21	20	19	19	19	20	21	19	21	18	20
P17987	P17987	26	26	26	T-complex protein 1 subunit alpha	TCP1	sp|P17987|TCPA_HUMAN T-complex protein 1 subunit alpha OS=Homo sapiens GN=TCP1 PE=1 SV=1	1	26	26	26	25	24	25	26	24	25	25	25	24	24	25	25	25	25	25	25	25	24	25	26	24	25	25	25	24	24	25	25	25	25	25	25	25	24	25	26	24	25
P18031	P18031	22	22	22	Tyrosine-protein phosphatase non-receptor type 1	PTPN1	sp|P18031|PTN1_HUMAN Tyrosine-protein phosphatase non-receptor type 1 OS=Homo sapiens GN=PTPN1 PE=1 SV=1	1	22	22	22	12	13	14	16	15	15	14	13	13	12	15	13	13	16	18	17	12	13	14	16	15	15	14	13	13	12	15	13	13	16	18	17	12	13	14	16	15	15
P18065	P18065	2	2	2	Insulin-like growth factor-binding protein 2	IGFBP2	sp|P18065|IBP2_HUMAN Insulin-like growth factor-binding protein 2 OS=Homo sapiens GN=IGFBP2 PE=1 SV=2	1	2	2	2	1	1	1	0	2	1	1	1	0	1	1	1	2	2	1	2	1	1	1	0	2	1	1	1	0	1	1	1	2	2	1	2	1	1	1	0	2	1
P18074	P18074	4	4	4	TFIIH basal transcription factor complex helicase XPD subunit	ERCC2	sp|P18074|ERCC2_HUMAN TFIIH basal transcription factor complex helicase XPD subunit OS=Homo sapiens GN=ERCC2 PE=1 SV=1	1	4	4	4	3	2	3	2	3	2	4	4	3	3	3	3	3	1	1	3	3	2	3	2	3	2	4	4	3	3	3	3	3	1	1	3	3	2	3	2	3	2
P18075	P18075	1	1	1	Bone morphogenetic protein 7	BMP7	sp|P18075|BMP7_HUMAN Bone morphogenetic protein 7 OS=Homo sapiens GN=BMP7 PE=1 SV=1	1	1	1	1	1	0	0	0	0	0	0	0	0	0	1	0	0	1	1	1	1	0	0	0	0	0	0	0	0	0	1	0	0	1	1	1	1	0	0	0	0	0
P18077	P18077	6	6	6	60S ribosomal protein L35a	RPL35A	sp|P18077|RL35A_HUMAN 60S ribosomal protein L35a OS=Homo sapiens GN=RPL35A PE=1 SV=2	1	6	6	6	5	6	6	5	5	6	6	6	6	6	6	6	6	6	6	6	5	6	6	5	5	6	6	6	6	6	6	6	6	6	6	6	5	6	6	5	5	6
P18084	P18084	13	13	13	Integrin beta-5	ITGB5	sp|P18084|ITB5_HUMAN Integrin beta-5 OS=Homo sapiens GN=ITGB5 PE=1 SV=1	1	13	13	13	9	9	10	12	9	9	9	9	9	7	9	7	7	9	6	9	9	9	10	12	9	9	9	9	9	7	9	7	7	9	6	9	9	9	10	12	9	9
P18085	P18085	12	7	7	ADP-ribosylation factor 4	ARF4	sp|P18085|ARF4_HUMAN ADP-ribosylation factor 4 OS=Homo sapiens GN=ARF4 PE=1 SV=3	1	12	7	7	10	12	11	12	10	10	10	11	11	10	12	12	12	12	12	11	5	7	6	7	5	5	5	6	6	5	7	7	7	7	7	6	5	7	6	7	5	5
P18124	P18124	20	20	20	60S ribosomal protein L7	RPL7	sp|P18124|RL7_HUMAN 60S ribosomal protein L7 OS=Homo sapiens GN=RPL7 PE=1 SV=1	1	20	20	20	20	20	19	20	20	19	20	20	20	19	20	20	20	20	20	20	20	20	19	20	20	19	20	20	20	19	20	20	20	20	20	20	20	20	19	20	20	19
P18206	P18206	35	35	35	Vinculin	VCL	sp|P18206|VINC_HUMAN Vinculin OS=Homo sapiens GN=VCL PE=1 SV=4	1	35	35	35	26	26	31	30	31	18	23	24	25	28	25	26	22	27	23	26	26	26	31	30	31	18	23	24	25	28	25	26	22	27	23	26	26	26	31	30	31	18
P18433	P18433	1	1	1	Receptor-type tyrosine-protein phosphatase alpha	PTPRA	sp|P18433|PTPRA_HUMAN Receptor-type tyrosine-protein phosphatase alpha OS=Homo sapiens GN=PTPRA PE=1 SV=2	1	1	1	1	1	1	1	1	1	1	1	1	1	1	1	1	1	1	1	1	1	1	1	1	1	1	1	1	1	1	1	1	1	1	1	1	1	1	1	1	1	1
P18440	P18440	4	4	4	Arylamine N-acetyltransferase 1	NAT1	sp|P18440|ARY1_HUMAN Arylamine N-acetyltransferase 1 OS=Homo sapiens GN=NAT1 PE=1 SV=2	1	4	4	4	3	3	3	3	3	3	3	2	2	4	4	4	2	4	2	3	3	3	3	3	3	3	3	2	2	4	4	4	2	4	2	3	3	3	3	3	3	3
P18564	P18564	1	1	1	Integrin beta-6	ITGB6	sp|P18564|ITB6_HUMAN Integrin beta-6 OS=Homo sapiens GN=ITGB6 PE=1 SV=2	1	1	1	1	1	1	1	0	1	1	1	1	1	1	0	1	1	1	1	1	1	1	1	0	1	1	1	1	1	1	0	1	1	1	1	1	1	1	1	0	1	1
P18583	P18583	41	41	41	Protein SON	SON	sp|P18583|SON_HUMAN Protein SON OS=Homo sapiens GN=SON PE=1 SV=4	1	41	41	41	26	28	24	31	29	28	29	35	27	30	23	28	27	25	24	29	26	28	24	31	29	28	29	35	27	30	23	28	27	25	24	29	26	28	24	31	29	28
P18615	P18615	12	12	12	Negative elongation factor E	NELFE	sp|P18615|NELFE_HUMAN Negative elongation factor E OS=Homo sapiens GN=NELFE PE=1 SV=3	1	12	12	12	7	9	9	11	7	7	8	8	8	5	10	9	7	8	8	7	7	9	9	11	7	7	8	8	8	5	10	9	7	8	8	7	7	9	9	11	7	7
P18621	P18621	9	9	9	60S ribosomal protein L17	RPL17	sp|P18621|RL17_HUMAN 60S ribosomal protein L17 OS=Homo sapiens GN=RPL17 PE=1 SV=3	1	9	9	9	9	9	9	9	9	8	9	8	8	8	9	8	8	8	9	9	9	9	9	9	9	8	9	8	8	8	9	8	8	8	9	9	9	9	9	9	9	8
P18669;Q8N0Y7;P15259	P18669	16;5;4	16;5;4	16;5;4	Phosphoglycerate mutase 1	PGAM1	sp|P18669|PGAM1_HUMAN Phosphoglycerate mutase 1 OS=Homo sapiens GN=PGAM1 PE=1 SV=2	3	16	16	16	16	14	16	15	15	16	15	15	15	16	16	15	15	16	15	14	16	14	16	15	15	16	15	15	15	16	16	15	15	16	15	14	16	14	16	15	15	16
P18754	P18754	18	18	18	Regulator of chromosome condensation	RCC1	sp|P18754|RCC1_HUMAN Regulator of chromosome condensation OS=Homo sapiens GN=RCC1 PE=1 SV=1	1	18	18	18	17	15	15	14	16	15	14	16	17	16	15	17	15	15	16	16	17	15	15	14	16	15	14	16	17	16	15	17	15	15	16	16	17	15	15	14	16	15
P18827	P18827	2	2	2	Syndecan-1	SDC1	sp|P18827|SDC1_HUMAN Syndecan-1 OS=Homo sapiens GN=SDC1 PE=1 SV=3	1	2	2	2	1	1	2	1	1	1	1	1	1	1	2	1	1	2	1	2	1	1	2	1	1	1	1	1	1	1	2	1	1	2	1	2	1	1	2	1	1	1
P18858	P18858	13	13	13	DNA ligase 1	LIG1	sp|P18858|DNLI1_HUMAN DNA ligase 1 OS=Homo sapiens GN=LIG1 PE=1 SV=1	1	13	13	13	8	7	6	6	8	10	9	10	8	8	4	10	6	7	8	7	8	7	6	6	8	10	9	10	8	8	4	10	6	7	8	7	8	7	6	6	8	10
P18859	P18859	6	6	6	ATP synthase-coupling factor 6, mitochondrial	ATP5J	sp|P18859|ATP5J_HUMAN ATP synthase-coupling factor 6, mitochondrial OS=Homo sapiens GN=ATP5J PE=1 SV=1	1	6	6	6	6	6	6	6	6	6	6	6	6	6	6	5	5	6	5	5	6	6	6	6	6	6	6	6	6	6	6	5	5	6	5	5	6	6	6	6	6	6
P18887	P18887	13	13	13	DNA repair protein XRCC1	XRCC1	sp|P18887|XRCC1_HUMAN DNA repair protein XRCC1 OS=Homo sapiens GN=XRCC1 PE=1 SV=2	1	13	13	13	8	8	11	10	11	11	11	9	11	10	9	10	11	11	10	11	8	8	11	10	11	11	11	9	11	10	9	10	11	11	10	11	8	8	11	10	11	11
P19174	P19174	9	9	9	1-phosphatidylinositol 4,5-bisphosphate phosphodiesterase gamma-1	PLCG1	sp|P19174|PLCG1_HUMAN 1-phosphatidylinositol 4,5-bisphosphate phosphodiesterase gamma-1 OS=Homo sapiens GN=PLCG1 PE=1 SV=1	1	9	9	9	7	6	6	6	7	7	5	7	6	6	6	6	4	4	2	3	7	6	6	6	7	7	5	7	6	6	6	6	4	4	2	3	7	6	6	6	7	7
P19224;Q9HAW9;Q9HAW8;Q9HAW7;O60656;P22309;P35504;P35503;P22310	P19224	7;3;3;3;3;3;3;3;3	7;3;3;3;3;3;3;3;3	7;3;3;3;3;3;3;3;3	UDP-glucuronosyltransferase 1-6	UGT1A6	sp|P19224|UD16_HUMAN UDP-glucuronosyltransferase 1-6 OS=Homo sapiens GN=UGT1A6 PE=1 SV=2	9	7	7	7	2	1	1	1	4	5	5	3	0	1	3	1	5	6	7	5	2	1	1	1	4	5	5	3	0	1	3	1	5	6	7	5	2	1	1	1	4	5
P19256	P19256	4	4	4	Lymphocyte function-associated antigen 3	CD58	sp|P19256|LFA3_HUMAN Lymphocyte function-associated antigen 3 OS=Homo sapiens GN=CD58 PE=1 SV=1	1	4	4	4	3	2	2	4	3	3	2	2	3	2	3	1	3	2	4	2	3	2	2	4	3	3	2	2	3	2	3	1	3	2	4	2	3	2	2	4	3	3
P19338	P19338	30	30	30	Nucleolin	NCL	sp|P19338|NUCL_HUMAN Nucleolin OS=Homo sapiens GN=NCL PE=1 SV=3	1	30	30	30	28	28	27	28	29	29	27	27	27	27	27	29	29	28	30	28	28	28	27	28	29	29	27	27	27	27	27	29	29	28	30	28	28	28	27	28	29	29
P19367	P19367	46	46	39	Hexokinase-1	HK1	sp|P19367|HXK1_HUMAN Hexokinase-1 OS=Homo sapiens GN=HK1 PE=1 SV=3	1	46	46	39	39	43	43	43	42	37	42	39	40	40	43	43	39	39	41	42	39	43	43	43	42	37	42	39	40	40	43	43	39	39	41	42	32	36	36	37	35	30
P19387	P19387	8	8	8	DNA-directed RNA polymerase II subunit RPB3	POLR2C	sp|P19387|RPB3_HUMAN DNA-directed RNA polymerase II subunit RPB3 OS=Homo sapiens GN=POLR2C PE=1 SV=2	1	8	8	8	5	6	5	4	7	6	7	8	5	4	4	5	6	6	7	6	5	6	5	4	7	6	7	8	5	4	4	5	6	6	7	6	5	6	5	4	7	6
P19388	P19388	10	10	10	DNA-directed RNA polymerases I, II, and III subunit RPABC1	POLR2E	sp|P19388|RPAB1_HUMAN DNA-directed RNA polymerases I, II, and III subunit RPABC1 OS=Homo sapiens GN=POLR2E PE=1 SV=4	1	10	10	10	10	10	10	9	9	10	10	10	9	9	9	10	10	10	10	10	10	10	10	9	9	10	10	10	9	9	9	10	10	10	10	10	10	10	10	9	9	10
P19404	P19404	9	9	9	NADH dehydrogenase [ubiquinone] flavoprotein 2, mitochondrial	NDUFV2	sp|P19404|NDUV2_HUMAN NADH dehydrogenase [ubiquinone] flavoprotein 2, mitochondrial OS=Homo sapiens GN=NDUFV2 PE=1 SV=2	1	9	9	9	6	8	8	9	8	8	8	9	8	8	8	9	8	8	9	8	6	8	8	9	8	8	8	9	8	8	8	9	8	8	9	8	6	8	8	9	8	8
P19447	P19447	11	11	11	TFIIH basal transcription factor complex helicase XPB subunit	ERCC3	sp|P19447|ERCC3_HUMAN TFIIH basal transcription factor complex helicase XPB subunit OS=Homo sapiens GN=ERCC3 PE=1 SV=1	1	11	11	11	8	6	6	5	6	7	8	6	5	9	7	5	8	6	6	7	8	6	6	5	6	7	8	6	5	9	7	5	8	6	6	7	8	6	6	5	6	7
P19474	P19474	3	3	3	E3 ubiquitin-protein ligase TRIM21	TRIM21	sp|P19474|RO52_HUMAN E3 ubiquitin-protein ligase TRIM21 OS=Homo sapiens GN=TRIM21 PE=1 SV=1	1	3	3	3	3	3	3	1	1	3	2	1	2	1	2	3	1	1	0	0	3	3	3	1	1	3	2	1	2	1	2	3	1	1	0	0	3	3	3	1	1	3
P19525	P19525	17	17	17	Interferon-induced, double-stranded RNA-activated protein kinase	EIF2AK2	sp|P19525|E2AK2_HUMAN Interferon-induced, double-stranded RNA-activated protein kinase OS=Homo sapiens GN=EIF2AK2 PE=1 SV=2	1	17	17	17	16	14	16	14	13	10	14	13	15	13	15	15	12	14	10	13	16	14	16	14	13	10	14	13	15	13	15	15	12	14	10	13	16	14	16	14	13	10
P19623	P19623	12	12	12	Spermidine synthase	SRM	sp|P19623|SPEE_HUMAN Spermidine synthase OS=Homo sapiens GN=SRM PE=1 SV=1	1	12	12	12	10	10	10	12	8	9	10	10	10	10	8	10	11	9	8	10	10	10	10	12	8	9	10	10	10	10	8	10	11	9	8	10	10	10	10	12	8	9
P19634	P19634	4	4	4	Sodium/hydrogen exchanger 1	SLC9A1	sp|P19634|SL9A1_HUMAN Sodium/hydrogen exchanger 1 OS=Homo sapiens GN=SLC9A1 PE=1 SV=2	1	4	4	4	1	3	3	2	3	1	2	0	0	2	2	2	1	2	2	3	1	3	3	2	3	1	2	0	0	2	2	2	1	2	2	3	1	3	3	2	3	1
P19784	P19784	15	15	15	Casein kinase II subunit alpha	CSNK2A2	sp|P19784|CSK22_HUMAN Casein kinase II subunit alpha OS=Homo sapiens GN=CSNK2A2 PE=1 SV=1	1	15	15	15	11	10	10	9	12	9	9	9	11	11	9	10	11	11	9	12	11	10	10	9	12	9	9	9	11	11	9	10	11	11	9	12	11	10	10	9	12	9
P19793;P48443	P19793;P48443	7;4	7;4	3;1	Retinoic acid receptor RXR-alpha;Retinoic acid receptor RXR-gamma	RXRA;RXRG	sp|P19793|RXRA_HUMAN Retinoic acid receptor RXR-alpha OS=Homo sapiens GN=RXRA PE=1 SV=1;sp|P48443|RXRG_HUMAN Retinoic acid receptor RXR-gamma OS=Homo sapiens GN=RXRG PE=1 SV=1	2	7	7	3	5	5	5	5	5	6	6	6	5	6	6	6	6	5	6	3	5	5	5	5	5	6	6	6	5	6	6	6	6	5	6	3	1	1	1	2	2	2
P19838	P19838	8	8	8	Nuclear factor NF-kappa-B p105 subunit;Nuclear factor NF-kappa-B p50 subunit	NFKB1	sp|P19838|NFKB1_HUMAN Nuclear factor NF-kappa-B p105 subunit OS=Homo sapiens GN=NFKB1 PE=1 SV=2	1	8	8	8	7	6	6	6	5	5	4	7	5	6	6	6	4	4	3	4	7	6	6	6	5	5	4	7	5	6	6	6	4	4	3	4	7	6	6	6	5	5
P20020;Q01814	P20020	33;10	33;10	20;1	Plasma membrane calcium-transporting ATPase 1	ATP2B1	sp|P20020|AT2B1_HUMAN Plasma membrane calcium-transporting ATPase 1 OS=Homo sapiens GN=ATP2B1 PE=1 SV=3	2	33	33	20	29	29	25	25	26	27	27	29	26	27	27	24	29	28	29	29	29	29	25	25	26	27	27	29	26	27	27	24	29	28	29	29	18	18	15	15	16	18
P20042	P20042	16	16	16	Eukaryotic translation initiation factor 2 subunit 2	EIF2S2	sp|P20042|IF2B_HUMAN Eukaryotic translation initiation factor 2 subunit 2 OS=Homo sapiens GN=EIF2S2 PE=1 SV=2	1	16	16	16	15	15	15	16	14	13	14	13	14	15	14	14	15	15	15	15	15	15	15	16	14	13	14	13	14	15	14	14	15	15	15	15	15	15	15	16	14	13
P20073	P20073	19	19	19	Annexin A7	ANXA7	sp|P20073|ANXA7_HUMAN Annexin A7 OS=Homo sapiens GN=ANXA7 PE=1 SV=3	1	19	19	19	16	16	15	17	16	15	15	15	16	16	15	14	16	16	15	17	16	16	15	17	16	15	15	15	16	16	15	14	16	16	15	17	16	16	15	17	16	15
P20226	P20226	4	4	2	TATA-box-binding protein	TBP	sp|P20226|TBP_HUMAN TATA-box-binding protein OS=Homo sapiens GN=TBP PE=1 SV=2	1	4	4	2	2	4	2	2	4	4	4	3	4	4	4	3	2	3	3	4	2	4	2	2	4	4	4	3	4	4	4	3	2	3	3	4	1	2	1	1	2	2
P20290	P20290	6	6	6	Transcription factor BTF3	BTF3	sp|P20290|BTF3_HUMAN Transcription factor BTF3 OS=Homo sapiens GN=BTF3 PE=1 SV=1	1	6	6	6	6	6	6	6	6	5	5	5	5	5	6	6	6	6	6	6	6	6	6	6	6	5	5	5	5	5	6	6	6	6	6	6	6	6	6	6	6	5
P20336	P20336	4	2	2	Ras-related protein Rab-3A	RAB3A	sp|P20336|RAB3A_HUMAN Ras-related protein Rab-3A OS=Homo sapiens GN=RAB3A PE=1 SV=1	1	4	2	2	4	3	4	3	4	3	3	3	3	3	4	2	3	4	3	4	2	1	2	1	2	1	1	1	1	1	2	0	1	2	1	2	2	1	2	1	2	1
P20339	P20339	7	4	4	Ras-related protein Rab-5A	RAB5A	sp|P20339|RAB5A_HUMAN Ras-related protein Rab-5A OS=Homo sapiens GN=RAB5A PE=1 SV=2	1	7	4	4	6	6	7	6	6	6	5	6	7	5	7	6	6	6	6	6	3	3	4	3	3	3	2	3	4	2	4	3	3	3	3	3	3	3	4	3	3	3
P20340;Q9NRW1	P20340	12;5	12;5	11;4	Ras-related protein Rab-6A	RAB6A	sp|P20340|RAB6A_HUMAN Ras-related protein Rab-6A OS=Homo sapiens GN=RAB6A PE=1 SV=3	2	12	12	11	9	10	8	8	9	9	9	9	9	10	10	10	10	10	11	9	9	10	8	8	9	9	9	9	9	10	10	10	10	10	11	9	8	9	7	7	8	8
P20585	P20585	12	12	12	DNA mismatch repair protein Msh3	MSH3	sp|P20585|MSH3_HUMAN DNA mismatch repair protein Msh3 OS=Homo sapiens GN=MSH3 PE=1 SV=4	1	12	12	12	5	7	6	6	6	8	5	6	6	7	10	8	8	6	9	6	5	7	6	6	6	8	5	6	6	7	10	8	8	6	9	6	5	7	6	6	6	8
P20618	P20618	12	12	12	Proteasome subunit beta type-1	PSMB1	sp|P20618|PSB1_HUMAN Proteasome subunit beta type-1 OS=Homo sapiens GN=PSMB1 PE=1 SV=2	1	12	12	12	10	10	9	9	10	7	8	10	9	8	7	8	9	9	8	9	10	10	9	9	10	7	8	10	9	8	7	8	9	9	8	9	10	10	9	9	10	7
P20645	P20645	6	6	6	Cation-dependent mannose-6-phosphate receptor	M6PR	sp|P20645|MPRD_HUMAN Cation-dependent mannose-6-phosphate receptor OS=Homo sapiens GN=M6PR PE=1 SV=1	1	6	6	6	6	5	5	6	5	5	5	5	4	5	5	4	5	3	5	5	6	5	5	6	5	5	5	5	4	5	5	4	5	3	5	5	6	5	5	6	5	5
P20674	P20674	8	8	8	Cytochrome c oxidase subunit 5A, mitochondrial	COX5A	sp|P20674|COX5A_HUMAN Cytochrome c oxidase subunit 5A, mitochondrial OS=Homo sapiens GN=COX5A PE=1 SV=2	1	8	8	8	8	8	7	7	8	8	8	8	8	8	7	8	8	7	8	8	8	8	7	7	8	8	8	8	8	8	7	8	8	7	8	8	8	8	7	7	8	8
P20700	P20700	47	45	43	Lamin-B1	LMNB1	sp|P20700|LMNB1_HUMAN Lamin-B1 OS=Homo sapiens GN=LMNB1 PE=1 SV=2	1	47	45	43	41	41	41	45	41	41	42	43	38	39	40	39	41	42	41	41	40	40	40	43	40	40	41	42	37	38	39	38	40	41	40	40	39	39	39	42	39	38
P20810	P20810	16	16	16	Calpastatin	CAST	sp|P20810|ICAL_HUMAN Calpastatin OS=Homo sapiens GN=CAST PE=1 SV=4	1	16	16	16	10	12	12	12	11	10	9	11	12	13	11	12	11	12	13	13	10	12	12	12	11	10	9	11	12	13	11	12	11	12	13	13	10	12	12	12	11	10
P20827	P20827	1	1	1	Ephrin-A1;Ephrin-A1, secreted form	EFNA1	sp|P20827|EFNA1_HUMAN Ephrin-A1 OS=Homo sapiens GN=EFNA1 PE=1 SV=2	1	1	1	1	1	0	1	1	1	1	1	1	0	1	1	0	1	1	0	1	1	0	1	1	1	1	1	1	0	1	1	0	1	1	0	1	1	0	1	1	1	1
P20839	P20839	15	14	14	Inosine-5-monophosphate dehydrogenase 1	IMPDH1	sp|P20839|IMDH1_HUMAN Inosine-5-monophosphate dehydrogenase 1 OS=Homo sapiens GN=IMPDH1 PE=1 SV=2	1	15	14	14	10	11	10	9	10	8	7	9	10	10	8	7	9	8	10	11	9	11	9	8	9	8	7	9	10	10	8	7	9	8	10	10	9	11	9	8	9	8
P20916	P20916	1	1	1	Myelin-associated glycoprotein	MAG	sp|P20916|MAG_HUMAN Myelin-associated glycoprotein OS=Homo sapiens GN=MAG PE=1 SV=1	1	1	1	1	0	0	0	0	0	1	1	0	0	0	0	0	0	0	0	0	0	0	0	0	0	1	1	0	0	0	0	0	0	0	0	0	0	0	0	0	0	1
P20929	P20929	2	2	2	Nebulin	NEB	sp|P20929|NEBU_HUMAN Nebulin OS=Homo sapiens GN=NEB PE=1 SV=5	1	2	2	2	1	1	1	1	1	1	1	1	1	1	0	1	0	0	1	0	1	1	1	1	1	1	1	1	1	1	0	1	0	0	1	0	1	1	1	1	1	1
P20936	P20936	7	7	7	Ras GTPase-activating protein 1	RASA1	sp|P20936|RASA1_HUMAN Ras GTPase-activating protein 1 OS=Homo sapiens GN=RASA1 PE=1 SV=1	1	7	7	7	3	3	3	5	2	3	2	4	3	3	3	2	2	3	3	0	3	3	3	5	2	3	2	4	3	3	3	2	2	3	3	0	3	3	3	5	2	3
P20962	P20962	1	1	1	Parathymosin	PTMS	sp|P20962|PTMS_HUMAN Parathymosin OS=Homo sapiens GN=PTMS PE=1 SV=2	1	1	1	1	1	1	1	1	1	1	1	1	1	1	1	1	1	1	1	1	1	1	1	1	1	1	1	1	1	1	1	1	1	1	1	1	1	1	1	1	1	1
P21127	P21127	21	21	2	Cyclin-dependent kinase 11B	CDK11B	sp|P21127|CD11B_HUMAN Cyclin-dependent kinase 11B OS=Homo sapiens GN=CDK11B PE=1 SV=3	1	21	21	2	16	17	17	11	16	15	15	14	15	17	15	16	16	17	12	16	16	17	17	11	16	15	15	14	15	17	15	16	16	17	12	16	1	0	1	0	0	0
P21266;P28161	P21266	17;1	17;1	16;0	Glutathione S-transferase Mu 3	GSTM3	sp|P21266|GSTM3_HUMAN Glutathione S-transferase Mu 3 OS=Homo sapiens GN=GSTM3 PE=1 SV=3	2	17	17	16	16	15	16	14	17	15	17	16	16	15	16	16	15	14	16	16	16	15	16	14	17	15	17	16	16	15	16	16	15	14	16	16	15	14	15	13	16	14
P21281;P15313	P21281	16;7	16;7	16;7	V-type proton ATPase subunit B, brain isoform	ATP6V1B2	sp|P21281|VATB2_HUMAN V-type proton ATPase subunit B, brain isoform OS=Homo sapiens GN=ATP6V1B2 PE=1 SV=3	2	16	16	16	13	12	15	12	14	12	10	13	14	15	14	14	13	14	10	14	13	12	15	12	14	12	10	13	14	15	14	14	13	14	10	14	13	12	15	12	14	12
P21283;Q8NEY4	P21283	15;1	15;1	15;1	V-type proton ATPase subunit C 1	ATP6V1C1	sp|P21283|VATC1_HUMAN V-type proton ATPase subunit C 1 OS=Homo sapiens GN=ATP6V1C1 PE=1 SV=4	2	15	15	15	11	13	11	12	12	11	11	12	14	11	12	12	10	12	12	12	11	13	11	12	12	11	11	12	14	11	12	12	10	12	12	12	11	13	11	12	12	11
P21291	P21291	9	9	9	Cysteine and glycine-rich protein 1	CSRP1	sp|P21291|CSRP1_HUMAN Cysteine and glycine-rich protein 1 OS=Homo sapiens GN=CSRP1 PE=1 SV=3	1	9	9	9	7	7	7	9	8	6	7	7	7	8	8	7	7	7	7	7	7	7	7	9	8	6	7	7	7	8	8	7	7	7	7	7	7	7	7	9	8	6
P21333	P21333	115	107	104	Filamin-A	FLNA	sp|P21333|FLNA_HUMAN Filamin-A OS=Homo sapiens GN=FLNA PE=1 SV=4	1	115	107	104	99	100	101	106	93	96	93	94	101	101	98	100	91	86	92	87	92	93	94	98	86	89	86	87	94	94	91	93	85	79	86	80	89	90	91	95	84	87
P21359	P21359	2	2	2	Neurofibromin;Neurofibromin truncated	NF1	sp|P21359|NF1_HUMAN Neurofibromin OS=Homo sapiens GN=NF1 PE=1 SV=2	1	2	2	2	0	1	0	0	2	1	0	0	0	0	0	1	1	0	0	0	0	1	0	0	2	1	0	0	0	0	0	1	1	0	0	0	0	1	0	0	2	1
P21399	P21399	5	5	5	Cytoplasmic aconitate hydratase	ACO1	sp|P21399|ACOC_HUMAN Cytoplasmic aconitate hydratase OS=Homo sapiens GN=ACO1 PE=1 SV=3	1	5	5	5	5	3	3	3	5	3	4	3	2	2	4	3	4	5	3	5	5	3	3	3	5	3	4	3	2	2	4	3	4	5	3	5	5	3	3	3	5	3
P21579;Q8N9I0	P21579;Q8N9I0	2;1	2;1	2;1	Synaptotagmin-1;Synaptotagmin-2	SYT1;SYT2	sp|P21579|SYT1_HUMAN Synaptotagmin-1 OS=Homo sapiens GN=SYT1 PE=1 SV=1;sp|Q8N9I0|SYT2_HUMAN Synaptotagmin-2 OS=Homo sapiens GN=SYT2 PE=1 SV=2	2	2	2	2	0	1	1	1	1	1	0	0	0	0	2	0	1	1	1	1	0	1	1	1	1	1	0	0	0	0	2	0	1	1	1	1	0	1	1	1	1	1
P21583	P21583	2	2	2	Kit ligand;Soluble KIT ligand	KITLG	sp|P21583|SCF_HUMAN Kit ligand OS=Homo sapiens GN=KITLG PE=1 SV=1	1	2	2	2	2	2	2	2	2	2	2	2	2	2	2	2	1	1	1	0	2	2	2	2	2	2	2	2	2	2	2	2	1	1	1	0	2	2	2	2	2	2
P21675;Q8IZX4	P21675;Q8IZX4	3;2	3;2	3;2	Transcription initiation factor TFIID subunit 1;Transcription initiation factor TFIID subunit 1-like	TAF1;TAF1L	sp|P21675|TAF1_HUMAN Transcription initiation factor TFIID subunit 1 OS=Homo sapiens GN=TAF1 PE=1 SV=2;sp|Q8IZX4|TAF1L_HUMAN Transcription initiation factor TFIID subunit 1-like OS=Homo sapiens GN=TAF1L PE=1 SV=1	2	3	3	3	0	1	0	0	1	0	1	1	1	0	0	1	1	0	0	0	0	1	0	0	1	0	1	1	1	0	0	1	1	0	0	0	0	1	0	0	1	0
P21709	P21709	1	1	1	Ephrin type-A receptor 1	EPHA1	sp|P21709|EPHA1_HUMAN Ephrin type-A receptor 1 OS=Homo sapiens GN=EPHA1 PE=1 SV=4	1	1	1	1	1	1	0	1	1	1	1	1	0	0	1	0	0	0	0	0	1	1	0	1	1	1	1	1	0	0	1	0	0	0	0	0	1	1	0	1	1	1
P21741	P21741	6	6	6	Midkine	MDK	sp|P21741|MK_HUMAN Midkine OS=Homo sapiens GN=MDK PE=1 SV=1	1	6	6	6	2	3	3	3	3	3	3	2	1	2	3	2	6	5	5	6	2	3	3	3	3	3	3	2	1	2	3	2	6	5	5	6	2	3	3	3	3	3
P21796	P21796	19	19	19	Voltage-dependent anion-selective channel protein 1	VDAC1	sp|P21796|VDAC1_HUMAN Voltage-dependent anion-selective channel protein 1 OS=Homo sapiens GN=VDAC1 PE=1 SV=2	1	19	19	19	17	17	17	17	18	18	18	17	17	16	17	16	17	18	17	19	17	17	17	17	18	18	18	17	17	16	17	16	17	18	17	19	17	17	17	17	18	18
P21810	P21810	1	1	1	Biglycan	BGN	sp|P21810|PGS1_HUMAN Biglycan OS=Homo sapiens GN=BGN PE=1 SV=2	1	1	1	1	0	0	0	0	0	0	0	0	0	0	0	0	1	0	0	0	0	0	0	0	0	0	0	0	0	0	0	0	1	0	0	0	0	0	0	0	0	0
P21860	P21860	12	12	12	Receptor tyrosine-protein kinase erbB-3	ERBB3	sp|P21860|ERBB3_HUMAN Receptor tyrosine-protein kinase erbB-3 OS=Homo sapiens GN=ERBB3 PE=1 SV=1	1	12	12	12	6	6	9	6	8	7	8	7	6	5	10	5	5	5	5	7	6	6	9	6	8	7	8	7	6	5	10	5	5	5	5	7	6	6	9	6	8	7
P21912	P21912	11	11	11	Succinate dehydrogenase [ubiquinone] iron-sulfur subunit, mitochondrial	SDHB	sp|P21912|SDHB_HUMAN Succinate dehydrogenase [ubiquinone] iron-sulfur subunit, mitochondrial OS=Homo sapiens GN=SDHB PE=1 SV=3	1	11	11	11	7	7	8	8	8	7	10	9	8	8	6	8	9	9	7	8	7	7	8	8	8	7	10	9	8	8	6	8	9	9	7	8	7	7	8	8	8	7
P21926	P21926	4	4	4	CD9 antigen	CD9	sp|P21926|CD9_HUMAN CD9 antigen OS=Homo sapiens GN=CD9 PE=1 SV=4	1	4	4	4	3	3	3	3	2	2	2	3	4	3	1	3	2	2	4	3	3	3	3	3	2	2	2	3	4	3	1	3	2	2	4	3	3	3	3	3	2	2
P21953	P21953	4	4	4	2-oxoisovalerate dehydrogenase subunit beta, mitochondrial	BCKDHB	sp|P21953|ODBB_HUMAN 2-oxoisovalerate dehydrogenase subunit beta, mitochondrial OS=Homo sapiens GN=BCKDHB PE=1 SV=2	1	4	4	4	3	2	3	3	4	3	3	3	3	4	3	3	1	1	1	3	3	2	3	3	4	3	3	3	3	4	3	3	1	1	1	3	3	2	3	3	4	3
P21964	P21964	19	19	19	Catechol O-methyltransferase	COMT	sp|P21964|COMT_HUMAN Catechol O-methyltransferase OS=Homo sapiens GN=COMT PE=1 SV=2	1	19	19	19	18	18	19	18	17	17	17	18	17	18	18	19	18	18	18	18	18	18	19	18	17	17	17	18	17	18	18	19	18	18	18	18	18	18	19	18	17	17
P22033	P22033	16	16	16	Methylmalonyl-CoA mutase, mitochondrial	MUT	sp|P22033|MUTA_HUMAN Methylmalonyl-CoA mutase, mitochondrial OS=Homo sapiens GN=MUT PE=1 SV=4	1	16	16	16	13	14	12	10	14	14	12	12	12	15	12	12	11	13	14	14	13	14	12	10	14	14	12	12	12	15	12	12	11	13	14	14	13	14	12	10	14	14
P22059	P22059	15	15	15	Oxysterol-binding protein 1	OSBP	sp|P22059|OSBP1_HUMAN Oxysterol-binding protein 1 OS=Homo sapiens GN=OSBP PE=1 SV=1	1	15	15	15	7	6	8	12	9	7	6	7	8	8	7	7	10	9	8	12	7	6	8	12	9	7	6	7	8	8	7	7	10	9	8	12	7	6	8	12	9	7
P22061	P22061	13	13	13	Protein-L-isoaspartate(D-aspartate) O-methyltransferase	PCMT1	sp|P22061|PIMT_HUMAN Protein-L-isoaspartate(D-aspartate) O-methyltransferase OS=Homo sapiens GN=PCMT1 PE=1 SV=4	1	13	13	13	11	12	11	10	11	11	11	11	11	12	12	11	11	12	10	11	11	12	11	10	11	11	11	11	11	12	12	11	11	12	10	11	11	12	11	10	11	11
P22087	P22087	17	17	16	rRNA 2-O-methyltransferase fibrillarin	FBL	sp|P22087|FBRL_HUMAN rRNA 2-O-methyltransferase fibrillarin OS=Homo sapiens GN=FBL PE=1 SV=2	1	17	17	16	16	16	16	16	16	15	16	16	13	15	16	13	16	16	16	17	16	16	16	16	16	15	16	16	13	15	16	13	16	16	16	17	15	15	15	15	15	14
P22102	P22102	30	30	30	Trifunctional purine biosynthetic protein adenosine-3;Phosphoribosylamine--glycine ligase;Phosphoribosylformylglycinamidine cyclo-ligase;Phosphoribosylglycinamide formyltransferase	GART	sp|P22102|PUR2_HUMAN Trifunctional purine biosynthetic protein adenosine-3 OS=Homo sapiens GN=GART PE=1 SV=1	1	30	30	30	25	28	24	25	26	29	29	29	27	28	25	25	25	27	22	25	25	28	24	25	26	29	29	29	27	28	25	25	25	27	22	25	25	28	24	25	26	29
P22223	P22223	7	5	5	Cadherin-3	CDH3	sp|P22223|CADH3_HUMAN Cadherin-3 OS=Homo sapiens GN=CDH3 PE=1 SV=2	1	7	5	5	5	5	6	3	6	5	5	4	4	5	4	5	4	6	6	5	3	3	4	1	4	3	3	2	2	3	2	3	2	4	4	3	3	3	4	1	4	3
P22234	P22234	25	25	25	Multifunctional protein ADE2;Phosphoribosylaminoimidazole-succinocarboxamide synthase;Phosphoribosylaminoimidazole carboxylase	PAICS	sp|P22234|PUR6_HUMAN Multifunctional protein ADE2 OS=Homo sapiens GN=PAICS PE=1 SV=3	1	25	25	25	22	21	22	21	23	19	19	20	22	21	22	21	19	21	21	21	22	21	22	21	23	19	19	20	22	21	22	21	19	21	21	21	22	21	22	21	23	19
P22307	P22307	20	20	20	Non-specific lipid-transfer protein	SCP2	sp|P22307|NLTP_HUMAN Non-specific lipid-transfer protein OS=Homo sapiens GN=SCP2 PE=1 SV=2	1	20	20	20	15	18	19	18	17	15	17	18	19	17	16	17	14	18	15	18	15	18	19	18	17	15	17	18	19	17	16	17	14	18	15	18	15	18	19	18	17	15
P22314	P22314	38	38	38	Ubiquitin-like modifier-activating enzyme 1	UBA1	sp|P22314|UBA1_HUMAN Ubiquitin-like modifier-activating enzyme 1 OS=Homo sapiens GN=UBA1 PE=1 SV=3	1	38	38	38	33	33	32	35	32	31	31	35	33	33	31	33	32	32	34	31	33	33	32	35	32	31	31	35	33	33	31	33	32	32	34	31	33	33	32	35	32	31
P22392;O60361	P22392;O60361	11;6	11;6	6;4	Nucleoside diphosphate kinase B;Putative nucleoside diphosphate kinase	NME2;NME2P1	sp|P22392|NDKB_HUMAN Nucleoside diphosphate kinase B OS=Homo sapiens GN=NME2 PE=1 SV=1;sp|O60361|NDK8_HUMAN Putative nucleoside diphosphate kinase OS=Homo sapiens GN=NME2P1 PE=5 SV=1	2	11	11	6	11	10	11	11	11	10	10	10	11	11	11	11	11	11	11	10	11	10	11	11	11	10	10	10	11	11	11	11	11	11	11	10	6	5	6	6	6	6
P22415	P22415	3	2	2	Upstream stimulatory factor 1	USF1	sp|P22415|USF1_HUMAN Upstream stimulatory factor 1 OS=Homo sapiens GN=USF1 PE=1 SV=1	1	3	2	2	1	1	1	2	2	1	1	1	1	1	1	3	1	1	1	1	0	0	0	1	1	0	0	0	0	0	1	2	0	0	0	0	0	0	0	1	1	0
P35326;P35325;P22532;P22531;Q9BYE4;Q96RM1	P35326;P35325;P22532;P22531;Q9BYE4	3;3;3;3;2;1	3;3;3;3;2;1	3;3;3;3;2;1	Small proline-rich protein 2A;Small proline-rich protein 2B;Small proline-rich protein 2D;Small proline-rich protein 2E;Small proline-rich protein 2G	SPRR2A;SPRR2B;SPRR2D;SPRR2E;SPRR2G	sp|P35326|SPR2A_HUMAN Small proline-rich protein 2A OS=Homo sapiens GN=SPRR2A PE=1 SV=1;sp|P35325|SPR2B_HUMAN Small proline-rich protein 2B OS=Homo sapiens GN=SPRR2B PE=2 SV=1;sp|P22532|SPR2D_HUMAN Small proline-rich protein 2D OS=Homo sapiens GN=SPRR2D PE	6	3	3	3	0	0	0	0	0	0	0	0	0	0	0	0	0	0	3	0	0	0	0	0	0	0	0	0	0	0	0	0	0	0	3	0	0	0	0	0	0	0
P22570	P22570	28	28	28	NADPH:adrenodoxin oxidoreductase, mitochondrial	FDXR	sp|P22570|ADRO_HUMAN NADPH:adrenodoxin oxidoreductase, mitochondrial OS=Homo sapiens GN=FDXR PE=1 SV=3	1	28	28	28	23	24	21	23	22	25	24	25	21	22	24	23	25	23	21	22	23	24	21	23	22	25	24	25	21	22	24	23	25	23	21	22	23	24	21	23	22	25
P22612	P22612	3	1	1	cAMP-dependent protein kinase catalytic subunit gamma	PRKACG	sp|P22612|KAPCG_HUMAN cAMP-dependent protein kinase catalytic subunit gamma OS=Homo sapiens GN=PRKACG PE=1 SV=3	1	3	1	1	2	2	2	2	2	2	1	2	2	2	3	2	2	2	2	2	0	0	0	0	0	0	0	0	0	0	1	0	0	0	0	0	0	0	0	0	0	0
P22626	P22626	25	25	25	Heterogeneous nuclear ribonucleoproteins A2/B1	HNRNPA2B1	sp|P22626|ROA2_HUMAN Heterogeneous nuclear ribonucleoproteins A2/B1 OS=Homo sapiens GN=HNRNPA2B1 PE=1 SV=2	1	25	25	25	25	23	24	24	24	25	24	25	24	24	23	25	24	24	24	25	25	23	24	24	24	25	24	25	24	24	23	25	24	24	24	25	25	23	24	24	24	25
P22670	P22670	6	6	6	MHC class II regulatory factor RFX1	RFX1	sp|P22670|RFX1_HUMAN MHC class II regulatory factor RFX1 OS=Homo sapiens GN=RFX1 PE=1 SV=2	1	6	6	6	1	3	1	3	0	1	2	3	3	1	1	2	1	3	3	3	1	3	1	3	0	1	2	3	3	1	1	2	1	3	3	3	1	3	1	3	0	1
P22692	P22692	3	3	3	Insulin-like growth factor-binding protein 4	IGFBP4	sp|P22692|IBP4_HUMAN Insulin-like growth factor-binding protein 4 OS=Homo sapiens GN=IGFBP4 PE=1 SV=2	1	3	3	3	2	3	2	2	2	2	2	3	2	1	1	1	2	1	1	2	2	3	2	2	2	2	2	3	2	1	1	1	2	1	1	2	2	3	2	2	2	2
P22695	P22695	12	12	12	Cytochrome b-c1 complex subunit 2, mitochondrial	UQCRC2	sp|P22695|QCR2_HUMAN Cytochrome b-c1 complex subunit 2, mitochondrial OS=Homo sapiens GN=UQCRC2 PE=1 SV=3	1	12	12	12	11	12	11	11	12	12	12	12	12	12	11	11	12	12	11	11	11	12	11	11	12	12	12	12	12	12	11	11	12	12	11	11	11	12	11	11	12	12
P22830	P22830	20	20	20	Ferrochelatase, mitochondrial	FECH	sp|P22830|HEMH_HUMAN Ferrochelatase, mitochondrial OS=Homo sapiens GN=FECH PE=1 SV=2	1	20	20	20	18	18	18	15	18	20	18	18	18	18	17	18	19	19	17	19	18	18	18	15	18	20	18	18	18	18	17	18	19	19	17	19	18	18	18	15	18	20
P23193;Q15560	P23193	16;2	16;2	16;2	Transcription elongation factor A protein 1	TCEA1	sp|P23193|TCEA1_HUMAN Transcription elongation factor A protein 1 OS=Homo sapiens GN=TCEA1 PE=1 SV=2	2	16	16	16	14	13	12	13	14	13	14	13	12	13	14	14	15	15	16	15	14	13	12	13	14	13	14	13	12	13	14	14	15	15	16	15	14	13	12	13	14	13
P23246	P23246	34	34	33	Splicing factor, proline- and glutamine-rich	SFPQ	sp|P23246|SFPQ_HUMAN Splicing factor, proline- and glutamine-rich OS=Homo sapiens GN=SFPQ PE=1 SV=2	1	34	34	33	30	30	33	32	32	30	31	31	30	30	32	28	30	33	27	31	30	30	33	32	32	30	31	31	30	30	32	28	30	33	27	31	29	29	32	31	31	29
P23258;Q9NRH3	P23258;Q9NRH3	14;10	14;10	14;10	Tubulin gamma-1 chain;Tubulin gamma-2 chain	TUBG1;TUBG2	sp|P23258|TBG1_HUMAN Tubulin gamma-1 chain OS=Homo sapiens GN=TUBG1 PE=1 SV=2;sp|Q9NRH3|TBG2_HUMAN Tubulin gamma-2 chain OS=Homo sapiens GN=TUBG2 PE=2 SV=1	2	14	14	14	9	11	9	11	11	9	8	11	11	10	12	8	9	8	7	8	9	11	9	11	11	9	8	11	11	10	12	8	9	8	7	8	9	11	9	11	11	9
P23284	P23284	16	16	16	Peptidyl-prolyl cis-trans isomerase B	PPIB	sp|P23284|PPIB_HUMAN Peptidyl-prolyl cis-trans isomerase B OS=Homo sapiens GN=PPIB PE=1 SV=2	1	16	16	16	16	15	16	15	16	16	16	15	15	16	16	15	16	16	16	16	16	15	16	15	16	16	16	15	15	16	16	15	16	16	16	16	16	15	16	15	16	16
P23368	P23368	11	11	11	NAD-dependent malic enzyme, mitochondrial	ME2	sp|P23368|MAOM_HUMAN NAD-dependent malic enzyme, mitochondrial OS=Homo sapiens GN=ME2 PE=1 SV=1	1	11	11	11	5	5	7	6	5	7	6	7	4	5	7	3	9	11	6	7	5	5	7	6	5	7	6	7	4	5	7	3	9	11	6	7	5	5	7	6	5	7
P23378	P23378	1	1	1	Glycine dehydrogenase (decarboxylating), mitochondrial	GLDC	sp|P23378|GCSP_HUMAN Glycine dehydrogenase (decarboxylating), mitochondrial OS=Homo sapiens GN=GLDC PE=1 SV=2	1	1	1	1	0	0	0	0	0	0	1	0	0	0	0	1	1	1	0	0	0	0	0	0	0	0	1	0	0	0	0	1	1	1	0	0	0	0	0	0	0	0
P23381	P23381	22	22	22	Tryptophan--tRNA ligase, cytoplasmic;T1-TrpRS;T2-TrpRS	WARS	sp|P23381|SYWC_HUMAN Tryptophan--tRNA ligase, cytoplasmic OS=Homo sapiens GN=WARS PE=1 SV=2	1	22	22	22	18	17	17	21	18	19	15	17	18	16	17	17	18	21	16	18	18	17	17	21	18	19	15	17	18	16	17	17	18	21	16	18	18	17	17	21	18	19
P23396	P23396	20	20	20	40S ribosomal protein S3	RPS3	sp|P23396|RS3_HUMAN 40S ribosomal protein S3 OS=Homo sapiens GN=RPS3 PE=1 SV=2	1	20	20	20	18	18	19	19	19	18	18	18	18	18	19	18	18	18	17	18	18	18	19	19	19	18	18	18	18	18	19	18	18	18	17	18	18	18	19	19	19	18
P23434	P23434	2	2	2	Glycine cleavage system H protein, mitochondrial	GCSH	sp|P23434|GCSH_HUMAN Glycine cleavage system H protein, mitochondrial OS=Homo sapiens GN=GCSH PE=1 SV=2	1	2	2	2	2	2	2	2	2	2	2	2	2	2	2	2	2	2	2	2	2	2	2	2	2	2	2	2	2	2	2	2	2	2	2	2	2	2	2	2	2	2
P23443	P23443	10	10	9	Ribosomal protein S6 kinase beta-1	RPS6KB1	sp|P23443|KS6B1_HUMAN Ribosomal protein S6 kinase beta-1 OS=Homo sapiens GN=RPS6KB1 PE=1 SV=2	1	10	10	9	8	8	9	4	9	8	10	8	9	8	8	8	8	7	6	8	8	8	9	4	9	8	10	8	9	8	8	8	8	7	6	8	7	7	8	3	8	7
P23458	P23458	1	1	1	Tyrosine-protein kinase JAK1	JAK1	sp|P23458|JAK1_HUMAN Tyrosine-protein kinase JAK1 OS=Homo sapiens GN=JAK1 PE=1 SV=2	1	1	1	1	0	0	1	0	0	0	1	0	0	0	0	0	0	0	0	0	0	0	1	0	0	0	1	0	0	0	0	0	0	0	0	0	0	0	1	0	0	0
P23511	P23511	2	2	2	Nuclear transcription factor Y subunit alpha	NFYA	sp|P23511|NFYA_HUMAN Nuclear transcription factor Y subunit alpha OS=Homo sapiens GN=NFYA PE=1 SV=2	1	2	2	2	2	2	1	2	2	2	2	2	2	2	2	1	2	2	1	2	2	2	1	2	2	2	2	2	2	2	2	1	2	2	1	2	2	2	1	2	2	2
P23515	P23515	1	1	1	Oligodendrocyte-myelin glycoprotein	OMG	sp|P23515|OMGP_HUMAN Oligodendrocyte-myelin glycoprotein OS=Homo sapiens GN=OMG PE=1 SV=2	1	1	1	1	1	0	0	0	1	0	0	0	0	0	0	1	1	0	0	0	1	0	0	0	1	0	0	0	0	0	0	1	1	0	0	0	1	0	0	0	1	0
P23526	P23526	24	24	24	Adenosylhomocysteinase	AHCY	sp|P23526|SAHH_HUMAN Adenosylhomocysteinase OS=Homo sapiens GN=AHCY PE=1 SV=4	1	24	24	24	21	21	21	21	23	21	21	22	21	23	21	23	22	21	19	22	21	21	21	21	23	21	21	22	21	23	21	23	22	21	19	22	21	21	21	21	23	21
P23528	P23528	16	16	13	Cofilin-1	CFL1	sp|P23528|COF1_HUMAN Cofilin-1 OS=Homo sapiens GN=CFL1 PE=1 SV=3	1	16	16	13	15	14	14	16	14	14	14	15	14	14	14	15	14	14	14	14	15	14	14	16	14	14	14	15	14	14	14	15	14	14	14	14	12	11	11	13	11	11
P23588	P23588	23	23	23	Eukaryotic translation initiation factor 4B	EIF4B	sp|P23588|IF4B_HUMAN Eukaryotic translation initiation factor 4B OS=Homo sapiens GN=EIF4B PE=1 SV=2	1	23	23	23	18	17	22	20	18	18	16	18	17	19	19	15	17	19	15	18	18	17	22	20	18	18	16	18	17	19	19	15	17	19	15	18	18	17	22	20	18	18
P23610	P23610	4	4	4	Factor VIII intron 22 protein	F8A1	sp|P23610|F8I2_HUMAN Factor VIII intron 22 protein OS=Homo sapiens GN=F8A1 PE=1 SV=2	1	4	4	4	1	1	1	3	3	2	0	0	0	1	1	1	0	1	0	1	1	1	1	3	3	2	0	0	0	1	1	1	0	1	0	1	1	1	1	3	3	2
P23634	P23634	22	9	9	Plasma membrane calcium-transporting ATPase 4	ATP2B4	sp|P23634|AT2B4_HUMAN Plasma membrane calcium-transporting ATPase 4 OS=Homo sapiens GN=ATP2B4 PE=1 SV=2	1	22	9	9	17	17	18	17	17	18	18	20	14	18	20	17	17	16	17	17	6	6	8	7	7	9	7	8	4	7	8	7	6	6	5	5	6	6	8	7	7	9
P23771;P23769;Q9BWX5;P43694	P23771	11;2;1;1	11;2;1;1	11;2;1;1	Trans-acting T-cell-specific transcription factor GATA-3	GATA3	sp|P23771|GATA3_HUMAN Trans-acting T-cell-specific transcription factor GATA-3 OS=Homo sapiens GN=GATA3 PE=1 SV=1	4	11	11	11	7	8	8	8	8	8	8	9	9	8	11	9	4	5	6	3	7	8	8	8	8	8	8	9	9	8	11	9	4	5	6	3	7	8	8	8	8	8
P23786	P23786	19	19	19	Carnitine O-palmitoyltransferase 2, mitochondrial	CPT2	sp|P23786|CPT2_HUMAN Carnitine O-palmitoyltransferase 2, mitochondrial OS=Homo sapiens GN=CPT2 PE=1 SV=2	1	19	19	19	12	13	15	14	14	12	12	11	15	15	14	15	15	14	12	11	12	13	15	14	14	12	12	11	15	15	14	15	15	14	12	11	12	13	15	14	14	12
P23919	P23919	13	13	13	Thymidylate kinase	DTYMK	sp|P23919|KTHY_HUMAN Thymidylate kinase OS=Homo sapiens GN=DTYMK PE=1 SV=4	1	13	13	13	9	9	10	10	9	9	9	9	9	11	9	9	9	9	8	10	9	9	10	10	9	9	9	9	9	11	9	9	9	9	8	10	9	9	10	10	9	9
P23921	P23921	21	21	21	Ribonucleoside-diphosphate reductase large subunit	RRM1	sp|P23921|RIR1_HUMAN Ribonucleoside-diphosphate reductase large subunit OS=Homo sapiens GN=RRM1 PE=1 SV=1	1	21	21	21	14	16	14	14	15	17	16	16	17	15	14	10	9	12	5	10	14	16	14	14	15	17	16	16	17	15	14	10	9	12	5	10	14	16	14	14	15	17
P24385	P24385	3	3	3	G1/S-specific cyclin-D1	CCND1	sp|P24385|CCND1_HUMAN G1/S-specific cyclin-D1 OS=Homo sapiens GN=CCND1 PE=1 SV=1	1	3	3	3	3	2	3	3	1	3	3	3	3	2	2	2	0	1	0	0	3	2	3	3	1	3	3	3	3	2	2	2	0	1	0	0	3	2	3	3	1	3
P24468;P10589	P24468;P10589	4;3	3;2	3;2	COUP transcription factor 2;COUP transcription factor 1	NR2F2;NR2F1	sp|P24468|COT2_HUMAN COUP transcription factor 2 OS=Homo sapiens GN=NR2F2 PE=1 SV=1;sp|P10589|COT1_HUMAN COUP transcription factor 1 OS=Homo sapiens GN=NR2F1 PE=1 SV=1	2	4	3	3	2	2	1	2	3	3	3	3	1	3	1	2	0	0	0	1	1	1	1	2	2	3	2	2	1	2	1	1	0	0	0	1	1	1	1	2	2	3
P24534	P24534	7	7	7	Elongation factor 1-beta	EEF1B2	sp|P24534|EF1B_HUMAN Elongation factor 1-beta OS=Homo sapiens GN=EEF1B2 PE=1 SV=3	1	7	7	7	6	6	6	7	6	6	6	6	6	6	6	6	6	6	6	5	6	6	6	7	6	6	6	6	6	6	6	6	6	6	6	5	6	6	6	7	6	6
P24539	P24539	16	16	16	ATP synthase F(0) complex subunit B1, mitochondrial	ATP5F1	sp|P24539|AT5F1_HUMAN ATP synthase F(0) complex subunit B1, mitochondrial OS=Homo sapiens GN=ATP5F1 PE=1 SV=2	1	16	16	16	12	14	12	12	12	11	13	14	13	13	15	13	15	12	14	12	12	14	12	12	12	11	13	14	13	13	15	13	15	12	14	12	12	14	12	12	12	11
P24593	P24593	6	6	6	Insulin-like growth factor-binding protein 5	IGFBP5	sp|P24593|IBP5_HUMAN Insulin-like growth factor-binding protein 5 OS=Homo sapiens GN=IGFBP5 PE=1 SV=1	1	6	6	6	5	5	6	6	6	5	5	5	4	5	6	4	4	2	3	4	5	5	6	6	6	5	5	5	4	5	6	4	4	2	3	4	5	5	6	6	6	5
P24666	P24666	7	7	7	Low molecular weight phosphotyrosine protein phosphatase	ACP1	sp|P24666|PPAC_HUMAN Low molecular weight phosphotyrosine protein phosphatase OS=Homo sapiens GN=ACP1 PE=1 SV=3	1	7	7	7	6	6	7	7	7	6	7	6	7	7	7	7	7	7	6	7	6	6	7	7	7	6	7	6	7	7	7	7	7	7	6	7	6	6	7	7	7	6
P24752	P24752	20	20	20	Acetyl-CoA acetyltransferase, mitochondrial	ACAT1	sp|P24752|THIL_HUMAN Acetyl-CoA acetyltransferase, mitochondrial OS=Homo sapiens GN=ACAT1 PE=1 SV=1	1	20	20	20	13	11	16	15	15	14	12	13	10	9	13	13	12	12	11	15	13	11	16	15	15	14	12	13	10	9	13	13	12	12	11	15	13	11	16	15	15	14
P24928	P24928	42	42	42	DNA-directed RNA polymerase II subunit RPB1	POLR2A	sp|P24928|RPB1_HUMAN DNA-directed RNA polymerase II subunit RPB1 OS=Homo sapiens GN=POLR2A PE=1 SV=2	1	42	42	42	27	27	29	33	35	29	31	32	32	29	25	30	31	34	26	29	27	27	29	33	35	29	31	32	32	29	25	30	31	34	26	29	27	27	29	33	35	29
P24941;Q00526	P24941	11;3	9;1	9;1	Cyclin-dependent kinase 2	CDK2	sp|P24941|CDK2_HUMAN Cyclin-dependent kinase 2 OS=Homo sapiens GN=CDK2 PE=1 SV=2	2	11	9	9	8	6	6	5	10	8	8	7	7	6	8	10	8	7	5	7	6	4	5	4	8	6	6	5	5	4	6	8	6	5	3	5	6	4	5	4	8	6
P25098;P35626	P25098	6;2	6;2	6;2	Beta-adrenergic receptor kinase 1	ADRBK1	sp|P25098|ARBK1_HUMAN Beta-adrenergic receptor kinase 1 OS=Homo sapiens GN=GRK2 PE=1 SV=2	2	6	6	6	2	2	2	3	2	0	2	2	3	4	2	4	1	0	1	1	2	2	2	3	2	0	2	2	3	4	2	4	1	0	1	1	2	2	2	3	2	0
P25106	P25106	2	2	2	Atypical chemokine receptor 3	ACKR3	sp|P25106|ACKR3_HUMAN Atypical chemokine receptor 3 OS=Homo sapiens GN=ACKR3 PE=1 SV=3	1	2	2	2	2	1	2	1	1	2	1	1	1	1	1	2	1	1	1	1	2	1	2	1	1	2	1	1	1	1	1	2	1	1	1	1	2	1	2	1	1	2
P25205	P25205	34	34	34	DNA replication licensing factor MCM3	MCM3	sp|P25205|MCM3_HUMAN DNA replication licensing factor MCM3 OS=Homo sapiens GN=MCM3 PE=1 SV=3	1	34	34	34	27	24	28	23	30	28	28	29	26	23	27	24	27	27	21	27	27	24	28	23	30	28	28	29	26	23	27	24	27	27	21	27	27	24	28	23	30	28
P25325	P25325	7	7	7	3-mercaptopyruvate sulfurtransferase	MPST	sp|P25325|THTM_HUMAN 3-mercaptopyruvate sulfurtransferase OS=Homo sapiens GN=MPST PE=1 SV=3	1	7	7	7	6	4	6	4	4	5	4	3	3	5	5	4	6	3	4	3	6	4	6	4	4	5	4	3	3	5	5	4	6	3	4	3	6	4	6	4	4	5
P25398	P25398	9	9	9	40S ribosomal protein S12	RPS12	sp|P25398|RS12_HUMAN 40S ribosomal protein S12 OS=Homo sapiens GN=RPS12 PE=1 SV=3	1	9	9	9	9	9	9	9	9	8	9	9	9	9	8	9	8	8	8	9	9	9	9	9	9	8	9	9	9	9	8	9	8	8	8	9	9	9	9	9	9	8
P25440	P25440	17	17	14	Bromodomain-containing protein 2	BRD2	sp|P25440|BRD2_HUMAN Bromodomain-containing protein 2 OS=Homo sapiens GN=BRD2 PE=1 SV=2	1	17	17	14	13	13	14	13	12	15	12	12	13	15	12	15	13	13	13	14	13	13	14	13	12	15	12	12	13	15	12	15	13	13	13	14	10	11	12	10	10	12
P25445	P25445	8	8	8	Tumor necrosis factor receptor superfamily member 6	FAS	sp|P25445|TNR6_HUMAN Tumor necrosis factor receptor superfamily member 6 OS=Homo sapiens GN=FAS PE=1 SV=1	1	8	8	8	7	6	7	6	6	4	5	4	6	7	7	7	6	7	7	5	7	6	7	6	6	4	5	4	6	7	7	7	6	7	7	5	7	6	7	6	6	4
P25490;Q96MM3	P25490	9;3	9;3	6;1	Transcriptional repressor protein YY1	YY1	sp|P25490|TYY1_HUMAN Transcriptional repressor protein YY1 OS=Homo sapiens GN=YY1 PE=1 SV=2	2	9	9	6	7	8	6	6	6	9	9	8	8	6	6	8	7	7	8	6	7	8	6	6	6	9	9	8	8	6	6	8	7	7	8	6	5	6	4	4	4	6
P25685	P25685	15	15	14	DnaJ homolog subfamily B member 1	DNAJB1	sp|P25685|DNJB1_HUMAN DnaJ homolog subfamily B member 1 OS=Homo sapiens GN=DNAJB1 PE=1 SV=4	1	15	15	14	11	13	13	12	11	10	9	10	12	12	12	12	11	12	11	11	11	13	13	12	11	10	9	10	12	12	12	12	11	12	11	11	11	13	13	12	11	10
P25686	P25686	5	4	4	DnaJ homolog subfamily B member 2	DNAJB2	sp|P25686|DNJB2_HUMAN DnaJ homolog subfamily B member 2 OS=Homo sapiens GN=DNAJB2 PE=1 SV=3	1	5	4	4	5	4	5	5	5	3	3	5	5	4	5	4	4	4	4	4	4	3	4	4	4	2	2	4	4	3	4	3	3	3	3	3	4	3	4	4	4	2
P25705	P25705	30	30	30	ATP synthase subunit alpha, mitochondrial	ATP5A1	sp|P25705|ATPA_HUMAN ATP synthase subunit alpha, mitochondrial OS=Homo sapiens GN=ATP5A1 PE=1 SV=1	1	30	30	30	29	29	28	29	28	29	29	28	27	28	27	28	28	28	29	28	29	29	28	29	28	29	29	28	27	28	27	28	28	28	29	28	29	29	28	29	28	29
P25786	P25786	18	18	18	Proteasome subunit alpha type-1	PSMA1	sp|P25786|PSA1_HUMAN Proteasome subunit alpha type-1 OS=Homo sapiens GN=PSMA1 PE=1 SV=1	1	18	18	18	17	18	16	17	15	16	16	17	18	17	16	17	18	17	14	17	17	18	16	17	15	16	16	17	18	17	16	17	18	17	14	17	17	18	16	17	15	16
P25787	P25787	9	9	9	Proteasome subunit alpha type-2	PSMA2	sp|P25787|PSA2_HUMAN Proteasome subunit alpha type-2 OS=Homo sapiens GN=PSMA2 PE=1 SV=2	1	9	9	9	8	7	8	8	7	8	8	8	8	8	6	8	8	7	8	7	8	7	8	8	7	8	8	8	8	8	6	8	8	7	8	7	8	7	8	8	7	8
P25788	P25788	9	9	9	Proteasome subunit alpha type-3	PSMA3	sp|P25788|PSA3_HUMAN Proteasome subunit alpha type-3 OS=Homo sapiens GN=PSMA3 PE=1 SV=2	1	9	9	9	8	8	8	9	8	8	8	8	8	9	8	8	8	7	7	8	8	8	8	9	8	8	8	8	8	9	8	8	8	7	7	8	8	8	8	9	8	8
P25789	P25789	12	12	12	Proteasome subunit alpha type-4	PSMA4	sp|P25789|PSA4_HUMAN Proteasome subunit alpha type-4 OS=Homo sapiens GN=PSMA4 PE=1 SV=1	1	12	12	12	10	10	11	11	11	10	10	10	12	10	10	11	11	9	11	10	10	10	11	11	11	10	10	10	12	10	10	11	11	9	11	10	10	10	11	11	11	10
P25815	P25815	2	2	2	Protein S100-P	S100P	sp|P25815|S100P_HUMAN Protein S100-P OS=Homo sapiens GN=S100P PE=1 SV=2	1	2	2	2	2	2	2	2	2	2	2	2	2	2	2	2	2	2	2	2	2	2	2	2	2	2	2	2	2	2	2	2	2	2	2	2	2	2	2	2	2	2
P25929	P25929	2	2	2	Neuropeptide Y receptor type 1	NPY1R	sp|P25929|NPY1R_HUMAN Neuropeptide Y receptor type 1 OS=Homo sapiens GN=NPY1R PE=1 SV=1	1	2	2	2	1	1	1	0	1	2	1	1	1	1	1	1	1	1	1	1	1	1	1	0	1	2	1	1	1	1	1	1	1	1	1	1	1	1	1	0	1	2
P26006	P26006	11	11	11	Integrin alpha-3;Integrin alpha-3 heavy chain;Integrin alpha-3 light chain	ITGA3	sp|P26006|ITA3_HUMAN Integrin alpha-3 OS=Homo sapiens GN=ITGA3 PE=1 SV=5	1	11	11	11	3	5	5	8	10	6	8	5	5	6	6	5	8	6	7	7	3	5	5	8	10	6	8	5	5	6	6	5	8	6	7	7	3	5	5	8	10	6
P26196	P26196	25	25	25	Probable ATP-dependent RNA helicase DDX6	DDX6	sp|P26196|DDX6_HUMAN Probable ATP-dependent RNA helicase DDX6 OS=Homo sapiens GN=DDX6 PE=1 SV=2	1	25	25	25	21	22	22	23	21	22	21	23	19	20	21	20	19	19	18	19	21	22	22	23	21	22	21	23	19	20	21	20	19	19	18	19	21	22	22	23	21	22
P26232	P26232	14	1	1	Catenin alpha-2	CTNNA2	sp|P26232|CTNA2_HUMAN Catenin alpha-2 OS=Homo sapiens GN=CTNNA2 PE=1 SV=5	1	14	1	1	10	12	12	11	13	12	12	12	10	11	13	11	12	12	10	12	1	1	1	1	1	1	1	1	0	1	1	1	1	1	1	1	1	1	1	1	1	1
P26358	P26358	23	23	23	DNA (cytosine-5)-methyltransferase 1	DNMT1	sp|P26358|DNMT1_HUMAN DNA (cytosine-5)-methyltransferase 1 OS=Homo sapiens GN=DNMT1 PE=1 SV=2	1	23	23	23	7	8	7	9	11	13	16	12	4	9	15	7	8	9	18	5	7	8	7	9	11	13	16	12	4	9	15	7	8	9	18	5	7	8	7	9	11	13
P26368	P26368	17	17	17	Splicing factor U2AF 65 kDa subunit	U2AF2	sp|P26368|U2AF2_HUMAN Splicing factor U2AF 65 kDa subunit OS=Homo sapiens GN=U2AF2 PE=1 SV=4	1	17	17	17	16	16	16	17	17	15	16	16	15	15	16	16	17	17	16	17	16	16	16	17	17	15	16	16	15	15	16	16	17	17	16	17	16	16	16	17	17	15
P26373	P26373	11	11	11	60S ribosomal protein L13	RPL13	sp|P26373|RL13_HUMAN 60S ribosomal protein L13 OS=Homo sapiens GN=RPL13 PE=1 SV=4	1	11	11	11	11	10	11	10	11	11	11	11	10	11	11	11	10	11	11	11	11	10	11	10	11	11	11	11	10	11	11	11	10	11	11	11	11	10	11	10	11	11
P26440	P26440	17	17	17	Isovaleryl-CoA dehydrogenase, mitochondrial	IVD	sp|P26440|IVD_HUMAN Isovaleryl-CoA dehydrogenase, mitochondrial OS=Homo sapiens GN=IVD PE=1 SV=1	1	17	17	17	14	13	13	13	16	14	11	13	11	15	14	14	13	14	13	13	14	13	13	13	16	14	11	13	11	15	14	14	13	14	13	13	14	13	13	13	16	14
P26572	P26572	8	8	8	Alpha-1,3-mannosyl-glycoprotein 2-beta-N-acetylglucosaminyltransferase	MGAT1	sp|P26572|MGAT1_HUMAN Alpha-1,3-mannosyl-glycoprotein 2-beta-N-acetylglucosaminyltransferase OS=Homo sapiens GN=MGAT1 PE=1 SV=2	1	8	8	8	5	4	5	5	5	5	7	4	5	5	5	6	5	7	5	6	5	4	5	5	5	5	7	4	5	5	5	6	5	7	5	6	5	4	5	5	5	5
P26583	P26583	11	9	9	High mobility group protein B2	HMGB2	sp|P26583|HMGB2_HUMAN High mobility group protein B2 OS=Homo sapiens GN=HMGB2 PE=1 SV=2	1	11	9	9	10	10	9	9	9	10	10	10	11	11	9	9	10	10	10	10	8	8	7	7	7	8	8	8	9	9	7	7	8	8	8	8	8	8	7	7	7	8
P26599	P26599	21	21	19	Polypyrimidine tract-binding protein 1	PTBP1	sp|P26599|PTBP1_HUMAN Polypyrimidine tract-binding protein 1 OS=Homo sapiens GN=PTBP1 PE=1 SV=1	1	21	21	19	17	19	19	17	17	18	18	19	18	17	19	19	18	19	19	18	17	19	19	17	17	18	18	19	18	17	19	19	18	19	19	18	16	18	17	16	16	17
P26639;A2RTX5	P26639	39;4	39;4	39;4	Threonine--tRNA ligase, cytoplasmic	TARS	sp|P26639|SYTC_HUMAN Threonine--tRNA ligase, cytoplasmic OS=Homo sapiens GN=TARS PE=1 SV=3	2	39	39	39	29	36	31	32	30	30	31	30	34	33	30	32	35	32	35	31	29	36	31	32	30	30	31	30	34	33	30	32	35	32	35	31	29	36	31	32	30	30
P26640	P26640	46	46	46	Valine--tRNA ligase	VARS	sp|P26640|SYVC_HUMAN Valine--tRNA ligase OS=Homo sapiens GN=VARS PE=1 SV=4	1	46	46	46	35	35	37	39	40	37	34	36	38	39	38	38	34	37	34	36	35	35	37	39	40	37	34	36	38	39	38	38	34	37	34	36	35	35	37	39	40	37
P26641	P26641	23	23	23	Elongation factor 1-gamma	EEF1G	sp|P26641|EF1G_HUMAN Elongation factor 1-gamma OS=Homo sapiens GN=EEF1G PE=1 SV=3	1	23	23	23	20	22	19	21	18	19	19	19	23	19	20	17	20	17	15	17	20	22	19	21	18	19	19	19	23	19	20	17	20	17	15	17	20	22	19	21	18	19
P26885	P26885	7	7	7	Peptidyl-prolyl cis-trans isomerase FKBP2	FKBP2	sp|P26885|FKBP2_HUMAN Peptidyl-prolyl cis-trans isomerase FKBP2 OS=Homo sapiens GN=FKBP2 PE=1 SV=2	1	7	7	7	6	5	6	6	6	5	7	6	6	6	6	6	6	7	6	7	6	5	6	6	6	5	7	6	6	6	6	6	6	7	6	7	6	5	6	6	6	5
P27105	P27105	11	11	11	Erythrocyte band 7 integral membrane protein	STOM	sp|P27105|STOM_HUMAN Erythrocyte band 7 integral membrane protein OS=Homo sapiens GN=STOM PE=1 SV=3	1	11	11	11	9	9	9	10	9	8	9	5	8	9	8	7	7	8	5	7	9	9	9	10	9	8	9	5	8	9	8	7	7	8	5	7	9	9	9	10	9	8
P27144	P27144	10	10	10	Adenylate kinase 4, mitochondrial	AK4	sp|P27144|KAD4_HUMAN Adenylate kinase 4, mitochondrial OS=Homo sapiens GN=AK4 PE=1 SV=1	1	10	10	10	7	8	9	10	8	8	8	8	8	9	9	8	9	8	8	7	7	8	9	10	8	8	8	8	8	9	9	8	9	8	8	7	7	8	9	10	8	8
P27348	P27348	15	12	12	14-3-3 protein theta	YWHAQ	sp|P27348|1433T_HUMAN 14-3-3 protein theta OS=Homo sapiens GN=YWHAQ PE=1 SV=1	1	15	12	12	15	15	15	15	15	14	15	15	15	15	15	15	15	15	14	15	12	12	12	12	12	11	12	12	12	12	12	12	12	12	11	12	12	12	12	12	12	11
P27361	P27361	15	10	10	Mitogen-activated protein kinase 3	MAPK3	sp|P27361|MK03_HUMAN Mitogen-activated protein kinase 3 OS=Homo sapiens GN=MAPK3 PE=1 SV=4	1	15	10	10	14	13	14	14	14	14	14	12	14	14	14	14	12	11	10	11	9	9	9	10	9	9	9	8	10	9	9	9	7	7	7	8	9	9	9	10	9	9
P27448	P27448	12	10	9	MAP/microtubule affinity-regulating kinase 3	MARK3	sp|P27448|MARK3_HUMAN MAP/microtubule affinity-regulating kinase 3 OS=Homo sapiens GN=MARK3 PE=1 SV=4	1	12	10	9	7	7	5	7	6	8	8	7	7	7	10	8	4	6	10	5	6	6	4	7	6	7	8	6	7	6	8	7	4	6	8	4	6	6	4	6	6	7
P27540	P27540	2	2	2	Aryl hydrocarbon receptor nuclear translocator	ARNT	sp|P27540|ARNT_HUMAN Aryl hydrocarbon receptor nuclear translocator OS=Homo sapiens GN=ARNT PE=1 SV=1	1	2	2	2	1	1	1	1	0	0	0	1	1	2	1	1	0	1	0	1	1	1	1	1	0	0	0	1	1	2	1	1	0	1	0	1	1	1	1	1	0	0
P27635;Q96L21	P27635	11;3	11;3	11;3	60S ribosomal protein L10	RPL10	sp|P27635|RL10_HUMAN 60S ribosomal protein L10 OS=Homo sapiens GN=RPL10 PE=1 SV=4	2	11	11	11	11	10	11	11	11	11	11	11	11	11	11	11	11	11	11	11	11	10	11	11	11	11	11	11	11	11	11	11	11	11	11	11	11	10	11	11	11	11
P27694	P27694	29	29	29	Replication protein A 70 kDa DNA-binding subunit;Replication protein A 70 kDa DNA-binding subunit, N-terminally processed	RPA1	sp|P27694|RFA1_HUMAN Replication protein A 70 kDa DNA-binding subunit OS=Homo sapiens GN=RPA1 PE=1 SV=2	1	29	29	29	23	23	21	24	26	21	23	22	23	22	23	20	22	25	22	27	23	23	21	24	26	21	23	22	23	22	23	20	22	25	22	27	23	23	21	24	26	21
P27695	P27695	21	21	21	DNA-(apurinic or apyrimidinic site) lyase;DNA-(apurinic or apyrimidinic site) lyase, mitochondrial	APEX1	sp|P27695|APEX1_HUMAN DNA-(apurinic or apyrimidinic site) lyase OS=Homo sapiens GN=APEX1 PE=1 SV=2	1	21	21	21	18	16	20	19	19	19	17	19	19	19	18	18	19	19	18	19	18	16	20	19	19	19	17	19	19	19	18	18	19	19	18	19	18	16	20	19	19	19
P27707	P27707	4	4	4	Deoxycytidine kinase	DCK	sp|P27707|DCK_HUMAN Deoxycytidine kinase OS=Homo sapiens GN=DCK PE=1 SV=1	1	4	4	4	4	3	2	2	3	3	3	3	3	3	3	4	3	3	3	3	4	3	2	2	3	3	3	3	3	3	3	4	3	3	3	3	4	3	2	2	3	3
P27708	P27708	63	63	62	CAD protein;Glutamine-dependent carbamoyl-phosphate synthase;Aspartate carbamoyltransferase;Dihydroorotase	CAD	sp|P27708|PYR1_HUMAN CAD protein OS=Homo sapiens GN=CAD PE=1 SV=3	1	63	63	62	48	45	39	48	47	41	45	50	45	45	47	45	43	46	40	46	48	45	39	48	47	41	45	50	45	45	47	45	43	46	40	46	47	44	38	47	46	41
P27797	P27797	21	21	21	Calreticulin	CALR	sp|P27797|CALR_HUMAN Calreticulin OS=Homo sapiens GN=CALR PE=1 SV=1	1	21	21	21	18	16	18	20	20	16	15	16	16	16	19	16	18	19	18	19	18	16	18	20	20	16	15	16	16	16	19	16	18	19	18	19	18	16	18	20	20	16
P27816	P27816	37	37	37	Microtubule-associated protein 4	MAP4	sp|P27816|MAP4_HUMAN Microtubule-associated protein 4 OS=Homo sapiens GN=MAP4 PE=1 SV=3	1	37	37	37	27	31	28	30	27	28	25	24	31	28	30	30	25	28	32	27	27	31	28	30	27	28	25	24	31	28	30	30	25	28	32	27	27	31	28	30	27	28
P27824	P27824	37	37	36	Calnexin	CANX	sp|P27824|CALX_HUMAN Calnexin OS=Homo sapiens GN=CANX PE=1 SV=2	1	37	37	36	31	33	31	29	34	33	32	32	33	32	33	31	34	34	37	33	31	33	31	29	34	33	32	32	33	32	33	31	34	34	37	33	30	32	30	28	33	32
P27986	P27986	2	2	2	Phosphatidylinositol 3-kinase regulatory subunit alpha	PIK3R1	sp|P27986|P85A_HUMAN Phosphatidylinositol 3-kinase regulatory subunit alpha OS=Homo sapiens GN=PIK3R1 PE=1 SV=2	1	2	2	2	0	1	1	1	0	0	0	0	0	0	2	1	0	0	0	0	0	1	1	1	0	0	0	0	0	0	2	1	0	0	0	0	0	1	1	1	0	0
P28066	P28066	14	14	14	Proteasome subunit alpha type-5	PSMA5	sp|P28066|PSA5_HUMAN Proteasome subunit alpha type-5 OS=Homo sapiens GN=PSMA5 PE=1 SV=3	1	14	14	14	12	14	13	12	11	13	10	13	13	13	13	12	12	14	9	12	12	14	13	12	11	13	10	13	13	13	13	12	12	14	9	12	12	14	13	12	11	13
P28070	P28070	8	8	8	Proteasome subunit beta type-4	PSMB4	sp|P28070|PSB4_HUMAN Proteasome subunit beta type-4 OS=Homo sapiens GN=PSMB4 PE=1 SV=4	1	8	8	8	6	8	5	6	7	6	7	6	7	7	6	6	7	6	8	6	6	8	5	6	7	6	7	6	7	7	6	6	7	6	8	6	6	8	5	6	7	6
P28072	P28072	8	8	8	Proteasome subunit beta type-6	PSMB6	sp|P28072|PSB6_HUMAN Proteasome subunit beta type-6 OS=Homo sapiens GN=PSMB6 PE=1 SV=4	1	8	8	8	7	8	8	7	7	7	7	7	7	7	8	5	7	7	7	7	7	8	8	7	7	7	7	7	7	7	8	5	7	7	7	7	7	8	8	7	7	7
P28074	P28074	13	13	13	Proteasome subunit beta type-5	PSMB5	sp|P28074|PSB5_HUMAN Proteasome subunit beta type-5 OS=Homo sapiens GN=PSMB5 PE=1 SV=3	1	13	13	13	13	12	11	12	9	12	12	12	13	12	11	13	11	11	11	10	13	12	11	12	9	12	12	12	13	12	11	13	11	11	11	10	13	12	11	12	9	12
P28288	P28288	16	16	16	ATP-binding cassette sub-family D member 3	ABCD3	sp|P28288|ABCD3_HUMAN ATP-binding cassette sub-family D member 3 OS=Homo sapiens GN=ABCD3 PE=1 SV=1	1	16	16	16	15	14	12	10	14	14	14	14	11	12	13	13	14	13	14	13	15	14	12	10	14	14	14	14	11	12	13	13	14	13	14	13	15	14	12	10	14	14
P28290	P28290	4	4	4	Sperm-specific antigen 2	SSFA2	sp|P28290|SSFA2_HUMAN Sperm-specific antigen 2 OS=Homo sapiens GN=SSFA2 PE=1 SV=3	1	4	4	4	0	0	0	2	2	3	1	1	2	0	1	1	0	0	0	0	0	0	0	2	2	3	1	1	2	0	1	1	0	0	0	0	0	0	0	2	2	3
P28331	P28331	33	33	33	NADH-ubiquinone oxidoreductase 75 kDa subunit, mitochondrial	NDUFS1	sp|P28331|NDUS1_HUMAN NADH-ubiquinone oxidoreductase 75 kDa subunit, mitochondrial OS=Homo sapiens GN=NDUFS1 PE=1 SV=3	1	33	33	33	26	26	28	30	29	27	28	28	26	25	29	28	28	26	28	31	26	26	28	30	29	27	28	28	26	25	29	28	28	26	28	31	26	26	28	30	29	27
P28340	P28340	18	18	18	DNA polymerase delta catalytic subunit	POLD1	sp|P28340|DPOD1_HUMAN DNA polymerase delta catalytic subunit OS=Homo sapiens GN=POLD1 PE=1 SV=2	1	18	18	18	9	7	8	12	11	15	12	15	5	8	6	5	7	8	4	7	9	7	8	12	11	15	12	15	5	8	6	5	7	8	4	7	9	7	8	12	11	15
P28370	P28370	17	3	3	Probable global transcription activator SNF2L1	SMARCA1	sp|P28370|SMCA1_HUMAN Probable global transcription activator SNF2L1 OS=Homo sapiens GN=SMARCA1 PE=1 SV=2	1	17	3	3	12	13	12	12	14	14	14	13	12	12	15	13	12	15	13	14	0	1	0	0	1	2	2	1	0	0	2	1	0	1	0	0	0	1	0	0	1	2
P28482	P28482	18	18	13	Mitogen-activated protein kinase 1	MAPK1	sp|P28482|MK01_HUMAN Mitogen-activated protein kinase 1 OS=Homo sapiens GN=MAPK1 PE=1 SV=3	1	18	18	13	17	15	16	16	15	16	16	15	14	14	14	16	16	11	12	10	17	15	16	16	15	16	16	15	14	14	14	16	16	11	12	10	12	11	11	12	10	11
P28676	P28676	8	8	8	Grancalcin	GCA	sp|P28676|GRAN_HUMAN Grancalcin OS=Homo sapiens GN=GCA PE=1 SV=2	1	8	8	8	6	5	7	5	5	6	6	7	5	6	7	6	6	5	6	5	6	5	7	5	5	6	6	7	5	6	7	6	6	5	6	5	6	5	7	5	5	6
P28702	P28702	7	3	3	Retinoic acid receptor RXR-beta	RXRB	sp|P28702|RXRB_HUMAN Retinoic acid receptor RXR-beta OS=Homo sapiens GN=RXRB PE=1 SV=2	1	7	3	3	5	6	4	4	4	4	5	5	5	6	5	6	4	5	6	3	1	2	0	1	1	0	1	1	1	2	1	2	0	1	2	1	1	2	0	1	1	0
P28799	P28799	13	13	13	Granulins;Acrogranin;Paragranulin;Granulin-1;Granulin-2;Granulin-3;Granulin-4;Granulin-5;Granulin-6;Granulin-7	GRN	sp|P28799|GRN_HUMAN Granulins OS=Homo sapiens GN=GRN PE=1 SV=2	1	13	13	13	10	9	10	10	12	10	10	10	11	9	11	9	10	13	11	12	10	9	10	10	12	10	10	10	11	9	11	9	10	13	11	12	10	9	10	10	12	10
P28838	P28838	27	27	27	Cytosol aminopeptidase	LAP3	sp|P28838|AMPL_HUMAN Cytosol aminopeptidase OS=Homo sapiens GN=LAP3 PE=1 SV=3	1	27	27	27	24	23	24	24	20	21	21	23	24	25	25	24	21	23	24	23	24	23	24	24	20	21	21	23	24	25	25	24	21	23	24	23	24	23	24	24	20	21
P29083	P29083	8	8	8	General transcription factor IIE subunit 1	GTF2E1	sp|P29083|T2EA_HUMAN General transcription factor IIE subunit 1 OS=Homo sapiens GN=GTF2E1 PE=1 SV=2	1	8	8	8	6	6	6	5	6	5	6	5	5	5	4	4	5	4	4	6	6	6	6	5	6	5	6	5	5	5	4	4	5	4	4	6	6	6	6	5	6	5
P29084	P29084	5	5	5	Transcription initiation factor IIE subunit beta	GTF2E2	sp|P29084|T2EB_HUMAN Transcription initiation factor IIE subunit beta OS=Homo sapiens GN=GTF2E2 PE=1 SV=1	1	5	5	5	4	4	5	3	5	4	2	5	4	5	5	3	4	4	4	4	4	4	5	3	5	4	2	5	4	5	5	3	4	4	4	4	4	4	5	3	5	4
P29144	P29144	19	19	19	Tripeptidyl-peptidase 2	TPP2	sp|P29144|TPP2_HUMAN Tripeptidyl-peptidase 2 OS=Homo sapiens GN=TPP2 PE=1 SV=4	1	19	19	19	11	13	9	12	11	11	10	14	13	13	11	9	10	10	7	11	11	13	9	12	11	11	10	14	13	13	11	9	10	10	7	11	11	13	9	12	11	11
P29218	P29218	1	1	1	Inositol monophosphatase 1	IMPA1	sp|P29218|IMPA1_HUMAN Inositol monophosphatase 1 OS=Homo sapiens GN=IMPA1 PE=1 SV=1	1	1	1	1	0	0	1	0	1	0	0	0	0	0	0	1	0	0	0	0	0	0	1	0	1	0	0	0	0	0	0	1	0	0	0	0	0	0	1	0	1	0
P29350	P29350	11	11	11	Tyrosine-protein phosphatase non-receptor type 6	PTPN6	sp|P29350|PTN6_HUMAN Tyrosine-protein phosphatase non-receptor type 6 OS=Homo sapiens GN=PTPN6 PE=1 SV=1	1	11	11	11	7	8	9	5	7	5	4	7	9	9	9	9	7	5	4	7	7	8	9	5	7	5	4	7	9	9	9	9	7	5	4	7	7	8	9	5	7	5
P29353;P98077	P29353	6;1	6;1	6;1	SHC-transforming protein 1	SHC1	sp|P29353|SHC1_HUMAN SHC-transforming protein 1 OS=Homo sapiens GN=SHC1 PE=1 SV=4	2	6	6	6	3	2	4	4	3	3	3	4	4	4	4	5	5	6	4	4	3	2	4	4	3	3	3	4	4	4	4	5	5	6	4	4	3	2	4	4	3	3
P29372	P29372	8	8	8	DNA-3-methyladenine glycosylase	MPG	sp|P29372|3MG_HUMAN DNA-3-methyladenine glycosylase OS=Homo sapiens GN=MPG PE=1 SV=3	1	8	8	8	6	5	4	6	6	5	5	6	5	5	3	6	6	5	5	5	6	5	4	6	6	5	5	6	5	5	3	6	6	5	5	5	6	5	4	6	6	5
P29373	P29373	10	10	9	Cellular retinoic acid-binding protein 2	CRABP2	sp|P29373|RABP2_HUMAN Cellular retinoic acid-binding protein 2 OS=Homo sapiens GN=CRABP2 PE=1 SV=2	1	10	10	9	8	9	8	9	10	9	8	8	9	8	9	9	9	8	8	9	8	9	8	9	10	9	8	8	9	8	9	9	9	8	8	9	7	8	7	8	9	8
P29374	P29374	8	8	8	AT-rich interactive domain-containing protein 4A	ARID4A	sp|P29374|ARI4A_HUMAN AT-rich interactive domain-containing protein 4A OS=Homo sapiens GN=ARID4A PE=1 SV=3	1	8	8	8	2	2	2	1	3	5	6	3	4	5	3	3	2	3	3	3	2	2	2	1	3	5	6	3	4	5	3	3	2	3	3	3	2	2	2	1	3	5
P29401	P29401	36	36	36	Transketolase	TKT	sp|P29401|TKT_HUMAN Transketolase OS=Homo sapiens GN=TKT PE=1 SV=3	1	36	36	36	35	32	34	34	30	31	30	32	35	32	32	33	34	35	33	33	35	32	34	34	30	31	30	32	35	32	32	33	34	35	33	33	35	32	34	34	30	31
P29558;Q6XE24	P29558;Q6XE24	2;1	2;1	2;1	RNA-binding motif, single-stranded-interacting protein 1;RNA-binding motif, single-stranded-interacting protein 3	RBMS1;RBMS3	sp|P29558|RBMS1_HUMAN RNA-binding motif, single-stranded-interacting protein 1 OS=Homo sapiens GN=RBMS1 PE=1 SV=3;sp|Q6XE24|RBMS3_HUMAN RNA-binding motif, single-stranded-interacting protein 3 OS=Homo sapiens GN=RBMS3 PE=1 SV=1	2	2	2	2	2	2	2	1	2	2	2	2	2	1	2	2	2	1	1	2	2	2	2	1	2	2	2	2	2	1	2	2	2	1	1	2	2	2	2	1	2	2
P29590	P29590	21	21	21	Protein PML	PML	sp|P29590|PML_HUMAN Protein PML OS=Homo sapiens GN=PML PE=1 SV=3	1	21	21	21	13	17	15	12	12	12	13	11	18	12	14	15	10	8	6	7	13	17	15	12	12	12	13	11	18	12	14	15	10	8	6	7	13	17	15	12	12	12
P29692	P29692	13	13	13	Elongation factor 1-delta	EEF1D	sp|P29692|EF1D_HUMAN Elongation factor 1-delta OS=Homo sapiens GN=EEF1D PE=1 SV=5	1	13	13	13	13	13	13	12	13	12	13	12	13	13	13	13	12	12	12	12	13	13	13	12	13	12	13	12	13	13	13	13	12	12	12	12	13	13	13	12	13	12
P29762	P29762	5	4	4	Cellular retinoic acid-binding protein 1	CRABP1	sp|P29762|RABP1_HUMAN Cellular retinoic acid-binding protein 1 OS=Homo sapiens GN=CRABP1 PE=1 SV=2	1	5	4	4	5	4	4	4	3	2	3	4	4	4	3	4	4	3	1	4	4	3	3	3	2	1	2	3	3	3	2	3	3	2	0	3	4	3	3	3	2	1
P29966	P29966	6	6	6	Myristoylated alanine-rich C-kinase substrate	MARCKS	sp|P29966|MARCS_HUMAN Myristoylated alanine-rich C-kinase substrate OS=Homo sapiens GN=MARCKS PE=1 SV=4	1	6	6	6	6	6	4	4	6	6	4	6	5	5	4	4	5	6	6	6	6	6	4	4	6	6	4	6	5	5	4	4	5	6	6	6	6	6	4	4	6	6
P29992	P29992	12	7	7	Guanine nucleotide-binding protein subunit alpha-11	GNA11	sp|P29992|GNA11_HUMAN Guanine nucleotide-binding protein subunit alpha-11 OS=Homo sapiens GN=GNA11 PE=1 SV=2	1	12	7	7	10	9	9	9	11	10	10	10	8	11	8	11	10	10	12	9	6	6	4	4	6	6	5	5	3	7	3	6	6	6	7	5	6	6	4	4	6	6
P30038	P30038	20	20	20	Delta-1-pyrroline-5-carboxylate dehydrogenase, mitochondrial	ALDH4A1	sp|P30038|AL4A1_HUMAN Delta-1-pyrroline-5-carboxylate dehydrogenase, mitochondrial OS=Homo sapiens GN=ALDH4A1 PE=1 SV=3	1	20	20	20	15	18	18	19	19	18	19	17	16	17	17	17	18	17	17	17	15	18	18	19	19	18	19	17	16	17	17	17	18	17	17	17	15	18	18	19	19	18
P30040	P30040	12	12	12	Endoplasmic reticulum resident protein 29	ERP29	sp|P30040|ERP29_HUMAN Endoplasmic reticulum resident protein 29 OS=Homo sapiens GN=ERP29 PE=1 SV=4	1	12	12	12	10	9	11	11	12	10	10	8	9	10	10	9	10	10	8	10	10	9	11	11	12	10	10	8	9	10	10	9	10	10	8	10	10	9	11	11	12	10
P30041	P30041	20	20	20	Peroxiredoxin-6	PRDX6	sp|P30041|PRDX6_HUMAN Peroxiredoxin-6 OS=Homo sapiens GN=PRDX6 PE=1 SV=3	1	20	20	20	20	20	20	20	20	20	20	20	20	20	20	20	19	20	20	20	20	20	20	20	20	20	20	20	20	20	20	20	19	20	20	20	20	20	20	20	20	20
P30042	P30042	13	13	13	ES1 protein homolog, mitochondrial	C21orf33	sp|P30042|ES1_HUMAN ES1 protein homolog, mitochondrial OS=Homo sapiens GN=C21orf33 PE=1 SV=3	1	13	13	13	12	11	12	13	13	13	13	13	12	12	12	11	11	12	12	13	12	11	12	13	13	13	13	13	12	12	12	11	11	12	12	13	12	11	12	13	13	13
P30043	P30043	9	9	9	Flavin reductase (NADPH)	BLVRB	sp|P30043|BLVRB_HUMAN Flavin reductase (NADPH) OS=Homo sapiens GN=BLVRB PE=1 SV=3	1	9	9	9	9	8	8	9	8	8	8	8	8	8	8	8	8	8	9	8	9	8	8	9	8	8	8	8	8	8	8	8	8	8	9	8	9	8	8	9	8	8
P30044	P30044	10	10	10	Peroxiredoxin-5, mitochondrial	PRDX5	sp|P30044|PRDX5_HUMAN Peroxiredoxin-5, mitochondrial OS=Homo sapiens GN=PRDX5 PE=1 SV=4	1	10	10	10	10	10	10	9	10	10	10	9	10	9	9	10	10	9	9	9	10	10	10	9	10	10	10	9	10	9	9	10	10	9	9	9	10	10	10	9	10	10
P30046;A6NHG4	P30046;A6NHG4	9;7	9;7	9;7	D-dopachrome decarboxylase;D-dopachrome decarboxylase-like protein	DDT;DDTL	sp|P30046|DOPD_HUMAN D-dopachrome decarboxylase OS=Homo sapiens GN=DDT PE=1 SV=3;sp|A6NHG4|DDTL_HUMAN D-dopachrome decarboxylase-like protein OS=Homo sapiens GN=DDTL PE=2 SV=1	2	9	9	9	8	8	8	7	8	7	7	8	8	9	9	8	8	8	8	8	8	8	8	7	8	7	7	8	8	9	9	8	8	8	8	8	8	8	8	7	8	7
P30048	P30048	10	10	10	Thioredoxin-dependent peroxide reductase, mitochondrial	PRDX3	sp|P30048|PRDX3_HUMAN Thioredoxin-dependent peroxide reductase, mitochondrial OS=Homo sapiens GN=PRDX3 PE=1 SV=3	1	10	10	10	8	9	9	10	8	8	8	8	9	9	9	8	8	8	8	9	8	9	9	10	8	8	8	8	9	9	9	8	8	8	8	9	8	9	9	10	8	8
P30049	P30049	1	1	1	ATP synthase subunit delta, mitochondrial	ATP5D	sp|P30049|ATPD_HUMAN ATP synthase subunit delta, mitochondrial OS=Homo sapiens GN=ATP5D PE=1 SV=2	1	1	1	1	1	1	1	1	1	1	1	1	1	1	1	1	1	1	1	1	1	1	1	1	1	1	1	1	1	1	1	1	1	1	1	1	1	1	1	1	1	1
P30050	P30050	6	6	6	60S ribosomal protein L12	RPL12	sp|P30050|RL12_HUMAN 60S ribosomal protein L12 OS=Homo sapiens GN=RPL12 PE=1 SV=1	1	6	6	6	6	6	6	6	6	6	6	6	6	6	6	6	6	6	6	6	6	6	6	6	6	6	6	6	6	6	6	6	6	6	6	6	6	6	6	6	6	6
P30084	P30084	20	20	20	Enoyl-CoA hydratase, mitochondrial	ECHS1	sp|P30084|ECHM_HUMAN Enoyl-CoA hydratase, mitochondrial OS=Homo sapiens GN=ECHS1 PE=1 SV=4	1	20	20	20	17	16	19	18	18	19	19	19	18	17	19	18	20	18	18	19	17	16	19	18	18	19	19	19	18	17	19	18	20	18	18	19	17	16	19	18	18	19
P30085	P30085	7	7	7	UMP-CMP kinase	CMPK1	sp|P30085|KCY_HUMAN UMP-CMP kinase OS=Homo sapiens GN=CMPK1 PE=1 SV=3	1	7	7	7	7	7	7	7	7	6	6	7	7	7	6	7	6	7	7	7	7	7	7	7	7	6	6	7	7	7	6	7	6	7	7	7	7	7	7	7	7	6
P30086	P30086	13	13	13	Phosphatidylethanolamine-binding protein 1;Hippocampal cholinergic neurostimulating peptide	PEBP1	sp|P30086|PEBP1_HUMAN Phosphatidylethanolamine-binding protein 1 OS=Homo sapiens GN=PEBP1 PE=1 SV=3	1	13	13	13	13	13	13	12	13	13	13	13	12	13	12	13	13	13	13	12	13	13	13	12	13	13	13	13	12	13	12	13	13	13	13	12	13	13	13	12	13	13
P30101	P30101	41	40	40	Protein disulfide-isomerase A3	PDIA3	sp|P30101|PDIA3_HUMAN Protein disulfide-isomerase A3 OS=Homo sapiens GN=PDIA3 PE=1 SV=4	1	41	40	40	38	37	36	35	36	36	35	37	36	37	38	39	40	40	40	41	38	37	36	35	36	36	35	37	36	37	38	39	39	39	39	40	38	37	36	35	36	36
P30153	P30153	26	26	20	Serine/threonine-protein phosphatase 2A 65 kDa regulatory subunit A alpha isoform	PPP2R1A	sp|P30153|2AAA_HUMAN Serine/threonine-protein phosphatase 2A 65 kDa regulatory subunit A alpha isoform OS=Homo sapiens GN=PPP2R1A PE=1 SV=4	1	26	26	20	22	22	24	24	23	22	21	23	23	22	24	23	23	23	22	20	22	22	24	24	23	22	21	23	23	22	24	23	23	23	22	20	17	17	18	19	18	18
P30154	P30154	9	3	3	Serine/threonine-protein phosphatase 2A 65 kDa regulatory subunit A beta isoform	PPP2R1B	sp|P30154|2AAB_HUMAN Serine/threonine-protein phosphatase 2A 65 kDa regulatory subunit A beta isoform OS=Homo sapiens GN=PPP2R1B PE=1 SV=3	1	9	3	3	7	6	7	6	5	5	5	7	6	6	6	6	6	5	6	5	2	1	1	1	0	1	1	1	1	2	1	1	1	0	1	0	2	1	1	1	0	1
P30260	P30260	5	5	5	Cell division cycle protein 27 homolog	CDC27	sp|P30260|CDC27_HUMAN Cell division cycle protein 27 homolog OS=Homo sapiens GN=CDC27 PE=1 SV=2	1	5	5	5	1	4	4	2	3	4	3	4	2	1	4	2	3	2	3	3	1	4	4	2	3	4	3	4	2	1	4	2	3	2	3	3	1	4	4	2	3	4
P30405	P30405	6	6	5	Peptidyl-prolyl cis-trans isomerase F, mitochondrial	PPIF	sp|P30405|PPIF_HUMAN Peptidyl-prolyl cis-trans isomerase F, mitochondrial OS=Homo sapiens GN=PPIF PE=1 SV=1	1	6	6	5	6	5	5	5	5	5	5	5	5	5	6	6	5	5	6	6	6	5	5	5	5	5	5	5	5	5	6	6	5	5	6	6	5	4	4	4	4	4
P30414	P30414	5	5	5	NK-tumor recognition protein;Putative peptidyl-prolyl cis-trans isomerase	NKTR	sp|P30414|NKTR_HUMAN NK-tumor recognition protein OS=Homo sapiens GN=NKTR PE=1 SV=2	1	5	5	5	3	1	2	2	2	1	2	1	2	2	2	2	3	2	2	1	3	1	2	2	2	1	2	1	2	2	2	2	3	2	2	1	3	1	2	2	2	1
P30419;O60551	P30419	15;3	15;3	15;3	Glycylpeptide N-tetradecanoyltransferase 1	NMT1	sp|P30419|NMT1_HUMAN Glycylpeptide N-tetradecanoyltransferase 1 OS=Homo sapiens GN=NMT1 PE=1 SV=2	2	15	15	15	10	9	10	10	10	9	8	9	9	11	11	8	9	11	9	12	10	9	10	10	10	9	8	9	9	11	11	8	9	11	9	12	10	9	10	10	10	9
P30492	P30492	4	1	0	HLA class I histocompatibility antigen, B-54 alpha chain	HLA-B	sp|P30492|1B54_HUMAN HLA class I histocompatibility antigen, B-54 alpha chain OS=Homo sapiens GN=HLA-B PE=1 SV=1	1	4	1	0	2	3	3	3	2	1	2	1	1	2	4	2	2	3	3	2	0	0	0	0	0	0	0	0	0	0	1	0	0	0	0	0	0	0	0	0	0	0
Q9TNN7;Q07000;P30508;P30505;Q29963;Q29960;Q29865;P30510;P30501;P30504;P04222;P01893;P16188;P13746	Q9TNN7;Q07000;P30508;P30505;Q29963;Q29960;Q29865;P30510;P30501;P30504;P04222	7;7;7;7;6;5;5;5;5;4;4;3;3;2	5;5;5;5;4;3;4;4;4;3;4;2;1;1	0;0;0;0;0;0;0;0;0;0;0;0;0;0	HLA class I histocompatibility antigen, Cw-5 alpha chain;HLA class I histocompatibility antigen, Cw-15 alpha chain;HLA class I histocompatibility antigen, Cw-12 alpha chain;HLA class I histocompatibility antigen, Cw-8 alpha chain;HLA class I histocompatibility antigen, Cw-6 alpha chain;HLA class I histocompatibility antigen, Cw-16 alpha chain;HLA class I histocompatibility antigen, Cw-18 alpha ch…	HLA-C	sp|Q9TNN7|1C05_HUMAN HLA class I histocompatibility antigen, Cw-5 alpha chain OS=Homo sapiens GN=HLA-C PE=1 SV=1;sp|Q07000|1C15_HUMAN HLA class I histocompatibility antigen, Cw-15 alpha chain OS=Homo sapiens GN=HLA-C PE=1 SV=1;sp|P30508|1C12_HUMAN HLA clas	14	7	5	0	6	7	7	6	5	4	5	4	5	6	7	6	6	7	6	6	4	5	5	4	3	4	3	4	4	5	5	4	4	5	4	4	0	0	0	0	0	0
P30519	P30519	13	13	13	Heme oxygenase 2	HMOX2	sp|P30519|HMOX2_HUMAN Heme oxygenase 2 OS=Homo sapiens GN=HMOX2 PE=1 SV=2	1	13	13	13	10	9	11	10	8	7	8	6	7	8	12	9	8	9	9	8	10	9	11	10	8	7	8	6	7	8	12	9	8	9	9	8	10	9	11	10	8	7
P30520;Q8N142	P30520	9;1	9;1	9;1	Adenylosuccinate synthetase isozyme 2	ADSS	sp|P30520|PURA2_HUMAN Adenylosuccinate synthetase isozyme 2 OS=Homo sapiens GN=ADSS PE=1 SV=3	2	9	9	9	6	7	5	7	8	6	7	7	6	5	5	6	3	3	6	6	6	7	5	7	8	6	7	7	6	5	5	6	3	3	6	6	6	7	5	7	8	6
P30533	P30533	12	12	12	Alpha-2-macroglobulin receptor-associated protein	LRPAP1	sp|P30533|AMRP_HUMAN Alpha-2-macroglobulin receptor-associated protein OS=Homo sapiens GN=LRPAP1 PE=1 SV=1	1	12	12	12	11	11	11	11	11	11	11	10	12	10	11	11	9	9	5	9	11	11	11	11	11	11	11	10	12	10	11	11	9	9	5	9	11	11	11	11	11	11
P30566	P30566	7	7	7	Adenylosuccinate lyase	ADSL	sp|P30566|PUR8_HUMAN Adenylosuccinate lyase OS=Homo sapiens GN=ADSL PE=1 SV=2	1	7	7	7	7	6	6	6	7	7	7	6	7	7	7	7	6	6	5	4	7	6	6	6	7	7	7	6	7	7	7	7	6	6	5	4	7	6	6	6	7	7
P30622;Q9UDT6	P30622	18;1	18;1	18;1	CAP-Gly domain-containing linker protein 1	CLIP1	sp|P30622|CLIP1_HUMAN CAP-Gly domain-containing linker protein 1 OS=Homo sapiens GN=CLIP1 PE=1 SV=2	2	18	18	18	9	7	9	10	3	3	4	3	10	13	10	10	8	11	9	10	9	7	9	10	3	3	4	3	10	13	10	10	8	11	9	10	9	7	9	10	3	3
P30626	P30626	8	8	8	Sorcin	SRI	sp|P30626|SORCN_HUMAN Sorcin OS=Homo sapiens GN=SRI PE=1 SV=1	1	8	8	8	8	8	7	7	8	8	7	7	7	8	7	7	7	8	6	7	8	8	7	7	8	8	7	7	7	8	7	7	7	8	6	7	8	8	7	7	8	8
P30740;P50453;O75830	P30740	15;1;1	15;1;1	14;0;0	Leukocyte elastase inhibitor	SERPINB1	sp|P30740|ILEU_HUMAN Leukocyte elastase inhibitor OS=Homo sapiens GN=SERPINB1 PE=1 SV=1	3	15	15	14	10	10	10	10	9	10	12	11	14	11	12	13	11	12	10	9	10	10	10	10	9	10	12	11	14	11	12	13	11	12	10	9	9	9	9	9	8	9
P30825	P30825	4	3	3	High affinity cationic amino acid transporter 1	SLC7A1	sp|P30825|CTR1_HUMAN High affinity cationic amino acid transporter 1 OS=Homo sapiens GN=SLC7A1 PE=1 SV=1	1	4	3	3	2	2	2	2	2	3	3	3	2	2	2	2	3	4	4	4	1	1	1	1	1	2	2	2	1	1	1	1	2	3	3	3	1	1	1	1	1	2
P30837;P47895;P00352;O94788	P30837	15;2;1;1	15;2;1;1	14;1;0;0	Aldehyde dehydrogenase X, mitochondrial	ALDH1B1	sp|P30837|AL1B1_HUMAN Aldehyde dehydrogenase X, mitochondrial OS=Homo sapiens GN=ALDH1B1 PE=1 SV=3	4	15	15	14	7	7	8	8	10	10	10	8	6	6	6	7	8	8	7	8	7	7	8	8	10	10	10	8	6	6	6	7	8	8	7	8	7	6	8	8	10	9
P30876	P30876	33	33	33	DNA-directed RNA polymerase II subunit RPB2	POLR2B	sp|P30876|RPB2_HUMAN DNA-directed RNA polymerase II subunit RPB2 OS=Homo sapiens GN=POLR2B PE=1 SV=1	1	33	33	33	26	28	25	25	27	25	27	24	25	25	27	24	22	25	22	25	26	28	25	25	27	25	27	24	25	25	27	24	22	25	22	25	26	28	25	25	27	25
P31040	P31040	26	26	26	Succinate dehydrogenase [ubiquinone] flavoprotein subunit, mitochondrial	SDHA	sp|P31040|SDHA_HUMAN Succinate dehydrogenase [ubiquinone] flavoprotein subunit, mitochondrial OS=Homo sapiens GN=SDHA PE=1 SV=2	1	26	26	26	20	20	23	22	21	21	23	23	20	23	19	22	21	19	18	22	20	20	23	22	21	21	23	23	20	23	19	22	21	19	18	22	20	20	23	22	21	21
P31150	P31150	24	15	15	Rab GDP dissociation inhibitor alpha	GDI1	sp|P31150|GDIA_HUMAN Rab GDP dissociation inhibitor alpha OS=Homo sapiens GN=GDI1 PE=1 SV=2	1	24	15	15	21	21	19	20	18	19	20	19	21	23	20	22	21	19	18	18	12	12	10	11	10	11	11	10	12	14	11	13	13	11	9	11	12	12	10	11	10	11
P31151;Q86SG5	P31151;Q86SG5	2;1	2;1	2;1	Protein S100-A7;Protein S100-A7A	S100A7;S100A7A	sp|P31151|S10A7_HUMAN Protein S100-A7 OS=Homo sapiens GN=S100A7 PE=1 SV=4;sp|Q86SG5|S1A7A_HUMAN Protein S100-A7A OS=Homo sapiens GN=S100A7A PE=1 SV=3	2	2	2	2	1	1	1	1	1	1	1	1	1	1	1	1	1	1	2	1	1	1	1	1	1	1	1	1	1	1	1	1	1	1	2	1	1	1	1	1	1	1
P31153;Q00266	P31153	13;1	13;1	13;1	S-adenosylmethionine synthase isoform type-2	MAT2A	sp|P31153|METK2_HUMAN S-adenosylmethionine synthase isoform type-2 OS=Homo sapiens GN=MAT2A PE=1 SV=1	2	13	13	13	12	12	13	12	13	11	12	12	12	12	13	12	12	12	11	13	12	12	13	12	13	11	12	12	12	12	13	12	12	12	11	13	12	12	13	12	13	11
P31327	P31327	5	4	4	Carbamoyl-phosphate synthase [ammonia], mitochondrial	CPS1	sp|P31327|CPSM_HUMAN Carbamoyl-phosphate synthase [ammonia], mitochondrial OS=Homo sapiens GN=CPS1 PE=1 SV=2	1	5	4	4	2	1	4	2	3	4	3	3	1	2	2	1	4	1	1	2	1	0	3	1	2	4	2	2	0	1	1	0	3	0	0	1	1	0	3	1	2	4
P31350	P31350	11	11	9	Ribonucleoside-diphosphate reductase subunit M2	RRM2	sp|P31350|RIR2_HUMAN Ribonucleoside-diphosphate reductase subunit M2 OS=Homo sapiens GN=RRM2 PE=1 SV=1	1	11	11	9	7	7	10	7	7	7	7	9	7	8	7	7	1	1	1	2	7	7	10	7	7	7	7	9	7	8	7	7	1	1	1	2	5	6	8	5	6	6
P31431	P31431	5	5	5	Syndecan-4	SDC4	sp|P31431|SDC4_HUMAN Syndecan-4 OS=Homo sapiens GN=SDC4 PE=1 SV=2	1	5	5	5	5	5	5	5	5	5	5	5	4	5	5	5	5	5	5	5	5	5	5	5	5	5	5	5	4	5	5	5	5	5	5	5	5	5	5	5	5	5
P31483	P31483	9	6	6	Nucleolysin TIA-1 isoform p40	TIA1	sp|P31483|TIA1_HUMAN Nucleolysin TIA-1 isoform p40 OS=Homo sapiens GN=TIA1 PE=1 SV=3	1	9	6	6	8	8	7	7	8	7	7	6	6	8	7	6	6	7	6	6	6	5	5	4	5	5	5	3	4	6	5	3	3	5	4	4	6	5	5	4	5	5
P31641	P31641	1	1	1	Sodium- and chloride-dependent taurine transporter	SLC6A6	sp|P31641|SC6A6_HUMAN Sodium- and chloride-dependent taurine transporter OS=Homo sapiens GN=SLC6A6 PE=1 SV=2	1	1	1	1	1	1	1	1	1	1	1	1	1	1	1	1	1	1	1	1	1	1	1	1	1	1	1	1	1	1	1	1	1	1	1	1	1	1	1	1	1	1
P31689	P31689	16	16	16	DnaJ homolog subfamily A member 1	DNAJA1	sp|P31689|DNJA1_HUMAN DnaJ homolog subfamily A member 1 OS=Homo sapiens GN=DNAJA1 PE=1 SV=2	1	16	16	16	15	15	14	15	16	13	14	14	15	14	14	14	14	15	13	14	15	15	14	15	16	13	14	14	15	14	14	14	14	15	13	14	15	15	14	15	16	13
P31749	P31749	16	16	14	RAC-alpha serine/threonine-protein kinase	AKT1	sp|P31749|AKT1_HUMAN RAC-alpha serine/threonine-protein kinase OS=Homo sapiens GN=AKT1 PE=1 SV=2	1	16	16	14	14	14	12	14	11	13	9	12	14	13	13	13	10	6	8	8	14	14	12	14	11	13	9	12	14	13	13	13	10	6	8	8	13	13	11	12	10	12
P31751	P31751	6	4	4	RAC-beta serine/threonine-protein kinase	AKT2	sp|P31751|AKT2_HUMAN RAC-beta serine/threonine-protein kinase OS=Homo sapiens GN=AKT2 PE=1 SV=2	1	6	4	4	3	5	4	5	3	4	5	5	2	4	6	5	4	3	3	2	2	4	3	3	2	3	4	4	1	3	4	4	3	2	2	1	2	4	3	3	2	3
P31930	P31930	19	19	19	Cytochrome b-c1 complex subunit 1, mitochondrial	UQCRC1	sp|P31930|QCR1_HUMAN Cytochrome b-c1 complex subunit 1, mitochondrial OS=Homo sapiens GN=UQCRC1 PE=1 SV=3	1	19	19	19	17	17	18	18	19	19	19	18	18	18	17	19	18	17	19	18	17	17	18	18	19	19	19	18	18	18	17	19	18	17	19	18	17	17	18	18	19	19
P31937	P31937	12	12	12	3-hydroxyisobutyrate dehydrogenase, mitochondrial	HIBADH	sp|P31937|3HIDH_HUMAN 3-hydroxyisobutyrate dehydrogenase, mitochondrial OS=Homo sapiens GN=HIBADH PE=1 SV=2	1	12	12	12	9	10	11	10	11	10	11	10	11	10	10	11	10	11	10	9	9	10	11	10	11	10	11	10	11	10	10	11	10	11	10	9	9	10	11	10	11	10
P31939	P31939	36	36	36	Bifunctional purine biosynthesis protein PURH;Phosphoribosylaminoimidazolecarboxamide formyltransferase;IMP cyclohydrolase	ATIC	sp|P31939|PUR9_HUMAN Bifunctional purine biosynthesis protein PURH OS=Homo sapiens GN=ATIC PE=1 SV=3	1	36	36	36	35	32	34	30	33	33	34	35	32	33	34	34	32	33	28	32	35	32	34	30	33	33	34	35	32	33	34	34	32	33	28	32	35	32	34	30	33	33
P31942	P31942	14	12	12	Heterogeneous nuclear ribonucleoprotein H3	HNRNPH3	sp|P31942|HNRH3_HUMAN Heterogeneous nuclear ribonucleoprotein H3 OS=Homo sapiens GN=HNRNPH3 PE=1 SV=2	1	14	12	12	12	13	12	14	13	13	13	14	10	12	11	13	14	14	12	14	10	11	10	12	11	11	11	12	9	10	10	11	12	12	11	12	10	11	10	12	11	11
P31943	P31943	17	15	8	Heterogeneous nuclear ribonucleoprotein H;Heterogeneous nuclear ribonucleoprotein H, N-terminally processed	HNRNPH1	sp|P31943|HNRH1_HUMAN Heterogeneous nuclear ribonucleoprotein H OS=Homo sapiens GN=HNRNPH1 PE=1 SV=4	1	17	15	8	15	15	16	16	15	16	16	15	15	16	13	15	15	16	15	16	13	13	14	14	13	14	14	14	13	14	11	13	13	14	13	14	7	7	8	8	7	7
P31946	P31946	15	10	8	14-3-3 protein beta/alpha;14-3-3 protein beta/alpha, N-terminally processed	YWHAB	sp|P31946|1433B_HUMAN 14-3-3 protein beta/alpha OS=Homo sapiens GN=YWHAB PE=1 SV=3	1	15	10	8	14	14	14	14	14	14	14	13	14	15	13	14	14	14	14	14	10	10	10	10	10	10	10	9	10	10	10	10	10	10	10	10	8	8	8	8	8	8
P31947	P31947	15	13	13	14-3-3 protein sigma	SFN	sp|P31947|1433S_HUMAN 14-3-3 protein sigma OS=Homo sapiens GN=SFN PE=1 SV=1	1	15	13	13	13	13	14	14	14	10	12	11	13	13	13	13	10	13	12	14	11	11	12	12	12	8	10	9	11	11	11	11	8	11	10	12	11	11	12	12	12	8
P31948	P31948	38	38	38	Stress-induced-phosphoprotein 1	STIP1	sp|P31948|STIP1_HUMAN Stress-induced-phosphoprotein 1 OS=Homo sapiens GN=STIP1 PE=1 SV=1	1	38	38	38	32	35	34	36	34	32	33	33	36	34	34	34	34	35	35	36	32	35	34	36	34	32	33	33	36	34	34	34	34	35	35	36	32	35	34	36	34	32
P31949	P31949	8	8	8	Protein S100-A11;Protein S100-A11, N-terminally processed	S100A11	sp|P31949|S10AB_HUMAN Protein S100-A11 OS=Homo sapiens GN=S100A11 PE=1 SV=2	1	8	8	8	6	5	6	6	7	6	6	6	6	6	6	6	5	5	6	5	6	5	6	6	7	6	6	6	6	6	6	6	5	5	6	5	6	5	6	6	7	6
P32004	P32004	12	12	12	Neural cell adhesion molecule L1	L1CAM	sp|P32004|L1CAM_HUMAN Neural cell adhesion molecule L1 OS=Homo sapiens GN=L1CAM PE=1 SV=2	1	12	12	12	7	8	4	5	8	7	5	5	7	5	7	7	10	11	10	8	7	8	4	5	8	7	5	5	7	5	7	7	10	11	10	8	7	8	4	5	8	7
P32119	P32119	14	13	13	Peroxiredoxin-2	PRDX2	sp|P32119|PRDX2_HUMAN Peroxiredoxin-2 OS=Homo sapiens GN=PRDX2 PE=1 SV=5	1	14	13	13	11	13	12	13	12	12	12	12	11	12	13	13	12	12	12	13	10	12	11	12	11	11	11	11	10	11	12	12	11	11	11	12	10	12	11	12	11	11
P32321	P32321	3	3	3	Deoxycytidylate deaminase	DCTD	sp|P32321|DCTD_HUMAN Deoxycytidylate deaminase OS=Homo sapiens GN=DCTD PE=1 SV=2	1	3	3	3	2	2	2	1	1	1	1	1	1	2	1	2	2	2	1	1	2	2	2	1	1	1	1	1	1	2	1	2	2	2	1	1	2	2	2	1	1	1
P32322	P32322	16	16	15	Pyrroline-5-carboxylate reductase 1, mitochondrial	PYCR1	sp|P32322|P5CR1_HUMAN Pyrroline-5-carboxylate reductase 1, mitochondrial OS=Homo sapiens GN=PYCR1 PE=1 SV=2	1	16	16	15	14	14	14	13	16	14	14	14	13	14	13	14	14	15	14	15	14	14	14	13	16	14	14	14	13	14	13	14	14	15	14	15	13	13	13	12	15	13
P32456;P32455	P32456;P32455	1;1	1;1	1;1	Interferon-induced guanylate-binding protein 2;Interferon-induced guanylate-binding protein 1	GBP2;GBP1	sp|P32456|GBP2_HUMAN Guanylate-binding protein 2 OS=Homo sapiens GN=GBP2 PE=1 SV=3;sp|P32455|GBP1_HUMAN Guanylate-binding protein 1 OS=Homo sapiens GN=GBP1 PE=1 SV=2	2	1	1	1	1	0	1	0	0	0	0	1	1	1	1	0	0	0	0	0	1	0	1	0	0	0	0	1	1	1	1	0	0	0	0	0	1	0	1	0	0	0
P32519	P32519	8	8	8	ETS-related transcription factor Elf-1	ELF1	sp|P32519|ELF1_HUMAN ETS-related transcription factor Elf-1 OS=Homo sapiens GN=ELF1 PE=1 SV=2	1	8	8	8	5	4	4	6	5	3	4	4	4	3	3	5	3	3	3	4	5	4	4	6	5	3	4	4	4	3	3	5	3	3	3	4	5	4	4	6	5	3
P32780	P32780	7	7	7	General transcription factor IIH subunit 1	GTF2H1	sp|P32780|TF2H1_HUMAN General transcription factor IIH subunit 1 OS=Homo sapiens GN=GTF2H1 PE=1 SV=1	1	7	7	7	4	3	4	2	2	6	3	5	3	3	5	4	5	4	3	3	4	3	4	2	2	6	3	5	3	3	5	4	5	4	3	3	4	3	4	2	2	6
P32969	P32969	12	12	12	60S ribosomal protein L9	RPL9	sp|P32969|RL9_HUMAN 60S ribosomal protein L9 OS=Homo sapiens GN=RPL9 PE=1 SV=1	1	12	12	12	11	10	12	11	11	10	11	10	10	11	11	10	10	10	10	12	11	10	12	11	11	10	11	10	10	11	11	10	10	10	10	12	11	10	12	11	11	10
P33121;Q9ULC5;Q9UKU0	P33121	14;1;1	14;1;1	14;1;1	Long-chain-fatty-acid--CoA ligase 1	ACSL1	sp|P33121|ACSL1_HUMAN Long-chain-fatty-acid--CoA ligase 1 OS=Homo sapiens GN=ACSL1 PE=1 SV=1	3	14	14	14	10	11	10	9	8	8	8	8	9	9	12	9	13	14	11	12	10	11	10	9	8	8	8	8	9	9	12	9	13	14	11	12	10	11	10	9	8	8
P33176;O60282;Q12840	P33176	45;6;6	45;6;6	45;6;6	Kinesin-1 heavy chain	KIF5B	sp|P33176|KINH_HUMAN Kinesin-1 heavy chain OS=Homo sapiens GN=KIF5B PE=1 SV=1	3	45	45	45	34	36	38	36	32	33	30	35	38	37	37	36	34	33	32	34	34	36	38	36	32	33	30	35	38	37	37	36	34	33	32	34	34	36	38	36	32	33
P33240	P33240	11	11	7	Cleavage stimulation factor subunit 2	CSTF2	sp|P33240|CSTF2_HUMAN Cleavage stimulation factor subunit 2 OS=Homo sapiens GN=CSTF2 PE=1 SV=1	1	11	11	7	10	9	10	11	8	8	8	9	10	9	9	8	9	8	8	9	10	9	10	11	8	8	8	9	10	9	9	8	9	8	8	9	7	6	7	7	6	6
P33316	P33316	7	7	7	Deoxyuridine 5-triphosphate nucleotidohydrolase, mitochondrial	DUT	sp|P33316|DUT_HUMAN Deoxyuridine 5-triphosphate nucleotidohydrolase, mitochondrial OS=Homo sapiens GN=DUT PE=1 SV=4	1	7	7	7	5	6	6	5	6	6	6	6	5	6	4	5	6	6	6	6	5	6	6	5	6	6	6	6	5	6	4	5	6	6	6	6	5	6	6	5	6	6
P33527	P33527	16	16	16	Multidrug resistance-associated protein 1	ABCC1	sp|P33527|MRP1_HUMAN Multidrug resistance-associated protein 1 OS=Homo sapiens GN=ABCC1 PE=1 SV=3	1	16	16	16	6	8	8	8	12	9	8	7	5	5	7	4	12	10	8	10	6	8	8	8	12	9	8	7	5	5	7	4	12	10	8	10	6	8	8	8	12	9
P33552	P33552	3	3	3	Cyclin-dependent kinases regulatory subunit 2	CKS2	sp|P33552|CKS2_HUMAN Cyclin-dependent kinases regulatory subunit 2 OS=Homo sapiens GN=CKS2 PE=1 SV=1	1	3	3	3	2	3	1	1	3	3	3	3	2	3	1	2	0	0	0	0	2	3	1	1	3	3	3	3	2	3	1	2	0	0	0	0	2	3	1	1	3	3
P33897;Q9UBJ2	P33897	19;1	19;1	19;1	ATP-binding cassette sub-family D member 1	ABCD1	sp|P33897|ABCD1_HUMAN ATP-binding cassette sub-family D member 1 OS=Homo sapiens GN=ABCD1 PE=1 SV=2	2	19	19	19	11	10	15	14	14	13	13	11	10	12	15	14	13	14	13	14	11	10	15	14	14	13	13	11	10	12	15	14	13	14	13	14	11	10	15	14	14	13
P33991	P33991	31	31	31	DNA replication licensing factor MCM4	MCM4	sp|P33991|MCM4_HUMAN DNA replication licensing factor MCM4 OS=Homo sapiens GN=MCM4 PE=1 SV=5	1	31	31	31	28	25	25	25	28	27	26	29	22	28	25	25	26	25	24	26	28	25	25	25	28	27	26	29	22	28	25	25	26	25	24	26	28	25	25	25	28	27
P33992	P33992	32	32	32	DNA replication licensing factor MCM5	MCM5	sp|P33992|MCM5_HUMAN DNA replication licensing factor MCM5 OS=Homo sapiens GN=MCM5 PE=1 SV=5	1	32	32	32	20	27	24	20	27	25	25	27	22	24	25	21	22	23	26	22	20	27	24	20	27	25	25	27	22	24	25	21	22	23	26	22	20	27	24	20	27	25
P33993	P33993	27	27	27	DNA replication licensing factor MCM7	MCM7	sp|P33993|MCM7_HUMAN DNA replication licensing factor MCM7 OS=Homo sapiens GN=MCM7 PE=1 SV=4	1	27	27	27	21	18	18	21	21	23	22	22	19	16	21	21	23	19	17	17	21	18	18	21	21	23	22	22	19	16	21	21	23	19	17	17	21	18	18	21	21	23
P34059	P34059	6	6	6	N-acetylgalactosamine-6-sulfatase	GALNS	sp|P34059|GALNS_HUMAN N-acetylgalactosamine-6-sulfatase OS=Homo sapiens GN=GALNS PE=1 SV=1	1	6	6	6	4	4	5	3	5	5	4	5	4	5	3	5	2	3	2	4	4	4	5	3	5	5	4	5	4	5	3	5	2	3	2	4	4	4	5	3	5	5
P34896	P34896	12	11	11	Serine hydroxymethyltransferase, cytosolic	SHMT1	sp|P34896|GLYC_HUMAN Serine hydroxymethyltransferase, cytosolic OS=Homo sapiens GN=SHMT1 PE=1 SV=1	1	12	11	11	8	8	9	9	9	10	10	10	9	11	9	10	8	7	6	9	7	7	8	8	8	9	9	9	8	10	8	9	7	6	5	8	7	7	8	8	8	9
P34897	P34897	30	30	29	Serine hydroxymethyltransferase, mitochondrial	SHMT2	sp|P34897|GLYM_HUMAN Serine hydroxymethyltransferase, mitochondrial OS=Homo sapiens GN=SHMT2 PE=1 SV=3	1	30	30	29	27	26	29	28	27	27	27	26	27	26	26	26	28	28	28	27	27	26	29	28	27	27	27	26	27	26	26	26	28	28	28	27	26	25	28	27	26	26
P34913	P34913	5	5	5	Bifunctional epoxide hydrolase 2;Cytosolic epoxide hydrolase 2;Lipid-phosphate phosphatase	EPHX2	sp|P34913|HYES_HUMAN Bifunctional epoxide hydrolase 2 OS=Homo sapiens GN=EPHX2 PE=1 SV=2	1	5	5	5	2	0	1	1	2	1	2	2	3	1	2	1	1	0	1	0	2	0	1	1	2	1	2	2	3	1	2	1	1	0	1	0	2	0	1	1	2	1
P34932	P34932	48	48	45	Heat shock 70 kDa protein 4	HSPA4	sp|P34932|HSP74_HUMAN Heat shock 70 kDa protein 4 OS=Homo sapiens GN=HSPA4 PE=1 SV=4	1	48	48	45	45	43	45	45	43	44	40	45	45	46	43	45	41	42	40	45	45	43	45	45	43	44	40	45	45	46	43	45	41	42	40	45	42	40	42	42	40	41
P34949	P34949	5	5	5	Mannose-6-phosphate isomerase	MPI	sp|P34949|MPI_HUMAN Mannose-6-phosphate isomerase OS=Homo sapiens GN=MPI PE=1 SV=2	1	5	5	5	3	4	2	4	3	4	3	1	4	4	3	3	3	3	2	3	3	4	2	4	3	4	3	1	4	4	3	3	3	3	2	3	3	4	2	4	3	4
P35052	P35052	2	2	2	Glypican-1;Secreted glypican-1	GPC1	sp|P35052|GPC1_HUMAN Glypican-1 OS=Homo sapiens GN=GPC1 PE=1 SV=2	1	2	2	2	2	0	1	1	1	1	1	2	0	0	0	0	2	2	2	2	2	0	1	1	1	1	1	2	0	0	0	0	2	2	2	2	2	0	1	1	1	1
P35080	P35080	3	3	3	Profilin-2	PFN2	sp|P35080|PROF2_HUMAN Profilin-2 OS=Homo sapiens GN=PFN2 PE=1 SV=3	1	3	3	3	3	3	3	3	3	3	3	3	3	3	3	3	3	3	3	3	3	3	3	3	3	3	3	3	3	3	3	3	3	3	3	3	3	3	3	3	3	3
P35221;REV__Q9P2T0;Q9UI47	P35221	51;1;1	51;1;1	38;0;1	Catenin alpha-1	CTNNA1	sp|P35221|CTNA1_HUMAN Catenin alpha-1 OS=Homo sapiens GN=CTNNA1 PE=1 SV=1	3	51	51	38	41	44	42	43	44	43	43	43	45	40	45	42	46	46	40	45	41	44	42	43	44	43	43	43	45	40	45	42	46	46	40	45	32	33	31	33	32	32
P35222	P35222	33	28	28	Catenin beta-1	CTNNB1	sp|P35222|CTNB1_HUMAN Catenin beta-1 OS=Homo sapiens GN=CTNNB1 PE=1 SV=1	1	33	28	28	29	25	28	31	30	31	30	28	26	29	27	25	29	30	28	31	25	22	23	26	26	26	26	24	22	25	23	21	25	26	23	27	25	22	23	26	26	26
P35226	P35226	5	5	2	Polycomb complex protein BMI-1	BMI1	sp|P35226|BMI1_HUMAN Polycomb complex protein BMI-1 OS=Homo sapiens GN=BMI1 PE=1 SV=2	1	5	5	2	4	3	3	4	4	3	4	3	3	4	3	4	3	3	3	4	4	3	3	4	4	3	4	3	3	4	3	4	3	3	3	4	2	2	1	2	2	2
P35232	P35232	19	19	19	Prohibitin	PHB	sp|P35232|PHB_HUMAN Prohibitin OS=Homo sapiens GN=PHB PE=1 SV=1	1	19	19	19	17	16	17	16	17	18	17	17	18	17	18	17	18	18	19	18	17	16	17	16	17	18	17	17	18	17	18	17	18	18	19	18	17	16	17	16	17	18
P35237	P35237	17	17	16	Serpin B6	SERPINB6	sp|P35237|SPB6_HUMAN Serpin B6 OS=Homo sapiens GN=SERPINB6 PE=1 SV=3	1	17	17	16	11	13	16	14	13	14	13	13	13	12	12	14	15	15	11	13	11	13	16	14	13	14	13	13	13	12	12	14	15	15	11	13	10	12	15	13	12	13
P35240	P35240	2	2	2	Merlin	NF2	sp|P35240|MERL_HUMAN Merlin OS=Homo sapiens GN=NF2 PE=1 SV=1	1	2	2	2	2	1	1	0	1	2	2	1	1	1	0	1	2	2	2	1	2	1	1	0	1	2	2	1	1	1	0	1	2	2	2	1	2	1	1	0	1	2
P35241;P26038	P35241	29;11	17;1	17;1	Radixin	RDX	sp|P35241|RADI_HUMAN Radixin OS=Homo sapiens GN=RDX PE=1 SV=1	2	29	17	17	20	23	25	25	21	21	20	23	24	21	24	25	23	23	23	22	10	13	13	13	11	11	10	12	13	10	13	14	13	13	14	11	10	13	13	13	11	11
P35244	P35244	6	6	6	Replication protein A 14 kDa subunit	RPA3	sp|P35244|RFA3_HUMAN Replication protein A 14 kDa subunit OS=Homo sapiens GN=RPA3 PE=1 SV=1	1	6	6	6	5	5	5	6	4	5	5	6	5	4	5	5	5	5	5	4	5	5	5	6	4	5	5	6	5	4	5	5	5	5	5	4	5	5	5	6	4	5
P35249	P35249	15	15	15	Replication factor C subunit 4	RFC4	sp|P35249|RFC4_HUMAN Replication factor C subunit 4 OS=Homo sapiens GN=RFC4 PE=1 SV=2	1	15	15	15	9	12	9	9	12	12	13	13	9	10	11	11	12	14	11	13	9	12	9	9	12	12	13	13	9	10	11	11	12	14	11	13	9	12	9	9	12	12
P35250	P35250	8	8	8	Replication factor C subunit 2	RFC2	sp|P35250|RFC2_HUMAN Replication factor C subunit 2 OS=Homo sapiens GN=RFC2 PE=1 SV=3	1	8	8	8	5	6	5	7	8	6	6	6	6	5	4	7	5	5	3	6	5	6	5	7	8	6	6	6	6	5	4	7	5	5	3	6	5	6	5	7	8	6
P35251	P35251	19	19	19	Replication factor C subunit 1	RFC1	sp|P35251|RFC1_HUMAN Replication factor C subunit 1 OS=Homo sapiens GN=RFC1 PE=1 SV=4	1	19	19	19	4	4	3	4	5	6	7	5	4	3	14	4	6	6	19	4	4	4	3	4	5	6	7	5	4	3	14	4	6	6	19	4	4	4	3	4	5	6
P35268	P35268	5	5	5	60S ribosomal protein L22	RPL22	sp|P35268|RL22_HUMAN 60S ribosomal protein L22 OS=Homo sapiens GN=RPL22 PE=1 SV=2	1	5	5	5	5	5	4	4	4	5	5	4	5	4	4	5	4	4	5	4	5	5	4	4	4	5	5	4	5	4	4	5	4	4	5	4	5	5	4	4	4	5
P35269	P35269	12	12	12	General transcription factor IIF subunit 1	GTF2F1	sp|P35269|T2FA_HUMAN General transcription factor IIF subunit 1 OS=Homo sapiens GN=GTF2F1 PE=1 SV=2	1	12	12	12	11	7	7	8	8	8	8	8	11	8	9	9	10	9	9	9	11	7	7	8	8	8	8	8	11	8	9	9	10	9	9	9	11	7	7	8	8	8
P35270	P35270	13	13	13	Sepiapterin reductase	SPR	sp|P35270|SPRE_HUMAN Sepiapterin reductase OS=Homo sapiens GN=SPR PE=1 SV=1	1	13	13	13	10	9	9	10	10	10	8	9	11	11	11	11	8	9	9	9	10	9	9	10	10	10	8	9	11	11	11	11	8	9	9	9	10	9	9	10	10	10
P35475	P35475	2	2	2	Alpha-L-iduronidase	IDUA	sp|P35475|IDUA_HUMAN Alpha-L-iduronidase OS=Homo sapiens GN=IDUA PE=1 SV=2	1	2	2	2	1	1	1	1	2	1	1	2	0	2	1	2	1	1	1	1	1	1	1	1	2	1	1	2	0	2	1	2	1	1	1	1	1	1	1	1	2	1
P35573	P35573	12	12	12	Glycogen debranching enzyme;4-alpha-glucanotransferase;Amylo-alpha-1,6-glucosidase	AGL	sp|P35573|GDE_HUMAN Glycogen debranching enzyme OS=Homo sapiens GN=AGL PE=1 SV=3	1	12	12	12	5	8	8	8	7	5	6	8	8	8	7	6	1	4	1	3	5	8	8	8	7	5	6	8	8	8	7	6	1	4	1	3	5	8	8	8	7	5
P35579	P35579	117	117	95	Myosin-9	MYH9	sp|P35579|MYH9_HUMAN Myosin-9 OS=Homo sapiens GN=MYH9 PE=1 SV=4	1	117	117	95	100	104	105	107	100	101	96	97	98	100	104	95	80	85	74	86	100	104	105	107	100	101	96	97	98	100	104	95	80	85	74	86	82	85	84	87	80	83
P35580	P35580	79	62	57	Myosin-10	MYH10	sp|P35580|MYH10_HUMAN Myosin-10 OS=Homo sapiens GN=MYH10 PE=1 SV=3	1	79	62	57	63	66	60	61	65	64	69	63	62	63	66	64	53	55	48	52	49	51	44	46	49	50	54	49	48	49	50	51	39	42	36	37	47	49	43	42	47	47
P35606	P35606	44	44	44	Coatomer subunit beta	COPB2	sp|P35606|COPB2_HUMAN Coatomer subunit beta OS=Homo sapiens GN=COPB2 PE=1 SV=2	1	44	44	44	38	40	38	40	37	36	37	38	39	41	41	40	39	38	36	36	38	40	38	40	37	36	37	38	39	41	41	40	39	38	36	36	38	40	38	40	37	36
P35609	P35609	17	1	1	Alpha-actinin-2	ACTN2	sp|P35609|ACTN2_HUMAN Alpha-actinin-2 OS=Homo sapiens GN=ACTN2 PE=1 SV=1	1	17	1	1	16	15	16	15	16	15	15	15	16	16	16	15	16	16	14	14	1	1	1	1	0	0	1	0	0	0	1	0	1	1	1	1	1	1	1	1	0	0
P35610	P35610	5	5	5	Sterol O-acyltransferase 1	SOAT1	sp|P35610|SOAT1_HUMAN Sterol O-acyltransferase 1 OS=Homo sapiens GN=SOAT1 PE=1 SV=3	1	5	5	5	1	1	2	1	3	2	4	3	2	2	3	2	5	4	5	4	1	1	2	1	3	2	4	3	2	2	3	2	5	4	5	4	1	1	2	1	3	2
P35611;P35612	P35611	11;1	11;1	11;1	Alpha-adducin	ADD1	sp|P35611|ADDA_HUMAN Alpha-adducin OS=Homo sapiens GN=ADD1 PE=1 SV=2	2	11	11	11	7	7	6	6	8	7	8	7	8	6	6	8	6	5	3	5	7	7	6	6	8	7	8	7	8	6	6	8	6	5	3	5	7	7	6	6	8	7
P35613	P35613	7	7	7	Basigin	BSG	sp|P35613|BASI_HUMAN Basigin OS=Homo sapiens GN=BSG PE=1 SV=2	1	7	7	7	7	5	7	6	7	7	7	6	6	5	7	7	7	6	7	7	7	5	7	6	7	7	7	6	6	5	7	7	7	6	7	7	7	5	7	6	7	7
P35637	P35637	12	12	10	RNA-binding protein FUS	FUS	sp|P35637|FUS_HUMAN RNA-binding protein FUS OS=Homo sapiens GN=FUS PE=1 SV=1	1	12	12	10	12	12	12	12	12	12	12	12	12	12	12	12	12	12	11	12	12	12	12	12	12	12	12	12	12	12	12	12	12	12	11	12	10	10	10	10	10	10
P35658	P35658	34	34	34	Nuclear pore complex protein Nup214	NUP214	sp|P35658|NU214_HUMAN Nuclear pore complex protein Nup214 OS=Homo sapiens GN=NUP214 PE=1 SV=2	1	34	34	34	28	24	25	25	24	26	23	26	25	24	19	27	27	24	21	25	28	24	25	25	24	26	23	26	25	24	19	27	27	24	21	25	28	24	25	25	24	26
[truncated: 4,514 more rows]
[truncated: 131 more columns]
