# Supplementary material for: Analyzing bioactive effects of the minor hop compound xanthohumol C on human breast cancer cells using quantitative proteomics
Source: PLoS One. 2019 Mar 15;14(3):e0213469. doi: 10.1371/journal.pone.0213469 (PMC6420031; doi:10.1371/journal.pone.0213469)
Supplement: S5 File — (XLSX) [file pone.0213469.s011.xlsx]

## Sheet: quantified proteins
MCF-7 - quantified proteins
Prot ID
Q9Y3A6
P05161
Q04828;P17516
Q9BS40
Q8TDB6
P00973
Q59GN2;P62891
P09601
P25815
P52895
O14493
Q9BQS8
O00458
Q9H9L3
Q99988
P60604
O75935
Q8TAD8
Q9NZU5
O60218;C9JRZ8
Q9Y375
O76041
Q14764
Q96QU8
P62253
Q12872
Q5HYK9
Q9Y3E7
P29762
O95994;Q8TD06
O75828
P51580
P53384;REV__Q8N7X0
P54855;O75795
Q96B36
Q13426
P08243
Q9BYN0
Q9Y6K5
Q8IXQ6
Q96D05
P07951
Q8TAG9
P48637
Q5T0D9
Q00978
O15240
P36952
Q16881
O15162
O94955
Q9UNF0
O76062
Q9P0J7
Q16678
P54105
Q8NBJ4
Q7Z7E8
Q99638
Q96S59
Q13501
O00258
P48507
Q8IX18
Q6DT37
Q01581;P54868
P54725
Q5TZA2
P53803
Q6PD74
Q9H7E9
Q5VSL9;Q9ULQ0
P04155
Q92625
Q9Y3C0
Q53S33
Q9C0E2
Q9BXW9
Q0VDG4
P42224
P47736
Q96B54
Q14802
Q96P48
Q96K76
Q9BUH6
Q99523
Q9UKI8
P35573
Q96SI1
O60701
Q14847
P14406
Q13509
Q15906
P43490
Q9NWX6
Q08AF3
Q9ULT8
P09104
Q9NPA0
Q9NVE7
Q96CB8
P01130
Q2KHT3
Q9BX10
Q9Y6M5
O95163
Q9NS86
Q9H4A6
P48506
Q14914
Q9H832
P53680
Q9P2T1
Q6PK04
P62877
Q5T447
P30622;Q9UDT6
Q7LG56
Q86T03
O95361;Q309B1
Q9NPJ8
P37268
O75695
Q15274
Q86UL3
Q9BZQ8
Q9NRR8
Q14376
O95249
Q15942
O60831
P56945
O95208
Q9BY89
Q9BTE1
Q15847
Q14919
O15357
P06396;REV__Q6TDU7
P48163
Q8TBF5
Q9UJX2
Q9UJY4
P06703
Q00653
Q92817;A8MZ36
Q9Y3D0
P47914
P61018
O75363
Q9Y4C2
Q86V21
Q9Y608
Q16658
P15559
P52209
P30043
Q13907;Q9BXS1
Q8WVJ2
Q6PCB6
Q8TE68
Q9Y508
P98161
Q8NB16
O43896;Q12756
Q96HC4
Q9Y617
Q9UGK3
Q13433
Q4V328
Q9NNW5
Q9P270
Q14999
Q9UGI8
Q8WTS6
Q5SRH9
P31949
Q9HBF4
Q9H2G2
P60981
Q9UBS8
P57081
P53602
Q13885;Q9BVA1
Q06830
Q96EK5
Q8WUF5
Q9TNN7;Q07000;P30508;P30505;Q29963;Q29960;Q29865;P30510;P30501;P30504;P04222;P01893;P16188;P13746
O75874
P49327
Q6ZVM7
Q14669
Q6NYC1
P31150
Q8WTW3
P41250
P20810
O43175
Q9H0P0
P51608
Q9H0E2
Q92882
Q8IWW6
Q8NEU8
Q969M3
Q14240
Q8WWI1
Q01518
O94760
Q9BUT9
P18440
Q8IZ52
Q14657
Q96GA7
Q8TA86
Q676U5
Q15843
Q9NR19
O95985
Q16719
P13796
P21333
P15291
P10599
Q9BTE6
O75312
Q13416
P21953
Q7Z5J4
O95274
P11413
Q8IVT2
Q8N6H7
Q5VWZ2
Q86VX2
Q9BR76
Q709C8
O94903
Q9Y5B0
Q9Y3Z3
Q8TDP1
P13807
Q05397
Q6FIF0
P61513;A6NKH3
O00193
Q9C0C2
P63151;Q00005;Q9Y2T4
Q9Y6H1;Q5T1J5
Q7Z2Z2
Q8WZA9
Q69YU5
Q96ME1
Q03519
Q14247
P51452
Q6ZRS2
Q9UNZ2
Q5TDH0
P43034
P49591
Q8IUC4;A8MT19
Q9Y371
Q04446
P00414
Q9Y6G9
P50552
Q06210;O94808
P62256
P55011
O00244
Q9Y2S2
Q9UPN3
O95989
Q9NRL3
P19525
P55210
Q15650
P43686
Q92968
Q16543
P23381
Q8N6T3
P07305
O15231
P41236;Q6NXS1
Q16611
P50914
Q15633
P29590
Q56VL3
Q5VV41
Q9NQ84
Q05086
Q07866
Q969S3
P09132
O94985
Q96EB6
Q14203
P63313;CON__P21752
Q15785
P49589
P04632;Q96L46
Q9Y5P4
P53396
Q96F07
Q8IWL3
P31947
O14745
O43583
P06401
O94804
P11216;P11217;P06737
P55201
Q96DE0
Q9ULJ3
P21291
Q93052
Q9H6S3
Q9H5N1
P52789;P52790
Q32MZ4
Q8NDV7
Q9BYK8
Q9BRQ8
O60271;Q9UPT6
P17174
O95685
Q86UU0
Q6GMV3
Q96C34
Q6UXG2
P54577
Q8NB49
Q15345
O60256
P26639;A2RTX5
Q9UJU6
P07996
P04075;P05062
Q12979
Q9NZZ3
O75223
Q9BZX2;Q9HA47
P15374
Q96FW1
Q9UKK3
P60891
P02144
Q4J6C6
Q99436
Q6IA69
Q8WZA0
Q9UBB6
Q7L7V1
Q9Y296
Q9UHD1
Q9UNN8
Q9Y4X5
Q9HAS0
O60502
Q9Y6K9
P40123
P55036
P28070
Q15047
Q9BRP8
P37837
O75716
Q96HD1
Q9Y3A5
Q8TBX8
Q9NZI5
Q8IZ83
P25686
P49448
P33176;O60282;Q12840
Q9NRX4
O95376
Q53FA7
Q96A49
P40855
Q9NUQ6
Q92696
Q6P996;Q6P474
P14324
Q9NNW7
Q15018
P40763
Q9NR46
P46926;Q8TDQ7
P60983;O60234
P35998
O43292
P29401
Q8IWZ3
Q9UJY1
Q9BQE3
Q5W0V3;Q86V87
Q96DG6
Q99633
P21964
O60437;REV__Q9UPN4
Q9HCH5
Q8ND04
O00418
O43237
P00966
P02794
Q9H2M9
P04080
Q9H3K6
P53041
P62195
Q9HAB8
Q07960
P78417
P13797
C4AMC7;Q6VEQ5;A8K0Z3;Q9NQA3;A8MWX3
O96007
O00299
A0MZ66
O95833
P27361
P54727
Q13200
Q02790
Q15057
Q6UWE0
P49366
Q9BW85
O60547
Q9Y5K6
Q8N370
P42025
O43396
O15305;Q92871
Q7Z2W4
Q96H20
P15529
Q6GQQ9
Q96GM8
Q9GZP4
P52594
Q9UI14
P09497
Q96ED9
O43815
Q9BZL6;Q00532;Q92772;Q8IVW4;O94806
Q96P47
P25786
Q8N357
Q92734
Q8NFW8
P15941
Q13685
Q14642
Q9UNH7;Q86XE0
P49902
Q13098
Q9H6T3
Q96FF7
P49841
Q9GZZ9
O43242
P83731
P23528
P02792
O00189
P17980
Q9H8W4
Q7Z406;P13535;Q9Y623;P13533;Q9UKX2;A7E2Y1
O00487
P30085
Q9NZL9
Q15629
Q8WW22
O14967
Q96G61;Q8NFP7;Q9NZJ9
O00401
Q9BW72
Q12774
Q16186
Q71DI3
Q15435
Q9UBF8
P35080
Q9HC52
Q96PU4
Q13561
Q9H6K5
P42766
O75083
P18085
Q15797
Q9BVG4
Q12792
P54578
O75348
P62333
P07108
Q9P1Y5
P07737;CON__P02584
Q9H0B6
Q9Y3X0
Q8TBZ3
Q9NWV8
Q9UL46
Q9NRN7
Q9NTK5
A6NKT7
Q9Y365
P46108
P62266
P40925
Q12765
Q9UL03
Q7L5D6
Q8WUM4
Q9BZV1
Q9NY33
Q9H299
Q8NE71
O95471
P34932
O60664
P28066
Q9UNM6
O95372
P52943
Q9NSI2
P46734
P49720
P20618
Q16851
Q15813
Q96D46
O95070
Q8NBF2
O15145
P07384
Q9BW91
O75182
P04792
Q00169
Q8N5C6
Q6P5R6
Q9Y3Q8
Q9NP73
Q9NQP4
P49773
Q9Y6X3
Q8TE77
P63104
Q9UN37
Q96JH7
Q6PJI9
O94979
Q04637;REV__Q8NEG2
O15144
Q9BXB5
Q9NUQ8
Q8WUA8
Q9H2J4
Q9Y4E8
Q14558
P34949
O95219
Q86TP1
Q96G25
P61960
P61981
Q8ND24
P21283;Q8NEY4
Q7Z3U7
P04150;P08235
P49207
P12081
Q8NFA0;P35125
Q13480
O75531
P62942
P82921
P13639
P98170
Q9C010
O00764
P13489
Q02750
O60232
P49023
Q92597
Q16204
Q6GMV2
P00558;P07205
Q9BUF5
Q9HB40
P60866
Q9H5V9
Q9UQB8
P62888
P36405
Q68CR1
O75063
Q8N138
Q9H444
P30740;P50453;O75830
Q9P0R6
O75832
Q9UI10
Q7L1Q6
Q9Y678
Q9NPQ8;Q9NVN3
Q15833
O15143
P11387;Q969P6
Q9C0C9
Q7L7X3
Q66K74
Q9NW13
O43768
P61088;Q5JXB2
P52888
P45974
P60900
P38606
Q06323
Q12802
O75884
Q15121
P35268
P48556
P14618
P49588
Q641Q2
Q96FQ6
Q9BPX5
P07814
O95336
Q8N5I2
P29374
P52306
Q03426
Q9BRA2
P49840
Q01433
P62424
P46976
Q8TCG2
Q9NZQ3
O00233
Q8WVY7
O14964
Q13057
P14550
O00592
Q14155
P20073
Q14204
O43399
P61160
O60826
P29350
P09972
O76071
O95707
Q07654
O75663
P16930
P63098
O60610
P17405
Q9NZD2
Q9NQ88
Q9UJ70
Q99519
Q9P253
O76027
Q93084
P25789
Q9Y2S0
P52788
P61081
Q96M27
P53990
Q13541
Q15386
O75683
P18206
P25788
Q8TEQ8
O75822
P07099
Q66K14
P62805
P28074
Q9BV36
O15498
O43776
Q86TM6
P68402
Q71U36;Q13748;Q6PEY2
Q8IWJ2
O15027
P08238;Q58FF7
P62269
Q2M389
Q9H3P7
P17676
Q9H0U9
O94766
Q93008;O00507
Q4KMQ1
P07741
Q99996
P62917
O75821
Q15437
P06132
P08133
Q8IZF0
Q99733
Q13596
P68104;Q5VTE0
P40222
P54136
Q92599
Q96HR8
P46779
Q96NC0
O96013;Q9P286
Q13409
P11766
P16152
P61769
Q9UGL1;Q9BY66;P41229
P48444
Q9BY32
Q9HBI6;Q08477;P78329;Q9HCS2
O00231
Q04206
Q96FK6
P31939
Q01469;A8MUU1
O14617
P55039
P31948
Q9Y478
Q9BY43
Q9Y3P9
P09417
P62841
P17900
Q9UNQ0
P61163
Q92614
Q9UHV9
Q9UNF1;Q12816
O00232
Q9BQG2
Q9UDY2
Q9NSK0;Q6P597
O95865
P80723
P30153
Q96AX1
Q13045
P49721
O60749
Q86Y82
Q9UK41
Q9P260
P67936
Q9Y2D9;Q9UFB7
Q99460
P62328
P61421
P11802
Q15181
P56192
Q15392
Q15370
P30041
P18077
O76003
P40818
Q9H3H3
P48739
Q9Y6Y8
Q04323
Q9BUP3
Q9H008
Q8IZP0
O95834;O00423
Q9H9E3
P62899
P16401
P52565
Q96TA1
Q9Y266
Q8WUW1
Q96HE7;Q86YB8
Q8TDJ6
O75376
Q9UQ90
P09960
P29353;P98077
O75382;Q9C040
O95486
Q9Y2Q5
O00560
P55327
Q96IZ0
O14976
Q9UMY4
Q13546
O00203;Q13367
Q9Y5K5
Q05639
Q9NUY8
Q96J42
O14908;Q8TF64
Q5T4S7
Q4ZG55;Q9C091
P62263
Q8NBN3
P49407;P32121
O43493
Q9NVS9
Q9UJK0
Q9Y570
Q8IWV8
O43765
Q3KRA6
Q15257
Q13137
Q99536
O95394
Q9UP83
Q8IV36
P14868
Q96HN2
Q96GW9
P18669;Q8N0Y7;P15259
Q9Y3C8
P30046;A6NHG4
Q15691
P20042
P50570;Q9UQ16
Q9NR09
Q9Y6I9
Q9BRX2
P50395
Q5GLZ8
O00170
O00442
P31946
Q9UKG9
Q14258
P50991
P55854
Q9Y6D5
P54619;Q9UGJ0
Q99497
P57737
O60936
P25787
Q15042
O00161
Q9Y2S6
P46379
Q9BWD1
Q99471
P61923
P61011
O14818
Q96IU4
Q7Z4H3
Q9BXV9
P53365
P62829
Q9ULZ3
Q04760
Q9ULC4
P78371
P48449
Q15404
P60174
P11717
Q96T76
O76094
P62191
P68036
O95352
P62280
Q9H3U1
Q9Y6W5
P49585;Q9Y5K3
Q9Y5X3
P53618
Q6P1L8
Q9H4A4
P33121;Q9ULC5;Q9UKU0
Q4U2R6
P46531
Q8WXA3
P41227;Q9BSU3
Q08379
Q9H2C0
Q9NYV4;Q00534;O94921;Q07002
O15156
Q96EI5;Q9H3H9
P10620
Q9BRJ6
P19105;O14950;P24844
Q8WUN7;Q9HAC8
Q12768
P53004
Q13442
Q15819
O14907
O43149
Q9UIC8
O43272
Q16637
Q9UNX3
Q8TF05
Q12904
Q15102
P13693;Q56UQ5;Q9HAU6
P63261
Q8WZ42
P07900;Q14568;Q58FG0;Q58FG1
O60318
P53367
Q9Y3R5
P15311
Q96C19
O00515
Q99747
Q00535
P50583
Q7L5Y9
Q14244
Q16401
Q9H074
Q9H4A3
Q9Y6D9
Q9UHY7
Q9Y3F4
Q03154
O15212
P16870
O15258
Q8TAF3
Q9BWH6
P53621
Q9BY44
P06733
O00204
Q15011
P27816
Q96JB2
Q9Y3A3
Q99584
P29373
P13716
O95433
P55957
Q13131;P54646
P35606
Q9UKY7
Q9NRR4
Q9UKV8;Q9H9G7;Q9HCK5
Q9UJW0
Q9NR50
Q03518
P29144
P46087
P08708
Q9HC38
Q7Z417
Q13144
P28072
Q70CQ3
Q9UJC3
P0DN79;P35520
Q15654
P63220
Q08378
Q9UL33
P62701;Q8TD47
Q8NB37
O95757
O94964
O15533
O60524
Q9NXC5
Q96JG6
Q08752
Q15631
Q9NRW7
P26885
Q9NR31
Q9H3U5
O75347
Q92888
P62258
Q13085;O00763
Q13630
Q6KCM7
Q9Y2V7
Q9UI12
Q13347
Q9NZT2
P30419;O60551
Q9NX40
P55735
Q96KP4
Q96QK1
P39019
Q9UIL1
Q9Y613
Q92759
Q9Y696
P14373;Q9HCM9
Q9UID3
Q9UHD8
O60884
P61247
P09525
Q9BX95
Q9Y2T2
Q9BXS4
Q96PU5
Q9UGV2
Q9Y6M7
P68032;P68133
Q8IUW5
Q9BQA1
Q8TBB5
Q9BZE4
P22102
Q8NCA5
Q9NPR9
Q13217
P60660;P14649
Q9UK76
Q6P9B9
O95817
P01892;P10316;P01891;P30459;P10314;P30512;P30453;P16190;P16189;P30457;P30456;P30450;P18462
Q9P265;Q9Y2E4
Q99470
Q96KG9
Q9ULH1
Q7Z392
P63241;Q6IS14
Q9NX08
P31689
Q6P3W7
Q15008
Q13617
O14578
Q5VTU8;P56381
P31749
Q9UMX0
P35579
P42226
P51665
P04424
Q9UHB7
Q92616
Q9H6Z4
P15170
P61158
Q8N3D4
Q8TF50
P20645
Q01813
P51570
P08237
Q9P289
O60573
O43847
P47224
Q9BW83
P67775
Q9UM54
O14562
P61970
Q13136;O75334
Q9Y256
P55072
Q9Y490;Q9Y4G6
P04626;P00533
P48147
Q92890
P00568;Q9Y6K8
P18621
P00441
O94842;O15405;Q96NM4;O94900
Q9P0U3
O60841
P62495
O95671
O95819
O43324
O95630
O14530
P41252
Q13572
P61086
Q8IY26
P30086
P60228
P07355;A6NMY6
Q9NRG0
P83436
Q9Y376
O60927
Q15046
P00390
Q9H1B7
Q8N5M4
Q6P9B6
P04406;O14556
Q9UL40
Q9UBW8
P06744
Q9Y4I1
Q53H96
O00767
Q9UNE7
P35241;P26038
Q99417
Q9BUL8
P62753
Q5JVF3
O95721
O15438
P50502;Q8NFI4;Q8IZP2
Q8TDD1
O43681
Q53HC9
Q9NPH2
P50443
O15234
P08397
O43933
P0DMV9;P0DMV8
P09467
P19623
Q9Y6B7
P26641
P52907
Q14687
A0AVT1
O60925
Q86TI2
Q13601
Q9BTU6
O75146
Q8WWM7
P25445
Q9BT40
Q96HQ2
P15531
Q9GZM5
Q8TAD4
Q9UHD9
O94855
P09496
P61758
A6NFY7
O75131;Q8IYJ1;Q96A23;O95741;Q86YQ8;Q9HCH3;Q9UBL6
Q9H4A5
P49770
P55884
Q9BZE9
Q9BT78
Q6FI81
Q969E4;Q5H9L2;Q6IPX3
Q5T6V5
Q9Y6I3
Q6IBS0
Q02543
Q7L5L3
P54920
P47756
O00154
Q12899
Q14C86
Q13277
Q13492;O60641
Q8NCW5
P62140
P21281;P15313
Q9NR12
Q99426
Q93034
Q9P2E9;Q8N4C6
Q8N1G4
Q10567
P42696
Q9NP79
P17987
Q14157
P12268
O75351;Q6PIW4
Q06124
Q9Y6B6
Q9UBQ5
P22314
O14974;O60237
P61966;Q96PC3
P56537
Q6PIU2
P32119
Q5VYK3
P25685
Q9UPY5
Q14232
O43598
P23588
Q8NFF5
P62249
Q16890
P60842
O95861
P37108
P40227
P49137;Q16644;Q96PN8
Q13564
Q9H788
Q9GZR7
Q2TB10
Q9UNS2
Q8TCT8
P36507
P11172
Q9UHY1
Q9P2R3
P41091;Q2VIR3
P05198
P50990
Q9BXW6
P62081
Q86VY4
Q9NUQ9
P62304
Q5W0U4
Q9H270
Q96T51
O95400
P19174
Q15418;Q15349
Q9H9T3
O43707
P62745
O75818
Q9BRZ2
Q8WU90
Q9H875
Q9BRG1
Q9Y2Z0
Q13765;E9PAV3;Q9BZK3
O95747;Q9UEW8
P00491
P53992
Q8TAT6
Q9Y6Q5
Q9H993
Q15773
Q9H0H0
Q92598
O00629
A6NDB9
P46778
P59998
Q7KZI7
Q9UFG5
Q9NXR7
Q9Y666
O75436
Q14CX7
O94763
Q99614
Q96KP1
P41240
O00459
Q6PKG0;Q659C4
Q9Y3Y2
P36543;Q96A05
O75569
Q92905
Q9UHB9
Q9BVJ7
Q96NY8
Q13620
Q00341
Q92974
P56211
Q9NRY5
Q8NC51
P26373
Q9NUT2
P20585
Q96NT0
P46781
Q9BW71
O43581
P10155
Q9Y5L0
Q00610;P53675
P63173
Q96AQ6
O14579
P28838
P05387
Q9UM47
O15127
Q92538
P55268
O00762
Q9Y314
Q07820
Q92747
Q7Z739
Q6ZMZ3
Q14677
Q9Y2B0
Q6L8Q7
Q9BY42
P83111
P39687;O95626;O43423
Q5TAQ9
Q5T1M5
Q70E73
P09493
Q00577
Q58FF8
Q02878
O00429
P48553
Q9H267
Q9NW08
O43505
Q8N335
Q0VDF9
Q6P158
P42677
Q96SU4
Q9P000
P05026
O75940
P27348
O95793
P10909
P29692
Q9HC35
O43760
Q96QR8;Q9UJV8
P17858
O15020
P26640
Q9GZT8
Q5W111
Q15369
Q6WKZ4;Q7L804
P11142
O15260
O43592
Q9Y3U8
P40429;Q6NVV1
Q9NX70
Q969U7
P80404
P62854;Q5JNZ5
P52735
Q9P0K7
O95363
Q9NX74
P07339
Q96AT9;Q2QD12
Q9H553
Q9Y295
P02545
P30520;Q8N142
P40121
O14686
Q9Y263
Q00688
Q9H814
P61353
P62913
Q13286
Q9HCY8
P06730;A6NMX2
Q13510
Q9UHA3
O43747
Q14651
Q9Y3I1
P86791;P86790
Q9BV81
Q9H1A4
Q96B26
P15924
Q96EK6
Q96CQ1;Q9BSK2
P18065
Q7L5N1
P51965
Q9NUU7;Q9UMR2;Q9UHL0
Q13618
Q4G0J3
Q07812
Q9H9C1
P31153;Q00266
Q92520
Q69YQ0
Q6P1N9
P20290
Q7Z478
Q86X10
Q5JRX3
Q9UBI1
P68371
Q16775
Q96G23
O15372
Q9H7B2
Q9Y6N5
Q13155
P00492;Q9NRG1
Q03001
Q13228
P47755
Q3MHD2
P62857
Q9Y5J5
O15371
Q16181;Q6ZU15
O75843
Q15628
Q9P2E5
Q15056
Q16864
O60684
P55786;A6NEC2
P11021
Q99543
Q16512
Q8TCT9
Q5T3F8
Q9Y262
O00255
Q9Y5S2
Q9UBP6
Q8NBJ9
Q9NYL9;P28289
P62851
Q5TC12
P37802;Q9UI15
Q9H910
Q9BTA9
Q13371
O00625
Q96K17
P28482
P30044
Q96LR5;Q969T4
P49368
Q9BUI4
Q9ULP9
Q9NP97;Q8TF09
P48643
P61201
Q96G03
O60870
Q96CT7
Q86UK7
P23526
Q08AD1
Q9ULV4;Q6QEF8
Q9H944
P32969
P24534
Q9BPX6
Q15477
O15116
P62910
Q9H3M7
Q8ND56
Q9NYB0
P14174
P30533
P68363;Q9H853
Q9NX47
P62241
Q9BSD7
Q3KNV8
P35237
P58546
Q9P0U4
O14737
Q00403
Q9NRY4
P62847
Q9UHB6;Q9BT23
O15321
Q9H1E5
O43865
Q9H0W9
P53597
P46937
Q9NW81
Q8N163
Q6PJG6
Q86XZ4
Q99594;P28347;Q15561;Q15562
O15511
Q9NQW7
Q9NRR5;Q9H347
Q9NX62
Q70J99
P00338;Q6ZMR3;P07864;P07195
Q4KMP7
P62993
O15381
Q9H223
Q99613;B5ME19
P47897
P19784
P17931
Q16539
Q6UW02
Q96QD9
Q9NZR1
Q6PK81
O95478
Q6PGP7
Q71RC2
Q9BUK6
P07602
P17029;Q9UNY5
Q9Y679
Q99832
Q7Z3C6
Q14108
O60763
P22392;O60361
P54252;Q9H3M9
P35813
Q5M775
Q07020
Q9BSE5
Q9H6H4
Q96S82
Q92934
Q32P41
O43852
Q9HB90;Q9NQL2
P62979;P62987;P0CG47;P0CG48
Q9NP80
Q15006
Q8TBC4
P35270
Q9NQR4
P00505
Q9NT62
P62906
Q5VW32
P24385
P63208
Q9UIS9
Q7L3S4
Q9H2H8
P18615
P54652
O43617
Q9UKK9
Q86VP6;O75155
P27635;Q96L21
Q9UBQ0
Q99439;Q15417
Q9P2J5
P62273
Q9ULA0
Q14152
Q9Y618
Q93050
P46459
Q49AR2
P98194
Q12888
Q16563
P13798
Q9UBU6
Q96MW5
P11117
Q7L523;Q5VZM2
Q9BS26
Q5JSH3
P55795
Q8TCU6;Q70Z35
P07237
P46777
P42858
Q9H707;Q9NXT0
Q13177;Q13153;O75914
Q9H0W8
Q9Y2X0
Q96L92;O60759
O14787
Q01968
P41208;Q12798
Q15643
Q9UHR4
P49189
Q92187
Q02880
Q6RFH5
Q9BUL5
Q8TBA6
Q9H1I8
Q9NQ55
Q86WA8
Q9BRK5
Q9H173
P84077
Q9UBB4
P30260
Q15276
Q9UG63
Q3LXA3
P62837;P61077;Q9Y2X8;P51668
O95782
O14744
Q9BXS5
O43670
Q9UBC2
Q658Y4;P0C866
Q9Y2A7
Q9UBF2;Q92521
Q14008
Q9NR30
Q5T6F2
Q9Y2H0
Q15185
Q99653
O75190;Q8WWF6;Q8NHS0;Q7Z6W7
Q9NPA8
Q14789
Q9BV40
Q13190
O15347
O76024
P48634
Q6AI08
Q13823
P67870
Q9BTY7
O60493
Q9BWU0
P27448
Q96F86
Q969H8
Q9Y4L1;Q9BXT5
Q9H269
Q8N128
Q13813
P25398
Q9BQ70
P15586
P54753;P54762;P29317;Q15375;P29322;Q06187;P29320;P54764;P54756
Q9H8H2
Q00765
Q15365;P57723
P61026
Q5T3I0
Q5SSJ5
P46940
Q8NEB9
Q96JK2
O43402
P10644
P24666
Q08345
P27708
P27105
Q9NQX3
Q9UPY3
Q9BQ24
P60602
Q13951
P51151
P46776
Q5W0Z9
Q27J81
P61586
Q5BJD5
Q6NUQ1
P13987
Q15050
P50225;P50226
P63244
Q96P70
P05549;Q92481;Q6VUC0
Q9NR45
Q08J23
Q9BY50
P55263
P52294
O95487
O75427
O60869
Q9Y4J8
P23396
Q9UGR2
Q92522
P05114
P49903
Q7L576
P62937;P0DN26;A0A0B4J2A2;A0A075B759;Q9Y536;F5H284;P0DN37
Q96NW4
P30040
Q8IY17
Q53T59
P57678
P61225
Q9HAV4
P11586
Q96N66
P22061
Q5J8M3
P25325
Q7Z5L9
Q9UBE0
P22234
P04920;P48751
P28799
Q9BV73
Q9UIU6
Q5JS54
O00743
Q9H3S7
P36915
Q8IYI6
A6NFI3
Q9UHI6
Q9BXJ9
Q03188
P06753
P62750
Q9H5X1
P05455
Q9UIA9;Q9H2T7
Q9Y3A4;Q9NSQ0
Q16774
P37235;P84074;P61601
P61221
Q9H8Y8
Q63HN8
Q96CP2
Q9NXG2
Q8TD16
Q8NC42
Q92504
Q8N3C0
P04062
P12814;Q08043
Q8TEX9
Q9UQ80
Q9Y320
Q3ZCM7
Q6IQ22
Q6UXV4
P61313
O95456
Q8N6R0
Q16537;Q15173
Q15397
Q9NSD9
Q08209
Q86WQ0
Q14166
Q96E39
Q9BXI6
Q9HB07
Q8IWZ8
P19367
P50995;P27216
Q15738
Q76FK4
Q05209
Q13425
A5PLL7
Q92783
Q9H6F5
O43813
Q96RS6
P16403;P22492;Q02539
Q96B23
Q9BYG3
Q4G0F5
Q86X55
Q5H9R7
Q5JTH9
P53350
P51116
P33897;Q9UBJ2
Q15599
O00303
P40616
Q8N8N7
Q9NVM9
Q5T1V6
P84085
Q15126
Q14444
O75886
Q9Y265
Q9NZN8
Q13418
Q7L2H7
O75369
Q14738
Q14320
Q9NV70
O43719
P43487
Q96KN1
Q04726;Q04724
Q9NYL4
Q9H8S9;Q7L9L4
O95563
Q8IY81
Q14696
Q13443
O15327
P14735
Q8TCF1
O94907
P53701
O95218
Q99598
Q96GG9
Q01415
Q10471
Q15651
O15160
Q9GZR2
P56182
P68400;Q8NEV1
Q9BYJ9
P49590
Q9Y487
O43818
Q9NR28
Q9UN81
Q5HY98;Q96SE7;Q9HCG1
O43504
P55209
Q9NZM5
Q969Q0;P83881
Q01105;P0DME0
P38936
Q7Z569
Q9ULX6
Q92609
O75448
Q8IV50;Q96S90
Q96L73
P30050
Q96CN9
P24593
Q9BSU1
Q9UBQ7
P20226
Q99816
Q9BTE7;Q92564
P07437;A6NNZ2
O75152
P23258;Q9NRH3
O00400
P06865
A6NDG6
P53999
Q9BX40
Q9NVX2
Q9Y3C1
O43447
Q9H147
Q9BST9
P08865
Q92979
O96005
P51003;Q9NRJ5;Q9BWT3
Q8N573
Q13526
O43252
Q96BM9
O75153
Q9H089
Q9H4M9
Q9UN86
Q8IWU2
O00410
Q15436
P39023
Q15648
Q99933
O14662
Q9BTW9
Q9H2U1
P62277
Q6UW68
P01034
P18124
P84098
O14929
Q96SB8
P55265
Q9HBH5
Q06203
Q92618
Q9BUZ4
O95870
O14980
O43808
P46934
Q99615
Q8IVD9
O43395
Q96Q11
Q00796
Q96CN7
Q6NVY1
P46782
O00151
Q15019
Q13188
Q92805
Q16651
Q5TFE4
Q6NSJ5
Q9Y624
P42356;A4QPH2;Q8N8J0
Q96HP0
Q9NRR3
P27797
Q9H2K8
O15525;O60675
Q68CQ4
Q9Y230
Q9H1K0
Q8NBS9
Q7LBC6
O75116
P0DP25;P0DP24;P0DP23;P27482;P02585
P09110
O15067
P51148
Q8WVM8
P13861
P14209
P11441
O14936
P05388;Q8NHW5
P35611;P35612
Q7Z5K2
Q99961;Q99962
O15118
P61964
Q12849
O14773
Q15800
Q86UK0
P04181
Q68EM7
Q9NRV9
Q9NXH9
P15880
Q9BSH5
P56962
Q14257
Q8IVH2
Q9UIQ6
Q9H6V9
O43159
Q96CW1
P21399
Q9UBM7
O95858
[truncated: 2,365 more rows]
