# Supplementary material for: Analyzing bioactive effects of the minor hop compound xanthohumol C on human breast cancer cells using quantitative proteomics
Source: PLoS One. 2019 Mar 15;14(3):e0213469. doi: 10.1371/journal.pone.0213469 (PMC6420031; doi:10.1371/journal.pone.0213469)
Supplement: S7 File — (XLSX) [file pone.0213469.s013.xlsx]

## Sheet: Tabelle1
#NAME?	Difference	Significant	Protein IDs	Majority protein IDs	Protein names	Gene names	Fasta headers
#!{Type}E	E	C	T	T	T	T	T
2.26466	0.724227	+	A2RRP1	A2RRP1	Neuroblastoma-amplified sequence	NBAS	sp|A2RRP1|NBAS_HUMAN Neuroblastoma-amplified sequence OS=Homo sapiens GN=NBAS PE=1 SV=2
6.39433	4.3409	+	Q9GZQ8;A6NCE7;Q9H492	Q9GZQ8;A6NCE7;Q9H492	Microtubule-associated proteins 1A/1B light chain 3B;Microtubule-associated proteins 1A/1B light chain 3 beta 2;Microtubule-associated proteins 1A/1B light chain 3A	MAP1LC3B;MAP1LC3B2;MAP1LC3A	sp|Q9GZQ8|MLP3B_HUMAN Microtubule-associated proteins 1A/1B light chain 3B OS=Homo sapiens GN=MAP1LC3B PE=1 SV=3;sp|A6NCE7|MP3B2_HUMAN Microtubule-associated proteins 1A/1B light chain 3 beta 2 OS=Homo sapiens GN=MAP1LC3B2 PE=2 SV=1;sp|Q9H492|MLP3A_HUMAN M
1.27466	1.11134	+	O00214	O00214	Galectin-8	LGALS8	sp|O00214|LEG8_HUMAN Galectin-8 OS=Homo sapiens GN=LGALS8 PE=1 SV=4
1.47163	0.98091	+	O00220	O00220	Tumor necrosis factor receptor superfamily member 10A	TNFRSF10A	sp|O00220|TR10A_HUMAN Tumor necrosis factor receptor superfamily member 10A OS=Homo sapiens GN=TNFRSF10A PE=1 SV=3
4.74734	3.56464	+	O00458	O00458	Interferon-related developmental regulator 1	IFRD1	sp|O00458|IFRD1_HUMAN Interferon-related developmental regulator 1 OS=Homo sapiens GN=IFRD1 PE=1 SV=4
2.96026	0.908154	+	O00625	O00625	Pirin	PIR	sp|O00625|PIR_HUMAN Pirin OS=Homo sapiens GN=PIR PE=1 SV=1
4.8658	2.47536	+	O00767	O00767	Acyl-CoA desaturase	SCD	sp|O00767|ACOD_HUMAN Acyl-CoA desaturase OS=Homo sapiens GN=SCD PE=1 SV=2
1.03025	0.949384	+	O14647	O14647	Chromodomain-helicase-DNA-binding protein 2	CHD2	sp|O14647|CHD2_HUMAN Chromodomain-helicase-DNA-binding protein 2 OS=Homo sapiens GN=CHD2 PE=1 SV=2
2.47536	1.31641	+	O14763	O14763	Tumor necrosis factor receptor superfamily member 10B	TNFRSF10B	sp|O14763|TR10B_HUMAN Tumor necrosis factor receptor superfamily member 10B OS=Homo sapiens GN=TNFRSF10B PE=1 SV=2
1.32096	1.42496	+	O14967	O14967	Calmegin	CLGN	sp|O14967|CLGN_HUMAN Calmegin OS=Homo sapiens GN=CLGN PE=1 SV=1
3.72783	1.14091	+	O14975	O14975	Very long-chain acyl-CoA synthetase	SLC27A2	sp|O14975|S27A2_HUMAN Very long-chain acyl-CoA synthetase OS=Homo sapiens GN=SLC27A2 PE=1 SV=2
1.68003	1.11478	+	O15173	O15173	Membrane-associated progesterone receptor component 2	PGRMC2	sp|O15173|PGRC2_HUMAN Membrane-associated progesterone receptor component 2 OS=Homo sapiens GN=PGRMC2 PE=1 SV=1
3.26255	1.36892	+	O15230	O15230	Laminin subunit alpha-5	LAMA5	sp|O15230|LAMA5_HUMAN Laminin subunit alpha-5 OS=Homo sapiens GN=LAMA5 PE=1 SV=8
2.54381	0.958302	+	O15235	O15235	28S ribosomal protein S12, mitochondrial	MRPS12	sp|O15235|RT12_HUMAN 28S ribosomal protein S12, mitochondrial OS=Homo sapiens GN=MRPS12 PE=1 SV=1
5.5983	3.32213	+	O15240	O15240	Neurosecretory protein VGF;Neuroendocrine regulatory peptide-1;Neuroendocrine regulatory peptide-2;Antimicrobial peptide VGF[554-577]	VGF	sp|O15240|VGF_HUMAN Neurosecretory protein VGF OS=Homo sapiens GN=VGF PE=1 SV=2
3.13831	1.4703	+	O15320;Q96PC5;Q96RT6;Q86UF2;A4D2H0;Q8IX95;A4FU28	O15320;Q96PC5	cTAGE family member 5;Melanoma inhibitory activity protein 2	CTAGE5;MIA2	sp|O15320|CTGE5_HUMAN Endoplasmic reticulum export factor CTAGE5 OS=Homo sapiens GN=CTAGE5 PE=1 SV=4;sp|Q96PC5|MIA2_HUMAN Melanoma inhibitory activity protein 2 OS=Homo sapiens GN=MIA2 PE=1 SV=4
2.52846	1.42635	+	O15525;O60675	O15525;O60675	Transcription factor MafG;Transcription factor MafK	MAFG;MAFK	sp|O15525|MAFG_HUMAN Transcription factor MafG OS=Homo sapiens GN=MAFG PE=1 SV=1;sp|O60675|MAFK_HUMAN Transcription factor MafK OS=Homo sapiens GN=MAFK PE=1 SV=1
2.52185	1.02645	+	O43291	O43291	Kunitz-type protease inhibitor 2	SPINT2	sp|O43291|SPIT2_HUMAN Kunitz-type protease inhibitor 2 OS=Homo sapiens GN=SPINT2 PE=1 SV=2
3.96383	2.8871	+	O43292	O43292	Glycosylphosphatidylinositol anchor attachment 1 protein	GPAA1	sp|O43292|GPAA1_HUMAN Glycosylphosphatidylinositol anchor attachment 1 protein OS=Homo sapiens GN=GPAA1 PE=1 SV=3
0.789325	1.53982	+	O43676	O43676	NADH dehydrogenase [ubiquinone] 1 beta subcomplex subunit 3	NDUFB3	sp|O43676|NDUB3_HUMAN NADH dehydrogenase [ubiquinone] 1 beta subcomplex subunit 3 OS=Homo sapiens GN=NDUFB3 PE=1 SV=3
0.762499	1.72869	+	O43709	O43709	Probable 18S rRNA (guanine-N(7))-methyltransferase	WBSCR22	sp|O43709|BUD23_HUMAN Probable 18S rRNA (guanine-N(7))-methyltransferase OS=Homo sapiens GN=BUD23 PE=1 SV=2
1.49306	0.902704	+	O43808	O43808	Peroxisomal membrane protein PMP34	SLC25A17	sp|O43808|PM34_HUMAN Peroxisomal membrane protein PMP34 OS=Homo sapiens GN=SLC25A17 PE=1 SV=1
1.15162	1.46491	+	O43826	O43826	Glucose-6-phosphate translocase	SLC37A4	sp|O43826|G6PT1_HUMAN Glucose-6-phosphate exchanger SLC37A4 OS=Homo sapiens GN=SLC37A4 PE=1 SV=1
1.98737	1.97735	+	O60927	O60927	Protein phosphatase 1 regulatory subunit 11	PPP1R11	sp|O60927|PP1RB_HUMAN Protein phosphatase 1 regulatory subunit 11 OS=Homo sapiens GN=PPP1R11 PE=1 SV=1
1.04375	0.929044	+	O60930	O60930	Ribonuclease H1	RNASEH1	sp|O60930|RNH1_HUMAN Ribonuclease H1 OS=Homo sapiens GN=RNASEH1 PE=1 SV=2
2.41867	0.873405	+	O75396	O75396	Vesicle-trafficking protein SEC22b	SEC22B	sp|O75396|SC22B_HUMAN Vesicle-trafficking protein SEC22b OS=Homo sapiens GN=SEC22B PE=1 SV=4
2.9746	0.995834	+	O75460	O75460	Serine/threonine-protein kinase/endoribonuclease IRE1;Serine/threonine-protein kinase;Endoribonuclease	ERN1	sp|O75460|ERN1_HUMAN Serine/threonine-protein kinase/endoribonuclease IRE1 OS=Homo sapiens GN=ERN1 PE=1 SV=2
1.87729	0.830764	+	O75475	O75475	PC4 and SFRS1-interacting protein	PSIP1	sp|O75475|PSIP1_HUMAN PC4 and SFRS1-interacting protein OS=Homo sapiens GN=PSIP1 PE=1 SV=1
2.23698	0.789905	+	O75787	O75787	Renin receptor	ATP6AP2	sp|O75787|RENR_HUMAN Renin receptor OS=Homo sapiens GN=ATP6AP2 PE=1 SV=2
1.77539	0.782048	+	O75844	O75844	CAAX prenyl protease 1 homolog	ZMPSTE24	sp|O75844|FACE1_HUMAN CAAX prenyl protease 1 homolog OS=Homo sapiens GN=ZMPSTE24 PE=1 SV=2
3.1392	0.922566	+	O75976	O75976	Carboxypeptidase D	CPD	sp|O75976|CBPD_HUMAN Carboxypeptidase D OS=Homo sapiens GN=CPD PE=1 SV=2
5.02724	4.91413	+	O76061	O76061	Stanniocalcin-2	STC2	sp|O76061|STC2_HUMAN Stanniocalcin-2 OS=Homo sapiens GN=STC2 PE=1 SV=1
1.55558	0.854481	+	O94855	O94855	Protein transport protein Sec24D	SEC24D	sp|O94855|SC24D_HUMAN Protein transport protein Sec24D OS=Homo sapiens GN=SEC24D PE=1 SV=2
5.42643	1.09772	+	O94874	O94874	E3 UFM1-protein ligase 1	UFL1	sp|O94874|UFL1_HUMAN E3 UFM1-protein ligase 1 OS=Homo sapiens GN=UFL1 PE=1 SV=2
3.86572	1.44192	+	O94985	O94985	Calsyntenin-1;Soluble Alc-alpha;CTF1-alpha	CLSTN1	sp|O94985|CSTN1_HUMAN Calsyntenin-1 OS=Homo sapiens GN=CLSTN1 PE=1 SV=1
3.72676	1.37284	+	O95164	O95164	Ubiquitin-like protein 3	UBL3	sp|O95164|UBL3_HUMAN Ubiquitin-like protein 3 OS=Homo sapiens GN=UBL3 PE=1 SV=1
1.88136	0.737752	+	O95169	O95169	NADH dehydrogenase [ubiquinone] 1 beta subcomplex subunit 8, mitochondrial	NDUFB8	sp|O95169|NDUB8_HUMAN NADH dehydrogenase [ubiquinone] 1 beta subcomplex subunit 8, mitochondrial OS=Homo sapiens GN=NDUFB8 PE=1 SV=1
3.9181	1.05538	+	O95197	O95197	Reticulon-3	RTN3	sp|O95197|RTN3_HUMAN Reticulon-3 OS=Homo sapiens GN=RTN3 PE=1 SV=2
2.12651	1.60057	+	O95219	O95219	Sorting nexin-4	SNX4	sp|O95219|SNX4_HUMAN Sorting nexin-4 OS=Homo sapiens GN=SNX4 PE=1 SV=1
2.6088	1.11148	+	O95297	O95297	Myelin protein zero-like protein 1	MPZL1	sp|O95297|MPZL1_HUMAN Myelin protein zero-like protein 1 OS=Homo sapiens GN=MPZL1 PE=1 SV=1
1.47731	1.20949	+	O95391	O95391	Pre-mRNA-splicing factor SLU7	SLU7	sp|O95391|SLU7_HUMAN Pre-mRNA-splicing factor SLU7 OS=Homo sapiens GN=SLU7 PE=1 SV=2
2.73599	0.958154	+	O95425	O95425	Supervillin	SVIL	sp|O95425|SVIL_HUMAN Supervillin OS=Homo sapiens GN=SVIL PE=1 SV=2
2.9511	0.856457	+	O95478	O95478	Ribosome biogenesis protein NSA2 homolog	NSA2	sp|O95478|NSA2_HUMAN Ribosome biogenesis protein NSA2 homolog OS=Homo sapiens GN=NSA2 PE=1 SV=1
3.05297	1.19751	+	O95573	O95573	Long-chain-fatty-acid--CoA ligase 3	ACSL3	sp|O95573|ACSL3_HUMAN Long-chain-fatty-acid--CoA ligase 3 OS=Homo sapiens GN=ACSL3 PE=1 SV=3
4.1408	0.7947	+	O95816	O95816	BAG family molecular chaperone regulator 2	BAG2	sp|O95816|BAG2_HUMAN BAG family molecular chaperone regulator 2 OS=Homo sapiens GN=BAG2 PE=1 SV=1
4.69126	1.48023	+	O95994;Q8TD06	O95994	Anterior gradient protein 2 homolog	AGR2	sp|O95994|AGR2_HUMAN Anterior gradient protein 2 homolog OS=Homo sapiens GN=AGR2 PE=1 SV=1
2.6708	3.28031	+	P01034	P01034	Cystatin-C	CST3	sp|P01034|CYTC_HUMAN Cystatin-C OS=Homo sapiens GN=CST3 PE=1 SV=1
5.87075	4.69762	+	P01130	P01130	Low-density lipoprotein receptor	LDLR	sp|P01130|LDLR_HUMAN Low-density lipoprotein receptor OS=Homo sapiens GN=LDLR PE=1 SV=1
2.52723	1.09754	+	P01892;P10316;P01891;P30459;P10314;P30512;P30453;P16190;P16189;P30457;P30456;P30450;P18462	P01892;P10316;P01891	HLA class I histocompatibility antigen, A-2 alpha chain;HLA class I histocompatibility antigen, A-69 alpha chain;HLA class I histocompatibility antigen, A-68 alpha chain	HLA-A	sp|P01892|1A02_HUMAN HLA class I histocompatibility antigen, A-2 alpha chain OS=Homo sapiens GN=HLA-A PE=1 SV=1;sp|P10316|1A69_HUMAN HLA class I histocompatibility antigen, A-69 alpha chain OS=Homo sapiens GN=HLA-A PE=1 SV=2;sp|P01891|1A68_HUMAN HLA class
4.34236	1.14341	+	P02786;Q9UP52	P02786	Transferrin receptor protein 1;Transferrin receptor protein 1, serum form	TFRC	sp|P02786|TFR1_HUMAN Transferrin receptor protein 1 OS=Homo sapiens GN=TFRC PE=1 SV=2
2.20023	1.8829	+	P03886	P03886	NADH-ubiquinone oxidoreductase chain 1	MT-ND1	sp|P03886|NU1M_HUMAN NADH-ubiquinone oxidoreductase chain 1 OS=Homo sapiens GN=MT-ND1 PE=1 SV=1
3.75284	2.08183	+	P04156	P04156	Major prion protein	PRNP	sp|P04156|PRIO_HUMAN Major prion protein OS=Homo sapiens GN=PRNP PE=1 SV=1
2.64983	1.28686	+	P04843	P04843	Dolichyl-diphosphooligosaccharide--protein glycosyltransferase subunit 1	RPN1	sp|P04843|RPN1_HUMAN Dolichyl-diphosphooligosaccharide--protein glycosyltransferase subunit 1 OS=Homo sapiens GN=RPN1 PE=1 SV=1
2.7056	1.08241	+	P04844	P04844	Dolichyl-diphosphooligosaccharide--protein glycosyltransferase subunit 2	RPN2	sp|P04844|RPN2_HUMAN Dolichyl-diphosphooligosaccharide--protein glycosyltransferase subunit 2 OS=Homo sapiens GN=RPN2 PE=1 SV=3
4.35751	1.99187	+	P05067	P05067	Amyloid beta A4 protein;N-APP;Soluble APP-alpha;Soluble APP-beta;C99;Beta-amyloid protein 42;Beta-amyloid protein 40;C83;P3(42);P3(40);C80;Gamma-secretase C-terminal fragment 59;Gamma-secretase C-terminal fragment 57;Gamma-secretase C-terminal fragment 50;C31	APP	sp|P05067|A4_HUMAN Amyloid-beta A4 protein OS=Homo sapiens GN=APP PE=1 SV=3
4.00269	1.18889	+	P07711	P07711	Cathepsin L1;Cathepsin L1 heavy chain;Cathepsin L1 light chain	CTSL	sp|P07711|CATL1_HUMAN Cathepsin L1 OS=Homo sapiens GN=CTSL PE=1 SV=2
2.71834	0.862774	+	P07942	P07942	Laminin subunit beta-1	LAMB1	sp|P07942|LAMB1_HUMAN Laminin subunit beta-1 OS=Homo sapiens GN=LAMB1 PE=1 SV=2
3.15371	0.833048	+	P07996	P07996	Thrombospondin-1	THBS1	sp|P07996|TSP1_HUMAN Thrombospondin-1 OS=Homo sapiens GN=THBS1 PE=1 SV=2
5.27813	1.18537	+	P08174	P08174	Complement decay-accelerating factor	CD55	sp|P08174|DAF_HUMAN Complement decay-accelerating factor OS=Homo sapiens GN=CD55 PE=1 SV=4
5.99265	0.827678	+	P08195	P08195	4F2 cell-surface antigen heavy chain	SLC3A2	sp|P08195|4F2_HUMAN 4F2 cell-surface antigen heavy chain OS=Homo sapiens GN=SLC3A2 PE=1 SV=3
2.77187	1.31635	+	P08240	P08240	Signal recognition particle receptor subunit alpha	SRPR	sp|P08240|SRPRA_HUMAN Signal recognition particle receptor subunit alpha OS=Homo sapiens GN=SRPRA PE=1 SV=2
6.40074	1.51758	+	P08243	P08243	Asparagine synthetase [glutamine-hydrolyzing]	ASNS	sp|P08243|ASNS_HUMAN Asparagine synthetase [glutamine-hydrolyzing] OS=Homo sapiens GN=ASNS PE=1 SV=4
2.97111	1.25747	+	P09601	P09601	Heme oxygenase 1	HMOX1	sp|P09601|HMOX1_HUMAN Heme oxygenase 1 OS=Homo sapiens GN=HMOX1 PE=1 SV=1
7.17871	1.71424	+	P11021	P11021	78 kDa glucose-regulated protein	HSPA5	sp|P11021|GRP78_HUMAN 78 kDa glucose-regulated protein OS=Homo sapiens GN=HSPA5 PE=1 SV=2
3.62751	1.75093	+	P11047;Q9Y6N6	P11047	Laminin subunit gamma-1	LAMC1	sp|P11047|LAMC1_HUMAN Laminin subunit gamma-1 OS=Homo sapiens GN=LAMC1 PE=1 SV=3
1.13973	1.57759	+	P11137	P11137	Microtubule-associated protein 2	MAP2	sp|P11137|MTAP2_HUMAN Microtubule-associated protein 2 OS=Homo sapiens GN=MAP2 PE=1 SV=4
2.89661	0.845173	+	P11166	P11166	Solute carrier family 2, facilitated glucose transporter member 1	SLC2A1	sp|P11166|GTR1_HUMAN Solute carrier family 2, facilitated glucose transporter member 1 OS=Homo sapiens GN=SLC2A1 PE=1 SV=2
2.02163	1.12604	+	P11171;Q9Y2J2	P11171	Protein 4.1	EPB41	sp|P11171|41_HUMAN Protein 4.1 OS=Homo sapiens GN=EPB41 PE=1 SV=4
0.97623	1.96908	+	P11234	P11234	Ras-related protein Ral-B	RALB	sp|P11234|RALB_HUMAN Ras-related protein Ral-B OS=Homo sapiens GN=RALB PE=1 SV=1
3.9922	0.887393	+	P11717	P11717	Cation-independent mannose-6-phosphate receptor	IGF2R	sp|P11717|MPRI_HUMAN Cation-independent mannose-6-phosphate receptor OS=Homo sapiens GN=IGF2R PE=1 SV=3
4.83068	0.958272	+	P13667	P13667	Protein disulfide-isomerase A4	PDIA4	sp|P13667|PDIA4_HUMAN Protein disulfide-isomerase A4 OS=Homo sapiens GN=PDIA4 PE=1 SV=2
6.78784	2.23862	+	P13995	P13995	Bifunctional methylenetetrahydrofolate dehydrogenase/cyclohydrolase, mitochondrial;NAD-dependent methylenetetrahydrofolate dehydrogenase;Methenyltetrahydrofolate cyclohydrolase	MTHFD2	sp|P13995|MTDC_HUMAN Bifunctional methylenetetrahydrofolate dehydrogenase/cyclohydrolase, mitochondrial OS=Homo sapiens GN=MTHFD2 PE=1 SV=2
1.32254	1.27875	+	P14373;Q9HCM9	P14373	Zinc finger protein RFP	TRIM27	sp|P14373|TRI27_HUMAN Zinc finger protein RFP OS=Homo sapiens GN=TRIM27 PE=1 SV=1
5.82266	1.04279	+	P14625	P14625	Endoplasmin	HSP90B1	sp|P14625|ENPL_HUMAN Endoplasmin OS=Homo sapiens GN=HSP90B1 PE=1 SV=1
2.21138	0.725411	+	P16435	P16435	NADPH--cytochrome P450 reductase	POR	sp|P16435|NCPR_HUMAN NADPH--cytochrome P450 reductase OS=Homo sapiens GN=POR PE=1 SV=2
1.30457	1.37528	+	P16870	P16870	Carboxypeptidase E	CPE	sp|P16870|CBPE_HUMAN Carboxypeptidase E OS=Homo sapiens GN=CPE PE=1 SV=1
1.04333	1.20398	+	P17275	P17275	Transcription factor jun-B	JUNB	sp|P17275|JUNB_HUMAN Transcription factor jun-B OS=Homo sapiens GN=JUNB PE=1 SV=1
1.33395	1.60766	+	P17676	P17676	CCAAT/enhancer-binding protein beta	CEBPB	sp|P17676|CEBPB_HUMAN CCAAT/enhancer-binding protein beta OS=Homo sapiens GN=CEBPB PE=1 SV=2
1.62413	1.00052	+	P18065	P18065	Insulin-like growth factor-binding protein 2	IGFBP2	sp|P18065|IBP2_HUMAN Insulin-like growth factor-binding protein 2 OS=Homo sapiens GN=IGFBP2 PE=1 SV=2
1.75843	1.50598	+	P20339	P20339	Ras-related protein Rab-5A	RAB5A	sp|P20339|RAB5A_HUMAN Ras-related protein Rab-5A OS=Homo sapiens GN=RAB5A PE=1 SV=2
3.50995	1.11955	+	P20340;Q9NRW1	P20340	Ras-related protein Rab-6A	RAB6A	sp|P20340|RAB6A_HUMAN Ras-related protein Rab-6A OS=Homo sapiens GN=RAB6A PE=1 SV=3
4.32669	3.23332	+	P21741	P21741	Midkine	MDK	sp|P21741|MK_HUMAN Midkine OS=Homo sapiens GN=MDK PE=1 SV=1
2.57166	0.746861	+	P22059	P22059	Oxysterol-binding protein 1	OSBP	sp|P22059|OSBP1_HUMAN Oxysterol-binding protein 1 OS=Homo sapiens GN=OSBP PE=1 SV=1
2.67657	0.752864	+	P23193;Q15560	P23193	Transcription elongation factor A protein 1	TCEA1	sp|P23193|TCEA1_HUMAN Transcription elongation factor A protein 1 OS=Homo sapiens GN=TCEA1 PE=1 SV=2
4.99802	0.818452	+	P23284	P23284	Peptidyl-prolyl cis-trans isomerase B	PPIB	sp|P23284|PPIB_HUMAN Peptidyl-prolyl cis-trans isomerase B OS=Homo sapiens GN=PPIB PE=1 SV=2
0.98734	1.56996	+	P23368	P23368	NAD-dependent malic enzyme, mitochondrial	ME2	sp|P23368|MAOM_HUMAN NAD-dependent malic enzyme, mitochondrial OS=Homo sapiens GN=ME2 PE=1 SV=1
1.09817	1.62469	+	P24941;Q00526	P24941	Cyclin-dependent kinase 2	CDK2	sp|P24941|CDK2_HUMAN Cyclin-dependent kinase 2 OS=Homo sapiens GN=CDK2 PE=1 SV=2
3.70956	1.37513	+	P27824	P27824	Calnexin	CANX	sp|P27824|CALX_HUMAN Calnexin OS=Homo sapiens GN=CANX PE=1 SV=2
1.59442	0.730202	+	P29966	P29966	Myristoylated alanine-rich C-kinase substrate	MARCKS	sp|P29966|MARCS_HUMAN Myristoylated alanine-rich C-kinase substrate OS=Homo sapiens GN=MARCKS PE=1 SV=4
4.3008	0.756506	+	P30101	P30101	Protein disulfide-isomerase A3	PDIA3	sp|P30101|PDIA3_HUMAN Protein disulfide-isomerase A3 OS=Homo sapiens GN=PDIA3 PE=1 SV=4
5.8959	4.11662	+	P30825	P30825	High affinity cationic amino acid transporter 1	SLC7A1	sp|P30825|CTR1_HUMAN High affinity cationic amino acid transporter 1 OS=Homo sapiens GN=SLC7A1 PE=1 SV=1
5.66059	1.07301	+	P32322	P32322	Pyrroline-5-carboxylate reductase 1, mitochondrial	PYCR1	sp|P32322|P5CR1_HUMAN Pyrroline-5-carboxylate reductase 1, mitochondrial OS=Homo sapiens GN=PYCR1 PE=1 SV=2
3.05585	0.85862	+	P33121;Q9ULC5;Q9UKU0	P33121	Long-chain-fatty-acid--CoA ligase 1	ACSL1	sp|P33121|ACSL1_HUMAN Long-chain-fatty-acid--CoA ligase 1 OS=Homo sapiens GN=ACSL1 PE=1 SV=1
1.57726	1.00503	+	P33527	P33527	Multidrug resistance-associated protein 1	ABCC1	sp|P33527|MRP1_HUMAN Multidrug resistance-associated protein 1 OS=Homo sapiens GN=ABCC1 PE=1 SV=3
5.77427	0.815502	+	P34897	P34897	Serine hydroxymethyltransferase, mitochondrial	SHMT2	sp|P34897|GLYM_HUMAN Serine hydroxymethyltransferase, mitochondrial OS=Homo sapiens GN=SHMT2 PE=1 SV=3
2.9679	1.76097	+	P35610	P35610	Sterol O-acyltransferase 1	SOAT1	sp|P35610|SOAT1_HUMAN Sterol O-acyltransferase 1 OS=Homo sapiens GN=SOAT1 PE=1 SV=3
3.0676	0.818832	+	P35613	P35613	Basigin	BSG	sp|P35613|BASI_HUMAN Basigin OS=Homo sapiens GN=BSG PE=1 SV=2
5.37552	0.859062	+	P36776	P36776	Lon protease homolog, mitochondrial	LONP1	sp|P36776|LONM_HUMAN Lon protease homolog, mitochondrial OS=Homo sapiens GN=LONP1 PE=1 SV=2
1.83746	1.9714	+	P36941	P36941	Tumor necrosis factor receptor superfamily member 3	LTBR	sp|P36941|TNR3_HUMAN Tumor necrosis factor receptor superfamily member 3 OS=Homo sapiens GN=LTBR PE=1 SV=1
2.35551	1.20683	+	P39656	P39656	Dolichyl-diphosphooligosaccharide--protein glycosyltransferase 48 kDa subunit	DDOST	sp|P39656|OST48_HUMAN Dolichyl-diphosphooligosaccharide--protein glycosyltransferase 48 kDa subunit OS=Homo sapiens GN=DDOST PE=1 SV=4
2.11017	1.60969	+	P40692	P40692	DNA mismatch repair protein Mlh1	MLH1	sp|P40692|MLH1_HUMAN DNA mismatch repair protein Mlh1 OS=Homo sapiens GN=MLH1 PE=1 SV=1
1.19978	1.16744	+	P42167	P42167	Lamina-associated polypeptide 2, isoforms beta/gamma;Thymopoietin;Thymopentin	TMPO	sp|P42167|LAP2B_HUMAN Lamina-associated polypeptide 2, isoforms beta/gamma OS=Homo sapiens GN=TMPO PE=1 SV=2
3.0836	1.36899	+	P43307	P43307	Translocon-associated protein subunit alpha	SSR1	sp|P43307|SSRA_HUMAN Translocon-associated protein subunit alpha OS=Homo sapiens GN=SSR1 PE=1 SV=3
2.97484	1.35634	+	P46977	P46977	Dolichyl-diphosphooligosaccharide--protein glycosyltransferase subunit STT3A	STT3A	sp|P46977|STT3A_HUMAN Dolichyl-diphosphooligosaccharide--protein glycosyltransferase subunit STT3A OS=Homo sapiens GN=STT3A PE=1 SV=2
3.81082	2.76161	+	P48723	P48723	Heat shock 70 kDa protein 13	HSPA13	sp|P48723|HSP13_HUMAN Heat shock 70 kDa protein 13 OS=Homo sapiens GN=HSPA13 PE=1 SV=1
2.10003	1.68989	+	P48960	P48960	CD97 antigen;CD97 antigen subunit alpha;CD97 antigen subunit beta	CD97	sp|P48960|CD97_HUMAN CD97 antigen OS=Homo sapiens GN=CD97 PE=1 SV=4
2.52325	0.970599	+	P49257	P49257	Protein ERGIC-53	LMAN1	sp|P49257|LMAN1_HUMAN Protein ERGIC-53 OS=Homo sapiens GN=LMAN1 PE=1 SV=2
1.50886	0.795596	+	P49354	P49354	Protein farnesyltransferase/geranylgeranyltransferase type-1 subunit alpha	FNTA	sp|P49354|FNTA_HUMAN Protein farnesyltransferase/geranylgeranyltransferase type-1 subunit alpha OS=Homo sapiens GN=FNTA PE=1 SV=1
6.5677	1.38598	+	P49748	P49748	Very long-chain specific acyl-CoA dehydrogenase, mitochondrial	ACADVL	sp|P49748|ACADV_HUMAN Very long-chain specific acyl-CoA dehydrogenase, mitochondrial OS=Homo sapiens GN=ACADVL PE=1 SV=1
2.83819	0.832843	+	P49755	P49755	Transmembrane emp24 domain-containing protein 10	TMED10	sp|P49755|TMEDA_HUMAN Transmembrane emp24 domain-containing protein 10 OS=Homo sapiens GN=TMED10 PE=1 SV=2
4.49691	1.84452	+	P51571	P51571	Translocon-associated protein subunit delta	SSR4	sp|P51571|SSRD_HUMAN Translocon-associated protein subunit delta OS=Homo sapiens GN=SSR4 PE=1 SV=1
1.5455	2.67851	+	P53680	P53680	AP-2 complex subunit sigma	AP2S1	sp|P53680|AP2S1_HUMAN AP-2 complex subunit sigma OS=Homo sapiens GN=AP2S1 PE=1 SV=2
4.49189	1.19201	+	P55145	P55145	Mesencephalic astrocyte-derived neurotrophic factor	MANF	sp|P55145|MANF_HUMAN Mesencephalic astrocyte-derived neurotrophic factor OS=Homo sapiens GN=MANF PE=1 SV=3
1.82759	1.23216	+	P55268	P55268	Laminin subunit beta-2	LAMB2	sp|P55268|LAMB2_HUMAN Laminin subunit beta-2 OS=Homo sapiens GN=LAMB2 PE=1 SV=2
2.1952	0.839884	+	P56962	P56962	Syntaxin-17	STX17	sp|P56962|STX17_HUMAN Syntaxin-17 OS=Homo sapiens GN=STX17 PE=1 SV=2
1.8689	1.02068	+	P57088	P57088	Transmembrane protein 33	TMEM33	sp|P57088|TMM33_HUMAN Transmembrane protein 33 OS=Homo sapiens GN=TMEM33 PE=1 SV=2
4.49376	4.1255	+	P60468	P60468	Protein transport protein Sec61 subunit beta	SEC61B	sp|P60468|SC61B_HUMAN Protein transport protein Sec61 subunit beta OS=Homo sapiens GN=SEC61B PE=1 SV=2
5.29382	0.954709	+	P60520	P60520	Gamma-aminobutyric acid receptor-associated protein-like 2	GABARAPL2	sp|P60520|GBRL2_HUMAN Gamma-aminobutyric acid receptor-associated protein-like 2 OS=Homo sapiens GN=GABARAPL2 PE=1 SV=1
2.80832	0.877072	+	P61019	P61019	Ras-related protein Rab-2A	RAB2A	sp|P61019|RAB2A_HUMAN Ras-related protein Rab-2A OS=Homo sapiens GN=RAB2A PE=1 SV=1
3.32423	1.17376	+	P61619;Q9H9S3	P61619	Protein transport protein Sec61 subunit alpha isoform 1	SEC61A1	sp|P61619|S61A1_HUMAN Protein transport protein Sec61 subunit alpha isoform 1 OS=Homo sapiens GN=SEC61A1 PE=1 SV=2
2.77967	0.84797	+	P61769	P61769	Beta-2-microglobulin;Beta-2-microglobulin form pI 5.3	B2M	sp|P61769|B2MG_HUMAN Beta-2-microglobulin OS=Homo sapiens GN=B2M PE=1 SV=1
0.874287	1.89778	+	P61916	P61916	Epididymal secretory protein E1	NPC2	sp|P61916|NPC2_HUMAN Epididymal secretory protein E1 OS=Homo sapiens GN=NPC2 PE=1 SV=1
2.88211	1.1411	+	P62820	P62820	Ras-related protein Rab-1A	RAB1A	sp|P62820|RAB1A_HUMAN Ras-related protein Rab-1A OS=Homo sapiens GN=RAB1A PE=1 SV=3
0.693214	2.82865	+	Q59GN2;P62891	Q59GN2;P62891	Putative 60S ribosomal protein L39-like 5;60S ribosomal protein L39	RPL39P5;RPL39	sp|Q59GN2|R39L5_HUMAN Putative 60S ribosomal protein L39-like 5 OS=Homo sapiens GN=RPL39P5 PE=5 SV=2;sp|P62891|RL39_HUMAN 60S ribosomal protein L39 OS=Homo sapiens GN=RPL39 PE=1 SV=2
1.99418	0.892223	+	P67812	P67812	Signal peptidase complex catalytic subunit SEC11A	SEC11A	sp|P67812|SC11A_HUMAN Signal peptidase complex catalytic subunit SEC11A OS=Homo sapiens GN=SEC11A PE=1 SV=1
1.60676	1.45429	+	P78536	P78536	Disintegrin and metalloproteinase domain-containing protein 17	ADAM17	sp|P78536|ADA17_HUMAN Disintegrin and metalloproteinase domain-containing protein 17 OS=Homo sapiens GN=ADAM17 PE=1 SV=1
4.90218	1.19822	+	P80303	P80303	Nucleobindin-2;Nesfatin-1	NUCB2	sp|P80303|NUCB2_HUMAN Nucleobindin-2 OS=Homo sapiens GN=NUCB2 PE=1 SV=2
1.05513	1.77502	+	P82914	P82914	28S ribosomal protein S15, mitochondrial	MRPS15	sp|P82914|RT15_HUMAN 28S ribosomal protein S15, mitochondrial OS=Homo sapiens GN=MRPS15 PE=1 SV=1
1.39575	0.953547	+	P82921	P82921	28S ribosomal protein S21, mitochondrial	MRPS21	sp|P82921|RT21_HUMAN 28S ribosomal protein S21, mitochondrial OS=Homo sapiens GN=MRPS21 PE=1 SV=2
2.60644	0.836514	+	Q01650;Q9UM01;Q92536	Q01650	Large neutral amino acids transporter small subunit 1	SLC7A5	sp|Q01650|LAT1_HUMAN Large neutral amino acids transporter small subunit 1 OS=Homo sapiens GN=SLC7A5 PE=1 SV=2
2.23142	1.27651	+	Q02241	Q02241	Kinesin-like protein KIF23	KIF23	sp|Q02241|KIF23_HUMAN Kinesin-like protein KIF23 OS=Homo sapiens GN=KIF23 PE=1 SV=3
2.96569	1.28589	+	Q02809	Q02809	Procollagen-lysine,2-oxoglutarate 5-dioxygenase 1	PLOD1	sp|Q02809|PLOD1_HUMAN Procollagen-lysine,2-oxoglutarate 5-dioxygenase 1 OS=Homo sapiens GN=PLOD1 PE=1 SV=2
0.824603	1.55188	+	Q06136	Q06136	3-ketodihydrosphingosine reductase	KDSR	sp|Q06136|KDSR_HUMAN 3-ketodihydrosphingosine reductase OS=Homo sapiens GN=KDSR PE=1 SV=1
5.1848	2.24536	+	Q06481	Q06481	Amyloid-like protein 2	APLP2	sp|Q06481|APLP2_HUMAN Amyloid-like protein 2 OS=Homo sapiens GN=APLP2 PE=1 SV=2
3.83369	1.57611	+	Q07065	Q07065	Cytoskeleton-associated protein 4	CKAP4	sp|Q07065|CKAP4_HUMAN Cytoskeleton-associated protein 4 OS=Homo sapiens GN=CKAP4 PE=1 SV=2
6.99936	2.04338	+	Q08174	Q08174	Protocadherin-1	PCDH1	sp|Q08174|PCDH1_HUMAN Protocadherin-1 OS=Homo sapiens GN=PCDH1 PE=1 SV=2
1.60182	1.19772	+	Q08AF3	Q08AF3	Schlafen family member 5	SLFN5	sp|Q08AF3|SLFN5_HUMAN Schlafen family member 5 OS=Homo sapiens GN=SLFN5 PE=1 SV=1
1.02253	1.45513	+	Q12797	Q12797	Aspartyl/asparaginyl beta-hydroxylase	ASPH	sp|Q12797|ASPH_HUMAN Aspartyl/asparaginyl beta-hydroxylase OS=Homo sapiens GN=ASPH PE=1 SV=3
3.34493	0.830581	+	Q12907	Q12907	Vesicular integral-membrane protein VIP36	LMAN2	sp|Q12907|LMAN2_HUMAN Vesicular integral-membrane protein VIP36 OS=Homo sapiens GN=LMAN2 PE=1 SV=1
2.17176	0.754412	+	Q12981	Q12981	Vesicle transport protein SEC20	BNIP1	sp|Q12981|SEC20_HUMAN Vesicle transport protein SEC20 OS=Homo sapiens GN=BNIP1 PE=1 SV=3
3.51109	1.3665	+	Q13190	Q13190	Syntaxin-5	STX5	sp|Q13190|STX5_HUMAN Syntaxin-5 OS=Homo sapiens GN=STX5 PE=1 SV=2
2.76249	0.913702	+	Q13217	Q13217	DnaJ homolog subfamily C member 3	DNAJC3	sp|Q13217|DNJC3_HUMAN DnaJ homolog subfamily C member 3 OS=Homo sapiens GN=DNAJC3 PE=1 SV=1
2.27107	2.52498	+	Q13268	Q13268	Dehydrogenase/reductase SDR family member 2, mitochondrial	DHRS2	sp|Q13268|DHRS2_HUMAN Dehydrogenase/reductase SDR family member 2, mitochondrial OS=Homo sapiens GN=DHRS2 PE=1 SV=4
3.00429	0.794117	+	Q13438	Q13438	Protein OS-9	OS9	sp|Q13438|OS9_HUMAN Protein OS-9 OS=Homo sapiens GN=OS9 PE=1 SV=1
6.31225	2.07667	+	Q13501	Q13501	Sequestosome-1	SQSTM1	sp|Q13501|SQSTM_HUMAN Sequestosome-1 OS=Homo sapiens GN=SQSTM1 PE=1 SV=1
2.80879	0.940839	+	Q13724	Q13724	Mannosyl-oligosaccharide glucosidase	MOGS	sp|Q13724|MOGS_HUMAN Mannosyl-oligosaccharide glucosidase OS=Homo sapiens GN=MOGS PE=1 SV=5
2.64517	0.967515	+	Q13823	Q13823	Nucleolar GTP-binding protein 2	GNL2	sp|Q13823|NOG2_HUMAN Nucleolar GTP-binding protein 2 OS=Homo sapiens GN=GNL2 PE=1 SV=1
4.46992	0.750188	+	Q14118	Q14118	Dystroglycan;Alpha-dystroglycan;Beta-dystroglycan	DAG1	sp|Q14118|DAG1_HUMAN Dystroglycan OS=Homo sapiens GN=DAG1 PE=1 SV=2
2.46193	0.886323	+	Q14165	Q14165	Malectin	MLEC	sp|Q14165|MLEC_HUMAN Malectin OS=Homo sapiens GN=MLEC PE=1 SV=1
2.62807	1.05268	+	Q14554	Q14554	Protein disulfide-isomerase A5	PDIA5	sp|Q14554|PDIA5_HUMAN Protein disulfide-isomerase A5 OS=Homo sapiens GN=PDIA5 PE=1 SV=1
1.41288	1.57014	+	Q14676	Q14676	Mediator of DNA damage checkpoint protein 1	MDC1	sp|Q14676|MDC1_HUMAN Mediator of DNA damage checkpoint protein 1 OS=Homo sapiens GN=MDC1 PE=1 SV=3
1.86675	1.33117	+	Q14739	Q14739	Lamin-B receptor	LBR	sp|Q14739|LBR_HUMAN Lamin-B receptor OS=Homo sapiens GN=LBR PE=1 SV=2
2.03133	1.00909	+	Q15005	Q15005	Signal peptidase complex subunit 2	SPCS2	sp|Q15005|SPCS2_HUMAN Signal peptidase complex subunit 2 OS=Homo sapiens GN=SPCS2 PE=1 SV=3
4.58685	1.92509	+	Q15011	Q15011	Homocysteine-responsive endoplasmic reticulum-resident ubiquitin-like domain member 1 protein	HERPUD1	sp|Q15011|HERP1_HUMAN Homocysteine-responsive endoplasmic reticulum-resident ubiquitin-like domain member 1 protein OS=Homo sapiens GN=HERPUD1 PE=1 SV=1
3.37739	0.731102	+	Q15084	Q15084	Protein disulfide-isomerase A6	PDIA6	sp|Q15084|PDIA6_HUMAN Protein disulfide-isomerase A6 OS=Homo sapiens GN=PDIA6 PE=1 SV=1
1.33087	0.732685	+	Q15397	Q15397	Pumilio domain-containing protein KIAA0020	KIAA0020	sp|Q15397|PUM3_HUMAN Pumilio homolog 3 OS=Homo sapiens GN=PUM3 PE=1 SV=3
1.41325	1.02197	+	Q15583;Q9GZN2	Q15583;Q9GZN2	Homeobox protein TGIF1;Homeobox protein TGIF2	TGIF1;TGIF2	sp|Q15583|TGIF1_HUMAN Homeobox protein TGIF1 OS=Homo sapiens GN=TGIF1 PE=1 SV=3;sp|Q9GZN2|TGIF2_HUMAN Homeobox protein TGIF2 OS=Homo sapiens GN=TGIF2 PE=1 SV=1
0.755041	1.93103	+	Q15629	Q15629	Translocating chain-associated membrane protein 1	TRAM1	sp|Q15629|TRAM1_HUMAN Translocating chain-associated membrane protein 1 OS=Homo sapiens GN=TRAM1 PE=1 SV=3
4.47013	0.819674	+	Q15758	Q15758	Neutral amino acid transporter B(0)	SLC1A5	sp|Q15758|AAAT_HUMAN Neutral amino acid transporter B(0) OS=Homo sapiens GN=SLC1A5 PE=1 SV=2
0.964156	1.40684	+	Q15797	Q15797	Mothers against decapentaplegic homolog 1	SMAD1	sp|Q15797|SMAD1_HUMAN Mothers against decapentaplegic homolog 1 OS=Homo sapiens GN=SMAD1 PE=1 SV=1
1.2805	1.89532	+	Q15904	Q15904	V-type proton ATPase subunit S1	ATP6AP1	sp|Q15904|VAS1_HUMAN V-type proton ATPase subunit S1 OS=Homo sapiens GN=ATP6AP1 PE=1 SV=2
7.31239	3.68643	+	Q16651	Q16651	Prostasin;Prostasin light chain;Prostasin heavy chain	PRSS8	sp|Q16651|PRSS8_HUMAN Prostasin OS=Homo sapiens GN=PRSS8 PE=1 SV=1
6.16246	1.59617	+	Q16822;P35558	Q16822	Phosphoenolpyruvate carboxykinase [GTP], mitochondrial	PCK2	sp|Q16822|PCKGM_HUMAN Phosphoenolpyruvate carboxykinase [GTP], mitochondrial OS=Homo sapiens GN=PCK2 PE=1 SV=3
3.37541	1.67815	+	Q16850	Q16850	Lanosterol 14-alpha demethylase	CYP51A1	sp|Q16850|CP51A_HUMAN Lanosterol 14-alpha demethylase OS=Homo sapiens GN=CYP51A1 PE=1 SV=3
0.967437	1.50531	+	Q4U2R6	Q4U2R6	39S ribosomal protein L51, mitochondrial	MRPL51	sp|Q4U2R6|RM51_HUMAN 39S ribosomal protein L51, mitochondrial OS=Homo sapiens GN=MRPL51 PE=1 SV=1
4.4241	3.15392	+	Q53EU6	Q53EU6	Glycerol-3-phosphate acyltransferase 3	AGPAT9	sp|Q53EU6|GPAT3_HUMAN Glycerol-3-phosphate acyltransferase 3 OS=Homo sapiens GN=GPAT3 PE=1 SV=2
3.12533	1.08663	+	Q53GQ0	Q53GQ0	Very-long-chain 3-oxoacyl-CoA reductase	HSD17B12	sp|Q53GQ0|DHB12_HUMAN Very-long-chain 3-oxoacyl-CoA reductase OS=Homo sapiens GN=HSD17B12 PE=1 SV=2
2.78952	1.83576	+	Q5BJD5	Q5BJD5	Transmembrane protein 41B	TMEM41B	sp|Q5BJD5|TM41B_HUMAN Transmembrane protein 41B OS=Homo sapiens GN=TMEM41B PE=1 SV=1
1.54522	2.56562	+	Q5HY98;Q96SE7;Q9HCG1	Q5HY98;Q96SE7	Zinc finger protein 766;Zinc finger protein 347	ZNF766;ZNF347	sp|Q5HY98|ZN766_HUMAN Zinc finger protein 766 OS=Homo sapiens GN=ZNF766 PE=1 SV=1;sp|Q96SE7|ZN347_HUMAN Zinc finger protein 347 OS=Homo sapiens GN=ZNF347 PE=1 SV=2
2.65603	1.09976	+	Q5HYI7	Q5HYI7	Metaxin-3	MTX3	sp|Q5HYI7|MTX3_HUMAN Metaxin-3 OS=Homo sapiens GN=MTX3 PE=1 SV=2
0.826161	2.07327	+	Q5HYK9	Q5HYK9	Zinc finger protein 667	ZNF667	sp|Q5HYK9|ZN667_HUMAN Zinc finger protein 667 OS=Homo sapiens GN=ZNF667 PE=2 SV=2
1.96806	0.974742	+	Q5J8M3	Q5J8M3	ER membrane protein complex subunit 4	EMC4	sp|Q5J8M3|EMC4_HUMAN ER membrane protein complex subunit 4 OS=Homo sapiens GN=EMC4 PE=1 SV=2
2.57359	1.1377	+	Q5JRA6	Q5JRA6	Melanoma inhibitory activity protein 3	MIA3	sp|Q5JRA6|TGO1_HUMAN Transport and Golgi organization protein 1 homolog OS=Homo sapiens GN=MIA3 PE=1 SV=1
2.08477	0.740019	+	Q5SWX8	Q5SWX8	Protein odr-4 homolog	ODR4	sp|Q5SWX8|ODR4_HUMAN Protein odr-4 homolog OS=Homo sapiens GN=ODR4 PE=1 SV=1
0.956357	1.29651	+	Q5VZL5	Q5VZL5	Zinc finger MYM-type protein 4	ZMYM4	sp|Q5VZL5|ZMYM4_HUMAN Zinc finger MYM-type protein 4 OS=Homo sapiens GN=ZMYM4 PE=1 SV=1
1.38256	0.840813	+	Q68CR1	Q68CR1	Protein sel-1 homolog 3	SEL1L3	sp|Q68CR1|SE1L3_HUMAN Protein sel-1 homolog 3 OS=Homo sapiens GN=SEL1L3 PE=1 SV=2
1.49732	1.83736	+	Q68D91	Q68D91	Metallo-beta-lactamase domain-containing protein 2	MBLAC2	sp|Q68D91|MBLC2_HUMAN Metallo-beta-lactamase domain-containing protein 2 OS=Homo sapiens GN=MBLAC2 PE=1 SV=3
1.98581	0.783674	+	Q6DKI1	Q6DKI1	60S ribosomal protein L7-like 1	RPL7L1	sp|Q6DKI1|RL7L_HUMAN 60S ribosomal protein L7-like 1 OS=Homo sapiens GN=RPL7L1 PE=1 SV=1
2.2242	0.875302	+	Q6IAN0	Q6IAN0	Dehydrogenase/reductase SDR family member 7B	DHRS7B	sp|Q6IAN0|DRS7B_HUMAN Dehydrogenase/reductase SDR family member 7B OS=Homo sapiens GN=DHRS7B PE=1 SV=2
1.35363	0.910179	+	Q6NUQ4	Q6NUQ4	Transmembrane protein 214	TMEM214	sp|Q6NUQ4|TM214_HUMAN Transmembrane protein 214 OS=Homo sapiens GN=TMEM214 PE=1 SV=2
1.29461	1.06491	+	Q6NW34	Q6NW34	Uncharacterized protein C3orf17	C3orf17	sp|Q6NW34|NEPRO_HUMAN Nucleolus and neural progenitor protein OS=Homo sapiens GN=NEPRO PE=1 SV=3
3.43176	0.823279	+	Q6NXG1	Q6NXG1	Epithelial splicing regulatory protein 1	ESRP1	sp|Q6NXG1|ESRP1_HUMAN Epithelial splicing regulatory protein 1 OS=Homo sapiens GN=ESRP1 PE=1 SV=2
2.19951	2.36265	+	Q6P4A7	Q6P4A7	Sideroflexin-4	SFXN4	sp|Q6P4A7|SFXN4_HUMAN Sideroflexin-4 OS=Homo sapiens GN=SFXN4 PE=1 SV=1
2.86007	0.792087	+	Q6UB35	Q6UB35	Monofunctional C1-tetrahydrofolate synthase, mitochondrial	MTHFD1L	sp|Q6UB35|C1TM_HUMAN Monofunctional C1-tetrahydrofolate synthase, mitochondrial OS=Homo sapiens GN=MTHFD1L PE=1 SV=1
4.13187	1.31684	+	Q6UXD5	Q6UXD5	Seizure 6-like protein 2	SEZ6L2	sp|Q6UXD5|SE6L2_HUMAN Seizure 6-like protein 2 OS=Homo sapiens GN=SEZ6L2 PE=1 SV=2
3.06066	1.52459	+	Q6ZNB6	Q6ZNB6	NF-X1-type zinc finger protein NFXL1	NFXL1	sp|Q6ZNB6|NFXL1_HUMAN NF-X1-type zinc finger protein NFXL1 OS=Homo sapiens GN=NFXL1 PE=1 SV=2
2.11343	2.90943	+	Q70UQ0	Q70UQ0	Inhibitor of nuclear factor kappa-B kinase-interacting protein	IKBIP	sp|Q70UQ0|IKIP_HUMAN Inhibitor of nuclear factor kappa-B kinase-interacting protein OS=Homo sapiens GN=IKBIP PE=1 SV=1
1.03231	1.04064	+	Q75N03	Q75N03	E3 ubiquitin-protein ligase Hakai	CBLL1	sp|Q75N03|HAKAI_HUMAN E3 ubiquitin-protein ligase Hakai OS=Homo sapiens GN=CBLL1 PE=1 SV=1
1.73372	1.0859	+	Q7L3S4	Q7L3S4	Zinc finger protein 771	ZNF771	sp|Q7L3S4|ZN771_HUMAN Zinc finger protein 771 OS=Homo sapiens GN=ZNF771 PE=1 SV=1
1.83443	0.733664	+	Q7L592	Q7L592	NADH dehydrogenase [ubiquinone] complex I, assembly factor 7	NDUFAF7	sp|Q7L592|NDUF7_HUMAN Protein arginine methyltransferase NDUFAF7, mitochondrial OS=Homo sapiens GN=NDUFAF7 PE=1 SV=1
1.23996	0.757518	+	Q7RTS9	Q7RTS9	Dymeclin	DYM	sp|Q7RTS9|DYM_HUMAN Dymeclin OS=Homo sapiens GN=DYM PE=1 SV=1
0.981225	1.38273	+	Q7Z5J4	Q7Z5J4	Retinoic acid-induced protein 1	RAI1	sp|Q7Z5J4|RAI1_HUMAN Retinoic acid-induced protein 1 OS=Homo sapiens GN=RAI1 PE=1 SV=2
1.57549	1.16429	+	Q7Z5L9	Q7Z5L9	Interferon regulatory factor 2-binding protein 2	IRF2BP2	sp|Q7Z5L9|I2BP2_HUMAN Interferon regulatory factor 2-binding protein 2 OS=Homo sapiens GN=IRF2BP2 PE=1 SV=2
1.21785	2.42463	+	Q86T03	Q86T03	Type 1 phosphatidylinositol 4,5-bisphosphate 4-phosphatase	TMEM55B	sp|Q86T03|TM55B_HUMAN Type 1 phosphatidylinositol 4,5-bisphosphate 4-phosphatase OS=Homo sapiens GN=TMEM55B PE=1 SV=1
1.05623	1.97983	+	Q86TM6	Q86TM6	E3 ubiquitin-protein ligase synoviolin	SYVN1	sp|Q86TM6|SYVN1_HUMAN E3 ubiquitin-protein ligase synoviolin OS=Homo sapiens GN=SYVN1 PE=1 SV=2
2.07908	0.882695	+	Q86UE4	Q86UE4	Protein LYRIC	MTDH	sp|Q86UE4|LYRIC_HUMAN Protein LYRIC OS=Homo sapiens GN=MTDH PE=1 SV=2
1.4319	1.10828	+	Q86VZ4	Q86VZ4	Low-density lipoprotein receptor-related protein 11	LRP11	sp|Q86VZ4|LRP11_HUMAN Low-density lipoprotein receptor-related protein 11 OS=Homo sapiens GN=LRP11 PE=2 SV=2
1.08162	1.01147	+	Q8IWI9	Q8IWI9	MAX gene-associated protein	MGA	sp|Q8IWI9|MGAP_HUMAN MAX gene-associated protein OS=Homo sapiens GN=MGA PE=1 SV=3
6.09494	1.05936	+	Q8IXB1	Q8IXB1	DnaJ homolog subfamily C member 10	DNAJC10	sp|Q8IXB1|DJC10_HUMAN DnaJ homolog subfamily C member 10 OS=Homo sapiens GN=DNAJC10 PE=1 SV=2
1.53793	1.34506	+	Q8IZ52	Q8IZ52	Chondroitin sulfate synthase 2	CHPF	sp|Q8IZ52|CHSS2_HUMAN Chondroitin sulfate synthase 2 OS=Homo sapiens GN=CHPF PE=1 SV=2
1.12917	0.786761	+	Q8N0U8	Q8N0U8	Vitamin K epoxide reductase complex subunit 1-like protein 1	VKORC1L1	sp|Q8N0U8|VKORL_HUMAN Vitamin K epoxide reductase complex subunit 1-like protein 1 OS=Homo sapiens GN=VKORC1L1 PE=1 SV=2
1.1473	0.859162	+	Q8N138	Q8N138	ORM1-like protein 3	ORMDL3	sp|Q8N138|ORML3_HUMAN ORM1-like protein 3 OS=Homo sapiens GN=ORMDL3 PE=1 SV=1
1.7022	0.931913	+	Q8N357	Q8N357	Solute carrier family 35 member F6	SLC35F6	sp|Q8N357|S35F6_HUMAN Solute carrier family 35 member F6 OS=Homo sapiens GN=SLC35F6 PE=1 SV=1
2.29735	1.54023	+	Q8N4H5	Q8N4H5	Mitochondrial import receptor subunit TOM5 homolog	TOMM5	sp|Q8N4H5|TOM5_HUMAN Mitochondrial import receptor subunit TOM5 homolog OS=Homo sapiens GN=TOMM5 PE=1 SV=1
2.94833	0.750546	+	Q8N4T8	Q8N4T8	Carbonyl reductase family member 4	CBR4	sp|Q8N4T8|CBR4_HUMAN Carbonyl reductase family member 4 OS=Homo sapiens GN=CBR4 PE=1 SV=3
1.55489	0.739609	+	Q8N4V1	Q8N4V1	Membrane magnesium transporter 1	MMGT1	sp|Q8N4V1|MMGT1_HUMAN Membrane magnesium transporter 1 OS=Homo sapiens GN=MMGT1 PE=1 SV=1
1.408	0.892214	+	Q8N565	Q8N565	Melanoregulin	MREG	sp|Q8N565|MREG_HUMAN Melanoregulin OS=Homo sapiens GN=MREG PE=1 SV=1
1.82713	1.02339	+	Q8N5C6	Q8N5C6	S1 RNA-binding domain-containing protein 1	SRBD1	sp|Q8N5C6|SRBD1_HUMAN S1 RNA-binding domain-containing protein 1 OS=Homo sapiens GN=SRBD1 PE=1 SV=2
3.32749	0.917328	+	Q8N5F7;Q5M9Q1	Q8N5F7	NF-kappa-B-activating protein	NKAP	sp|Q8N5F7|NKAP_HUMAN NF-kappa-B-activating protein OS=Homo sapiens GN=NKAP PE=1 SV=1
2.59728	1.04639	+	Q8N5G0	Q8N5G0	Small integral membrane protein 20	SMIM20	sp|Q8N5G0|SMI20_HUMAN Small integral membrane protein 20 OS=Homo sapiens GN=SMIM20 PE=1 SV=3
2.33955	0.814773	+	Q8N766	Q8N766	ER membrane protein complex subunit 1	EMC1	sp|Q8N766|EMC1_HUMAN ER membrane protein complex subunit 1 OS=Homo sapiens GN=EMC1 PE=1 SV=1
2.51793	0.889039	+	Q8NBU5	Q8NBU5	ATPase family AAA domain-containing protein 1	ATAD1	sp|Q8NBU5|ATAD1_HUMAN ATPase family AAA domain-containing protein 1 OS=Homo sapiens GN=ATAD1 PE=1 SV=1
4.54264	2.42877	+	Q8NC42	Q8NC42	E3 ubiquitin-protein ligase RNF149	RNF149	sp|Q8NC42|RN149_HUMAN E3 ubiquitin-protein ligase RNF149 OS=Homo sapiens GN=RNF149 PE=2 SV=2
1.38896	1.04397	+	Q8NC56	Q8NC56	LEM domain-containing protein 2	LEMD2	sp|Q8NC56|LEMD2_HUMAN LEM domain-containing protein 2 OS=Homo sapiens GN=LEMD2 PE=1 SV=1
3.19191	1.0915	+	Q8ND82;Q86YH2	Q8ND82	Zinc finger protein 280C	ZNF280C	sp|Q8ND82|Z280C_HUMAN Zinc finger protein 280C OS=Homo sapiens GN=ZNF280C PE=1 SV=1
1.40521	1.21132	+	Q8NEF9	Q8NEF9	Serum response factor-binding protein 1	SRFBP1	sp|Q8NEF9|SRFB1_HUMAN Serum response factor-binding protein 1 OS=Homo sapiens GN=SRFBP1 PE=1 SV=1
2.93551	0.87902	+	Q8TBA6	Q8TBA6	Golgin subfamily A member 5	GOLGA5	sp|Q8TBA6|GOGA5_HUMAN Golgin subfamily A member 5 OS=Homo sapiens GN=GOLGA5 PE=1 SV=3
1.59464	1.40675	+	Q8TBZ6	Q8TBZ6	tRNA methyltransferase 10 homolog A	TRMT10A	sp|Q8TBZ6|TM10A_HUMAN tRNA methyltransferase 10 homolog A OS=Homo sapiens GN=TRMT10A PE=1 SV=1
2.54214	0.80883	+	Q8TC12	Q8TC12	Retinol dehydrogenase 11	RDH11	sp|Q8TC12|RDH11_HUMAN Retinol dehydrogenase 11 OS=Homo sapiens GN=RDH11 PE=1 SV=2
2.15431	0.902999	+	Q8TCJ2	Q8TCJ2	Dolichyl-diphosphooligosaccharide--protein glycosyltransferase subunit STT3B	STT3B	sp|Q8TCJ2|STT3B_HUMAN Dolichyl-diphosphooligosaccharide--protein glycosyltransferase subunit STT3B OS=Homo sapiens GN=STT3B PE=1 SV=1
5.30487	2.0677	+	Q8TD30;P24298	Q8TD30	Alanine aminotransferase 2	GPT2	sp|Q8TD30|ALAT2_HUMAN Alanine aminotransferase 2 OS=Homo sapiens GN=GPT2 PE=1 SV=1
1.3242	1.09072	+	Q8TEM1	Q8TEM1	Nuclear pore membrane glycoprotein 210	NUP210	sp|Q8TEM1|PO210_HUMAN Nuclear pore membrane glycoprotein 210 OS=Homo sapiens GN=NUP210 PE=1 SV=3
2.43197	1.07389	+	Q8WTV0	Q8WTV0	Scavenger receptor class B member 1	SCARB1	sp|Q8WTV0|SCRB1_HUMAN Scavenger receptor class B member 1 OS=Homo sapiens GN=SCARB1 PE=1 SV=1
4.8276	1.59302	+	Q8WUA8	Q8WUA8	Tsukushin	TSKU	sp|Q8WUA8|TSK_HUMAN Tsukushin OS=Homo sapiens GN=TSKU PE=2 SV=3
3.12669	0.856792	+	Q8WUD1	Q8WUD1	Ras-related protein Rab-2B	RAB2B	sp|Q8WUD1|RAB2B_HUMAN Ras-related protein Rab-2B OS=Homo sapiens GN=RAB2B PE=1 SV=1
3.10057	1.06382	+	Q8WVX9	Q8WVX9	Fatty acyl-CoA reductase 1	FAR1	sp|Q8WVX9|FACR1_HUMAN Fatty acyl-CoA reductase 1 OS=Homo sapiens GN=FAR1 PE=1 SV=1
1.23213	1.3866	+	Q8WWQ0	Q8WWQ0	PH-interacting protein	PHIP	sp|Q8WWQ0|PHIP_HUMAN PH-interacting protein OS=Homo sapiens GN=PHIP PE=1 SV=2
1.03665	2.29743	+	Q8WY22;REV__Q96PE2	Q8WY22	BRI3-binding protein	BRI3BP	sp|Q8WY22|BRI3B_HUMAN BRI3-binding protein OS=Homo sapiens GN=BRI3BP PE=1 SV=1
2.77237	1.79101	+	Q92504	Q92504	Zinc transporter SLC39A7	SLC39A7	sp|Q92504|S39A7_HUMAN Zinc transporter SLC39A7 OS=Homo sapiens GN=SLC39A7 PE=1 SV=2
3.89641	0.736373	+	Q92506	Q92506	Estradiol 17-beta-dehydrogenase 8	HSD17B8	sp|Q92506|DHB8_HUMAN Estradiol 17-beta-dehydrogenase 8 OS=Homo sapiens GN=HSD17B8 PE=1 SV=2
2.67001	0.868104	+	Q92575	Q92575	UBX domain-containing protein 4	UBXN4	sp|Q92575|UBXN4_HUMAN UBX domain-containing protein 4 OS=Homo sapiens GN=UBXN4 PE=1 SV=2
1.70916	1.31478	+	Q92576	Q92576	PHD finger protein 3	PHF3	sp|Q92576|PHF3_HUMAN PHD finger protein 3 OS=Homo sapiens GN=PHF3 PE=1 SV=3
1.53519	0.882485	+	Q92643	Q92643	GPI-anchor transamidase	PIGK	sp|Q92643|GPI8_HUMAN GPI-anchor transamidase OS=Homo sapiens GN=PIGK PE=1 SV=2
2.85788	1.76892	+	Q92974	Q92974	Rho guanine nucleotide exchange factor 2	ARHGEF2	sp|Q92974|ARHG2_HUMAN Rho guanine nucleotide exchange factor 2 OS=Homo sapiens GN=ARHGEF2 PE=1 SV=4
2.02531	0.732191	+	Q969M3	Q969M3	Protein YIPF5	YIPF5	sp|Q969M3|YIPF5_HUMAN Protein YIPF5 OS=Homo sapiens GN=YIPF5 PE=1 SV=1
1.53909	2.10718	+	Q969N2	Q969N2	GPI transamidase component PIG-T	PIGT	sp|Q969N2|PIGT_HUMAN GPI transamidase component PIG-T OS=Homo sapiens GN=PIGT PE=1 SV=1
1.74502	0.773924	+	Q969Q5	Q969Q5	Ras-related protein Rab-24	RAB24	sp|Q969Q5|RAB24_HUMAN Ras-related protein Rab-24 OS=Homo sapiens GN=RAB24 PE=1 SV=1
2.27433	1.04968	+	Q96A33	Q96A33	Coiled-coil domain-containing protein 47	CCDC47	sp|Q96A33|CCD47_HUMAN Coiled-coil domain-containing protein 47 OS=Homo sapiens GN=CCDC47 PE=1 SV=1
3.46787	1.87452	+	Q96A54	Q96A54	Adiponectin receptor protein 1	ADIPOR1	sp|Q96A54|PAQR1_HUMAN Adiponectin receptor protein 1 OS=Homo sapiens GN=ADIPOR1 PE=1 SV=1
2.23235	0.896489	+	Q96AG4	Q96AG4	Leucine-rich repeat-containing protein 59	LRRC59	sp|Q96AG4|LRC59_HUMAN Leucine-rich repeat-containing protein 59 OS=Homo sapiens GN=LRRC59 PE=1 SV=1
3.21338	0.956404	+	Q96AQ8	Q96AQ8	Mitochondrial calcium uniporter regulator 1	MCUR1	sp|Q96AQ8|MCUR1_HUMAN Mitochondrial calcium uniporter regulator 1 OS=Homo sapiens GN=MCUR1 PE=1 SV=1
3.61899	1.08004	+	Q96DZ1	Q96DZ1	Endoplasmic reticulum lectin 1	ERLEC1	sp|Q96DZ1|ERLEC_HUMAN Endoplasmic reticulum lectin 1 OS=Homo sapiens GN=ERLEC1 PE=1 SV=1
1.18869	1.01239	+	Q96EU6	Q96EU6	Ribosomal RNA processing protein 36 homolog	RRP36	sp|Q96EU6|RRP36_HUMAN Ribosomal RNA processing protein 36 homolog OS=Homo sapiens GN=RRP36 PE=1 SV=1
1.35235	0.746423	+	Q96EY4	Q96EY4	Translation machinery-associated protein 16	TMA16	sp|Q96EY4|TMA16_HUMAN Translation machinery-associated protein 16 OS=Homo sapiens GN=TMA16 PE=1 SV=2
5.20679	2.17922	+	Q96FK6	Q96FK6	WD repeat-containing protein 89	WDR89	sp|Q96FK6|WDR89_HUMAN WD repeat-containing protein 89 OS=Homo sapiens GN=WDR89 PE=2 SV=1
0.957468	1.28478	+	Q96GA3	Q96GA3	Protein LTV1 homolog	LTV1	sp|Q96GA3|LTV1_HUMAN Protein LTV1 homolog OS=Homo sapiens GN=LTV1 PE=1 SV=1
1.79881	0.917393	+	Q96GC9	Q96GC9	Vacuole membrane protein 1	VMP1	sp|Q96GC9|VMP1_HUMAN Vacuole membrane protein 1 OS=Homo sapiens GN=VMP1 PE=1 SV=1
1.83755	1.45011	+	Q96GW9	Q96GW9	Methionine--tRNA ligase, mitochondrial	MARS2	sp|Q96GW9|SYMM_HUMAN Methionine--tRNA ligase, mitochondrial OS=Homo sapiens GN=MARS2 PE=1 SV=2
2.55038	1.27987	+	Q96HD1	Q96HD1	Cysteine-rich with EGF-like domain protein 1	CRELD1	sp|Q96HD1|CREL1_HUMAN Cysteine-rich with EGF-like domain protein 1 OS=Homo sapiens GN=CRELD1 PE=1 SV=3
0.738651	2.09142	+	Q96HR9	Q96HR9	Receptor expression-enhancing protein 6	REEP6	sp|Q96HR9|REEP6_HUMAN Receptor expression-enhancing protein 6 OS=Homo sapiens GN=REEP6 PE=1 SV=2
2.38224	0.791789	+	Q96HY6	Q96HY6	DDRGK domain-containing protein 1	DDRGK1	sp|Q96HY6|DDRGK_HUMAN DDRGK domain-containing protein 1 OS=Homo sapiens GN=DDRGK1 PE=1 SV=2
1.45761	0.827556	+	Q96IR7	Q96IR7	4-hydroxyphenylpyruvate dioxygenase-like protein	HPDL	sp|Q96IR7|HPDL_HUMAN 4-hydroxyphenylpyruvate dioxygenase-like protein OS=Homo sapiens GN=HPDL PE=1 SV=1
3.83694	1.08095	+	Q96JB5	Q96JB5	CDK5 regulatory subunit-associated protein 3	CDK5RAP3	sp|Q96JB5|CK5P3_HUMAN CDK5 regulatory subunit-associated protein 3 OS=Homo sapiens GN=CDK5RAP3 PE=1 SV=2
1.33224	1.46392	+	Q96KC8	Q96KC8	DnaJ homolog subfamily C member 1	DNAJC1	sp|Q96KC8|DNJC1_HUMAN DnaJ homolog subfamily C member 1 OS=Homo sapiens GN=DNAJC1 PE=1 SV=1
1.59925	0.901918	+	Q96LJ7	Q96LJ7	Dehydrogenase/reductase SDR family member 1	DHRS1	sp|Q96LJ7|DHRS1_HUMAN Dehydrogenase/reductase SDR family member 1 OS=Homo sapiens GN=DHRS1 PE=1 SV=1
2.16735	0.754885	+	Q96NB2	Q96NB2	Sideroflexin-2	SFXN2	sp|Q96NB2|SFXN2_HUMAN Sideroflexin-2 OS=Homo sapiens GN=SFXN2 PE=1 SV=2
5.38764	3.13367	+	Q96QD8	Q96QD8	Sodium-coupled neutral amino acid transporter 2	SLC38A2	sp|Q96QD8|S38A2_HUMAN Sodium-coupled neutral amino acid transporter 2 OS=Homo sapiens GN=SLC38A2 PE=1 SV=2
1.973	1.01149	+	Q96S52	Q96S52	GPI transamidase component PIG-S	PIGS	sp|Q96S52|PIGS_HUMAN GPI transamidase component PIG-S OS=Homo sapiens GN=PIGS PE=1 SV=3
2.79881	1.23617	+	Q96S66	Q96S66	Chloride channel CLIC-like protein 1	CLCC1	sp|Q96S66|CLCC1_HUMAN Chloride channel CLIC-like protein 1 OS=Homo sapiens GN=CLCC1 PE=1 SV=1
1.24512	1.45263	+	Q96SB8	Q96SB8	Structural maintenance of chromosomes protein 6	SMC6	sp|Q96SB8|SMC6_HUMAN Structural maintenance of chromosomes protein 6 OS=Homo sapiens GN=SMC6 PE=1 SV=2
3.36455	1.62949	+	Q99442	Q99442	Translocation protein SEC62	SEC62	sp|Q99442|SEC62_HUMAN Translocation protein SEC62 OS=Homo sapiens GN=SEC62 PE=1 SV=1
5.59108	1.46759	+	Q99519	Q99519	Sialidase-1	NEU1	sp|Q99519|NEUR1_HUMAN Sialidase-1 OS=Homo sapiens GN=NEU1 PE=1 SV=1
1.97382	1.08217	+	Q99676	Q99676	Zinc finger protein 184	ZNF184	sp|Q99676|ZN184_HUMAN Zinc finger protein 184 OS=Homo sapiens GN=ZNF184 PE=1 SV=4
2.47215	0.914244	+	Q99755;O14986;O60331	Q99755	Phosphatidylinositol 4-phosphate 5-kinase type-1 alpha	PIP5K1A	sp|Q99755|PI51A_HUMAN Phosphatidylinositol 4-phosphate 5-kinase type-1 alpha OS=Homo sapiens GN=PIP5K1A PE=1 SV=1
2.04949	0.989193	+	Q99986	Q99986	Serine/threonine-protein kinase VRK1	VRK1	sp|Q99986|VRK1_HUMAN Serine/threonine-protein kinase VRK1 OS=Homo sapiens GN=VRK1 PE=1 SV=1
5.47287	2.53718	+	Q99988	Q99988	Growth/differentiation factor 15	GDF15	sp|Q99988|GDF15_HUMAN Growth/differentiation factor 15 OS=Homo sapiens GN=GDF15 PE=1 SV=3
5.37612	1.34538	+	Q9BQ75	Q9BQ75	Protein CMSS1	CMSS1	sp|Q9BQ75|CMS1_HUMAN Protein CMSS1 OS=Homo sapiens GN=CMSS1 PE=1 SV=2
1.72391	2.34588	+	Q9BRF8	Q9BRF8	Serine/threonine-protein phosphatase CPPED1	CPPED1	sp|Q9BRF8|CPPED_HUMAN Serine/threonine-protein phosphatase CPPED1 OS=Homo sapiens GN=CPPED1 PE=1 SV=3
1.29112	1.44011	+	Q9BRU9	Q9BRU9	rRNA-processing protein UTP23 homolog	UTP23	sp|Q9BRU9|UTP23_HUMAN rRNA-processing protein UTP23 homolog OS=Homo sapiens GN=UTP23 PE=1 SV=2
5.32687	0.81269	+	Q9BS26	Q9BS26	Endoplasmic reticulum resident protein 44	ERP44	sp|Q9BS26|ERP44_HUMAN Endoplasmic reticulum resident protein 44 OS=Homo sapiens GN=ERP44 PE=1 SV=1
3.28849	0.831346	+	Q9BSJ8	Q9BSJ8	Extended synaptotagmin-1	ESYT1	sp|Q9BSJ8|ESYT1_HUMAN Extended synaptotagmin-1 OS=Homo sapiens GN=ESYT1 PE=1 SV=1
1.1168	0.789981	+	Q9BTC8	Q9BTC8	Metastasis-associated protein MTA3	MTA3	sp|Q9BTC8|MTA3_HUMAN Metastasis-associated protein MTA3 OS=Homo sapiens GN=MTA3 PE=1 SV=2
4.16241	1.17897	+	Q9BTU6	Q9BTU6	Phosphatidylinositol 4-kinase type 2-alpha	PI4K2A	sp|Q9BTU6|P4K2A_HUMAN Phosphatidylinositol 4-kinase type 2-alpha OS=Homo sapiens GN=PI4K2A PE=1 SV=1
2.08983	0.868545	+	Q9BTV4	Q9BTV4	Transmembrane protein 43	TMEM43	sp|Q9BTV4|TMM43_HUMAN Transmembrane protein 43 OS=Homo sapiens GN=TMEM43 PE=1 SV=1
2.98146	1.04218	+	Q9BUN8	Q9BUN8	Derlin-1	DERL1	sp|Q9BUN8|DERL1_HUMAN Derlin-1 OS=Homo sapiens GN=DERL1 PE=1 SV=1
2.81227	1.68597	+	Q9BV79	Q9BV79	Trans-2-enoyl-CoA reductase, mitochondrial	MECR	sp|Q9BV79|MECR_HUMAN Enoyl-[acyl-carrier-protein] reductase, mitochondrial OS=Homo sapiens GN=MECR PE=1 SV=2
1.10281	2.14032	+	Q9BV81	Q9BV81	ER membrane protein complex subunit 6	EMC6	sp|Q9BV81|EMC6_HUMAN ER membrane protein complex subunit 6 OS=Homo sapiens GN=EMC6 PE=1 SV=1
3.71674	0.95043	+	Q9BVK6	Q9BVK6	Transmembrane emp24 domain-containing protein 9	TMED9	sp|Q9BVK6|TMED9_HUMAN Transmembrane emp24 domain-containing protein 9 OS=Homo sapiens GN=TMED9 PE=1 SV=2
3.73341	0.842897	+	Q9BVP2	Q9BVP2	Guanine nucleotide-binding protein-like 3	GNL3	sp|Q9BVP2|GNL3_HUMAN Guanine nucleotide-binding protein-like 3 OS=Homo sapiens GN=GNL3 PE=1 SV=2
1.10516	0.845632	+	Q9BVV7	Q9BVV7	Mitochondrial import inner membrane translocase subunit Tim21	TIMM21	sp|Q9BVV7|TIM21_HUMAN Mitochondrial import inner membrane translocase subunit Tim21 OS=Homo sapiens GN=TIMM21 PE=1 SV=1
1.63119	1.06232	+	Q9BX10	Q9BX10	GTP-binding protein 2	GTPBP2	sp|Q9BX10|GTPB2_HUMAN GTP-binding protein 2 OS=Homo sapiens GN=GTPBP2 PE=1 SV=1
2.93106	1.02187	+	Q9BXS4	Q9BXS4	Transmembrane protein 59	TMEM59	sp|Q9BXS4|TMM59_HUMAN Transmembrane protein 59 OS=Homo sapiens GN=TMEM59 PE=1 SV=1
3.332	2.92216	+	Q9BY50	Q9BY50	Signal peptidase complex catalytic subunit SEC11C	SEC11C	sp|Q9BY50|SC11C_HUMAN Signal peptidase complex catalytic subunit SEC11C OS=Homo sapiens GN=SEC11C PE=1 SV=3
5.32469	4.97479	+	Q9BZQ8	Q9BZQ8	Protein Niban	FAM129A	sp|Q9BZQ8|NIBAN_HUMAN Protein Niban OS=Homo sapiens GN=FAM129A PE=1 SV=1
1.17253	1.03256	+	Q9GZS1	Q9GZS1	DNA-directed RNA polymerase I subunit RPA49	POLR1E	sp|Q9GZS1|RPA49_HUMAN DNA-directed RNA polymerase I subunit RPA49 OS=Homo sapiens GN=POLR1E PE=1 SV=2
3.28848	0.790836	+	Q9H061	Q9H061	Transmembrane protein 126A	TMEM126A	sp|Q9H061|T126A_HUMAN Transmembrane protein 126A OS=Homo sapiens GN=TMEM126A PE=1 SV=1
2.08879	1.1693	+	Q9H0H5	Q9H0H5	Rac GTPase-activating protein 1	RACGAP1	sp|Q9H0H5|RGAP1_HUMAN Rac GTPase-activating protein 1 OS=Homo sapiens GN=RACGAP1 PE=1 SV=1
2.7121	1.18463	+	Q9H0U3	Q9H0U3	Magnesium transporter protein 1	MAGT1	sp|Q9H0U3|MAGT1_HUMAN Magnesium transporter protein 1 OS=Homo sapiens GN=MAGT1 PE=1 SV=1
1.85305	0.813346	+	Q9H0V1	Q9H0V1	Transmembrane protein 168	TMEM168	sp|Q9H0V1|TM168_HUMAN Transmembrane protein 168 OS=Homo sapiens GN=TMEM168 PE=2 SV=2
2.23118	0.739598	+	Q9H0X4	Q9H0X4	Protein ITFG3	ITFG3	sp|Q9H0X4|F234A_HUMAN Protein FAM234A OS=Homo sapiens GN=FAM234A PE=1 SV=1
2.0327	1.00781	+	Q9H116	Q9H116	GDNF-inducible zinc finger protein 1	GZF1	sp|Q9H116|GZF1_HUMAN GDNF-inducible zinc finger protein 1 OS=Homo sapiens GN=GZF1 PE=1 SV=1
3.52286	1.35325	+	Q9H173	Q9H173	Nucleotide exchange factor SIL1	SIL1	sp|Q9H173|SIL1_HUMAN Nucleotide exchange factor SIL1 OS=Homo sapiens GN=SIL1 PE=1 SV=1
1.57793	1.82916	+	Q9H2D1	Q9H2D1	Mitochondrial folate transporter/carrier	SLC25A32	sp|Q9H2D1|MFTC_HUMAN Mitochondrial folate transporter/carrier OS=Homo sapiens GN=SLC25A32 PE=1 SV=2
1.78898	1.11596	+	Q9H3H5	Q9H3H5	UDP-N-acetylglucosamine--dolichyl-phosphate N-acetylglucosaminephosphotransferase	DPAGT1	sp|Q9H3H5|GPT_HUMAN UDP-N-acetylglucosamine--dolichyl-phosphate N-acetylglucosaminephosphotransferase OS=Homo sapiens GN=DPAGT1 PE=1 SV=2
1.00561	1.00737	+	Q9H3S5	Q9H3S5	GPI mannosyltransferase 1	PIGM	sp|Q9H3S5|PIGM_HUMAN GPI mannosyltransferase 1 OS=Homo sapiens GN=PIGM PE=1 SV=1
3.179	1.41817	+	Q9H553	Q9H553	Alpha-1,3/1,6-mannosyltransferase ALG2	ALG2	sp|Q9H553|ALG2_HUMAN Alpha-1,3/1,6-mannosyltransferase ALG2 OS=Homo sapiens GN=ALG2 PE=1 SV=1
2.6963	2.14517	+	Q9H6H4	Q9H6H4	Receptor expression-enhancing protein 4	REEP4	sp|Q9H6H4|REEP4_HUMAN Receptor expression-enhancing protein 4 OS=Homo sapiens GN=REEP4 PE=1 SV=1
0.846652	1.42342	+	Q9H6R0	Q9H6R0	Putative ATP-dependent RNA helicase DHX33	DHX33	sp|Q9H6R0|DHX33_HUMAN Putative ATP-dependent RNA helicase DHX33 OS=Homo sapiens GN=DHX33 PE=1 SV=2
1.33346	1.32606	+	Q9H7E9	Q9H7E9	UPF0488 protein C8orf33	C8orf33	sp|Q9H7E9|CH033_HUMAN UPF0488 protein C8orf33 OS=Homo sapiens GN=C8orf33 PE=1 SV=1
2.14103	1.10028	+	Q9H9Y2	Q9H9Y2	Ribosome production factor 1	RPF1	sp|Q9H9Y2|RPF1_HUMAN Ribosome production factor 1 OS=Homo sapiens GN=RPF1 PE=1 SV=2
2.35679	0.910936	+	Q9H9Y6	Q9H9Y6	DNA-directed RNA polymerase I subunit RPA2	POLR1B	sp|Q9H9Y6|RPA2_HUMAN DNA-directed RNA polymerase I subunit RPA2 OS=Homo sapiens GN=POLR1B PE=1 SV=2
3.13922	1.20326	+	Q9HBH5	Q9HBH5	Retinol dehydrogenase 14	RDH14	sp|Q9HBH5|RDH14_HUMAN Retinol dehydrogenase 14 OS=Homo sapiens GN=RDH14 PE=1 SV=1
2.44391	1.9419	+	Q9HBI6;Q08477;P78329;Q9HCS2	Q9HBI6	Phylloquinone omega-hydroxylase CYP4F11	CYP4F11	sp|Q9HBI6|CP4FB_HUMAN Phylloquinone omega-hydroxylase CYP4F11 OS=Homo sapiens GN=CYP4F11 PE=1 SV=3
2.33547	0.801999	+	Q9HC21	Q9HC21	Mitochondrial thiamine pyrophosphate carrier	SLC25A19	sp|Q9HC21|TPC_HUMAN Mitochondrial thiamine pyrophosphate carrier OS=Homo sapiens GN=SLC25A19 PE=1 SV=1
4.06965	0.84625	+	Q9HCN8	Q9HCN8	Stromal cell-derived factor 2-like protein 1	SDF2L1	sp|Q9HCN8|SDF2L_HUMAN Stromal cell-derived factor 2-like protein 1 OS=Homo sapiens GN=SDF2L1 PE=1 SV=2
3.24991	1.09426	+	Q9HCU5	Q9HCU5	Prolactin regulatory element-binding protein	PREB	sp|Q9HCU5|PREB_HUMAN Prolactin regulatory element-binding protein OS=Homo sapiens GN=PREB PE=1 SV=2
3.58382	1.73071	+	Q9HD26	Q9HD26	Golgi-associated PDZ and coiled-coil motif-containing protein	GOPC	sp|Q9HD26|GOPC_HUMAN Golgi-associated PDZ and coiled-coil motif-containing protein OS=Homo sapiens GN=GOPC PE=1 SV=1
3.89598	1.46433	+	Q9NP58	Q9NP58	ATP-binding cassette sub-family B member 6, mitochondrial	ABCB6	sp|Q9NP58|ABCB6_HUMAN ATP-binding cassette sub-family B member 6, mitochondrial OS=Homo sapiens GN=ABCB6 PE=1 SV=1
1.95565	2.45766	+	Q9NP66	Q9NP66	High mobility group protein 20A	HMG20A	sp|Q9NP66|HM20A_HUMAN High mobility group protein 20A OS=Homo sapiens GN=HMG20A PE=1 SV=1
2.53063	0.835285	+	Q9NP80	Q9NP80	Calcium-independent phospholipase A2-gamma	PNPLA8	sp|Q9NP80|PLPL8_HUMAN Calcium-independent phospholipase A2-gamma OS=Homo sapiens GN=PNPLA8 PE=1 SV=1
1.58442	1.34733	+	Q9NQ84	Q9NQ84	G-protein coupled receptor family C group 5 member C	GPRC5C	sp|Q9NQ84|GPC5C_HUMAN G-protein coupled receptor family C group 5 member C OS=Homo sapiens GN=GPRC5C PE=1 SV=2
1.61675	1.10101	+	Q9NRG9	Q9NRG9	Aladin	AAAS	sp|Q9NRG9|AAAS_HUMAN Aladin OS=Homo sapiens GN=AAAS PE=1 SV=1
1.76091	1.14953	+	Q9NRP0	Q9NRP0	Oligosaccharyltransferase complex subunit OSTC	OSTC	sp|Q9NRP0|OSTC_HUMAN Oligosaccharyltransferase complex subunit OSTC OS=Homo sapiens GN=OSTC PE=1 SV=1
6.41466	3.20694	+	Q9NRX5	Q9NRX5	Serine incorporator 1	SERINC1	sp|Q9NRX5|SERC1_HUMAN Serine incorporator 1 OS=Homo sapiens GN=SERINC1 PE=1 SV=1
2.92231	0.991047	+	Q9NUQ2	Q9NUQ2	1-acyl-sn-glycerol-3-phosphate acyltransferase epsilon	AGPAT5	sp|Q9NUQ2|PLCE_HUMAN 1-acyl-sn-glycerol-3-phosphate acyltransferase epsilon OS=Homo sapiens GN=AGPAT5 PE=1 SV=3
2.7597	0.758812	+	Q9NUQ7	Q9NUQ7	Ufm1-specific protease 2	UFSP2	sp|Q9NUQ7|UFSP2_HUMAN Ufm1-specific protease 2 OS=Homo sapiens GN=UFSP2 PE=1 SV=3
2.05601	2.26515	+	Q9NUT2	Q9NUT2	ATP-binding cassette sub-family B member 8, mitochondrial	ABCB8	sp|Q9NUT2|ABCB8_HUMAN ATP-binding cassette sub-family B member 8, mitochondrial OS=Homo sapiens GN=ABCB8 PE=1 SV=3
3.58222	0.827654	+	Q9NVP1	Q9NVP1	ATP-dependent RNA helicase DDX18	DDX18	sp|Q9NVP1|DDX18_HUMAN ATP-dependent RNA helicase DDX18 OS=Homo sapiens GN=DDX18 PE=1 SV=2
1.18697	1.37623	+	Q9NVR2	Q9NVR2	Integrator complex subunit 10	INTS10	sp|Q9NVR2|INT10_HUMAN Integrator complex subunit 10 OS=Homo sapiens GN=INTS10 PE=1 SV=2
2.83041	1.92213	+	Q9NW81	Q9NW81	ATP synthase subunit s-like protein	ATP5SL	sp|Q9NW81|DMAC2_HUMAN Distal membrane-arm assembly complex protein 2 OS=Homo sapiens GN=DMAC2 PE=1 SV=3
2.30682	1.05914	+	Q9NWR8	Q9NWR8	Calcium uniporter regulatory subunit MCUb, mitochondrial	CCDC109B	sp|Q9NWR8|MCUB_HUMAN Calcium uniporter regulatory subunit MCUb, mitochondrial OS=Homo sapiens GN=MCUB PE=1 SV=2
0.81243	1.92712	+	Q9NX08	Q9NX08	COMM domain-containing protein 8	COMMD8	sp|Q9NX08|COMD8_HUMAN COMM domain-containing protein 8 OS=Homo sapiens GN=COMMD8 PE=1 SV=1
3.23134	2.36768	+	Q9NYL4	Q9NYL4	Peptidyl-prolyl cis-trans isomerase FKBP11	FKBP11	sp|Q9NYL4|FKB11_HUMAN Peptidyl-prolyl cis-trans isomerase FKBP11 OS=Homo sapiens GN=FKBP11 PE=1 SV=1
1.80951	0.85471	+	Q9NZ01	Q9NZ01	Very-long-chain enoyl-CoA reductase	TECR	sp|Q9NZ01|TECR_HUMAN Very-long-chain enoyl-CoA reductase OS=Homo sapiens GN=TECR PE=1 SV=1
1.42367	1.06538	+	Q9NZE8	Q9NZE8	39S ribosomal protein L35, mitochondrial	MRPL35	sp|Q9NZE8|RM35_HUMAN 39S ribosomal protein L35, mitochondrial OS=Homo sapiens GN=MRPL35 PE=1 SV=3
1.52451	1.2808	+	Q9P031	Q9P031	Thyroid transcription factor 1-associated protein 26	CCDC59	sp|Q9P031|TAP26_HUMAN Thyroid transcription factor 1-associated protein 26 OS=Homo sapiens GN=CCDC59 PE=1 SV=2
2.63334	0.879163	+	Q9P032	Q9P032	NADH dehydrogenase [ubiquinone] 1 alpha subcomplex assembly factor 4	NDUFAF4	sp|Q9P032|NDUF4_HUMAN NADH dehydrogenase [ubiquinone] 1 alpha subcomplex assembly factor 4 OS=Homo sapiens GN=NDUFAF4 PE=1 SV=1
2.18401	0.930689	+	Q9P0I2	Q9P0I2	ER membrane protein complex subunit 3	EMC3	sp|Q9P0I2|EMC3_HUMAN ER membrane protein complex subunit 3 OS=Homo sapiens GN=EMC3 PE=1 SV=3
1.20897	0.813115	+	Q9P0J1	Q9P0J1	[Pyruvate dehydrogenase [acetyl-transferring]]-phosphatase 1, mitochondrial	PDP1	sp|Q9P0J1|PDP1_HUMAN [Pyruvate dehydrogenase [acetyl-transferring]]-phosphatase 1, mitochondrial OS=Homo sapiens GN=PDP1 PE=1 SV=3
1.6004	1.58967	+	Q9P283	Q9P283	Semaphorin-5B	SEMA5B	sp|Q9P283|SEM5B_HUMAN Semaphorin-5B OS=Homo sapiens GN=SEMA5B PE=2 SV=4
2.66705	0.785854	+	Q9P2B2	Q9P2B2	Prostaglandin F2 receptor negative regulator	PTGFRN	sp|Q9P2B2|FPRP_HUMAN Prostaglandin F2 receptor negative regulator OS=Homo sapiens GN=PTGFRN PE=1 SV=2
1.45288	0.741928	+	Q9P2X0	Q9P2X0	Dolichol-phosphate mannosyltransferase subunit 3	DPM3	sp|Q9P2X0|DPM3_HUMAN Dolichol-phosphate mannosyltransferase subunit 3 OS=Homo sapiens GN=DPM3 PE=1 SV=2
3.08204	0.724438	+	Q9UBS4	Q9UBS4	DnaJ homolog subfamily B member 11	DNAJB11	sp|Q9UBS4|DJB11_HUMAN DnaJ homolog subfamily B member 11 OS=Homo sapiens GN=DNAJB11 PE=1 SV=1
3.23167	1.31134	+	Q9UBV2	Q9UBV2	Protein sel-1 homolog 1	SEL1L	sp|Q9UBV2|SE1L1_HUMAN Protein sel-1 homolog 1 OS=Homo sapiens GN=SEL1L PE=1 SV=3
0.978356	1.15815	+	Q9UFG5	Q9UFG5	UPF0449 protein C19orf25	C19orf25	sp|Q9UFG5|CS025_HUMAN UPF0449 protein C19orf25 OS=Homo sapiens GN=C19orf25 PE=1 SV=2
2.05237	0.921054	+	Q9UGP8	Q9UGP8	Translocation protein SEC63 homolog	SEC63	sp|Q9UGP8|SEC63_HUMAN Translocation protein SEC63 homolog OS=Homo sapiens GN=SEC63 PE=1 SV=2
4.03615	1.56942	+	Q9UH62	Q9UH62	Armadillo repeat-containing X-linked protein 3	ARMCX3	sp|Q9UH62|ARMX3_HUMAN Armadillo repeat-containing X-linked protein 3 OS=Homo sapiens GN=ARMCX3 PE=1 SV=1
1.76694	0.846302	+	Q9UHQ4	Q9UHQ4	B-cell receptor-associated protein 29	BCAP29	sp|Q9UHQ4|BAP29_HUMAN B-cell receptor-associated protein 29 OS=Homo sapiens GN=BCAP29 PE=1 SV=2
3.72563	1.57766	+	Q9UI14	Q9UI14	Prenylated Rab acceptor protein 1	RABAC1	sp|Q9UI14|PRAF1_HUMAN Prenylated Rab acceptor protein 1 OS=Homo sapiens GN=RABAC1 PE=1 SV=1
0.894023	1.25236	+	Q9UL40	Q9UL40	Zinc finger protein 346	ZNF346	sp|Q9UL40|ZN346_HUMAN Zinc finger protein 346 OS=Homo sapiens GN=ZNF346 PE=1 SV=1
3.90524	3.49828	+	Q9ULG6	Q9ULG6	Cell cycle progression protein 1	CCPG1	sp|Q9ULG6|CCPG1_HUMAN Cell cycle progression protein 1 OS=Homo sapiens GN=CCPG1 PE=1 SV=3
2.01185	1.3653	+	Q9ULJ3	Q9ULJ3	Zinc finger and BTB domain-containing protein 21	ZBTB21	sp|Q9ULJ3|ZBT21_HUMAN Zinc finger and BTB domain-containing protein 21 OS=Homo sapiens GN=ZBTB21 PE=1 SV=2
2.00881	0.928577	+	Q9UM00	Q9UM00	Transmembrane and coiled-coil domain-containing protein 1	TMCO1	sp|Q9UM00|TMCO1_HUMAN Calcium load-activated calcium channel OS=Homo sapiens GN=TMCO1 PE=1 SV=1
2.792	1.25235	+	Q9UMY1	Q9UMY1	Nucleolar protein 7	NOL7	sp|Q9UMY1|NOL7_HUMAN Nucleolar protein 7 OS=Homo sapiens GN=NOL7 PE=1 SV=2
1.94765	1.04721	+	Q9UN73	Q9UN73	Protocadherin alpha-6	PCDHA6	sp|Q9UN73|PCDA6_HUMAN Protocadherin alpha-6 OS=Homo sapiens GN=PCDHA6 PE=2 SV=1
1.81589	0.794131	+	Q9UNK0	Q9UNK0	Syntaxin-8	STX8	sp|Q9UNK0|STX8_HUMAN Syntaxin-8 OS=Homo sapiens GN=STX8 PE=1 SV=2
2.47477	3.20437	+	Q9UPY5	Q9UPY5	Cystine/glutamate transporter	SLC7A11	sp|Q9UPY5|XCT_HUMAN Cystine/glutamate transporter OS=Homo sapiens GN=SLC7A11 PE=1 SV=1
4.95355	2.74729	+	Q9Y287	Q9Y287	Integral membrane protein 2B;BRI2, membrane form;BRI2 intracellular domain;BRI2C, soluble form;Bri23 peptide	ITM2B	sp|Q9Y287|ITM2B_HUMAN Integral membrane protein 2B OS=Homo sapiens GN=ITM2B PE=1 SV=1
2.1902	1.77763	+	Q9Y2H6	Q9Y2H6	Fibronectin type-III domain-containing protein 3A	FNDC3A	sp|Q9Y2H6|FND3A_HUMAN Fibronectin type-III domain-containing protein 3A OS=Homo sapiens GN=FNDC3A PE=1 SV=4
1.88698	0.791871	+	Q9Y2P8	Q9Y2P8	RNA 3-terminal phosphate cyclase-like protein	RCL1	sp|Q9Y2P8|RCL1_HUMAN RNA 3-terminal phosphate cyclase-like protein OS=Homo sapiens GN=RCL1 PE=1 SV=3
0.973166	1.08791	+	Q9Y2U8	Q9Y2U8	Inner nuclear membrane protein Man1	LEMD3	sp|Q9Y2U8|MAN1_HUMAN Inner nuclear membrane protein Man1 OS=Homo sapiens GN=LEMD3 PE=1 SV=2
2.70201	0.938204	+	Q9Y3Q3	Q9Y3Q3	Transmembrane emp24 domain-containing protein 3	TMED3	sp|Q9Y3Q3|TMED3_HUMAN Transmembrane emp24 domain-containing protein 3 OS=Homo sapiens GN=TMED3 PE=1 SV=1
6.89141	1.46908	+	Q9Y4L1;Q9BXT5	Q9Y4L1	Hypoxia up-regulated protein 1	HYOU1	sp|Q9Y4L1|HYOU1_HUMAN Hypoxia up-regulated protein 1 OS=Homo sapiens GN=HYOU1 PE=1 SV=1
2.60565	0.98879	+	Q9Y4P3	Q9Y4P3	Transducin beta-like protein 2	TBL2	sp|Q9Y4P3|TBL2_HUMAN Transducin beta-like protein 2 OS=Homo sapiens GN=TBL2 PE=1 SV=1
1.6129	0.740249	+	Q9Y584	Q9Y584	Mitochondrial import inner membrane translocase subunit Tim22	TIMM22	sp|Q9Y584|TIM22_HUMAN Mitochondrial import inner membrane translocase subunit Tim22 OS=Homo sapiens GN=TIMM22 PE=1 SV=2
3.18589	1.63143	+	Q9Y5M8	Q9Y5M8	Signal recognition particle receptor subunit beta	SRPRB	sp|Q9Y5M8|SRPRB_HUMAN Signal recognition particle receptor subunit beta OS=Homo sapiens GN=SRPRB PE=1 SV=3
2.89509	2.04577	+	Q9Y608	Q9Y608	Leucine-rich repeat flightless-interacting protein 2	LRRFIP2	sp|Q9Y608|LRRF2_HUMAN Leucine-rich repeat flightless-interacting protein 2 OS=Homo sapiens GN=LRRFIP2 PE=1 SV=1
4.21925	1.1863	+	Q9Y617	Q9Y617	Phosphoserine aminotransferase	PSAT1	sp|Q9Y617|SERC_HUMAN Phosphoserine aminotransferase OS=Homo sapiens GN=PSAT1 PE=1 SV=2
1.7119	0.769442	+	Q9Y619	Q9Y619	Mitochondrial ornithine transporter 1	SLC25A15	sp|Q9Y619|ORNT1_HUMAN Mitochondrial ornithine transporter 1 OS=Homo sapiens GN=SLC25A15 PE=1 SV=1
3.39271	2.95987	+	Q9Y653	Q9Y653	G-protein coupled receptor 56;GPR56 N-terminal fragment;GPR56 C-terminal fragment	GPR56	sp|Q9Y653|AGRG1_HUMAN Adhesion G-protein coupled receptor G1 OS=Homo sapiens GN=ADGRG1 PE=1 SV=2
2.88178	1.42832	+	Q9Y673	Q9Y673	Dolichyl-phosphate beta-glucosyltransferase	ALG5	sp|Q9Y673|ALG5_HUMAN Dolichyl-phosphate beta-glucosyltransferase OS=Homo sapiens GN=ALG5 PE=1 SV=1
1.80948	0.875827	+	Q9Y6A9	Q9Y6A9	Signal peptidase complex subunit 1	SPCS1	sp|Q9Y6A9|SPCS1_HUMAN Signal peptidase complex subunit 1 OS=Homo sapiens GN=SPCS1 PE=1 SV=4
2.65864	0.933079	+	Q9Y6I9	Q9Y6I9	Testis-expressed sequence 264 protein	TEX264	sp|Q9Y6I9|TX264_HUMAN Testis-expressed protein 264 OS=Homo sapiens GN=TEX264 PE=1 SV=1
1.38857	0.970391	+	Q9Y6M5	Q9Y6M5	Zinc transporter 1	SLC30A1	sp|Q9Y6M5|ZNT1_HUMAN Zinc transporter 1 OS=Homo sapiens GN=SLC30A1 PE=1 SV=3
1.39941	0.922142	+	Q9Y6M7	Q9Y6M7	Sodium bicarbonate cotransporter 3	SLC4A7	sp|Q9Y6M7|S4A7_HUMAN Sodium bicarbonate cotransporter 3 OS=Homo sapiens GN=SLC4A7 PE=1 SV=2
2.19096	0.736104	+	Q9Y6Q9	Q9Y6Q9	Nuclear receptor coactivator 3	NCOA3	sp|Q9Y6Q9|NCOA3_HUMAN Nuclear receptor coactivator 3 OS=Homo sapiens GN=NCOA3 PE=1 SV=1
